# Supplementary material for: Analysed cap mesenchyme track data from live imaging of mouse kidney development
Source: Data Brief. 2016 Sep 1;9:149–54. doi: 10.1016/j.dib.2016.08.053 (PMC5018081; doi:10.1016/j.dib.2016.08.053)
Supplement: Supplementary file 2 — Supplementary material [file mmc2.xlsx]

## Sheet: datasets
The main datasets, in Supplementary Tables 1 and 2, are identical except that in Table 2 adjustments were made to positional and movement data due to drift correction, and movement relative to tip was calculated for this drift corrected data only
Supplementary Table 3 contains unbranched tracks identifying the growing extremities of the ureteric tips, used for drift correction. They are enumerated in the final column below.
Each dataset is provided as a table in a single tab Excel file
The "data fields" tab in this file documents the data fields in these tables
sample id	crops	time step	duration	imaris tracks	analysis tracks	total observations	tip tracks
		(minutes)	(hours)	(some branched)	(unbranched)	(spots)
1	1	15	11.75	1	3	95	1
4	1	15	12	102	118	3753	16
5	1	15	17.25	5	9	474	2
6	1	15	18	10	14	707	3
11	5	15	16.25	249	281	8593	24
13	1	20	18.67	38	92	2262	5
14	1	20	18	47	77	1917	10
16	4	20	18	125	189	5295	48
17	4	20	17.67	47	69	2391	17
total	19			624	852	25487	126

## Sheet: data fields
field name	description	source
sample	original sample number	annotation
crop	For sample divided into multiple crops, this number idenitifies crop	annotation
dataset	data set id based on sample + crop number when present	annotation
time_interval_sec	imaging rate, time in seconds between consecutive time points	annotation
attached	for subset of data, flag indicating whether cell is attached to ureteric epithelium	annotation
attachment_id	for attached cells, id identifying distinct periods of attachment	annotation
id	unique id for spot (representing a single cell at a single time step)	Imaris, with track id appended for global uniqueness
time	time step; integer value counting up from 1 in each dataset	Imaris
x	x coordinate, microns	Imaris, with adjustment in drift corrected data
y	y coordinate, microns	Imaris, with adjustment in drift corrected data
z	z coordinate, microns	Imaris
track	unique track id, may include multiple branches	Imaris, with dataset id appended for global uniqueness
track_branch	for branched track, number to distinguish branches	calculated
subtrack_id	unique id for unbranched track sections (track id + branch number)	calculated
track_end_annotation	indicates if a spot is the start or end point of a track or subtrack, or a branch point	calculated
prior_timestep_id	The spot id corresponding to the cell at the previous time step	calculated
next_timestep_id	The spot id corresponding to the cell at the following time step	calculated
dx	displacement in previous time step, x dimension	calculated
dy	displacement in previous time step, y dimension	calculated
dz	displacement in previous time step, y dimension	calculated
dt	time steps since previous spot in track (usually 1)	calculated
dxyz	magnitude of displacement in previous time step	calculated
dxy	magnitude of x-y component of displacement in previous time step	calculated
speed	estimated speed over previous time step	calculated
speed.xy	estimated speed over previous time step in x-y plane	calculated
min.z	minimum z value in imaged region	calculated
max.z	maximum z value in imaged region	calculated
tipendDist	distance to nearest identified ureteric tip extremity at the given time step	calculated
tipendClosest	track id of nearest identified ureteric tip extremity	calculated
epithelium_pos_x	relative position of nearest ureteric tip surface, x component	calculated
epithelium_pos_y	relative position of nearest ureteric tip surface, y component	calculated
epithelium_pos_z	relative position of nearest ureteric tip surface, z component	calculated
move_towards_epithelium	component of displacment in previous time step directed towards nearest tip position	calculated
move_towards_epithelium_xy	move_towards_epithelium in x-y projection	calculated
If the data source is "Imaris", this means that the data was included in the export from the Imaris (Bitplane) image analysis program.
Calculations were performed in the R statistical programming language, as detailed in Materials and Methods
