# Supplementary material for: Analysed cap mesenchyme track data from live imaging of mouse kidney development
Source: Data Brief. 2016 Sep 1;9:149–54. doi: 10.1016/j.dib.2016.08.053 (PMC5018081; doi:10.1016/j.dib.2016.08.053)
Supplement: Supplementary file 3 — Supplementary material [file mmc3.xlsx]

## Sheet: cell_tracks
sample	crop	dataset	time_interval_sec	attached	attachment_id	id	time	x	y	z	track	track_branch	subtrack_id	track_end_annotation	prior_timestep_id	next_timestep_id	dx	dy	dz	dt	dxyz	dxy	speed	speed.xy	min.z	max.z	tipendDist	tipendClosest	epithelium_pos_x	epithelium_pos_y	epithelium_pos_z
1	NA	1	912.583	NA	NA	001m000_47	1	341.646	882.548	1.015	001m000	1	001m000_1	branch	NA	NA	NA	NA	NA	NA	NA	NA	NA	NA	1.015	1.015	24.982	001t000	16.874	-14.369	0
1	NA	1	912.583	NA	NA	001m000_46	2	342.466	887.416	1.015	001m000	2	001m000_2	subtrack_start	001m000_47	001m000_45	0.82	4.868	0	1	4.93658	4.93658	0.00540946	0.00540946	1.015	1.015	24.5254	001t000	22.252	-13.006	0
1	NA	1	912.583	NA	NA	001m000_94	2	346.359	880.669	1.015	001m000	3	001m000_3	subtrack_start	001m000_47	001m000_48	4.713	-1.879	0	1	5.07376	5.07376	0.00555978	0.00555978	1.015	1.015	16.7821	001t000	18.359	-6.259	0
1	NA	1	912.583	NA	NA	001m000_45	3	342.324	888.068	1.015	001m000	2	001m000_2	-	001m000_46	001m000_44	-0.142	0.652	0	1	0.667284	0.667284	0.000731204	0.000731204	1.015	1.015	26.7625	001t000	24.974	-6.347	0
1	NA	1	912.583	NA	NA	001m000_48	3	348.806	879.972	1.015	001m000	3	001m000_3	-	001m000_94	001m000_49	2.447	-0.697	0	1	2.54433	2.54433	0.00278805	0.00278805	1.015	1.015	16.8917	001t000	11.031	-12.961	0
1	NA	1	912.583	NA	NA	001m000_44	4	343.755	891.613	1.015	001m000	2	001m000_2	-	001m000_45	001m000_43	1.431	3.545	0	1	3.82293	3.82293	0.00418913	0.00418913	1.015	1.015	25.6407	001t000	19.805	-20.915	0
1	NA	1	912.583	NA	NA	001m000_49	4	350.112	879.622	1.015	001m000	3	001m000_3	-	001m000_48	001m000_50	1.306	-0.35	0	1	1.35209	1.35209	0.0014816	0.0014816	1.015	1.015	12.1102	001t000	13.448	-8.924	0
1	NA	1	912.583	NA	NA	001m000_43	5	347.432	893.651	1.015	001m000	2	001m000_2	-	001m000_44	001m000_42	3.677	2.038	0	1	4.20402	4.20402	0.00460672	0.00460672	1.015	1.015	23.4494	001t000	25.935	-8.023	0
1	NA	1	912.583	NA	NA	001m000_50	5	351.977	881.382	1.015	001m000	3	001m000_3	-	001m000_49	001m000_51	1.865	1.76	0	1	2.56434	2.56434	0.00280998	0.00280998	1.015	1.015	10.4305	001t000	5.306	-16.903	0
1	NA	1	912.583	NA	NA	001m000_42	6	351.877	894.215	1.015	001m000	2	001m000_2	-	001m000_43	001m000_41	4.445	0.564	0	1	4.48064	4.48064	0.00490984	0.00490984	1.015	1.015	26.5453	001t000	23.211	-8.583	0
1	NA	1	912.583	NA	NA	001m000_51	6	355.956	882.451	1.015	001m000	3	001m000_3	-	001m000_50	001m000_52	3.979	1.069	0	1	4.1201	4.1201	0.00451476	0.00451476	1.015	1.015	14.2913	001t000	12.614	-9.271	0
1	NA	1	912.583	NA	NA	001m000_41	7	354.388	895.948	1.015	001m000	2	001m000_2	-	001m000_42	001m000_40	2.511	1.733	0	1	3.05097	3.05097	0.00334322	0.00334322	1.015	1.015	27.477	001t000	16.868	-18.988	0
1	NA	1	912.583	NA	NA	001m000_52	7	359.758	883.195	1.015	001m000	3	001m000_3	-	001m000_51	001m000_53	3.802	0.744	0	1	3.87411	3.87411	0.00424522	0.00424522	1.015	1.015	13.6445	001t000	11.498	-6.235	0
1	NA	1	912.583	NA	NA	001m000_40	8	358.083	893.452	1.015	001m000	2	001m000_2	-	001m000_41	001m000_39	3.695	-2.496	0	1	4.45904	4.45904	0.00488618	0.00488618	1.015	1.015	23.3807	001t000	10.518	-16.543	0
1	NA	1	912.583	NA	NA	001m000_53	8	361.204	882.029	1.015	001m000	3	001m000_3	-	001m000_52	001m000_54	1.446	-1.166	0	1	1.85754	1.85754	0.00203548	0.00203548	1.015	1.015	11.6349	001t000	7.397	-5.12	0
1	NA	1	912.583	NA	NA	001m000_39	9	360.971	891.293	1.015	001m000	2	001m000_2	-	001m000_40	001m000_38	2.888	-2.159	0	1	3.6058	3.6058	0.00395121	0.00395121	1.015	1.015	26.3505	001t000	18.895	-8.161	0
1	NA	1	912.583	NA	NA	001m000_54	9	365.13	875.269	1.015	001m000	3	001m000_3	-	001m000_53	001m000_55	3.926	-6.76	0	1	7.81736	7.81736	0.00856619	0.00856619	1.015	1.015	9.87195	001t000	5.852	-12.032	0
1	NA	1	912.583	NA	NA	001m000_38	10	361.294	891.125	1.015	001m000	2	001m000_2	-	001m000_39	001m000_37	0.323	-0.168	0	1	0.364078	0.364078	0.000398954	0.000398954	1.015	1.015	28.8469	001t000	17.251	-16.935	0
1	NA	1	912.583	NA	NA	001m000_55	10	367.407	874.248	1.015	001m000	3	001m000_3	-	001m000_54	001m000_56	2.277	-1.021	0	1	2.49543	2.49543	0.00273447	0.00273447	1.015	1.015	10.9402	001t000	11.138	-0.058	0
1	NA	1	912.583	NA	NA	001m000_37	11	361.208	888.045	1.015	001m000	2	001m000_2	-	001m000_38	001m000_36	-0.086	-3.08	0	1	3.0812	3.0812	0.00337635	0.00337635	1.015	1.015	26.0613	001t000	15.041	-19.808	0
1	NA	1	912.583	NA	NA	001m000_56	11	367.886	867.359	1.015	001m000	3	001m000_3	-	001m000_55	001m000_57	0.479	-6.889	0	1	6.90563	6.90563	0.00756713	0.00756713	1.015	1.015	5.26134	001t000	8.363	0.878	0
1	NA	1	912.583	NA	NA	001m000_36	12	363.104	885.411	1.015	001m000	2	001m000_2	-	001m000_37	001m000_35	1.896	-2.634	0	1	3.24542	3.24542	0.0035563	0.0035563	1.015	1.015	23.7268	001t000	18.259	-14.623	0
1	NA	1	912.583	NA	NA	001m000_57	12	370.127	864.691	1.015	001m000	3	001m000_3	-	001m000_56	001m000_58	2.241	-2.668	0	1	3.48429	3.48429	0.00381806	0.00381806	1.015	1.015	5.35423	001t000	11.236	6.097	0
1	NA	1	912.583	NA	NA	001m000_35	13	363.113	885.736	1.015	001m000	2	001m000_2	-	001m000_36	001m000_34	0.009	0.325	0	1	0.325125	0.325125	0.000356269	0.000356269	1.015	1.015	22.9888	001t000	13.988	-18.573	0
1	NA	1	912.583	NA	NA	001m000_58	13	370.448	864.357	1.015	001m000	3	001m000_3	-	001m000_57	001m000_59	0.321	-0.334	0	1	0.463246	0.463246	0.000507621	0.000507621	1.015	1.015	5.80726	001t000	6.653	2.806	0
1	NA	1	912.583	NA	NA	001m000_34	14	364.239	884.903	1.015	001m000	2	001m000_2	-	001m000_35	001m000_33	1.126	-0.833	0	1	1.40063	1.40063	0.0015348	0.0015348	1.015	1.015	22.1788	001t000	15.631	-16.687	0
1	NA	1	912.583	NA	NA	001m000_59	14	371.891	862.687	1.015	001m000	3	001m000_3	-	001m000_58	001m000_60	1.443	-1.67	0	1	2.20707	2.20707	0.00241848	0.00241848	1.015	1.015	6.82281	001t000	7.979	5.529	0
1	NA	1	912.583	NA	NA	001m000_33	15	366.886	885.667	1.015	001m000	2	001m000_2	-	001m000_34	001m000_32	2.647	0.764	0	1	2.75505	2.75505	0.00301896	0.00301896	1.015	1.015	25.5143	001t000	17.776	-13.757	0
1	NA	1	912.583	NA	NA	001m000_60	15	371.879	862.194	1.015	001m000	3	001m000_3	-	001m000_59	001m000_61	-0.012	-0.493	0	1	0.493146	0.493146	0.000540385	0.000540385	1.015	1.015	6.08289	001t000	7.892	-1.474	0
1	NA	1	912.583	NA	NA	001m000_32	16	365.016	883.262	1.015	001m000	2	001m000_2	-	001m000_33	001m000_31	-1.87	-2.405	0	1	3.04646	3.04646	0.00333828	0.00333828	1.015	1.015	25.163	001t000	19.904	-13.842	0
1	NA	1	912.583	NA	NA	001m000_61	16	373.163	860.69	1.015	001m000	3	001m000_3	-	001m000_60	001m000_62	1.284	-1.504	0	1	1.97754	1.97754	0.00216697	0.00216697	1.015	1.015	5.4052	001t000	10.291	-3.722	0
1	NA	1	912.583	NA	NA	001m000_31	17	364.981	881.961	1.015	001m000	2	001m000_2	-	001m000_32	001m000_30	-0.035	-1.301	0	1	1.30147	1.30147	0.00142614	0.00142614	1.015	1.015	24.9439	001t000	21.191	-6.295	0
1	NA	1	912.583	NA	NA	001m000_62	17	372.623	858.887	1.015	001m000	3	001m000_3	-	001m000_61	001m000_63	-0.54	-1.803	0	1	1.88213	1.88213	0.00206242	0.00206242	1.015	1.015	6.69829	001t000	7.092	-3.108	0
1	NA	1	912.583	NA	NA	001m000_30	18	362.966	880.368	1.015	001m000	2	001m000_2	-	001m000_31	001m000_29	-2.015	-1.593	0	1	2.56863	2.56863	0.00281468	0.00281468	1.015	1.015	25.7251	001t000	16.841	-17.214	0
1	NA	1	912.583	NA	NA	001m000_63	18	375.422	858.509	1.015	001m000	3	001m000_3	-	001m000_62	001m000_64	2.799	-0.378	0	1	2.82441	2.82441	0.00309496	0.00309496	1.015	1.015	4.43496	001t000	4.385	4.645	0
1	NA	1	912.583	NA	NA	001m000_29	19	361.77	878.759	1.015	001m000	2	001m000_2	-	001m000_30	001m000_28	-1.196	-1.609	0	1	2.00482	2.00482	0.00219686	0.00219686	1.015	1.015	25.1518	001t000	21.74	-12.92	0
1	NA	1	912.583	NA	NA	001m000_64	19	375.863	856.192	1.015	001m000	3	001m000_3	-	001m000_63	001m000_65	0.441	-2.317	0	1	2.35859	2.35859	0.00258453	0.00258453	1.015	1.015	5.93694	001t000	10.344	-2.932	0
1	NA	1	912.583	NA	NA	001m000_28	20	364.604	880.175	1.015	001m000	2	001m000_2	-	001m000_29	001m000_27	2.834	1.416	0	1	3.16806	3.16806	0.00347153	0.00347153	1.015	1.015	24.1419	001t000	17.377	-19.355	0
1	NA	1	912.583	NA	NA	001m000_65	20	375.517	855.537	1.015	001m000	3	001m000_3	-	001m000_64	001m000_66	-0.346	-0.655	0	1	0.740771	0.740771	0.00081173	0.00081173	1.015	1.015	7.02481	001t000	6.464	5.283	0
1	NA	1	912.583	NA	NA	001m000_27	21	365.879	878.685	1.015	001m000	2	001m000_2	-	001m000_28	001m000_26	1.275	-1.49	0	1	1.96105	1.96105	0.0021489	0.0021489	1.015	1.015	21.9791	001t000	15.119	-14.206	0
1	NA	1	912.583	NA	NA	001m000_66	21	375.025	855.711	1.015	001m000	3	001m000_3	-	001m000_65	001m000_67	-0.492	0.174	0	1	0.521862	0.521862	0.000571852	0.000571852	1.015	1.015	7.53666	001t000	9.723	-1.116	0
1	NA	1	912.583	NA	NA	001m000_26	22	366.697	878.507	1.015	001m000	2	001m000_2	-	001m000_27	001m000_25	0.818	-0.178	0	1	0.837143	0.837143	0.000917333	0.000917333	1.015	1.015	21.8297	001t000	17.672	-16.513	0
1	NA	1	912.583	NA	NA	001m000_67	22	375.021	855.545	1.015	001m000	3	001m000_3	-	001m000_66	001m000_68	-0.004	-0.166	0	1	0.166048	0.166048	0.000181954	0.000181954	1.015	1.015	7.62271	001t000	9.348	6.449	0
1	NA	1	912.583	NA	NA	001m000_25	23	367.311	876.864	1.015	001m000	2	001m000_2	-	001m000_26	001m000_24	0.614	-1.643	0	1	1.75398	1.75398	0.00192199	0.00192199	1.015	1.015	20.6609	001t000	17.819	-9.899	0
1	NA	1	912.583	NA	NA	001m000_68	23	375.843	855.366	1.015	001m000	3	001m000_3	-	001m000_67	001m000_69	0.822	-0.179	0	1	0.841264	0.841264	0.000921849	0.000921849	1.015	1.015	7.18529	001t000	6.394	-9.393	0
1	NA	1	912.583	NA	NA	001m000_24	24	369.313	877.97	1.015	001m000	2	001m000_2	-	001m000_25	001m000_23	2.002	1.106	0	1	2.28719	2.28719	0.00250628	0.00250628	1.015	1.015	20.8601	001t000	21.443	-2.332	0
1	NA	1	912.583	NA	NA	001m000_69	24	375.363	856.035	1.015	001m000	3	001m000_3	-	001m000_68	001m000_70	-0.48	0.669	0	1	0.823384	0.823384	0.000902256	0.000902256	1.015	1.015	7.04946	001t000	9.543	5.959	0
1	NA	1	912.583	NA	NA	001m000_23	25	369.958	877.469	1.015	001m000	2	001m000_2	-	001m000_24	001m000_22	0.645	-0.501	0	1	0.816717	0.816717	0.00089495	0.00089495	1.015	1.015	20.1528	001t000	16.186	-7.992	0
1	NA	1	912.583	NA	NA	001m000_70	25	373.667	854.247	1.015	001m000	3	001m000_3	-	001m000_69	001m000_71	-1.696	-1.788	0	1	2.46442	2.46442	0.00270049	0.00270049	1.015	1.015	9.59017	001t000	10.648	-0.955	0
1	NA	1	912.583	NA	NA	001m000_22	26	372.847	874.641	1.015	001m000	2	001m000_2	-	001m000_23	001m000_21	2.889	-2.828	0	1	4.04276	4.04276	0.00443002	0.00443002	1.015	1.015	16.2929	001t000	13.256	-7.676	0
1	NA	1	912.583	NA	NA	001m000_71	26	371.625	851.966	1.015	001m000	3	001m000_3	-	001m000_70	001m000_72	-2.042	-2.281	0	1	3.06149	3.06149	0.00335475	0.00335475	1.015	1.015	12.7209	001t000	10.856	3.813	0
1	NA	1	912.583	NA	NA	001m000_21	27	371.626	878.418	1.015	001m000	2	001m000_2	-	001m000_22	001m000_20	-1.221	3.777	0	1	3.96945	3.96945	0.00434969	0.00434969	1.015	1.015	20.2456	001t000	16.218	-1.519	0
1	NA	1	912.583	NA	NA	001m000_72	27	369.545	854.813	1.015	001m000	3	001m000_3	-	001m000_71	001m000_73	-2.08	2.847	0	1	3.52588	3.52588	0.00386362	0.00386362	1.015	1.015	12.9309	001t000	11.377	-2.685	0
1	NA	1	912.583	NA	NA	001m000_20	28	374.738	878.036	1.015	001m000	2	001m000_2	-	001m000_21	001m000_19	3.112	-0.382	0	1	3.13536	3.13536	0.0034357	0.0034357	1.015	1.015	18.3758	001t000	14.067	-4.85	0
1	NA	1	912.583	NA	NA	001m000_73	28	369.863	854.311	1.015	001m000	3	001m000_3	-	001m000_72	001m000_74	0.318	-0.502	0	1	0.594246	0.594246	0.000651169	0.000651169	1.015	1.015	13.2618	001t000	16.156	-1.807	0
1	NA	1	912.583	NA	NA	001m000_19	29	377.007	876.69	1.015	001m000	2	001m000_2	-	001m000_20	001m000_18	2.269	-1.346	0	1	2.6382	2.6382	0.00289091	0.00289091	1.015	1.015	16.107	001t000	11.631	-0.984	0
1	NA	1	912.583	NA	NA	001m000_74	29	369.367	854.32	1.015	001m000	3	001m000_3	-	001m000_73	001m000_75	-0.496	0.009	0	1	0.496082	0.496082	0.000543602	0.000543602	1.015	1.015	14.0692	001t000	-3.258	-8.442	0
1	NA	1	912.583	NA	NA	001m000_18	30	377.626	875.046	1.015	001m000	2	001m000_2	-	001m000_19	001m000_17	0.619	-1.644	0	1	1.75667	1.75667	0.00192495	0.00192495	1.015	1.015	14.0838	001t000	13.258	1.054	0
1	NA	1	912.583	NA	NA	001m000_75	30	372.158	853.446	1.015	001m000	3	001m000_3	-	001m000_74	001m000_76	2.791	-0.874	0	1	2.92465	2.92465	0.0032048	0.0032048	1.015	1.015	12.6678	001t000	11.242	1.128	0
1	NA	1	912.583	NA	NA	001m000_17	31	377.599	873.902	1.015	001m000	2	001m000_2	-	001m000_18	001m000_16	-0.027	-1.144	0	1	1.14432	1.14432	0.00125393	0.00125393	1.015	1.015	14.5382	001t000	5.855	-8.31	0
1	NA	1	912.583	NA	NA	001m000_76	31	372.46	852.283	1.015	001m000	3	001m000_3	-	001m000_75	001m000_77	0.302	-1.163	0	1	1.20157	1.20157	0.00131667	0.00131667	1.015	1.015	12.379	001t000	8.69	-0.233	0
1	NA	1	912.583	NA	NA	001m000_16	32	378.088	873.73	1.015	001m000	2	001m000_2	-	001m000_17	001m000_15	0.489	-0.172	0	1	0.518368	0.518368	0.000568022	0.000568022	1.015	1.015	15.7727	001t000	9.107	-7.954	0
1	NA	1	912.583	NA	NA	001m000_77	32	373.614	852.098	1.015	001m000	3	001m000_3	-	001m000_76	001m000_78	1.154	-0.185	0	1	1.16873	1.16873	0.00128069	0.00128069	1.015	1.015	10.8254	001t000	8.483	1.195	0
1	NA	1	912.583	NA	NA	001m000_15	33	379.358	871.745	1.015	001m000	2	001m000_2	-	001m000_16	001m000_14	1.27	-1.985	0	1	2.35651	2.35651	0.00258224	0.00258224	1.015	1.015	15.0893	001t000	11.553	-1.037	0
1	NA	1	912.583	NA	NA	001m000_78	33	375.237	850.746	1.015	001m000	3	001m000_3	-	001m000_77	001m000_79	1.623	-1.352	0	1	2.11235	2.11235	0.0023147	0.0023147	1.015	1.015	9.62424	001t000	9.628	-2.425	0
1	NA	1	912.583	NA	NA	001m000_14	34	376.593	873.103	1.015	001m000	2	001m000_2	-	001m000_15	001m000_13	-2.765	1.358	0	1	3.08049	3.08049	0.00337557	0.00337557	1.015	1.015	17.2564	001t000	14.35	0.444	0
1	NA	1	912.583	NA	NA	001m000_79	34	373.598	851.436	1.015	001m000	3	001m000_3	-	001m000_78	001m000_80	-1.639	0.69	0	1	1.77832	1.77832	0.00194867	0.00194867	1.015	1.015	10.7443	001t000	9.617	2.941	0
1	NA	1	912.583	NA	NA	001m000_13	35	376.249	872.455	1.015	001m000	2	001m000_2	-	001m000_14	001m000_12	-0.344	-0.648	0	1	0.733648	0.733648	0.000803925	0.000803925	1.015	1.015	16.8779	001t000	9.69	-5.635	0
1	NA	1	912.583	NA	NA	001m000_80	35	371.604	851.138	1.015	001m000	3	001m000_3	-	001m000_79	001m000_81	-1.994	-0.298	0	1	2.01614	2.01614	0.00220927	0.00220927	1.015	1.015	12.8387	001t000	14.492	-4.067	0
1	NA	1	912.583	NA	NA	001m000_12	36	377.561	872.268	1.015	001m000	2	001m000_2	-	001m000_13	001m000_11	1.312	-0.187	0	1	1.32526	1.32526	0.00145221	0.00145221	1.015	1.015	16.3002	001t000	13.505	2.14	0
1	NA	1	912.583	NA	NA	001m000_81	36	375.721	850.241	1.015	001m000	3	001m000_3	-	001m000_80	001m000_82	4.117	-0.897	0	1	4.21358	4.21358	0.00461721	0.00461721	1.015	1.015	10.1269	001t000	9.216	3.052	0
1	NA	1	912.583	NA	NA	001m000_11	37	378.024	870.95	1.015	001m000	2	001m000_2	-	001m000_12	001m000_10	0.463	-1.318	0	1	1.39696	1.39696	0.00153077	0.00153077	1.015	1.015	15.1663	001t000	10.453	-5.25	0
1	NA	1	912.583	NA	NA	001m000_82	37	375.982	847.253	1.015	001m000	3	001m000_3	-	001m000_81	001m000_83	0.261	-2.988	0	1	2.99938	2.99938	0.00328669	0.00328669	1.015	1.015	12.0488	001t000	7.546	4.797	0
1	NA	1	912.583	NA	NA	001m000_10	38	377.714	871.774	1.015	001m000	2	001m000_2	-	001m000_11	001m000_9	-0.31	0.824	0	1	0.880384	0.880384	0.000964717	0.000964717	1.015	1.015	16.3095	001t000	11.415	-1.375	0
1	NA	1	912.583	NA	NA	001m000_83	38	374.33	847.446	1.015	001m000	3	001m000_3	-	001m000_82	001m000_84	-1.652	0.193	0	1	1.66324	1.66324	0.00182256	0.00182256	1.015	1.015	12.9044	001t000	12.792	3.291	0
1	NA	1	912.583	NA	NA	001m000_84	39	376.463	846.581	1.015	001m000	3	001m000_3	-	001m000_83	001m000_85	2.133	-0.865	0	1	2.30172	2.30172	0.0025222	0.0025222	1.015	1.015	12.0598	001t000	9.524	2.886	0
1	NA	1	912.583	NA	NA	001m000_9	39	379.829	870.755	1.015	001m000	2	001m000_2	-	001m000_10	001m000_8	2.115	-1.019	0	1	2.34768	2.34768	0.00257256	0.00257256	1.015	1.015	14.954	001t000	8.673	-3.891	0
1	NA	1	912.583	NA	NA	001m000_8	40	379.979	870.097	1.015	001m000	2	001m000_2	-	001m000_9	001m000_7	0.15	-0.658	0	1	0.674881	0.674881	0.000739528	0.000739528	1.015	1.015	14.6834	001t000	7.764	-3.251	0
1	NA	1	912.583	NA	NA	001m000_85	40	375.284	845.771	1.015	001m000	3	001m000_3	-	001m000_84	001m000_86	-1.179	-0.81	0	1	1.43043	1.43043	0.00156746	0.00156746	1.015	1.015	13.2947	001t000	11.898	-2.283	0
1	NA	1	912.583	NA	NA	001m000_7	41	382.26	869.074	1.015	001m000	2	001m000_2	-	001m000_8	001m000_6	2.281	-1.023	0	1	2.4999	2.4999	0.00273937	0.00273937	1.015	1.015	13.618	001t000	6.5	-0.877	0
1	NA	1	912.583	NA	NA	001m000_86	41	376.132	846.587	1.015	001m000	3	001m000_3	-	001m000_85	001m000_87	0.848	0.816	0	1	1.17684	1.17684	0.00128957	0.00128957	1.015	1.015	12.0091	001t000	13.634	1.766	0
1	NA	1	912.583	NA	NA	001m000_6	42	380.981	870.734	1.015	001m000	2	001m000_2	-	001m000_7	001m000_5	-1.279	1.66	0	1	2.09558	2.09558	0.00229631	0.00229631	1.015	1.015	15.866	001t000	12.163	-2.476	0
1	NA	1	912.583	NA	NA	001m000_87	42	379.392	844.208	1.015	001m000	3	001m000_3	-	001m000_86	001m000_88	3.26	-2.379	0	1	4.03575	4.03575	0.00442233	0.00442233	1.015	1.015	12.0722	001t000	-8.405	-0.859	0
1	NA	1	912.583	NA	NA	001m000_5	43	382.096	869.077	1.015	001m000	2	001m000_2	-	001m000_6	001m000_4	1.115	-1.657	0	1	1.99722	1.99722	0.00218853	0.00218853	1.015	1.015	14.1517	001t000	8.428	-1.195	0
1	NA	1	912.583	NA	NA	001m000_88	43	379.576	845.035	1.015	001m000	3	001m000_3	-	001m000_87	001m000_89	0.184	0.827	0	1	0.847222	0.847222	0.000928378	0.000928378	1.015	1.015	11.8945	001t000	7.486	1.704	0
1	NA	1	912.583	NA	NA	001m000_4	44	382.103	869.404	1.015	001m000	2	001m000_2	-	001m000_5	001m000_3	0.007	0.327	0	1	0.327075	0.327075	0.000358406	0.000358406	1.015	1.015	14.6783	001t000	11.294	-1.274	0
1	NA	1	912.583	NA	NA	001m000_89	44	379.539	843.374	1.015	001m000	3	001m000_3	-	001m000_88	001m000_90	-0.037	-1.661	0	1	1.66141	1.66141	0.00182056	0.00182056	1.015	1.015	14.0459	001t000	8.884	4.947	0
1	NA	1	912.583	NA	NA	001m000_3	45	383.727	868.392	1.015	001m000	2	001m000_2	-	001m000_4	001m000_2	1.624	-1.012	0	1	1.91351	1.91351	0.00209681	0.00209681	1.015	1.015	13.4667	001t000	7.403	-6.55	0
1	NA	1	912.583	NA	NA	001m000_90	45	381.189	843.015	1.015	001m000	3	001m000_3	-	001m000_89	001m000_91	1.65	-0.359	0	1	1.6886	1.6886	0.00185036	0.00185036	1.015	1.015	14.2331	001t000	10.965	-2.601	0
1	NA	1	912.583	NA	NA	001m000_2	46	389.001	868.791	1.015	001m000	2	001m000_2	-	001m000_3	001m000_1	5.274	0.399	0	1	5.28907	5.28907	0.00579572	0.00579572	1.015	1.015	14.1669	001t000	5.789	-4.539	0
1	NA	1	912.583	NA	NA	001m000_91	46	383.141	841.319	1.015	001m000	3	001m000_3	-	001m000_90	001m000_92	1.952	-1.696	0	1	2.58587	2.58587	0.00283357	0.00283357	1.015	1.015	14.7685	001t000	7.727	0.787	0
1	NA	1	912.583	NA	NA	001m000_1	47	389.768	865.99	1.015	001m000	2	001m000_2	-	001m000_2	001m000_0	0.767	-2.801	0	1	2.90412	2.90412	0.0031823	0.0031823	1.015	1.015	12.3833	001t000	5.932	-8.968	0
1	NA	1	912.583	NA	NA	001m000_92	47	385.141	841.786	1.015	001m000	3	001m000_3	-	001m000_91	001m000_93	2	0.467	0	1	2.0538	2.0538	0.00225053	0.00225053	1.015	1.015	13.3487	001t000	12.188	1.563	0
1	NA	1	912.583	NA	NA	001m000_0	48	388.912	864.364	1.015	001m000	2	001m000_2	end	001m000_1	NA	-0.856	-1.626	0	1	1.83756	1.83756	0.00201358	0.00201358	1.015	1.015	12.2678	001t000	8.16	-2.504	0
1	NA	1	912.583	NA	NA	001m000_93	48	385.759	839.612	1.015	001m000	3	001m000_3	end	001m000_92	NA	0.618	-2.174	0	1	2.26013	2.26013	0.00247663	0.00247663	1.015	1.015	14.9177	001t000	7.638	5.969	0
4	NA	4	900	NA	NA	004m000_0	1	97.7876	223.886	12.4456	004m000	1	004m000_1	track_start	NA	004m000_33	NA	NA	NA	NA	NA	NA	NA	NA	2.48911	52.2714	37.7858	004t002	2.8944	-0.728	0
4	NA	4	900	NA	NA	004m000_33	2	103.215	222.197	7.46734	004m000	1	004m000_1	-	004m000_0	004m000_68	5.4274	-1.689	-4.97826	1	7.55596	5.68414	0.00839551	0.00631571	2.48911	52.2714	34.7677	004t002	1.802	-0.49	4.97826
4	NA	4	900	NA	NA	004m000_68	3	103.2	223.262	7.46734	004m000	1	004m000_1	-	004m000_33	004m000_104	-0.015	1.065	0	1	1.06511	1.06511	0.00118345	0.00118345	2.48911	52.2714	37.0961	004t002	-0.22	0.705	4.97826
4	NA	4	900	NA	NA	004m000_104	4	103.196	223.528	7.46734	004m000	1	004m000_1	-	004m000_68	004m000_141	-0.004	0.266	0	1	0.26603	0.26603	0.000295589	0.000295589	2.48911	52.2714	38.129	004t003	-0.398	0.129	4.97826
4	NA	4	900	NA	NA	004m000_141	5	102.396	223.782	7.46734	004m000	1	004m000_1	-	004m000_104	004m000_181	-0.8	0.254	0	1	0.839355	0.839355	0.000932616	0.000932616	2.48911	52.2714	38.8407	004t002	0.554	0.433	4.97826
4	NA	4	900	NA	NA	004m000_181	6	102.396	223.782	7.46734	004m000	1	004m000_1	-	004m000_141	004m000_222	0	0	0	1	0	0	0	0	2.48911	52.2714	38.2867	004t002	1.89	-0.388	5.19856
4	NA	4	900	NA	NA	004m000_222	7	98.7626	224.083	2.48911	004m000	1	004m000_1	-	004m000_181	004m000_267	-3.6334	0.301	-4.97823	1	6.17049	3.64585	0.0068561	0.00405094	2.48911	52.2714	40.2434	004t002	3.1994	0.37	10.1218
4	NA	4	900	NA	NA	004m000_267	8	98.2126	225.406	2.48911	004m000	1	004m000_1	-	004m000_222	004m000_314	-0.55	1.323	0	1	1.43277	1.43277	0.00159197	0.00159197	2.48911	52.2714	39.3819	004t003	1.3866	-1.227	9.98459
4	NA	4	900	NA	NA	004m000_314	9	97.947	225.401	2.48911	004m000	1	004m000_1	-	004m000_267	004m000_364	-0.2656	-0.005	0	1	0.265647	0.265647	0.000295163	0.000295163	2.48911	52.2714	39.8616	004t003	2.077	-1.546	10.009
4	NA	4	900	NA	NA	004m000_364	10	97.4083	225.926	2.48911	004m000	1	004m000_1	-	004m000_314	004m000_415	-0.5387	0.525	0	1	0.752212	0.752212	0.000835791	0.000835791	2.48911	52.2714	40.5795	004t003	7.0257	-4.957	9.95649
4	NA	4	900	NA	NA	004m000_415	11	96.0878	225.373	2.48911	004m000	1	004m000_1	-	004m000_364	004m000_467	-1.3205	-0.553	0	1	1.43162	1.43162	0.00159069	0.00159069	2.48911	52.2714	41.2349	004t002	-2.12	-1.395	14.9347
4	NA	4	900	NA	NA	004m000_467	12	93.7013	225.07	2.48911	004m000	1	004m000_1	-	004m000_415	004m000_523	-2.3865	-0.303	0	1	2.40566	2.40566	0.00267295	0.00267295	2.48911	52.2714	42.5476	004t002	-2.3058	-1.449	15.0648
4	NA	4	900	NA	NA	004m000_523	13	92.426	221.322	2.48911	004m000	1	004m000_1	-	004m000_467	004m000_577	-1.2753	-3.748	0	1	3.95903	3.95903	0.00439892	0.00439892	2.48911	52.2714	41.0799	004t002	11.244	-1.433	10.4614
4	NA	4	900	NA	NA	004m000_577	14	89.725	224.476	2.48911	004m000	1	004m000_1	-	004m000_523	004m000_633	-2.701	3.154	0	1	4.15248	4.15248	0.00461387	0.00461387	2.48911	52.2714	47.9364	004t003	0.5223	0.823	14.9347
4	NA	4	900	NA	NA	004m000_633	15	91.3185	224.5	2.48911	004m000	1	004m000_1	-	004m000_577	004m000_690	1.5935	0.024	0	1	1.59368	1.59368	0.00177076	0.00177076	2.48911	52.2714	48.2542	004t003	-4.1992	-1.313	14.9347
4	NA	4	900	NA	NA	004m000_690	16	92.119	224.246	2.48911	004m000	1	004m000_1	-	004m000_633	004m000_747	0.8005	-0.254	0	1	0.839831	0.839831	0.000933146	0.000933146	2.48911	52.2714	49.5947	004t003	-3.2783	-0.958	15.0892
4	NA	4	900	NA	NA	004m000_747	17	90.776	225.291	2.48911	004m000	1	004m000_1	-	004m000_690	004m000_804	-1.343	1.045	0	1	1.70167	1.70167	0.00189074	0.00189074	2.48911	52.2714	44.4925	004t012	-2.8859	1.31	14.9347
4	NA	4	900	NA	NA	004m000_804	18	89.4518	225.004	2.48911	004m000	1	004m000_1	-	004m000_747	004m000_861	-1.3242	-0.287	0	1	1.35494	1.35494	0.00150549	0.00150549	2.48911	52.2714	46.2982	004t012	-1.8996	3.838	14.9347
4	NA	4	900	NA	NA	004m000_861	19	88.5321	227.296	7.46734	004m000	1	004m000_1	-	004m000_804	004m000_918	-0.9197	2.292	4.97823	1	5.55715	2.46964	0.00617461	0.00274404	2.48911	52.2714	49.1494	004t012	0.5864	-2.299	15.0929
4	NA	4	900	NA	NA	004m000_918	20	92.2278	228.951	7.46734	004m000	1	004m000_1	-	004m000_861	004m000_974	3.6957	1.655	0	1	4.04935	4.04935	0.00449928	0.00449928	2.48911	52.2714	47.7809	004t012	8.5912	-3.734	10.4215
4	NA	4	900	NA	NA	004m000_974	21	91.9622	228.947	7.46734	004m000	1	004m000_1	-	004m000_918	004m000_1031	-0.2656	-0.004	0	1	0.26563	0.26563	0.000295145	0.000295145	2.48911	52.2714	48.0064	004t012	9.4008	-5.604	10.0252
4	NA	4	900	NA	NA	004m000_1031	22	92.9392	228.605	12.4456	004m000	1	004m000_1	-	004m000_974	004m000_1088	0.977	-0.342	4.97826	1	5.08474	1.03513	0.00564971	0.00115014	2.48911	52.2714	47.0208	004t012	-2.4214	-0.543	9.9564
4	NA	4	900	NA	NA	004m000_1088	23	95.0526	229.436	12.4456	004m000	1	004m000_1	-	004m000_1031	004m000_1145	2.1134	0.831	0	1	2.27091	2.27091	0.00252323	0.00252323	2.48911	52.2714	45.7066	004t012	2.2926	-0.727	9.9564
4	NA	4	900	NA	NA	004m000_1145	24	94.6829	230.405	17.4238	004m000	1	004m000_1	-	004m000_1088	004m000_1203	-0.3697	0.969	4.9782	1	5.08509	1.03713	0.0056501	0.00115237	2.48911	52.2714	46.7451	004t012	-0.8654	0.268	5.0816
4	NA	4	900	NA	NA	004m000_1203	25	94.6528	232.535	17.4238	004m000	1	004m000_1	-	004m000_1145	004m000_1265	-0.0301	2.13	0	1	2.13021	2.13021	0.0023669	0.0023669	2.48911	52.2714	48.1206	004t012	3.3284	2.996	4.9782
4	NA	4	900	NA	NA	004m000_1265	26	93.2985	234.378	17.4238	004m000	1	004m000_1	-	004m000_1203	004m000_1327	-1.3543	1.843	0	1	2.28709	2.28709	0.00254121	0.00254121	2.48911	52.2714	50.4666	004t012	-2.4205	-2.11	4.9782
4	NA	4	900	NA	NA	004m000_1327	27	91.9743	234.091	17.4238	004m000	1	004m000_1	-	004m000_1265	004m000_1391	-1.3242	-0.287	0	1	1.35494	1.35494	0.00150549	0.00150549	2.48911	52.2714	49.091	004t004	1.6494	-1.552	4.9782
4	NA	4	900	NA	NA	004m000_1391	28	92.2474	233.563	17.4238	004m000	1	004m000_1	-	004m000_1327	004m000_1455	0.2731	-0.528	0	1	0.594447	0.594447	0.000660497	0.000660497	2.48911	52.2714	49.4574	004t004	-1.2952	-0.382	4.9782
4	NA	4	900	NA	NA	004m000_1455	29	95.6474	237.344	17.4238	004m000	1	004m000_1	-	004m000_1391	004m000_1518	3.4	3.781	0	1	5.08488	5.08488	0.00564986	0.00564986	2.48911	52.2714	51.549	004t004	-2.0702	1.598	5.0785
4	NA	4	900	NA	NA	004m000_1518	30	96.4592	236.291	17.4238	004m000	1	004m000_1	-	004m000_1455	004m000_1579	0.8118	-1.053	0	1	1.3296	1.3296	0.00147733	0.00147733	2.48911	52.2714	50.4689	004t012	-3.5743	-2.964	4.9782
4	NA	4	900	NA	NA	004m000_1579	31	98.2807	238.982	17.4238	004m000	1	004m000_1	-	004m000_1518	004m000_1642	1.8215	2.691	0	1	3.24951	3.24951	0.00361057	0.00361057	2.48911	52.2714	49.7844	004t012	7.2293	-1.677	4.9782
4	NA	4	900	NA	NA	004m000_1642	32	99.7588	240.778	22.402	004m000	1	004m000_1	-	004m000_1579	004m000_1706	1.4781	1.796	4.9782	1	5.4948	2.32603	0.00610534	0.00258447	2.48911	52.2714	48.9337	004t012	3.0432	0.622	0.0833
4	NA	4	900	NA	NA	004m000_1706	33	100.876	243.283	17.4238	004m000	1	004m000_1	-	004m000_1642	004m000_1769	1.1172	2.505	-4.9782	1	5.6838	2.74284	0.00631534	0.0030476	2.48911	52.2714	50.3816	004t012	-0.15	-0.877	5.6312
4	NA	4	900	NA	NA	004m000_1769	34	103.155	244.825	22.402	004m000	1	004m000_1	-	004m000_1706	004m000_1833	2.279	1.542	4.9782	1	5.68806	2.75165	0.00632007	0.00305739	2.48911	52.2714	50.3356	004t012	0.249	1.236	4.9782
4	NA	4	900	NA	NA	004m000_1833	35	105.619	246.019	17.4238	004m000	1	004m000_1	-	004m000_1769	004m000_1896	2.464	1.194	-4.9782	1	5.6815	2.73805	0.00631277	0.00304228	2.48911	52.2714	49.9424	004t012	1.502	-4.489	4.9782
4	NA	4	900	NA	NA	004m000_1896	36	106.94	246.572	17.4238	004m000	1	004m000_1	-	004m000_1833	004m000_1959	1.321	0.553	0	1	1.43208	1.43208	0.0015912	0.0015912	2.48911	52.2714	49.9972	004t012	4.872	-6.37	4.9782
4	NA	4	900	NA	NA	004m000_1959	37	108.699	247.307	22.402	004m000	1	004m000_1	-	004m000_1896	004m000_2023	1.759	0.735	4.9782	1	5.33074	1.90639	0.00592304	0.00211821	2.48911	52.2714	49.8283	004t012	0.944	2.011	4.9782
4	NA	4	900	NA	NA	004m000_2023	38	111.055	249.74	22.402	004m000	1	004m000_1	-	004m000_1959	004m000_2087	2.356	2.433	0	1	3.38677	3.38677	0.00376308	0.00376308	2.48911	52.2714	48.923	004t003	2.448	1.843	5.4125
4	NA	4	900	NA	NA	004m000_2087	39	111.653	251.438	17.4238	004m000	1	004m000_1	-	004m000_2023	004m000_2153	0.598	1.698	-4.9782	1	5.2937	1.80022	0.00588189	0.00200025	2.48911	52.2714	47.6059	004t003	2.843	3.541	5.5127
4	NA	4	900	NA	NA	004m000_2153	40	114.552	253.08	17.4238	004m000	1	004m000_1	-	004m000_2087	004m000_2218	2.899	1.642	0	1	3.33172	3.33172	0.00370191	0.00370191	2.48911	52.2714	45.253	004t003	5.589	1.856	4.9782
4	NA	4	900	NA	NA	004m000_2218	41	112.947	253.854	17.4238	004m000	1	004m000_1	-	004m000_2153	004m000_2283	-1.605	0.774	0	1	1.78188	1.78188	0.00197987	0.00197987	2.48911	52.2714	46.1107	004t003	5.466	2.356	4.9782
4	NA	4	900	NA	NA	004m000_2283	42	114.806	253.883	17.4238	004m000	1	004m000_1	-	004m000_2218	004m000_2347	1.859	0.029	0	1	1.85923	1.85923	0.00206581	0.00206581	2.48911	52.2714	45.9797	004t003	4.01	4.173	4.9782
4	NA	4	900	NA	NA	004m000_2347	43	113.021	255.011	12.4456	004m000	1	004m000_1	-	004m000_2283	004m000_2411	-1.785	1.128	-4.9782	1	5.4075	2.11154	0.00600834	0.00234616	2.48911	52.2714	46.6509	004t003	7.897	0.126	9.9564
4	NA	4	900	NA	NA	004m000_2411	44	111.423	255.253	12.4456	004m000	1	004m000_1	-	004m000_2347	004m000_2474	-1.598	0.242	0	1	1.61622	1.61622	0.0017958	0.0017958	2.48911	52.2714	48.3395	004t003	8.009	1.854	9.9564
4	NA	4	900	NA	NA	004m000_2474	45	111.154	255.515	12.4456	004m000	1	004m000_1	-	004m000_2411	004m000_2537	-0.269	0.262	0	1	0.375506	0.375506	0.000417229	0.000417229	2.48911	52.2714	49.3507	004t003	-3.74	5.933	9.9564
4	NA	4	900	NA	NA	004m000_2537	46	112.979	257.94	12.4456	004m000	1	004m000_1	-	004m000_2474	004m000_2599	1.825	2.425	0	1	3.035	3.035	0.00337223	0.00337223	2.48911	52.2714	47.4099	004t003	1.714	3.501	10.0345
4	NA	4	900	NA	NA	004m000_2599	47	114.547	259.828	12.4456	004m000	1	004m000_1	-	004m000_2537	004m000_2661	1.568	1.888	0	1	2.45421	2.45421	0.0027269	0.0027269	2.48911	52.2714	46.6482	004t003	0.025	3.037	9.9564
4	NA	4	900	NA	NA	004m000_2661	48	114.547	259.828	12.4456	004m000	1	004m000_1	-	004m000_2599	004m000_2723	0	0	0	1	0	0	0	0	2.48911	52.2714	48.3573	004t003	1.485	1.458	9.9564
4	NA	4	900	NA	NA	004m000_2723	49	114.008	260.352	12.4456	004m000	1	004m000_1	end	004m000_2661	NA	-0.539	0.524	0	1	0.751729	0.751729	0.000835255	0.000835255	2.48911	52.2714	50.0265	004t003	-2.234	1.453	9.9564
4	NA	4	900	NA	NA	004m001_1	1	21.5684	134.386	22.402	004m001	1	004m001_1	track_start	NA	004m001_34	NA	NA	NA	NA	NA	NA	NA	NA	2.48911	52.2714	11.1908	004t001	10.6727	-10.803	6.2405
4	NA	4	900	NA	NA	004m001_34	2	25.1077	128.316	22.402	004m001	1	004m001_1	-	004m001_1	004m001_69	3.5393	-6.07	0	1	7.02649	7.02649	0.00780721	0.00780721	2.48911	52.2714	6.12249	004t001	11.1695	-5.804	4.9782
4	NA	4	900	NA	NA	004m001_69	3	25.6614	126.726	22.402	004m001	1	004m001_1	-	004m001_34	004m001_105	0.5537	-1.59	0	1	1.68365	1.68365	0.00187072	0.00187072	2.48911	52.2714	6.34506	004t001	11.481	-4.023	5.5422
4	NA	4	900	NA	NA	004m001_105	4	25.3921	126.989	22.402	004m001	1	004m001_1	-	004m001_69	004m001_142	-0.2693	0.263	0	1	0.376419	0.376419	0.000418244	0.000418244	2.48911	52.2714	8.10184	004t001	8.1174	-8.277	5.8825
4	NA	4	900	NA	NA	004m001_142	5	25.6464	127.791	22.402	004m001	1	004m001_1	-	004m001_105	004m001_182	0.2543	0.802	0	1	0.841352	0.841352	0.000934835	0.000934835	2.48911	52.2714	8.64923	004t001	10.1135	-7.684	4.9954
4	NA	4	900	NA	NA	004m001_182	6	28.7256	129.08	27.3802	004m001	1	004m001_1	-	004m001_142	004m001_223	3.0792	1.289	4.9782	1	5.99379	3.33811	0.00665976	0.00370901	2.48911	52.2714	7.21096	004t001	8.993	-6.388	0
4	NA	4	900	NA	NA	004m001_223	7	28.8147	129.172	22.402	004m001	1	004m001_1	-	004m001_182	004m001_268	0.0891	0.092	-4.9782	1	4.97985	0.128073	0.00553316	0.000142304	2.48911	52.2714	7.43613	004t001	9.3796	-4.921	5.4045
4	NA	4	900	NA	NA	004m001_268	8	35.1298	127.048	27.3802	004m001	1	004m001_1	-	004m001_223	004m001_315	6.3151	-2.124	4.9782	1	8.31711	6.66272	0.00924123	0.00740302	2.48911	52.2714	2.44552	004t001	4.9527	-1.855	0.3871
4	NA	4	900	NA	NA	004m001_315	9	34.9232	129.266	22.402	004m001	1	004m001_1	-	004m001_268	004m001_365	-0.2066	2.218	-4.9782	1	5.45387	2.2276	0.00605985	0.00247511	2.48911	52.2714	4.52433	004t001	3.2724	-6.265	5.17
4	NA	4	900	NA	NA	004m001_365	10	35.1964	128.738	22.402	004m001	1	004m001_1	-	004m001_315	004m001_416	0.2732	-0.528	0	1	0.594493	0.594493	0.000660548	0.000660548	2.48911	52.2714	3.86195	004t001	3.6469	-5.717	5.3066
4	NA	4	900	NA	NA	004m001_416	11	35.1775	130.069	22.402	004m001	1	004m001_1	-	004m001_365	004m001_469	-0.0189	1.331	0	1	1.33113	1.33113	0.00147904	0.00147904	2.48911	52.2714	4.82553	004t001	6.2222	-4.09	5.7117
4	NA	4	900	NA	NA	004m001_469	12	35.4394	130.339	22.402	004m001	1	004m001_1	-	004m001_416	004m001_524	0.2619	0.27	0	1	0.376154	0.376154	0.000417949	0.000417949	2.48911	52.2714	4.72569	004t001	4.4322	-5.929	5.9922
4	NA	4	900	NA	NA	004m001_524	13	34.2804	130.763	27.3802	004m001	1	004m001_1	-	004m001_469	004m001_579	-1.159	0.424	4.9782	1	5.12889	1.23412	0.00569877	0.00137125	2.48911	52.2714	5.47226	004t001	5.5281	-7.936	0.9777
4	NA	4	900	NA	NA	004m001_579	14	34.6313	131.126	22.402	004m001	1	004m001_1	-	004m001_524	004m001_635	0.3509	0.363	-4.9782	1	5.00374	0.504876	0.00555971	0.000560973	2.48911	52.2714	6.17191	004t001	5.9743	-7.265	5.4903
4	NA	4	900	NA	NA	004m001_635	15	36.6594	131.599	27.3802	004m001	1	004m001_1	-	004m001_579	004m001_692	2.0281	0.473	4.9782	1	5.39624	2.08253	0.00599582	0.00231392	2.48911	52.2714	6.25754	004t001	6.4939	-7.185	0.3395
4	NA	4	900	NA	NA	004m001_692	16	36.9953	133.026	22.402	004m001	1	004m001_1	-	004m001_635	004m001_749	0.3359	1.427	-4.9782	1	5.18957	1.466	0.00576619	0.00162889	2.48911	52.2714	7.99884	004t001	6.584	-10.439	5.4158
4	NA	4	900	NA	NA	004m001_749	17	38.3119	133.845	22.402	004m001	1	004m001_1	-	004m001_692	004m001_806	1.3166	0.819	0	1	1.55055	1.55055	0.00172283	0.00172283	2.48911	52.2714	8.57865	004t001	6.2346	-11.071	5.1761
4	NA	4	900	NA	NA	004m001_806	18	38.3119	133.845	22.402	004m001	1	004m001_1	-	004m001_749	004m001_863	0	0	0	1	0	0	0	0	2.48911	52.2714	8.64197	004t001	5.9557	-12.317	5.4982
4	NA	4	900	NA	NA	004m001_863	19	37.6804	134.544	27.3802	004m001	1	004m001_1	-	004m001_806	004m001_920	-0.6315	0.699	4.9782	1	5.06654	0.942016	0.00562949	0.00104668	2.48911	52.2714	9.5989	004t001	9.6874	-8.877	4.9783
4	NA	4	900	NA	NA	004m001_920	20	39.6248	134.931	22.402	004m001	1	004m001_1	-	004m001_863	004m001_976	1.9444	0.387	-4.9782	1	5.35845	1.98254	0.00595383	0.00220282	2.48911	52.2714	10.6748	004t001	6.9038	-11.128	10.5213
4	NA	4	900	NA	NA	004m001_976	21	41.1481	133.532	27.3802	004m001	1	004m001_1	-	004m001_920	004m001_1033	1.5233	-1.399	4.9782	1	5.39074	2.06825	0.00598972	0.00229805	2.48911	52.2714	10.1708	004t001	4.7919	-12.801	5.3145
4	NA	4	900	NA	NA	004m001_1033	22	43.5422	133.303	27.3802	004m001	1	004m001_1	-	004m001_976	004m001_1090	2.3941	-0.229	0	1	2.40503	2.40503	0.00267225	0.00267225	2.48911	52.2714	10.7589	004t001	4.4875	-12.482	5.4011
4	NA	4	900	NA	NA	004m001_1090	23	43.3845	132.06	22.402	004m001	1	004m001_1	-	004m001_1033	004m001_1147	-0.1577	-1.243	-4.9782	1	5.13346	1.25296	0.00570384	0.00139218	2.48911	52.2714	10.3451	004t001	7.886	-14.185	5.1839
4	NA	4	900	NA	NA	004m001_1147	24	44.8965	131.46	27.3802	004m001	1	004m001_1	-	004m001_1090	004m001_1205	1.512	-0.6	4.9782	1	5.23723	1.6267	0.00581915	0.00180744	2.48911	52.2714	10.4526	004t001	9.0788	-9.284	5.0541
4	NA	4	900	NA	NA	004m001_1205	25	44.1185	130.116	27.3802	004m001	1	004m001_1	-	004m001_1147	004m001_1267	-0.778	-1.344	0	1	1.55294	1.55294	0.00172549	0.00172549	2.48911	52.2714	9.98377	004t001	6.6811	-10.762	4.9783
4	NA	4	900	NA	NA	004m001_1267	26	43.6689	130.733	22.402	004m001	1	004m001_1	-	004m001_1205	004m001_1329	-0.4496	0.617	-4.9782	1	5.0364	0.763432	0.005596	0.000848258	2.48911	52.2714	10.9553	004t001	6.3808	-12.772	9.9565
4	NA	4	900	NA	NA	004m001_1329	27	44.9153	130.129	27.3802	004m001	1	004m001_1	-	004m001_1267	004m001_1393	1.2464	-0.604	4.9782	1	5.16728	1.38504	0.00574142	0.00153893	2.48911	52.2714	10.4251	004t001	5.9092	-11.476	4.9783
4	NA	4	900	NA	NA	004m001_1393	28	47.04	130.161	27.3802	004m001	1	004m001_1	-	004m001_1329	004m001_1457	2.1247	0.032	0	1	2.12494	2.12494	0.00236105	0.00236105	2.48911	52.2714	10.5651	004t001	6.864	-10.2	5.8951
4	NA	4	900	NA	NA	004m001_1457	29	48.7151	130.81	22.402	004m001	1	004m001_1	-	004m001_1393	004m001_1520	1.6751	0.649	-4.9782	1	5.29241	1.79643	0.00588046	0.00199603	2.48911	52.2714	11.0609	004t001	6.205	-10.867	10.5811
4	NA	4	900	NA	NA	004m001_1520	30	48.3642	130.448	27.3802	004m001	1	004m001_1	-	004m001_1457	004m001_1581	-0.3509	-0.362	4.9782	1	5.00366	0.504158	0.00555963	0.000560175	2.48911	52.2714	10.486	004t001	1.3349	-14.147	5.4353
4	NA	4	900	NA	NA	004m001_1581	31	51.5475	130.764	27.3802	004m001	1	004m001_1	-	004m001_1520	004m001_1644	3.1833	0.316	0	1	3.19895	3.19895	0.00355438	0.00355438	2.48911	52.2714	10.7449	004t001	5.8817	-11.289	6.2317
4	NA	4	900	NA	NA	004m001_1644	32	52.3368	131.308	27.3802	004m001	1	004m001_1	-	004m001_1581	004m001_1708	0.7893	0.544	0	1	0.958609	0.958609	0.00106512	0.00106512	2.48911	52.2714	10.8636	004t001	5.0283	-11.97	4.9783
4	NA	4	900	NA	NA	004m001_1708	33	51.8169	130.501	27.3802	004m001	1	004m001_1	-	004m001_1644	004m001_1771	-0.5199	-0.807	0	1	0.959971	0.959971	0.00106663	0.00106663	2.48911	52.2714	9.39795	004t001	4.3771	-11.011	6.9001
4	NA	4	900	NA	NA	004m001_1771	34	52.8793	130.518	27.3802	004m001	1	004m001_1	-	004m001_1708	004m001_1835	1.0624	0.017	0	1	1.06254	1.06254	0.0011806	0.0011806	2.48911	52.2714	9.1219	004t001	2.877	-9.996	5.3523
4	NA	4	900	NA	NA	004m001_1835	35	55.2583	131.353	27.3802	004m001	1	004m001_1	-	004m001_1771	004m001_1898	2.379	0.835	0	1	2.52128	2.52128	0.00280143	0.00280143	2.48911	52.2714	9.99012	004t001	3.6648	-9.971	5.328
4	NA	4	900	NA	NA	004m001_1898	36	56.9259	132.535	22.402	004m001	1	004m001_1	-	004m001_1835	004m001_1961	1.6676	1.182	-4.9782	1	5.3815	2.04402	0.00597944	0.00227113	2.48911	52.2714	10.9732	004t001	3.3327	-11.557	4.9782
4	NA	4	900	NA	NA	004m001_1961	37	53.6422	132.926	27.3802	004m001	1	004m001_1	-	004m001_1898	004m001_2025	-3.2837	0.391	4.9782	1	5.97646	3.3069	0.00664051	0.00367433	2.48911	52.2714	9.35817	004t001	3.405	-11.472	5.3709
4	NA	4	900	NA	NA	004m001_2025	38	52.8228	134.511	27.3802	004m001	1	004m001_1	-	004m001_1961	004m001_2089	-0.8194	1.585	0	1	1.78428	1.78428	0.00198253	0.00198253	2.48911	52.2714	10.8394	004t001	3.4965	-12.428	5.0712
4	NA	4	900	NA	NA	004m001_2089	39	55.7443	134.556	27.3802	004m001	1	004m001_1	-	004m001_2025	004m001_2155	2.9215	0.045	0	1	2.92185	2.92185	0.0032465	0.0032465	2.48911	52.2714	11.7875	004t001	3.9071	-10.557	5.476
4	NA	4	900	NA	NA	004m001_2155	40	54.147	134.798	27.3802	004m001	1	004m001_1	-	004m001_2089	004m001_2220	-1.5973	0.242	0	1	1.61553	1.61553	0.00179503	0.00179503	2.48911	52.2714	11.5813	004t001	2.1214	-12.056	1.2737
4	NA	4	900	NA	NA	004m001_2220	41	55.2206	134.016	27.3802	004m001	1	004m001_1	-	004m001_2155	004m001_2285	1.0736	-0.782	0	1	1.32821	1.32821	0.00147579	0.00147579	2.48911	52.2714	11.2258	004t001	0.938	-10.515	6.6701
4	NA	4	900	NA	NA	004m001_2285	42	56.8217	133.508	27.3802	004m001	1	004m001_1	-	004m001_2220	004m001_2349	1.6011	-0.508	0	1	1.67976	1.67976	0.0018664	0.0018664	2.48911	52.2714	11.2945	004t001	2.9818	-10.054	5.0746
4	NA	4	900	NA	NA	004m001_2349	43	56.5561	133.504	27.3802	004m001	1	004m001_1	-	004m001_2285	004m001_2413	-0.2656	-0.004	0	1	0.26563	0.26563	0.000295145	0.000295145	2.48911	52.2714	11.407	004t001	2.4942	-10.747	6.0618
4	NA	4	900	NA	NA	004m001_2413	44	54.9701	132.947	27.3802	004m001	1	004m001_1	-	004m001_2349	004m001_2476	-1.586	-0.557	0	1	1.68097	1.68097	0.00186774	0.00186774	2.48911	52.2714	10.6986	004t001	2.3877	-11.008	5.9487
4	NA	4	900	NA	NA	004m001_2476	45	54.1884	131.87	27.3802	004m001	1	004m001_1	-	004m001_2413	004m001_2539	-0.7817	-1.077	0	1	1.33078	1.33078	0.00147865	0.00147865	2.48911	52.2714	9.59049	004t001	7.0188	-10.384	4.8034
4	NA	4	900	NA	NA	004m001_2539	46	56.0362	132.697	27.3802	004m001	1	004m001_1	-	004m001_2476	004m001_2601	1.8478	0.827	0	1	2.02442	2.02442	0.00224936	0.00224936	2.48911	52.2714	10.5981	004t001	0.996	-10.489	5.1824
4	NA	4	900	NA	NA	004m001_2601	47	56.8217	133.508	27.3802	004m001	1	004m001_1	-	004m001_2539	004m001_2663	0.7855	0.811	0	1	1.12904	1.12904	0.00125449	0.00125449	2.48911	52.2714	11.8942	004t001	4.4596	-12.794	0.6425
4	NA	4	900	NA	NA	004m001_2663	48	56.268	135.097	27.3802	004m001	1	004m001_1	-	004m001_2601	004m001_2725	-0.5537	1.589	0	1	1.68271	1.68271	0.00186968	0.00186968	2.48911	52.2714	13.6361	004t001	4.8946	-13.182	0.7781
4	NA	4	900	NA	NA	004m001_2725	49	55.9208	134.469	32.3585	004m001	1	004m001_1	end	004m001_2663	NA	-0.3472	-0.628	4.9783	1	5.02975	0.717588	0.00558861	0.000797319	2.48911	52.2714	13.2713	004t001	7.9508	-10.205	0.6689
4	NA	4	900	NA	NA	004m002_2	1	127.553	182.453	22.402	004m002	1	004m002_1	track_start	NA	004m002_35	NA	NA	NA	NA	NA	NA	NA	NA	2.48911	52.2714	13.2523	004t002	-11.642	0.416	0.8083
4	NA	4	900	NA	NA	004m002_35	2	130.391	180.642	22.402	004m002	1	004m002_1	-	004m002_2	004m002_70	2.838	-1.811	0	1	3.3666	3.3666	0.00374066	0.00374066	2.48911	52.2714	14.903	004t002	-8.51	2.597	4.6745
4	NA	4	900	NA	NA	004m002_70	3	131.42	181.486	22.402	004m002	1	004m002_1	-	004m002_35	004m002_106	1.029	0.844	0	1	1.33086	1.33086	0.00147873	0.00147873	2.48911	52.2714	13.3746	004t002	-9.123	5.054	-0.1127
4	NA	4	900	NA	NA	004m002_106	4	129.208	184.271	27.3802	004m002	1	004m002_1	-	004m002_70	004m002_143	-2.212	2.785	4.9782	1	6.11814	3.55657	0.00679793	0.00395174	2.48911	52.2714	8.34672	004t002	-5.893	3.337	-3.741
4	NA	4	900	NA	NA	004m002_143	5	130.319	184.792	22.402	004m002	1	004m002_1	-	004m002_106	004m002_183	1.111	0.521	-4.9782	1	5.12721	1.22709	0.0056969	0.00136344	2.48911	52.2714	9.13389	004t002	-7.51	1.064	1.4866
4	NA	4	900	NA	NA	004m002_183	6	131.797	186.351	22.402	004m002	1	004m002_1	-	004m002_143	004m002_224	1.478	1.559	0	1	2.14825	2.14825	0.00238694	0.00238694	2.48911	52.2714	9.48372	004t002	-7.178	4.443	0
4	NA	4	900	NA	NA	004m002_224	7	133.018	187.974	22.402	004m002	1	004m002_1	-	004m002_183	004m002_269	1.221	1.623	0	1	2.031	2.031	0.00225667	0.00225667	2.48911	52.2714	9.80861	004t002	-9.944	1.112	5.044
4	NA	4	900	NA	NA	004m002_269	8	133.793	186.678	22.402	004m002	1	004m002_1	-	004m002_224	004m002_317	0.775	-1.296	0	1	1.51005	1.51005	0.00167783	0.00167783	2.48911	52.2714	11.586	004t002	-10.552	2.817	0
4	NA	4	900	NA	NA	004m002_317	9	134.807	187.003	27.3802	004m002	1	004m002_1	-	004m002_269	004m002_367	1.014	0.325	4.9782	1	5.09081	1.06481	0.00565645	0.00118312	2.48911	52.2714	12.5471	004t002	-11.565	-1.766	4.6151
4	NA	4	900	NA	NA	004m002_367	10	137.79	185.128	22.402	004m002	1	004m002_1	-	004m002_317	004m002_418	2.983	-1.875	-4.9782	1	6.09888	3.52334	0.00677654	0.00391482	2.48911	52.2714	16.4444	004t002	-13.571	1.251	6.3158
4	NA	4	900	NA	NA	004m002_418	11	134.995	189.987	27.3802	004m002	1	004m002_1	-	004m002_367	004m002_471	-2.795	4.859	4.9782	1	7.49696	5.60552	0.00832995	0.00622836	2.48911	52.2714	11.4116	004t002	-11.122	6.136	5.1448
4	NA	4	900	NA	NA	004m002_471	12	136.286	188.562	27.3802	004m002	1	004m002_1	-	004m002_418	004m002_526	1.291	-1.425	0	1	1.92284	1.92284	0.00213649	0.00213649	2.48911	52.2714	13.5463	004t002	-13.504	-1.939	4.7063
4	NA	4	900	NA	NA	004m002_526	13	137.042	188.951	32.3585	004m002	1	004m002_1	-	004m002_471	004m002_581	0.756	0.389	4.9783	1	5.05038	0.85021	0.00561153	0.000944678	2.48911	52.2714	14.1096	004t002	-13.801	-1.852	4.2517
4	NA	4	900	NA	NA	004m002_581	14	136.729	192.583	27.3802	004m002	1	004m002_1	-	004m002_526	004m002_637	-0.313	3.632	-4.9783	1	6.17032	3.64546	0.00685591	0.00405051	2.48911	52.2714	57.3454	004t009	-12.099	0.807	0.1995
4	NA	4	900	NA	NA	004m002_637	15	136.985	193.621	27.3802	004m002	1	004m002_1	-	004m002_581	004m002_694	0.256	1.038	0	1	1.0691	1.0691	0.00118789	0.00118789	2.48911	52.2714	57.6175	004t009	-12.237	3.26	0.9606
4	NA	4	900	NA	NA	004m002_694	16	138.853	193.43	27.3802	004m002	1	004m002_1	-	004m002_637	004m002_751	1.868	-0.191	0	1	1.87774	1.87774	0.00208638	0.00208638	2.48911	52.2714	55.9504	004t009	-14.036	0.857	2.0255
4	NA	4	900	NA	NA	004m002_751	17	140.078	192.848	27.3802	004m002	1	004m002_1	-	004m002_694	004m002_808	1.225	-0.582	0	1	1.35623	1.35623	0.00150692	0.00150692	2.48911	52.2714	14.5396	004t012	-13.164	7.495	0.7015
4	NA	4	900	NA	NA	004m002_808	18	137.998	193.946	32.3585	004m002	1	004m002_1	-	004m002_751	004m002_865	-2.08	1.098	4.9783	1	5.50595	2.35202	0.00611772	0.00261336	2.48911	52.2714	11.3989	004t012	-10.065	5.679	-0.1569
4	NA	4	900	NA	NA	004m002_865	19	138.706	194.596	32.3585	004m002	1	004m002_1	-	004m002_808	004m002_922	0.708	0.65	0	1	0.961126	0.961126	0.00106792	0.00106792	2.48911	52.2714	10.8399	004t012	-9.751	3.1	0.7942
4	NA	4	900	NA	NA	004m002_922	20	139.929	195.117	32.3585	004m002	1	004m002_1	-	004m002_865	004m002_978	1.223	0.521	0	1	1.32935	1.32935	0.00147705	0.00147705	2.48911	52.2714	10.766	004t012	-9.126	4.407	4.8131
4	NA	4	900	NA	NA	004m002_978	21	140.122	194.793	32.3585	004m002	1	004m002_1	-	004m002_922	004m002_1035	0.193	-0.324	0	1	0.377127	0.377127	0.00041903	0.00041903	2.48911	52.2714	11.2857	004t012	-9.99	-0.427	0
4	NA	4	900	NA	NA	004m002_1035	22	140.257	192.004	32.3585	004m002	1	004m002_1	-	004m002_978	004m002_1092	0.135	-2.789	0	1	2.79227	2.79227	0.00310252	0.00310252	2.48911	52.2714	13.8602	004t012	-9.755	2.038	5.555
4	NA	4	900	NA	NA	004m002_1092	23	142.3	201.411	32.3585	004m002	1	004m002_1	-	004m002_1035	004m002_1149	2.043	9.407	0	1	9.62629	9.62629	0.0106959	0.0106959	2.48911	52.2714	9.47184	004t012	-9.844	-0.912	-4.8439
4	NA	4	900	NA	NA	004m002_1149	24	143.197	203.941	32.3585	004m002	1	004m002_1	-	004m002_1092	004m002_1207	0.897	2.53	0	1	2.68431	2.68431	0.00298256	0.00298256	2.48911	52.2714	9.03524	004t012	-10.744	-0.088	1.0862
4	NA	4	900	NA	NA	004m002_1207	25	143.067	204.525	32.3585	004m002	1	004m002_1	-	004m002_1149	004m002_1269	-0.13	0.584	0	1	0.598294	0.598294	0.000664771	0.000664771	2.48911	52.2714	8.08335	004t012	-8.141	0.897	-0.2804
4	NA	4	900	NA	NA	004m002_1269	26	141.714	204.588	32.3585	004m002	1	004m002_1	-	004m002_1207	004m002_1332	-1.353	0.063	0	1	1.35447	1.35447	0.00150496	0.00150496	2.48911	52.2714	6.37983	004t012	-7.11	2.667	-3.1792
4	NA	4	900	NA	NA	004m002_1332	27	142.373	205.497	27.3802	004m002	1	004m002_1	-	004m002_1269	004m002_1396	0.659	0.909	-4.9783	1	5.10334	1.12275	0.00567037	0.0012475	2.48911	52.2714	5.72778	004t012	-6.415	-1.724	0.0825
4	NA	4	900	NA	NA	004m002_1396	28	143.468	205.499	27.3802	004m002	1	004m002_1	-	004m002_1332	004m002_1460	1.095	0.002	0	1	1.095	1.095	0.00121667	0.00121667	2.48911	52.2714	5.90087	004t012	-7.306	-3.688	2.0593
4	NA	4	900	NA	NA	004m002_1460	29	146.557	206.931	27.3802	004m002	1	004m002_1	-	004m002_1396	004m002_1523	3.089	1.432	0	1	3.40478	3.40478	0.00378309	0.00378309	2.48911	52.2714	7.44056	004t012	-9.678	0.02	-4.9679
4	NA	4	900	NA	NA	004m002_1523	30	147.507	206.996	32.3585	004m002	1	004m002_1	-	004m002_1460	004m002_1584	0.95	0.065	4.9783	1	5.06855	0.952221	0.00563172	0.00105802	2.48911	52.2714	8.49644	004t012	-8.027	4.877	-1.5211
4	NA	4	900	NA	NA	004m002_1584	31	148.6	208.1	32.3585	004m002	1	004m002_1	-	004m002_1523	004m002_1647	1.093	1.104	0	1	1.55353	1.55353	0.00172615	0.00172615	2.48911	52.2714	9.40127	004t012	-7.901	1.797	-4.9783
4	NA	4	900	NA	NA	004m002_1647	32	149.954	206.935	32.3585	004m002	1	004m002_1	-	004m002_1584	004m002_1711	1.354	-1.165	0	1	1.78621	1.78621	0.00198468	0.00198468	2.48911	52.2714	11.6074	004t012	-10.424	4.66	-0.0384
4	NA	4	900	NA	NA	004m002_1711	33	151.561	209.013	32.3585	004m002	1	004m002_1	-	004m002_1647	004m002_1774	1.607	2.078	0	1	2.62689	2.62689	0.00291876	0.00291876	2.48911	52.2714	10.8539	004t012	-8.273	4.82	-3.7398
4	NA	4	900	NA	NA	004m002_1774	34	153.623	208.497	32.3585	004m002	1	004m002_1	-	004m002_1711	004m002_1838	2.062	-0.516	0	1	2.12558	2.12558	0.00236176	0.00236176	2.48911	52.2714	11.8486	004t012	-10.587	1.545	-2.9022
4	NA	4	900	NA	NA	004m002_1838	35	155.088	208.434	37.3367	004m002	1	004m002_1	-	004m002_1774	004m002_1901	1.465	-0.063	4.9782	1	5.18967	1.46635	0.0057663	0.00162928	2.48911	52.2714	12.2071	004t012	-10.986	4.441	-0.6697
4	NA	4	900	NA	NA	004m002_1901	36	158.759	208.893	37.3367	004m002	1	004m002_1	-	004m002_1838	004m002_1964	3.671	0.459	0	1	3.69958	3.69958	0.00411065	0.00411065	2.48911	52.2714	14.1205	004t012	-14.605	2.542	3.0266
4	NA	4	900	NA	NA	004m002_1964	37	158.776	208.31	32.3585	004m002	1	004m002_1	-	004m002_1901	004m002_2028	0.017	-0.583	-4.9782	1	5.01225	0.583248	0.00556917	0.000648053	2.48911	52.2714	13.6506	004t012	-13.3	0.204	0
4	NA	4	900	NA	NA	004m002_2028	38	159.596	208.959	37.3367	004m002	1	004m002_1	-	004m002_1964	004m002_2092	0.82	0.649	4.9782	1	5.08685	1.04575	0.00565206	0.00116195	2.48911	52.2714	13.1493	004t012	-13.248	3.241	3.8326
4	NA	4	900	NA	NA	004m002_2092	39	160.103	213.24	37.3367	004m002	1	004m002_1	-	004m002_2028	004m002_2158	0.507	4.281	0	1	4.31092	4.31092	0.00478991	0.00478991	2.48911	52.2714	11.6094	004t012	-11.437	3.633	-5.3444
4	NA	4	900	NA	NA	004m002_2158	40	159.456	215.055	37.3367	004m002	1	004m002_1	-	004m002_2092	004m002_2223	-0.647	1.815	0	1	1.92687	1.92687	0.00214097	0.00214097	2.48911	52.2714	10.2325	004t012	-10.586	2.278	0.0453
4	NA	4	900	NA	NA	004m002_2223	41	160.762	214.15	32.3585	004m002	1	004m002_1	-	004m002_2158	004m002_2288	1.306	-0.905	-4.9782	1	5.22562	1.58892	0.00580625	0.00176546	2.48911	52.2714	11.7037	004t012	-9.356	6.359	0.6814
4	NA	4	900	NA	NA	004m002_2288	42	161.976	219.081	32.3585	004m002	1	004m002_1	-	004m002_2223	004m002_2352	1.214	4.931	0	1	5.07824	5.07824	0.00564249	0.00564249	2.48911	52.2714	11.2921	004t012	-10.005	4.275	5.9152
4	NA	4	900	NA	NA	004m002_2352	43	161.895	219.404	37.3367	004m002	1	004m002_1	-	004m002_2288	004m002_2416	-0.081	0.323	4.9782	1	4.98933	0.333002	0.00554369	0.000370002	2.48911	52.2714	10.8409	004t012	-9.627	1.787	-0.5054
4	NA	4	900	NA	NA	004m002_2416	44	161.895	219.404	37.3367	004m002	1	004m002_1	-	004m002_2352	004m002_2479	0	0	0	1	0	0	0	0	2.48911	52.2714	10.5438	004t012	-9.737	2.117	0.5245
4	NA	4	900	NA	NA	004m002_2479	45	162.168	219.859	32.3585	004m002	1	004m002_1	-	004m002_2416	004m002_2542	0.273	0.455	-4.9782	1	5.0064	0.530617	0.00556267	0.000589574	2.48911	52.2714	9.76301	004t012	-9.748	3.312	4.9391
4	NA	4	900	NA	NA	004m002_2542	46	162.021	221.026	37.3367	004m002	1	004m002_1	-	004m002_2479	004m002_2604	-0.147	1.167	4.9782	1	5.11527	1.17622	0.00568363	0.00130691	2.48911	52.2714	8.41603	004t012	-10.234	0.439	1.7765
4	NA	4	900	NA	NA	004m002_2604	47	164.028	224.077	32.3585	004m002	1	004m002_1	-	004m002_2542	004m002_2666	2.007	3.051	-4.9782	1	6.17407	3.65194	0.00686008	0.00405771	2.48911	52.2714	9.09878	004t012	-8.907	-1.329	-4.3005
4	NA	4	900	NA	NA	004m002_2666	48	166.536	226.481	32.3585	004m002	1	004m002_1	-	004m002_2604	004m002_2728	2.508	2.404	0	1	3.47409	3.47409	0.0038601	0.0038601	2.48911	52.2714	10.5991	004t012	-9.807	0.017	0.2105
4	NA	4	900	NA	NA	004m002_2728	49	168.208	227.716	32.3585	004m002	1	004m002_1	end	004m002_2666	NA	1.672	1.235	0	1	2.07866	2.07866	0.00230962	0.00230962	2.48911	52.2714	11.2265	004t012	-10.113	-2.579	4.2828
4	NA	4	900	NA	NA	004m003_3	1	140.874	196.88	22.402	004m003	1	004m003_1	track_start	NA	004m003_36	NA	NA	NA	NA	NA	NA	NA	NA	2.48911	52.2714	20.7761	004t002	-21.133	7.393	0.0346
4	NA	4	900	NA	NA	004m003_36	2	145.384	195.495	22.402	004m003	1	004m003_1	-	004m003_3	004m003_71	4.51	-1.385	0	1	4.71787	4.71787	0.00524208	0.00524208	2.48911	52.2714	23.8183	004t002	-21.197	-0.428	0.8106
4	NA	4	900	NA	NA	004m003_71	3	144.945	196.44	27.3802	004m003	1	004m003_1	-	004m003_36	004m003_107	-0.439	0.945	4.9782	1	5.08608	1.04199	0.0056512	0.00115777	2.48911	52.2714	22.3179	004t002	-20.13	0.924	4.174
4	NA	4	900	NA	NA	004m003_107	4	142.037	201.601	22.402	004m003	1	004m003_1	-	004m003_71	004m003_144	-2.908	5.161	-4.9782	1	7.73788	5.92388	0.00859765	0.00658209	2.48911	52.2714	20.4736	004t002	-17.871	1.358	0.8261
4	NA	4	900	NA	NA	004m003_144	5	143.31	203.275	27.3802	004m003	1	004m003_1	-	004m003_107	004m003_184	1.273	1.674	4.9782	1	5.40419	2.10305	0.00600466	0.00233672	2.48911	52.2714	21.8901	004t002	-18.386	3.828	-4.1733
4	NA	4	900	NA	NA	004m003_184	6	142.124	202.993	22.402	004m003	1	004m003_1	-	004m003_144	004m003_225	-1.186	-0.282	-4.9782	1	5.12529	1.21907	0.00569477	0.00135452	2.48911	52.2714	20.1915	004t002	-17.152	0.919	7.0127
4	NA	4	900	NA	NA	004m003_225	7	143.805	204.115	22.402	004m003	1	004m003_1	-	004m003_184	004m003_270	1.681	1.122	0	1	2.02105	2.02105	0.00224561	0.00224561	2.48911	52.2714	21.6819	004t002	-18.293	3.797	0.5189
4	NA	4	900	NA	NA	004m003_270	8	143.788	204.698	27.3802	004m003	1	004m003_1	-	004m003_225	004m003_318	-0.017	0.583	4.9782	1	5.01225	0.583248	0.00556917	0.000648053	2.48911	52.2714	21.2661	004t002	-18.502	1.093	4.5896
4	NA	4	900	NA	NA	004m003_318	9	144.767	203.874	22.402	004m003	1	004m003_1	-	004m003_270	004m003_368	0.979	-0.824	-4.9782	1	5.14003	1.27962	0.00571114	0.0014218	2.48911	52.2714	21.1265	004t002	-20.022	0.389	0.0258
4	NA	4	900	NA	NA	004m003_368	10	146.456	207.757	27.3802	004m003	1	004m003_1	-	004m003_318	004m003_419	1.689	3.883	4.9782	1	6.53551	4.23443	0.00726168	0.00470492	2.48911	52.2714	23.7161	004t002	-18.198	1.837	0.7391
4	NA	4	900	NA	NA	004m003_419	11	147.685	209.635	27.3802	004m003	1	004m003_1	-	004m003_368	004m003_472	1.229	1.878	0	1	2.2444	2.2444	0.00249378	0.00249378	2.48911	52.2714	25.2115	004t002	-20.753	-0.076	4.133
4	NA	4	900	NA	NA	004m003_472	12	146.869	212.024	27.3802	004m003	1	004m003_1	-	004m003_419	004m003_527	-0.816	2.389	0	1	2.52452	2.52452	0.00280502	0.00280502	2.48911	52.2714	25.2888	004t002	-19.467	9.153	0.759
4	NA	4	900	NA	NA	004m003_527	13	147.936	211.307	32.3585	004m003	1	004m003_1	-	004m003_472	004m003_582	1.067	-0.717	4.9783	1	5.1416	1.28553	0.00571289	0.00142836	2.48911	52.2714	25.2626	004t002	-20.592	4.739	3.515
4	NA	4	900	NA	NA	004m003_582	14	148.476	211.429	32.3585	004m003	1	004m003_1	-	004m003_527	004m003_638	0.54	0.122	0	1	0.55361	0.55361	0.000615122	0.000615122	2.48911	52.2714	57.1499	004t009	-21.178	4.18	-0.0944
4	NA	4	900	NA	NA	004m003_638	15	148.145	211.64	32.3585	004m003	1	004m003_1	-	004m003_582	004m003_695	-0.331	0.211	0	1	0.392533	0.392533	0.000436148	0.000436148	2.48911	52.2714	57.387	004t009	-21.241	3.76	-3.346
4	NA	4	900	NA	NA	004m003_695	16	147.424	211.821	32.3585	004m003	1	004m003_1	-	004m003_638	004m003_752	-0.721	0.181	0	1	0.743372	0.743372	0.000825969	0.000825969	2.48911	52.2714	57.9122	004t009	-19.029	4.081	1.7536
4	NA	4	900	NA	NA	004m003_752	17	147.424	211.821	32.3585	004m003	1	004m003_1	-	004m003_695	004m003_809	0	0	0	1	0	0	0	0	2.48911	52.2714	22.8466	004t012	-17.937	0.888	5.1575
4	NA	4	900	NA	NA	004m003_809	18	146.511	210.571	27.3802	004m003	1	004m003_1	-	004m003_752	004m003_866	-0.913	-1.25	-4.9783	1	5.2134	1.54792	0.00579267	0.00171992	2.48911	52.2714	19.9342	004t012	-18.054	5.387	0.0451
4	NA	4	900	NA	NA	004m003_866	19	146.494	211.154	32.3585	004m003	1	004m003_1	-	004m003_809	004m003_923	-0.017	0.583	4.9783	1	5.01235	0.583248	0.00556928	0.000648053	2.48911	52.2714	18.7062	004t012	-16.178	-2.514	0.422
4	NA	4	900	NA	NA	004m003_923	20	147.231	211.419	27.3802	004m003	1	004m003_1	-	004m003_866	004m003_979	0.737	0.265	-4.9783	1	5.03953	0.783195	0.00559948	0.000870216	2.48911	52.2714	17.976	004t012	-16.041	2.577	5.6034
4	NA	4	900	NA	NA	004m003_979	21	145.682	212.77	22.402	004m003	1	004m003_1	-	004m003_923	004m003_1036	-1.549	1.351	-4.9782	1	5.38582	2.05538	0.00598425	0.00228376	2.48911	52.2714	16.5889	004t012	-13.975	5.74	5.643
4	NA	4	900	NA	NA	004m003_1036	22	145.873	214.201	27.3802	004m003	1	004m003_1	-	004m003_979	004m003_1093	0.191	1.431	4.9782	1	5.18331	1.44369	0.00575923	0.0016041	2.48911	52.2714	16.7471	004t012	-13.982	1.362	0.3844
4	NA	4	900	NA	NA	004m003_1093	23	146.921	216.38	27.3802	004m003	1	004m003_1	-	004m003_1036	004m003_1150	1.048	2.179	0	1	2.41792	2.41792	0.00268658	0.00268658	2.48911	52.2714	18.0741	004t012	-12.65	-2.227	5.9792
4	NA	4	900	NA	NA	004m003_1150	24	147.021	218.476	32.3585	004m003	1	004m003_1	-	004m003_1093	004m003_1208	0.1	2.096	4.9783	1	5.40247	2.09838	0.00600274	0.00233154	2.48911	52.2714	18.0671	004t012	-11.825	2.65	0.8996
4	NA	4	900	NA	NA	004m003_1208	25	146.718	219.837	32.3585	004m003	1	004m003_1	-	004m003_1150	004m003_1270	-0.303	1.361	0	1	1.39432	1.39432	0.00154925	0.00154925	2.48911	52.2714	17.3321	004t012	-11.508	4.231	0.0393
4	NA	4	900	NA	NA	004m003_1270	26	146.855	219.224	27.3802	004m003	1	004m003_1	-	004m003_1208	004m003_1333	0.137	-0.613	-4.9783	1	5.01777	0.628123	0.0055753	0.000697914	2.48911	52.2714	15.4436	004t012	-10.921	-1.053	5.9912
4	NA	4	900	NA	NA	004m003_1333	27	147.035	219.436	27.3802	004m003	1	004m003_1	-	004m003_1270	004m003_1397	0.18	0.212	0	1	0.278108	0.278108	0.000309009	0.000309009	2.48911	52.2714	14.9158	004t012	-11.136	3.103	0.6677
4	NA	4	900	NA	NA	004m003_1397	28	144.641	221.77	32.3585	004m003	1	004m003_1	end	004m003_1333	NA	-2.394	2.334	4.9783	1	5.99685	3.34347	0.00666317	0.00371497	2.48911	52.2714	14.8667	004t012	-6.571	2.387	-4.9783
4	NA	4	900	NA	NA	004m004_4	1	127.805	217.305	37.3367	004m004	1	004m004_1	track_start	NA	004m004_37	NA	NA	NA	NA	NA	NA	NA	NA	2.48911	52.2714	24.8616	004t002	-7.578	0.384	1.8043
4	NA	4	900	NA	NA	004m004_37	2	130.529	215.789	32.3585	004m004	1	004m004_1	-	004m004_4	004m004_72	2.724	-1.516	-4.9782	1	5.87375	3.11744	0.00652639	0.00346382	2.48911	52.2714	24.651	004t002	-4.674	-1.087	0.9244
4	NA	4	900	NA	NA	004m004_72	3	132.242	215.489	32.3585	004m004	1	004m004_1	-	004m004_37	004m004_108	1.713	-0.3	0	1	1.73907	1.73907	0.0019323	0.0019323	2.48911	52.2714	25.262	004t002	-6.205	-0.633	-1.5603
4	NA	4	900	NA	NA	004m004_108	4	130.706	217.544	32.3585	004m004	1	004m004_1	-	004m004_72	004m004_145	-1.536	2.055	0	1	2.5656	2.5656	0.00285067	0.00285067	2.48911	52.2714	27.1496	004t002	-5.392	-2.09	4.2537
4	NA	4	900	NA	NA	004m004_145	5	132.556	217.145	27.3802	004m004	1	004m004_1	-	004m004_108	004m004_185	1.85	-0.399	-4.9783	1	5.3259	1.89254	0.00591766	0.00210282	2.48911	52.2714	26.4565	004t002	-7.626	-0.159	0.813
4	NA	4	900	NA	NA	004m004_185	6	132.765	217.478	27.3802	004m004	1	004m004_1	-	004m004_145	004m004_226	0.209	0.333	0	1	0.393154	0.393154	0.000436838	0.000436838	2.48911	52.2714	26.0406	004t002	-8.535	0.04	0.6128
4	NA	4	900	NA	NA	004m004_226	7	132.447	218.393	32.3585	004m004	1	004m004_1	-	004m004_185	004m004_271	-0.318	0.915	4.9783	1	5.07167	0.968684	0.00563519	0.00107632	2.48911	52.2714	26.0216	004t002	-5.607	-3.722	0.1816
4	NA	4	900	NA	NA	004m004_271	8	132.417	218.272	32.3585	004m004	1	004m004_1	-	004m004_226	004m004_319	-0.03	-0.121	0	1	0.124664	0.124664	0.000138515	0.000138515	2.48911	52.2714	24.9301	004t002	-5.57	-1.818	0.3395
4	NA	4	900	NA	NA	004m004_319	9	134.804	218.768	37.3367	004m004	1	004m004_1	-	004m004_271	004m004_369	2.387	0.496	4.9782	1	5.54313	2.43799	0.00615903	0.00270888	2.48911	52.2714	25.2236	004t002	-6.821	-2.072	-1.9246
4	NA	4	900	NA	NA	004m004_369	10	135.904	217.915	32.3585	004m004	1	004m004_1	-	004m004_319	004m004_420	1.1	-0.853	-4.9782	1	5.16915	1.39198	0.0057435	0.00154664	2.48911	52.2714	23.9211	004t002	-7.718	0.229	3.5654
4	NA	4	900	NA	NA	004m004_420	11	138.466	220.68	37.3367	004m004	1	004m004_1	-	004m004_369	004m004_473	2.562	2.765	4.9782	1	6.24432	3.76949	0.00693813	0.00418832	2.48911	52.2714	26.8788	004t002	-10.401	-1.645	-3.5146
4	NA	4	900	NA	NA	004m004_473	12	140.129	222.899	42.3149	004m004	1	004m004_1	-	004m004_420	004m004_528	1.663	2.219	4.9782	1	5.69842	2.773	0.00633158	0.00308111	2.48911	52.2714	28.9631	004t002	-12.29	3.957	-0.8809
4	NA	4	900	NA	NA	004m004_528	13	137.86	223.402	37.3367	004m004	1	004m004_1	-	004m004_473	004m004_583	-2.269	0.503	-4.9782	1	5.49398	2.32408	0.00610443	0.00258232	2.48911	52.2714	27.7313	004t002	-9.64	-0.065	0.0842
4	NA	4	900	NA	NA	004m004_583	14	137.621	222.947	37.3367	004m004	1	004m004_1	-	004m004_528	004m004_639	-0.239	-0.455	0	1	0.513951	0.513951	0.000571057	0.000571057	2.48911	52.2714	56.34	004t003	-8.817	-3.288	-1.0971
4	NA	4	900	NA	NA	004m004_639	15	137.889	224.037	37.3367	004m004	1	004m004_1	-	004m004_583	004m004_696	0.268	1.09	0	1	1.12246	1.12246	0.00124718	0.00124718	2.48911	52.2714	55.613	004t003	-7.379	4.083	0.4243
4	NA	4	900	NA	NA	004m004_696	16	137.62	223.462	37.3367	004m004	1	004m004_1	-	004m004_639	004m004_753	-0.269	-0.575	0	1	0.634812	0.634812	0.000705346	0.000705346	2.48911	52.2714	56.5502	004t003	-7.405	1.7	0.8236
4	NA	4	900	NA	NA	004m004_753	17	139.791	226.71	42.3149	004m004	1	004m004_1	-	004m004_696	004m004_810	2.171	3.248	4.9782	1	6.32813	3.90676	0.00703125	0.00434084	2.48911	52.2714	28.991	004t012	-9.443	-0.272	-0.5446
4	NA	4	900	NA	NA	004m004_810	18	139.864	227.142	47.2931	004m004	1	004m004_1	-	004m004_753	004m004_867	0.073	0.432	4.9782	1	4.99744	0.438124	0.00555271	0.000486805	2.48911	52.2714	28.3103	004t012	-9.39	-0.786	-1.9825
4	NA	4	900	NA	NA	004m004_867	19	141.744	226.865	42.3149	004m004	1	004m004_1	-	004m004_810	004m004_924	1.88	-0.277	-4.9782	1	5.32856	1.9003	0.00592063	0.00211144	2.48911	52.2714	27.6999	004t012	-9.449	-2.925	-1.1784
4	NA	4	900	NA	NA	004m004_924	20	142.556	226.533	42.3149	004m004	1	004m004_1	-	004m004_867	004m004_980	0.812	-0.332	0	1	0.87725	0.87725	0.000974722	0.000974722	2.48911	52.2714	26.6147	004t012	-8.86	2.036	-0.8532
4	NA	4	900	NA	NA	004m004_980	21	144.039	228.026	47.2931	004m004	1	004m004_1	-	004m004_924	004m004_1037	1.483	1.493	4.9782	1	5.4047	2.10436	0.00600523	0.00233818	2.48911	52.2714	27.6862	004t012	-9.467	-1.433	-0.1372
4	NA	4	900	NA	NA	004m004_1037	22	145.103	228.852	52.2714	004m004	1	004m004_1	-	004m004_980	004m004_1094	1.064	0.826	4.9783	1	5.15731	1.34699	0.00573034	0.00149665	2.48911	52.2714	27.9862	004t012	-11.444	-0.662	0
4	NA	4	900	NA	NA	004m004_1094	23	145.764	228.944	52.2714	004m004	1	004m004_1	-	004m004_1037	004m004_1151	0.661	0.092	0	1	0.667372	0.667372	0.000741524	0.000741524	2.48911	52.2714	27.4572	004t012	-9.509	0.169	-5.8586
4	NA	4	900	NA	NA	004m004_1151	24	145.491	230.426	52.2714	004m004	1	004m004_1	-	004m004_1094	004m004_1209	-0.273	1.482	0	1	1.50693	1.50693	0.00167437	0.00167437	2.48911	52.2714	27.1994	004t012	-9.132	-0.144	-5.58
4	NA	4	900	NA	NA	004m004_1209	25	145.653	232.506	47.2931	004m004	1	004m004_1	-	004m004_1151	004m004_1271	0.162	2.08	-4.9783	1	5.39779	2.0863	0.00599754	0.00231811	2.48911	52.2714	27.7183	004t012	-9.099	0.403	-0.2427
4	NA	4	900	NA	NA	004m004_1271	26	145.49	232.225	42.3149	004m004	1	004m004_1	-	004m004_1209	004m004_1334	-0.163	-0.281	-4.9782	1	4.98879	0.324854	0.0055431	0.000360949	2.48911	52.2714	25.9534	004t012	-6.933	3.19	-0.8359
4	NA	4	900	NA	NA	004m004_1334	27	145.49	232.225	42.3149	004m004	1	004m004_1	-	004m004_1271	004m004_1398	0	0	0	1	0	0	0	0	2.48911	52.2714	25.4403	004t012	-5.434	3.203	-1.1898
4	NA	4	900	NA	NA	004m004_1398	28	146.045	232.022	47.2931	004m004	1	004m004_1	-	004m004_1334	004m004_1461	0.555	-0.203	4.9782	1	5.01315	0.59096	0.00557017	0.000656622	2.48911	52.2714	24.9306	004t012	-6.001	3.766	-0.2966
4	NA	4	900	NA	NA	004m004_1461	29	146.661	232.832	42.3149	004m004	1	004m004_1	-	004m004_1398	004m004_1585	0.616	0.81	-4.9782	1	5.08114	1.01762	0.00564572	0.00113069	2.48911	52.2714	25.4105	004t012	-5.114	4.028	3.4697
4	NA	4	900	NA	NA	004m004_1585	31	148.014	233.393	32.3585	004m004	1	004m004_1	-	004m004_1461	004m004_1648	1.353	0.561	-9.9564	2	10.0636	1.46469	0.00559087	0.000813719	2.48911	52.2714	23.1947	004t012	-4.53	1.442	-1.4313
4	NA	4	900	NA	NA	004m004_1648	32	150.357	233.578	32.3585	004m004	1	004m004_1	-	004m004_1585	004m004_1712	2.343	0.185	0	1	2.35029	2.35029	0.00261144	0.00261144	2.48911	52.2714	22.7319	004t012	-5.256	3.559	5.4416
4	NA	4	900	NA	NA	004m004_1712	33	151.6	235.131	37.3367	004m004	1	004m004_1	-	004m004_1648	004m004_1775	1.243	1.553	4.9782	1	5.36091	1.98919	0.00595656	0.00221021	2.48911	52.2714	22.9371	004t012	-4.175	4.622	0.6616
4	NA	4	900	NA	NA	004m004_1775	34	152.028	237.788	52.2714	004m004	1	004m004_1	-	004m004_1712	004m004_1839	0.428	2.657	14.9347	1	15.1752	2.69125	0.0168614	0.00299028	2.48911	52.2714	23.9027	004t012	-4.434	1.698	-5.6046
4	NA	4	900	NA	NA	004m004_1839	35	153.409	238.213	52.2714	004m004	1	004m004_1	-	004m004_1775	004m004_1902	1.381	0.425	0	1	1.44492	1.44492	0.00160546	0.00160546	2.48911	52.2714	23.1716	004t012	-5.626	2.565	-5.2059
4	NA	4	900	NA	NA	004m004_1902	36	156.292	239.035	52.2714	004m004	1	004m004_1	-	004m004_1839	004m004_1965	2.883	0.822	0	1	2.99789	2.99789	0.00333099	0.00333099	2.48911	52.2714	24.6109	004t012	-8.516	4.707	0
4	NA	4	900	NA	NA	004m004_1965	37	158.412	239.211	47.2931	004m004	1	004m004_1	-	004m004_1902	004m004_2029	2.12	0.176	-4.9783	1	5.41376	2.12729	0.00601529	0.00236366	2.48911	52.2714	25.223	004t012	-7.363	1.406	-0.88
4	NA	4	900	NA	NA	004m004_2029	38	159.415	240.31	52.2714	004m004	1	004m004_1	-	004m004_1965	004m004_2093	1.003	1.099	4.9783	1	5.19589	1.48789	0.00577321	0.00165321	2.48911	52.2714	26.2217	004t012	-7.092	0.01	-5.8061
4	NA	4	900	NA	NA	004m004_2093	39	159.655	240.25	52.2714	004m004	1	004m004_1	-	004m004_2029	004m004_2159	0.24	-0.06	0	1	0.247386	0.247386	0.000274874	0.000274874	2.48911	52.2714	25.115	004t012	-6.527	1.908	-5.8924
4	NA	4	900	NA	NA	004m004_2159	40	162.746	242.433	52.2714	004m004	1	004m004_1	-	004m004_2093	004m004_2224	3.091	2.183	0	1	3.78415	3.78415	0.00420461	0.00420461	2.48911	52.2714	27.2937	004t012	-7.58	3.075	-5.7508
4	NA	4	900	NA	NA	004m004_2224	41	164.401	241.377	52.2714	004m004	1	004m004_1	-	004m004_2159	004m004_2289	1.655	-1.056	0	1	1.9632	1.9632	0.00218134	0.00218134	2.48911	52.2714	26.0729	004t012	-10.454	4.485	0
4	NA	4	900	NA	NA	004m004_2289	42	165.721	242.589	52.2714	004m004	1	004m004_1	-	004m004_2224	004m004_2353	1.32	1.212	0	1	1.79202	1.79202	0.00199114	0.00199114	2.48911	52.2714	27.0172	004t012	-9.219	2.448	-6.2832
4	NA	4	900	NA	NA	004m004_2353	43	166.711	243.498	52.2714	004m004	1	004m004_1	-	004m004_2289	004m004_2417	0.99	0.909	0	1	1.34402	1.34402	0.00149335	0.00149335	2.48911	52.2714	27.5326	004t012	-9.04	1.468	-5.4094
4	NA	4	900	NA	NA	004m004_2417	44	166.86	244.103	52.2714	004m004	1	004m004_1	-	004m004_2353	004m004_2480	0.149	0.605	0	1	0.623078	0.623078	0.000692309	0.000692309	2.48911	52.2714	27.3246	004t012	-8.364	3.507	-6.1291
4	NA	4	900	NA	NA	004m004_2480	45	166.8	243.861	52.2714	004m004	1	004m004_1	-	004m004_2417	004m004_2543	-0.06	-0.242	0	1	0.249327	0.249327	0.00027703	0.00027703	2.48911	52.2714	25.8744	004t012	-8.339	4.287	-5.648
4	NA	4	900	NA	NA	004m004_2543	46	166.679	244.406	52.2714	004m004	1	004m004_1	-	004m004_2480	004m004_2605	-0.121	0.545	0	1	0.558271	0.558271	0.000620301	0.000620301	2.48911	52.2714	25.0731	004t012	-8.906	4.164	0
4	NA	4	900	NA	NA	004m004_2605	47	166.919	244.86	52.2714	004m004	1	004m004_1	-	004m004_2543	004m004_2667	0.24	0.454	0	1	0.513533	0.513533	0.000570592	0.000570592	2.48911	52.2714	24.4059	004t012	-6.198	2.615	-5.3539
4	NA	4	900	NA	NA	004m004_2667	48	166.919	244.86	52.2714	004m004	1	004m004_1	-	004m004_2605	004m004_2729	0	0	0	1	0	0	0	0	2.48911	52.2714	23.6304	004t012	-5.102	3.912	-5.6844
4	NA	4	900	NA	NA	004m004_2729	49	168.21	245.437	52.2714	004m004	1	004m004_1	end	004m004_2667	NA	1.291	0.577	0	1	1.41408	1.41408	0.0015712	0.0015712	2.48911	52.2714	23.9785	004t012	-5.747	2.733	-5.1638
4	NA	4	900	NA	NA	004m005_5	1	95.76	73.2533	17.4238	004m005	1	004m005_1	track_start	NA	004m005_38	NA	NA	NA	NA	NA	NA	NA	NA	2.48911	52.2714	16.8679	004t011	-15.177	5.9856	5.0271
4	NA	4	900	NA	NA	004m005_38	2	98.6216	70.4726	22.402	004m005	1	004m005_1	-	004m005_5	004m005_73	2.8616	-2.7807	4.9782	1	6.37993	3.99012	0.00708881	0.00443347	2.48911	52.2714	20.0881	004t011	-16.0857	5.8971	-4.9782
4	NA	4	900	NA	NA	004m005_73	3	99.8017	70.221	17.4238	004m005	1	004m005_1	-	004m005_38	004m005_109	1.1801	-0.2516	-4.9782	1	5.12234	1.20662	0.00569149	0.00134069	2.48911	52.2714	20.5491	004t011	-17.8007	2.4059	5.8224
4	NA	4	900	NA	NA	004m005_109	4	99.0381	70.2565	17.4238	004m005	1	004m005_1	-	004m005_73	004m005_146	-0.7636	0.0355	0	1	0.764425	0.764425	0.000849361	0.000849361	2.48911	52.2714	19.211	004t011	-16.4408	5.093	4.9782
4	NA	4	900	NA	NA	004m005_146	5	98.6192	71.7173	22.402	004m005	1	004m005_1	-	004m005_109	004m005_186	-0.4189	1.4608	4.9782	1	5.20499	1.51968	0.00578332	0.00168853	2.48911	52.2714	17.9648	004t011	-17.4284	2.6787	0
4	NA	4	900	NA	NA	004m005_186	6	98.8718	72.7427	22.402	004m005	1	004m005_1	-	004m005_146	004m005_227	0.2526	1.0254	0	1	1.05605	1.05605	0.00117339	0.00117339	2.48911	52.2714	17.531	004t011	-16.7744	7.7586	-3.8902
4	NA	4	900	NA	NA	004m005_227	7	98.7996	72.4497	22.402	004m005	1	004m005_1	-	004m005_186	004m005_272	-0.0722	-0.293	0	1	0.301765	0.301765	0.000335294	0.000335294	2.48911	52.2714	17.4062	004t011	-17.733	2.0963	-1.0101
4	NA	4	900	NA	NA	004m005_272	8	100.215	73.8063	22.402	004m005	1	004m005_1	-	004m005_227	004m005_320	1.4154	1.3566	0	1	1.96054	1.96054	0.00217838	0.00217838	2.48911	52.2714	17.5708	004t011	-18.2232	2.6496	0.5253
4	NA	4	900	NA	NA	004m005_320	9	99.7597	73.1862	17.4238	004m005	1	004m005_1	-	004m005_272	004m005_370	-0.4553	-0.6201	-4.9782	1	5.03729	0.7693	0.00559699	0.000854777	2.48911	52.2714	17.0038	004t011	-16.5328	4.7473	5.798
4	NA	4	900	NA	NA	004m005_370	10	100.941	74.2467	22.402	004m005	1	004m005_1	-	004m005_320	004m005_421	1.1813	1.0605	4.9782	1	5.22519	1.58749	0.00580577	0.00176388	2.48911	52.2714	17.0633	004t011	-17.5143	1.7579	1.0572
4	NA	4	900	NA	NA	004m005_421	11	101.463	78.2715	27.3802	004m005	1	004m005_1	-	004m005_370	004m005_474	0.522	4.0248	4.9782	1	6.42293	4.05851	0.00713658	0.00450945	2.48911	52.2714	15.8421	004t011	-15.4695	6.147	6.4536
4	NA	4	900	NA	NA	004m005_474	12	102.389	77.6168	22.402	004m005	1	004m005_1	-	004m005_421	004m005_529	0.926	-0.6547	-4.9782	1	5.10574	1.13407	0.00567304	0.00126007	2.48911	52.2714	17.0045	004t011	-16.365	7.8716	0.6389
4	NA	4	900	NA	NA	004m005_529	13	102.355	78.7825	32.3585	004m005	1	004m005_1	-	004m005_474	004m005_584	-0.034	1.1657	9.9565	1	10.0246	1.1662	0.0111384	0.00129577	2.48911	52.2714	16.5792	004t011	-15.7165	-0.7463	-4.9783
4	NA	4	900	NA	NA	004m005_584	14	101.917	79.514	32.3585	004m005	1	004m005_1	-	004m005_529	004m005_640	-0.438	0.7315	0	1	0.852606	0.852606	0.00094734	0.00094734	2.48911	52.2714	15.5596	004t011	-16.3685	-0.5965	-0.0424
4	NA	4	900	NA	NA	004m005_640	15	98.5528	78.9992	27.3802	004m005	1	004m005_1	-	004m005_584	004m005_697	-3.3642	-0.5148	-4.9783	1	6.03045	3.40336	0.0067005	0.00378151	2.48911	52.2714	12.8688	004t011	-12.3917	3.1833	0.2852
4	NA	4	900	NA	NA	004m005_697	16	102.606	78.4957	22.402	004m005	1	004m005_1	-	004m005_640	004m005_754	4.0532	-0.5035	-4.9782	1	6.43929	4.08435	0.00715476	0.00453817	2.48911	52.2714	16.1569	004t011	-15.2815	4.0217	-4.4491
4	NA	4	900	NA	NA	004m005_754	17	102.983	81.9346	27.3802	004m005	1	004m005_1	-	004m005_697	004m005_811	0.377	3.4389	4.9782	1	6.06223	3.4595	0.00673581	0.00384389	2.48911	52.2714	13.7489	004t011	-13.1788	1.5612	4.6368
4	NA	4	900	NA	NA	004m005_811	18	102.547	82.0437	27.3802	004m005	1	004m005_1	-	004m005_754	004m005_868	-0.436	0.1091	0	1	0.449443	0.449443	0.000499381	0.000499381	2.48911	52.2714	12.1714	004t011	-11.789	2.4578	-4.3255
4	NA	4	900	NA	NA	004m005_868	19	103.746	82.5214	27.3802	004m005	1	004m005_1	branch	004m005_811	NA	1.199	0.4777	0	1	1.29066	1.29066	0.00143406	0.00143406	2.48911	52.2714	12.0833	004t011	-12.1185	4.1474	-4.2121
4	NA	4	900	NA	NA	004m005_925	20	104.676	81.9343	32.3585	004m005	2	004m005_2	subtrack_start	004m005_868	004m005_981	0.93	-0.5871	4.9783	1	5.09834	1.09981	0.00566482	0.00122201	2.48911	52.2714	12.1459	004t011	-12.0347	2.7585	0.1284
4	NA	4	900	NA	NA	004m005_926	20	112.47	83.4499	27.3802	004m005	3	004m005_3	subtrack_start	004m005_868	004m005_982	8.724	0.9285	0	1	8.77327	8.77327	0.00974808	0.00974808	2.48911	52.2714	19.5475	004t011	-19.7207	2.7342	-4.9201
4	NA	4	900	NA	NA	004m005_981	21	102.835	83.2156	27.3802	004m005	2	004m005_2	-	004m005_925	004m005_1038	-1.841	1.2813	-4.9783	1	5.46026	2.24299	0.00606696	0.00249221	2.48911	52.2714	9.05102	004t011	-9.7268	-0.8397	4.291
4	NA	4	900	NA	NA	004m005_982	21	115.104	83.4568	22.402	004m005	3	004m005_3	-	004m005_926	004m005_1039	2.634	0.0069	-4.9782	1	5.63209	2.63401	0.00625788	0.00292668	2.48911	52.2714	21.151	004t011	-22.3156	6.2058	0.4972
4	NA	4	900	NA	NA	004m005_1038	22	102.719	84.5756	17.4238	004m005	2	004m005_2	-	004m005_981	004m005_1095	-0.116	1.36	-9.9564	1	10.0495	1.36494	0.0111661	0.0015166	2.48911	52.2714	7.6972	004t011	-8.3717	-2.472	5.423
4	NA	4	900	NA	NA	004m005_1039	22	115.81	86.347	27.3802	004m005	3	004m005_3	-	004m005_982	004m005_1096	0.706	2.8902	4.9782	1	5.7995	2.97518	0.00644389	0.00330575	2.48911	52.2714	20.7717	004t011	-21.3596	2.3498	-4.9782
4	NA	4	900	NA	NA	004m005_1095	23	102.885	86.5807	32.3585	004m005	2	004m005_2	-	004m005_1038	004m005_1152	0.166	2.0051	14.9347	1	15.0696	2.01196	0.016744	0.00223551	2.48911	52.2714	7.41417	004t011	-9.6704	0.407	0.1386
4	NA	4	900	NA	NA	004m005_1096	23	114.334	86.6039	22.402	004m005	3	004m005_3	-	004m005_1039	004m005_1153	-1.476	0.2569	-4.9782	1	5.19875	1.49819	0.00577639	0.00166466	2.48911	52.2714	18.6702	004t011	-19.9524	0.9027	1.7727
4	NA	4	900	NA	NA	004m005_1152	24	106.476	80.439	27.3802	004m005	2	004m005_2	-	004m005_1095	004m005_1210	3.591	-6.1417	-4.9783	1	8.68327	7.11448	0.00964808	0.00790497	2.48911	52.2714	10.4111	004t011	-12.1971	-0.562	1.3814
4	NA	4	900	NA	NA	004m005_1153	24	113.934	86.8595	22.402	004m005	3	004m005_3	-	004m005_1096	004m005_1211	-0.4	0.2556	0	1	0.474691	0.474691	0.000527434	0.000527434	2.48911	52.2714	17.7361	004t011	-19.3524	1.193	5.4574
4	NA	4	900	NA	NA	004m005_1210	25	104.766	77.1531	7.46734	004m005	2	004m005_2	-	004m005_1152	004m005_1272	-1.71	-3.2859	-19.9129	1	20.2545	3.70422	0.022505	0.0041158	2.48911	52.2714	9.25332	004t011	-11.1197	3.3571	9.95646
4	NA	4	900	NA	NA	004m005_1211	25	112.437	90.1885	22.402	004m005	3	004m005_3	-	004m005_1153	004m005_1273	-1.497	3.329	0	1	3.6501	3.6501	0.00405567	0.00405567	2.48911	52.2714	16.9978	004t011	-15.9966	-5.3481	5.6986
4	NA	4	900	NA	NA	004m005_1272	26	107.857	81.0268	27.3802	004m005	2	004m005_2	-	004m005_1210	004m005_1335	3.091	3.8737	19.9129	1	20.5203	4.95579	0.0228003	0.00550643	2.48911	52.2714	9.86494	004t011	-10.059	3.6713	1.3918
4	NA	4	900	NA	NA	004m005_1273	26	112.346	91.1007	27.3802	004m005	3	004m005_3	-	004m005_1211	004m005_1336	-0.091	0.9122	4.9782	1	5.0619	0.916728	0.00562434	0.00101859	2.48911	52.2714	16.7393	004t011	-15.6577	-0.6491	0.2671
4	NA	4	900	NA	NA	004m005_1335	27	109.343	83.2987	27.3802	004m005	2	004m005_2	-	004m005_1272	004m005_1399	1.486	2.2719	0	1	2.71472	2.71472	0.00301636	0.00301636	2.48911	52.2714	10.4983	004t011	-10.0295	-1.2308	0.9773
4	NA	4	900	NA	NA	004m005_1336	27	110.923	94.1003	27.3802	004m005	3	004m005_3	-	004m005_1273	004m005_1400	-1.423	2.9996	0	1	3.32002	3.32002	0.00368891	0.00368891	2.48911	52.2714	16.9561	004t011	-13.202	-3.4118	0.5507
4	NA	4	900	NA	NA	004m005_1399	28	109.397	78.3711	2.48911	004m005	2	004m005_2	-	004m005_1335	004m005_1462	0.054	-4.9276	-24.8911	1	25.3742	4.9279	0.0281936	0.00547544	2.48911	52.2714	10.2915	004t011	-17.2657	-0.3802	9.99979
4	NA	4	900	NA	NA	004m005_1400	28	110.885	94.5762	27.3802	004m005	3	004m005_3	-	004m005_1336	004m005_1463	-0.038	0.4759	0	1	0.477415	0.477415	0.000530461	0.000530461	2.48911	52.2714	16.8607	004t011	-13.8248	-5.1909	-4.9705
4	NA	4	900	NA	NA	004m005_1462	29	112.512	80.4848	27.3802	004m005	2	004m005_2	-	004m005_1399	004m005_1524	3.115	2.1137	24.8911	1	25.1741	3.76443	0.0279713	0.0041827	2.48911	52.2714	12.1007	004t011	-11.563	-1.3912	-3.617
4	NA	4	900	NA	NA	004m005_1463	29	113.522	95.2729	32.3585	004m005	3	004m005_3	-	004m005_1400	004m005_1525	2.637	0.6967	4.9783	1	5.6765	2.72748	0.00630722	0.00303054	2.48911	52.2714	18.4021	004t011	-14.8375	0.1601	0.5787
4	NA	4	900	NA	NA	004m005_1524	30	110.543	83.1541	27.3802	004m005	2	004m005_2	-	004m005_1462	004m005_1586	-1.969	2.6693	0	1	3.31694	3.31694	0.00368549	0.00368549	2.48911	52.2714	9.22595	004t011	-9.776	-6.002	0.5433
4	NA	4	900	NA	NA	004m005_1525	30	111.438	99.3022	22.402	004m005	3	004m005_3	-	004m005_1463	004m005_1587	-2.084	4.0293	-9.9565	1	10.9412	4.53633	0.0121569	0.00504037	2.48911	52.2714	19.5709	004t011	-14.7753	-4.8051	4.3066
4	NA	4	900	NA	NA	004m005_1586	31	109.943	84.5048	32.3585	004m005	2	004m005_2	-	004m005_1524	004m005_1649	-0.6	1.3507	4.9783	1	5.19306	1.47797	0.00577007	0.00164219	2.48911	52.2714	7.9803	004t011	-7.959	-2.4818	0.5974
4	NA	4	900	NA	NA	004m005_1587	31	110.67	103.761	32.3585	004m005	3	004m005_3	-	004m005_1525	004m005_1650	-0.768	4.4588	9.9565	1	10.9363	4.52446	0.0121514	0.00502718	2.48911	52.2714	22.5887	004t011	-11.9704	-6.8784	-4.7612
4	NA	4	900	NA	NA	004m005_1649	32	110.126	83.9926	32.3585	004m005	2	004m005_2	-	004m005_1586	004m005_1713	0.183	-0.5122	0	1	0.54391	0.54391	0.000604344	0.000604344	2.48911	52.2714	7.75096	004t011	-6.86	-3.8705	-1.0224
4	NA	4	900	NA	NA	004m005_1650	32	109.522	104.092	27.3802	004m005	3	004m005_3	-	004m005_1587	004m005_1714	-1.148	0.331	-4.9783	1	5.11966	1.19477	0.00568851	0.00132752	2.48911	52.2714	21.9145	004t011	-10.9365	-4.5545	1.553
4	NA	4	900	NA	NA	004m005_1713	33	109.76	85.0171	32.3585	004m005	2	004m005_2	-	004m005_1649	004m005_1776	-0.366	1.0245	0	1	1.08791	1.08791	0.00120879	0.00120879	2.48911	52.2714	7.18562	004t011	-6.93	-3.1454	0.7813
4	NA	4	900	NA	NA	004m005_1714	33	109.083	105.446	27.3802	004m005	3	004m005_3	-	004m005_1650	004m005_1777	-0.439	1.354	0	1	1.42339	1.42339	0.00158154	0.00158154	2.48911	52.2714	22.4936	004t011	-9.2732	-7.5007	0.9366
4	NA	4	900	NA	NA	004m005_1776	34	110.794	85.4242	27.3802	004m005	2	004m005_2	-	004m005_1713	004m005_1840	1.034	0.4071	-4.9783	1	5.10082	1.11125	0.00566758	0.00123473	2.48911	52.2714	7.93226	004t011	-8.138	-3.1803	1.7651
4	NA	4	900	NA	NA	004m005_1777	34	108.755	105.994	27.3802	004m005	3	004m005_3	-	004m005_1714	004m005_1841	-0.328	0.548	0	1	0.638661	0.638661	0.000709623	0.000709623	2.48911	52.2714	22.3581	004t011	-10.0267	-6.2642	0.234
4	NA	4	900	NA	NA	004m005_1840	35	111.14	86.2272	32.3585	004m005	2	004m005_2	-	004m005_1776	004m005_1903	0.346	0.803	4.9783	1	5.0545	0.874371	0.00561611	0.000971524	2.48911	52.2714	7.84233	004t011	-7.959	-2.0377	-4.1467
4	NA	4	900	NA	NA	004m005_1841	35	108.373	106.979	32.3585	004m005	3	004m005_3	-	004m005_1777	004m005_1904	-0.382	0.985	4.9783	1	5.08917	1.05648	0.00565463	0.00117387	2.48911	52.2714	22.5401	004t011	-9.8258	-2.91	1.4109
4	NA	4	900	NA	NA	004m005_1903	36	111.79	86.3071	22.402	004m005	2	004m005_2	-	004m005_1840	004m005_1966	0.65	0.0799	-9.9565	1	9.97801	0.654892	0.0110867	0.000727658	2.48911	52.2714	7.96008	004t011	-7.797	1.6946	4.9782
4	NA	4	900	NA	NA	004m005_1904	36	109.461	108.262	32.3585	004m005	3	004m005_3	-	004m005_1841	004m005_1967	1.088	1.283	0	1	1.68221	1.68221	0.00186912	0.00186912	2.48911	52.2714	23.3605	004t011	-10.6712	-3.462	-0.0916
4	NA	4	900	NA	NA	004m005_1966	37	114.391	86.8574	27.3802	004m005	2	004m005_2	-	004m005_1903	004m005_2030	2.601	0.5503	4.9782	1	5.64363	2.65858	0.00627069	0.00295397	2.48911	52.2714	10.0835	004t011	-11.044	0.2542	5.8882
4	NA	4	900	NA	NA	004m005_1967	37	111.132	109.4	32.3585	004m005	3	004m005_3	-	004m005_1904	004m005_2031	1.671	1.138	0	1	2.0217	2.0217	0.00224634	0.00224634	2.48911	52.2714	24.2061	004t011	-14.1508	-2.289	0.4172
4	NA	4	900	NA	NA	004m005_2030	38	116.137	86.4207	27.3802	004m005	2	004m005_2	-	004m005_1966	004m005_2094	1.746	-0.4367	0	1	1.79978	1.79978	0.00199976	0.00199976	2.48911	52.2714	11.979	004t011	-11.046	-3.0073	0.5334
4	NA	4	900	NA	NA	004m005_2031	38	112.864	107.679	37.3367	004m005	3	004m005_3	-	004m005_1967	004m005_2095	1.732	-1.721	4.9782	1	5.54474	2.44165	0.00616082	0.00271295	2.48911	52.2714	23.4716	004t011	-12.605	-5.116	0.3564
4	NA	4	900	NA	NA	004m005_2094	39	119.957	84.9989	27.3802	004m005	2	004m005_2	-	004m005_2030	004m005_2160	3.82	-1.4218	0	1	4.07602	4.07602	0.00452891	0.00452891	2.48911	52.2714	15.9581	004t011	-15.221	1.6915	1.8609
4	NA	4	900	NA	NA	004m005_2095	39	117.057	110.251	32.3585	004m005	3	004m005_3	-	004m005_2031	004m005_2161	4.193	2.572	-4.9782	1	6.99849	4.91899	0.0077761	0.00546554	2.48911	52.2714	27.9044	004t011	-15.04	-10.4167	1.1309
4	NA	4	900	NA	NA	004m005_2160	40	122.9	86.2846	27.3802	004m005	2	004m005_2	-	004m005_2094	004m005_2225	2.943	1.2857	0	1	3.21158	3.21158	0.00356843	0.00356843	2.48911	52.2714	19.0768	004t011	-17.875	0.3497	4.5932
4	NA	4	900	NA	NA	004m005_2161	40	116.435	112.117	32.3585	004m005	3	004m005_3	-	004m005_2095	004m005_2226	-0.622	1.866	0	1	1.96694	1.96694	0.00218549	0.00218549	2.48911	52.2714	29.6302	004t011	-16.7519	-10.66	1.3159
4	NA	4	900	NA	NA	004m005_2225	41	124.247	85.4813	27.3802	004m005	2	004m005_2	-	004m005_2160	004m005_2290	1.347	-0.8033	0	1	1.56834	1.56834	0.0017426	0.0017426	2.48911	52.2714	19.1539	004t011	-18.336	2.5109	0.5207
4	NA	4	900	NA	NA	004m005_2226	41	117.014	113.838	32.3585	004m005	3	004m005_3	-	004m005_2161	004m005_2291	0.579	1.721	0	1	1.81579	1.81579	0.00201754	0.00201754	2.48911	52.2714	31.0487	004t011	-15.891	-13.063	4.5441
4	NA	4	900	NA	NA	004m005_2290	42	125.92	84.7517	27.3802	004m005	2	004m005_2	-	004m005_2225	004m005_2354	1.673	-0.7296	0	1	1.82517	1.82517	0.00202797	0.00202797	2.48911	52.2714	19.5798	004t011	-18.261	0.3611	-4.9782
4	NA	4	900	NA	NA	004m005_2291	42	116.94	114.168	32.3585	004m005	3	004m005_3	-	004m005_2226	004m005_2355	-0.074	0.33	0	1	0.338195	0.338195	0.000375772	0.000375772	2.48911	52.2714	30.993	004t011	-17.4132	-10.728	-0.1261
4	NA	4	900	NA	NA	004m005_2354	43	125.919	85.374	27.3802	004m005	2	004m005_2	-	004m005_2290	004m005_2418	-0.001	0.6223	0	1	0.622301	0.622301	0.000691445	0.000691445	2.48911	52.2714	18.3357	004t011	-16.425	0.7975	4.684
4	NA	4	900	NA	NA	004m005_2355	43	117.576	115.52	37.3367	004m005	3	004m005_3	-	004m005_2291	004m005_2419	0.636	1.352	4.9782	1	5.19758	1.49412	0.00577509	0.00166014	2.48911	52.2714	32.19	004t011	-19.1231	-8.194	0.5456
4	NA	4	900	NA	NA	004m005_2418	44	125.9	87.2015	32.3585	004m005	2	004m005_2	-	004m005_2354	004m005_2481	-0.019	1.8275	4.9783	1	5.30317	1.8276	0.00589241	0.00203067	2.48911	52.2714	18.05	004t011	-17.746	-0.5939	0.441
4	NA	4	900	NA	NA	004m005_2419	44	117.289	113.726	37.3367	004m005	3	004m005_3	-	004m005_2355	004m005_2482	-0.287	-1.794	0	1	1.81681	1.81681	0.00201868	0.00201868	2.48911	52.2714	30.5295	004t011	-14.3	-12.453	-0.3227
4	NA	4	900	NA	NA	004m005_2481	45	126.227	87.2752	32.3585	004m005	2	004m005_2	-	004m005_2418	004m005_2544	0.327	0.0737	0	1	0.335202	0.335202	0.000372447	0.000372447	2.48911	52.2714	17.9884	004t011	-18.661	-0.6677	1.5142
4	NA	4	900	NA	NA	004m005_2482	45	116.647	115.485	32.3585	004m005	3	004m005_3	-	004m005_2419	004m005_2545	-0.642	1.759	-4.9782	1	5.31871	1.8725	0.00590968	0.00208055	2.48911	52.2714	32.1907	004t011	-17.628	-9.424	4.134
4	NA	4	900	NA	NA	004m005_2544	46	127.408	86.4013	27.3802	004m005	2	004m005_2	-	004m005_2481	004m005_2606	1.181	-0.8739	-4.9783	1	5.19056	1.46917	0.00576729	0.00163241	2.48911	52.2714	18.6323	004t011	-19.09	-1.6165	-4.7734
4	NA	4	900	NA	NA	004m005_2545	46	118.741	114.607	37.3367	004m005	3	004m005_3	-	004m005_2482	004m005_2607	2.094	-0.878	4.9782	1	5.47158	2.27062	0.00607953	0.00252291	2.48911	52.2714	32.0833	004t011	-13.999	-14.8357	-1.3494
4	NA	4	900	NA	NA	004m005_2606	47	117.554	89.0895	37.3367	004m005	2	004m005_2	-	004m005_2544	004m005_2668	-9.854	2.6882	9.9565	1	14.2639	10.2141	0.0158488	0.011349	2.48911	52.2714	9.88287	004t011	-9.36	-1.814	0.3368
4	NA	4	900	NA	NA	004m005_2607	47	119.342	113.256	32.3585	004m005	3	004m005_3	-	004m005_2545	004m005_2669	0.601	-1.351	-4.9782	1	5.19316	1.47865	0.00577017	0.00164294	2.48911	52.2714	30.7913	004t011	-16.678	-8.891	4.6595
4	NA	4	900	NA	NA	004m005_2668	48	117.827	87.6651	32.3585	004m005	2	004m005_2	-	004m005_2606	004m005_2730	0.273	-1.4244	-4.9782	1	5.18516	1.45033	0.00576129	0.00161147	2.48911	52.2714	9.45667	004t011	-7.727	0.4923	-0.3641
4	NA	4	900	NA	NA	004m005_2669	48	119.428	116.768	37.3367	004m005	3	004m005_3	-	004m005_2607	004m005_2731	0.086	3.512	4.9782	1	6.09295	3.51305	0.00676994	0.00390339	2.48911	52.2714	33.9354	004t011	-16.004	-12.753	-0.1345
4	NA	4	900	NA	NA	004m005_2730	49	117.704	86.5638	37.3367	004m005	2	004m005_2	end	004m005_2668	NA	-0.123	-1.1013	4.9782	1	5.10005	1.10815	0.00566672	0.00123127	2.48911	52.2714	8.98388	004t011	-8.863	-3.1438	0.3972
4	NA	4	900	NA	NA	004m005_2731	49	117.461	116.258	27.3802	004m005	3	004m005_3	end	004m005_2669	NA	-1.967	-0.51	-9.9565	1	10.1617	2.03204	0.0112908	0.00225782	2.48911	52.2714	32.6748	004t011	-13.398	-16.163	-1.6271
4	NA	4	900	NA	NA	004m006_6	1	234.896	166.897	15.1182	004m006	1	004m006_1	track_start	NA	004m006_39	NA	NA	NA	NA	NA	NA	NA	NA	2.48911	52.2714	39.2922	004t008	-2.131	0.803	12.3449
4	NA	4	900	NA	NA	004m006_39	2	238.355	162.907	12.3653	004m006	1	004m006_1	-	004m006_6	004m006_74	3.459	-3.99	-2.7529	1	5.9551	5.2806	0.00661678	0.00586734	2.48911	52.2714	36.4448	004t008	-8.378	-1.464	10.0367
4	NA	4	900	NA	NA	004m006_74	3	239.047	163.79	8.83006	004m006	1	004m006_1	-	004m006_39	004m006_110	0.692	0.883	-3.53524	1	3.70897	1.12185	0.00412108	0.0012465	2.48911	52.2714	39.1913	004t008	-9.349	-1.205	13.8191
4	NA	4	900	NA	NA	004m006_110	4	235.588	162.3	9.1851	004m006	1	004m006_1	-	004m006_74	004m006_147	-3.459	-1.49	0.35504	1	3.78297	3.76627	0.0042033	0.00418474	2.48911	52.2714	41.9914	004t008	-3.008	-7.08	13.2169
4	NA	4	900	NA	NA	004m006_147	5	234.204	164.208	12.8794	004m006	1	004m006_1	-	004m006_110	004m006_187	-1.384	1.908	3.6943	1	4.38221	2.3571	0.00486912	0.002619	2.48911	52.2714	43.4861	004t008	-4.483	-4.231	9.5226
4	NA	4	900	NA	NA	004m006_187	6	234.204	165.136	14.4811	004m006	1	004m006_1	-	004m006_147	004m006_228	0	0.928	1.6017	1	1.85112	0.928	0.00205679	0.00103111	2.48911	52.2714	43.4031	004t008	-4.649	-4.773	7.9209
4	NA	4	900	NA	NA	004m006_228	7	233.512	164.724	15.9864	004m006	1	004m006_1	-	004m006_187	004m006_273	-0.692	-0.412	1.5053	1	1.7072	0.805362	0.00189689	0.000894847	2.48911	52.2714	42.6909	004t008	-4.133	-5.189	6.4484
4	NA	4	900	NA	NA	004m006_273	8	234.204	165.721	15.032	004m006	1	004m006_1	-	004m006_228	004m006_321	0.692	0.997	-0.9544	1	1.54394	1.21362	0.00171549	0.00134847	2.48911	52.2714	41.9224	004t008	-7.535	-1.165	7.37
4	NA	4	900	NA	NA	004m006_321	9	234.204	167.209	15.1239	004m006	1	004m006_1	-	004m006_273	004m006_371	0	1.488	0.0919	1	1.49084	1.488	0.00165648	0.00165333	2.48911	52.2714	41.9979	004t008	-8.137	-0.341	7.6234
4	NA	4	900	NA	NA	004m006_371	10	233.512	167.623	16.6803	004m006	1	004m006_1	-	004m006_321	004m006_422	-0.692	0.414	1.5564	1	1.7529	0.806387	0.00194766	0.000895986	2.48911	52.2714	41.8029	004t008	-4.916	-2.693	5.7217
4	NA	4	900	NA	NA	004m006_422	11	231.437	171	13.7599	004m006	1	004m006_1	-	004m006_371	004m006_475	-2.075	3.377	-2.9204	1	4.92326	3.96355	0.00547029	0.00440395	2.48911	52.2714	42.5347	004t009	-3.485	-1.368	8.8336
4	NA	4	900	NA	NA	004m006_475	12	232.128	171.998	12.8056	004m006	1	004m006_1	-	004m006_422	004m006_530	0.691	0.998	-0.9543	1	1.54408	1.21387	0.00171564	0.00134875	2.48911	52.2714	42.6243	004t009	-3.958	0.239	9.8302
4	NA	4	900	NA	NA	004m006_530	13	230.053	170.862	18.872	004m006	1	004m006_1	-	004m006_475	004m006_585	-2.075	-1.136	6.0664	1	6.51132	2.36561	0.0072348	0.00262846	2.48911	52.2714	39.9557	004t009	-1.472	-2.254	3.53
4	NA	4	900	NA	NA	004m006_585	14	230.053	172.324	16.9033	004m006	1	004m006_1	-	004m006_530	004m006_641	0	1.462	-1.9687	1	2.45219	1.462	0.00272465	0.00162444	2.48911	52.2714	39.5277	004t009	-0.69	-2.049	5.4987
4	NA	4	900	NA	NA	004m006_641	15	232.128	175.24	14.5502	004m006	1	004m006_1	-	004m006_585	004m006_698	2.075	2.916	-2.3531	1	4.2832	3.57892	0.00475911	0.00397658	2.48911	52.2714	41.2292	004t009	-2.097	-1.222	9.1914
4	NA	4	900	NA	NA	004m006_698	16	231.437	175.679	18.1673	004m006	1	004m006_1	-	004m006_641	004m006_755	-0.691	0.439	3.6171	1	3.70859	0.818659	0.00412065	0.000909621	2.48911	52.2714	40.1168	004t009	-0.847	-2.26	4.2347
4	NA	4	900	NA	NA	004m006_755	17	232.128	177.185	18.2739	004m006	1	004m006_1	-	004m006_698	004m006_812	0.691	1.506	0.1066	1	1.66039	1.65696	0.00184487	0.00184107	2.48911	52.2714	39.2665	004t009	-2.427	-1.313	4.1281
4	NA	4	900	NA	NA	004m006_812	18	234.896	180.043	16.4454	004m006	1	004m006_1	-	004m006_755	004m006_869	2.768	2.858	-1.8285	1	4.37874	3.97869	0.00486527	0.00442077	2.48911	52.2714	40.6282	004t009	-4.456	-2.536	6.0334
4	NA	4	900	NA	NA	004m006_869	19	236.972	182.908	16.6632	004m006	1	004m006_1	-	004m006_812	004m006_927	2.076	2.865	0.2178	1	3.54478	3.53808	0.00393864	0.0039312	2.48911	52.2714	41.4016	004t009	-6.435	-3.635	5.7388
4	NA	4	900	NA	NA	004m006_927	20	240.431	184.258	11.6665	004m006	1	004m006_1	-	004m006_869	004m006_983	3.459	1.35	-4.9967	1	6.22529	3.71311	0.00691698	0.00412568	2.48911	52.2714	52.6739	004t008	-9.758	-3.009	10.7355
4	NA	4	900	NA	NA	004m006_983	21	241.123	187.213	15.466	004m006	1	004m006_1	-	004m006_927	004m006_1040	0.692	2.955	3.7995	1	4.86283	3.03494	0.00540314	0.00337216	2.48911	52.2714	54.568	004t008	-7.455	-5	6.936
4	NA	4	900	NA	NA	004m006_1040	22	241.815	190.868	15.7055	004m006	1	004m006_1	-	004m006_983	004m006_1097	0.692	3.655	0.2395	1	3.72763	3.71993	0.00414181	0.00413326	2.48911	52.2714	43.2741	004t013	-4.008	-1.965	11.6747
4	NA	4	900	NA	NA	004m006_1097	23	242.507	192.018	13.7309	004m006	1	004m006_1	-	004m006_1040	004m006_1154	0.692	1.15	-1.9746	1	2.38755	1.34215	0.00265284	0.00149128	2.48911	52.2714	43.9862	004t013	2.018	-0.754	13.6493
4	NA	4	900	NA	NA	004m006_1154	24	242.507	194.001	13.8535	004m006	1	004m006_1	-	004m006_1097	004m006_1212	0	1.983	0.1226	1	1.98679	1.983	0.00220754	0.00220333	2.48911	52.2714	44.304	004t013	-8.262	-6.164	8.5485
4	NA	4	900	NA	NA	004m006_1212	25	243.199	194.337	12.8583	004m006	1	004m006_1	-	004m006_1154	004m006_1274	0.692	0.336	-0.9952	1	1.25785	0.769259	0.00139761	0.000854733	2.48911	52.2714	44.7751	004t013	-7.835	-7.402	9.5641
4	NA	4	900	NA	NA	004m006_1274	26	245.966	194.195	8.78541	004m006	1	004m006_1	-	004m006_1212	004m006_1337	2.767	-0.142	-4.07289	1	4.92594	2.77064	0.00547327	0.00307849	2.48911	52.2714	46.3931	004t013	-11.325	-2.51	13.6166
4	NA	4	900	NA	NA	004m006_1337	27	248.042	191.961	10.747	004m006	1	004m006_1	-	004m006_1274	004m006_1401	2.076	-2.234	1.96159	1	3.62607	3.04968	0.00402896	0.00338853	2.48911	52.2714	46.8037	004t013	-1.206	1.541	16.6332
4	NA	4	900	NA	NA	004m006_1401	28	248.734	191.471	9.70067	004m006	1	004m006_1	-	004m006_1337	004m006_1464	0.692	-0.49	-1.04633	1	1.34676	0.847917	0.0014964	0.00094213	2.48911	52.2714	46.3729	004t013	0.377	0.629	17.6795
4	NA	4	900	NA	NA	004m006_1464	29	250.809	191.106	9.2039	004m006	1	004m006_1	-	004m006_1401	004m006_1526	2.075	-0.365	-0.49677	1	2.16463	2.10686	0.00240515	0.00234095	2.48911	52.2714	46.7595	004t013	0.206	-3.361	18.1763
4	NA	4	900	NA	NA	004m006_1526	30	253.577	192.273	4.18243	004m006	1	004m006_1	-	004m006_1464	004m006_1588	2.768	1.167	-5.02147	1	5.8514	3.00395	0.00650155	0.00333772	2.48911	52.2714	48.1776	004t013	-1.413	-0.215	23.1978
4	NA	4	900	NA	NA	004m006_1588	31	253.577	190.697	3.57024	004m006	1	004m006_1	-	004m006_1526	004m006_1652	0	-1.576	-0.61219	1	1.69073	1.576	0.00187858	0.00175111	2.48911	52.2714	46.2642	004t013	-11.177	-7.105	18.8318
4	NA	4	900	NA	NA	004m006_1652	32	252.193	191.601	6.17294	004m006	1	004m006_1	-	004m006_1588	004m006_1716	-1.384	0.904	2.6027	1	3.0833	1.65308	0.00342589	0.00183676	2.48911	52.2714	44.0646	004t013	-6.098	-5.741	16.2291
4	NA	4	900	NA	NA	004m006_1716	33	250.809	189.784	9.12221	004m006	1	004m006_1	-	004m006_1652	004m006_1779	-1.384	-1.817	2.94927	1	3.7303	2.28406	0.00414478	0.00253785	2.48911	52.2714	41.2113	004t013	-3.07	1.478	13.2798
4	NA	4	900	NA	NA	004m006_1779	34	250.118	189.461	11.1477	004m006	1	004m006_1	-	004m006_1716	004m006_1843	-0.691	-0.323	2.02549	1	2.16435	0.762765	0.00240484	0.000847516	2.48911	52.2714	39.3932	004t013	-0.31	-1.523	11.2543
4	NA	4	900	NA	NA	004m006_1843	35	250.809	189.085	12.6824	004m006	1	004m006_1	-	004m006_1779	004m006_1906	0.691	-0.376	1.5347	1	1.72458	0.786675	0.0019162	0.000874083	2.48911	52.2714	39.1611	004t013	-0.694	-3.294	9.7196
4	NA	4	900	NA	NA	004m006_1906	36	255.653	190.993	3.11435	004m006	1	004m006_1	-	004m006_1843	004m006_1969	4.844	1.908	-9.56805	1	10.8928	5.20623	0.0121031	0.0057847	2.48911	52.2714	43.5167	004t013	-8.023	-3.838	19.2876
4	NA	4	900	NA	NA	004m006_1969	37	255.653	186.95	3.37918	004m006	1	004m006_1	-	004m006_1906	004m006_2033	0	-4.043	0.26483	1	4.05166	4.043	0.00450185	0.00449222	2.48911	52.2714	41.8136	004t013	0.113	-2.59	19.3435
4	NA	4	900	NA	NA	004m006_2033	38	255.653	187.128	4.41972	004m006	1	004m006_1	-	004m006_1969	004m006_2097	0	0.178	1.04054	1	1.05566	0.178	0.00117295	0.000197778	2.48911	52.2714	41.8529	004t013	-2.693	-1.788	18.3077
4	NA	4	900	NA	NA	004m006_2097	39	255.653	184.814	4.27668	004m006	1	004m006_1	-	004m006_2033	004m006_2163	0	-2.314	-0.14304	1	2.31842	2.314	0.00257602	0.00257111	2.48911	52.2714	41.4687	004t013	-1.36	-2.965	18.1253
4	NA	4	900	NA	NA	004m006_2163	40	254.269	182.629	4.11462	004m006	1	004m006_1	-	004m006_2097	004m006_2228	-1.384	-2.185	-0.16206	1	2.59151	2.58644	0.00287946	0.00287382	2.48911	52.2714	39.8097	004t013	-2.973	-0.971	18.2874
4	NA	4	900	NA	NA	004m006_2228	41	254.269	181.637	4.05329	004m006	1	004m006_1	-	004m006_2163	004m006_2293	0	-0.992	-0.06133	1	0.993894	0.992	0.00110433	0.00110222	2.48911	52.2714	38.4245	004t013	0.331	-0.134	18.4405
4	NA	4	900	NA	NA	004m006_2293	42	255.653	178.368	3.87828	004m006	1	004m006_1	-	004m006_2228	004m006_2357	1.384	-3.269	-0.17501	1	3.55422	3.5499	0.00394913	0.00394434	2.48911	52.2714	38.3314	004t013	-5.066	-8.129	13.5455
4	NA	4	900	NA	NA	004m006_2357	43	255.653	177.033	2.76625	004m006	1	004m006_1	-	004m006_2293	004m006_2421	0	-1.335	-1.11203	1	1.73748	1.335	0.00193053	0.00148333	2.48911	52.2714	37.0069	004t013	-7.53	-2.339	14.725
4	NA	4	900	NA	NA	004m006_2421	44	254.961	174.218	3.60822	004m006	1	004m006_1	-	004m006_2357	004m006_2484	-0.692	-2.815	0.84197	1	3.01861	2.89881	0.00335401	0.0032209	2.48911	52.2714	36.1308	004t013	-2.002	0.56	13.8699
4	NA	4	900	NA	NA	004m006_2484	45	255.653	174.058	2.58234	004m006	1	004m006_1	-	004m006_2421	004m006_2547	0.692	-0.16	-1.02588	1	1.24776	0.710256	0.00138639	0.000789174	2.48911	52.2714	36.5	004t013	-4.03	2.133	15.1287
4	NA	4	900	NA	NA	004m006_2547	46	257.728	174.215	4.17687	004m006	1	004m006_1	-	004m006_2484	004m006_2609	2.075	0.157	1.59453	1	2.6216	2.08093	0.00291289	0.00231215	2.48911	52.2714	38.225	004t013	-5.298	-3.449	13.2469
4	NA	4	900	NA	NA	004m006_2609	47	254.961	171.98	2.95513	004m006	1	004m006_1	-	004m006_2547	004m006_2671	-2.767	-2.235	-1.22174	1	3.76087	3.5569	0.00417875	0.00395211	2.48911	52.2714	35.4888	004t013	-2.451	-0.057	14.4687
4	NA	4	900	NA	NA	004m006_2671	48	253.577	172.783	4.00729	004m006	1	004m006_1	-	004m006_2609	004m006_2733	-1.384	0.803	1.05216	1	1.91502	1.60008	0.0021278	0.00177787	2.48911	52.2714	33.8245	004t013	-0.548	-0.388	13.4165
4	NA	4	900	NA	NA	004m006_2733	49	250.809	172.798	4.46893	004m006	1	004m006_1	end	004m006_2671	NA	-2.768	0.015	0.46164	1	2.80627	2.76804	0.00311808	0.0030756	2.48911	52.2714	30.8734	004t013	-1.157	0.569	12.9549
4	NA	4	900	NA	NA	004m007_7	1	213.448	159.742	2.93207	004m007	1	004m007_1	track_start	NA	004m007_40	NA	NA	NA	NA	NA	NA	NA	NA	2.48911	52.2714	28.8617	004t009	-3.398	-0.147	9.93573
4	NA	4	900	NA	NA	004m007_40	2	216.215	158.328	2.89869	004m007	1	004m007_1	-	004m007_7	004m007_75	2.767	-1.414	-0.03338	1	3.10754	3.10736	0.00345282	0.00345262	2.48911	52.2714	30.3118	004t009	-2.569	-3.159	9.67751
4	NA	4	900	NA	NA	004m007_75	3	215.523	156.822	9.48407	004m007	1	004m007_1	-	004m007_40	004m007_111	-0.692	-1.506	6.58538	1	6.79074	1.65738	0.00754527	0.00184153	2.48911	52.2714	28.3303	004t009	-0.529	-0.613	3.19853
4	NA	4	900	NA	NA	004m007_111	4	214.139	158.26	8.51642	004m007	1	004m007_1	-	004m007_75	004m007_148	-1.384	1.438	-0.96765	1	2.21803	1.99582	0.00246448	0.00221758	2.48911	52.2714	25.4503	004t009	-1.287	-0.136	4.11898
4	NA	4	900	NA	NA	004m007_148	5	212.756	159.813	3.43764	004m007	1	004m007_1	-	004m007_111	004m007_189	-1.383	1.553	-5.07878	1	5.48803	2.07954	0.00609781	0.0023106	2.48911	52.2714	24.5657	004t009	-0.699	-1.868	9.10146
4	NA	4	900	NA	NA	004m007_189	6	212.756	160.715	2.9787	004m007	1	004m007_1	-	004m007_148	004m007_230	0	0.902	-0.45894	1	1.01204	0.902	0.00112449	0.00100222	2.48911	52.2714	25.0843	004t009	-0.546	-7.056	9.7746
4	NA	4	900	NA	NA	004m007_230	7	211.372	162.166	3.04131	004m007	1	004m007_1	-	004m007_189	004m007_275	-1.384	1.451	0.06261	1	2.00618	2.00521	0.00222909	0.00222801	2.48911	52.2714	24.2043	004t009	-0.591	-8.436	9.64909
4	NA	4	900	NA	NA	004m007_275	8	211.372	162.51	4.09206	004m007	1	004m007_1	-	004m007_230	004m007_323	0	0.344	1.05075	1	1.10563	0.344	0.00122847	0.000382222	2.48911	52.2714	23.9838	004t009	1.781	-6.659	9.14294
4	NA	4	900	NA	NA	004m007_323	9	214.139	163.231	3.16123	004m007	1	004m007_1	-	004m007_275	004m007_373	2.767	0.721	-0.93083	1	3.00709	2.85939	0.00334121	0.0031771	2.48911	52.2714	26.5464	004t009	-1.962	2.315	14.2626
4	NA	4	900	NA	NA	004m007_373	10	214.139	168.101	2.94743	004m007	1	004m007_1	-	004m007_323	004m007_424	0	4.87	-0.2138	1	4.87469	4.87	0.00541632	0.00541111	2.48911	52.2714	25.8755	004t009	1.173	0.961	14.4764
4	NA	4	900	NA	NA	004m007_424	11	213.448	167.599	3.93248	004m007	1	004m007_1	-	004m007_373	004m007_477	-0.691	-0.502	0.98505	1	1.30377	0.854099	0.00144863	0.000948999	2.48911	52.2714	24.6969	004t009	0.152	-0.658	13.4913
4	NA	4	900	NA	NA	004m007_477	12	215.523	169.205	2.52799	004m007	1	004m007_1	-	004m007_424	004m007_532	2.075	1.606	-1.40449	1	2.97615	2.6239	0.00330683	0.00291545	2.48911	52.2714	26.0892	004t009	-1.485	-2.14	14.8958
4	NA	4	900	NA	NA	004m007_532	13	212.756	168.573	3.97913	004m007	1	004m007_1	-	004m007_477	004m007_587	-2.767	-0.632	1.45114	1	3.18771	2.83826	0.0035419	0.00315362	2.48911	52.2714	22.9064	004t009	-0.126	-1.905	13.4447
4	NA	4	900	NA	NA	004m007_587	14	212.064	171.364	4.13816	004m007	1	004m007_1	-	004m007_532	004m007_644	-0.692	2.791	0.15903	1	2.8799	2.87551	0.00319989	0.00319501	2.48911	52.2714	21.5798	004t009	0.241	-5.39	13.7255
4	NA	4	900	NA	NA	004m007_644	15	212.756	174.917	2.82693	004m007	1	004m007_1	-	004m007_587	004m007_701	0.692	3.553	-1.31123	1	3.84993	3.61976	0.00427771	0.00402196	2.48911	52.2714	21.8686	004t009	4.247	-3.072	14.5969
4	NA	4	900	NA	NA	004m007_701	16	213.448	175.533	4.42285	004m007	1	004m007_1	-	004m007_644	004m007_758	0.692	0.616	1.59592	1	1.84534	0.926456	0.00205038	0.0010294	2.48911	52.2714	22.1435	004t009	2.285	-6.936	13.0009
4	NA	4	900	NA	NA	004m007_758	17	212.756	178.146	3.54132	004m007	1	004m007_1	-	004m007_701	004m007_815	-0.692	2.613	-0.88153	1	2.84319	2.70308	0.0031591	0.00300342	2.48911	52.2714	20.0976	004t009	-1.334	1.828	18.8607
4	NA	4	900	NA	NA	004m007_815	18	212.064	179.374	4.11846	004m007	1	004m007_1	-	004m007_758	004m007_872	-0.692	1.228	0.57714	1	1.52313	1.40956	0.00169237	0.00156617	2.48911	52.2714	17.953	004t009	8.18	-7.33	13.4
4	NA	4	900	NA	NA	004m007_872	19	212.064	178.293	3.53689	004m007	1	004m007_1	-	004m007_815	004m007_930	0	-1.081	-0.58157	1	1.22751	1.081	0.0013639	0.00120111	2.48911	52.2714	16.0895	004t009	4.832	-7.747	13.8869
4	NA	4	900	NA	NA	004m007_930	20	214.139	179.098	4.14198	004m007	1	004m007_1	-	004m007_872	004m007_986	2.075	0.805	0.60509	1	2.30647	2.22568	0.00256274	0.00247298	2.48911	52.2714	69.9972	004t008	5.81	-7.933	13.7985
4	NA	4	900	NA	NA	004m007_986	21	215.523	180.699	3.75317	004m007	1	004m007_1	-	004m007_930	004m007_1043	1.384	1.601	-0.38881	1	2.1517	2.11628	0.00239078	0.00235143	2.48911	52.2714	70.1247	004t008	1.383	0.613	18.6488
4	NA	4	900	NA	NA	004m007_1043	22	215.523	181.614	4.32452	004m007	1	004m007_1	-	004m007_986	004m007_1100	0	0.915	0.57135	1	1.07873	0.915	0.00119859	0.00101667	2.48911	52.2714	15.5283	004t013	4.041	-2.849	13.0993
4	NA	4	900	NA	NA	004m007_1100	23	213.448	181.305	3.7501	004m007	1	004m007_1	-	004m007_1043	004m007_1157	-2.075	-0.309	-0.57442	1	2.1751	2.09788	0.00241678	0.00233098	2.48911	52.2714	13.2051	004t013	2.783	-2.431	13.6737
4	NA	4	900	NA	NA	004m007_1157	24	214.139	182.404	4.34628	004m007	1	004m007_1	branch	004m007_1100	NA	0.691	1.099	0.59618	1	1.42854	1.29818	0.00158726	0.00144243	2.48911	52.2714	13.8446	004t013	3.508	-4.34	13.0775
4	NA	4	900	NA	NA	004m007_1215	25	218.291	182.171	3.3834	004m007	2	004m007_2	subtrack_start	004m007_1157	004m007_1277	4.152	-0.233	-0.96288	1	4.26855	4.15853	0.00474283	0.00462059	2.48911	52.2714	17.701	004t013	2.627	-2.059	14.5773
4	NA	4	900	NA	NA	004m007_1216	25	211.372	181.835	4.25702	004m007	3	004m007_3	subtrack_start	004m007_1157	004m007_1278	-2.767	-0.569	-0.08926	1	2.82631	2.8249	0.00314034	0.00313878	2.48911	52.2714	10.7939	004t013	6.321	-5.803	13.1668
4	NA	4	900	NA	NA	004m007_1277	26	220.366	180.319	2.79475	004m007	2	004m007_2	-	004m007_1215	004m007_1340	2.075	-1.852	-0.58865	1	2.84289	2.78128	0.00315877	0.00309031	2.48911	52.2714	18.6831	004t013	1.354	-4.383	14.629
4	NA	4	900	NA	NA	004m007_1278	26	211.372	183.894	3.86954	004m007	3	004m007_3	-	004m007_1216	004m007_1341	0	2.059	-0.38748	1	2.09514	2.059	0.00232794	0.00228778	2.48911	52.2714	10.3125	004t013	7.586	-10.113	13.5543
4	NA	4	900	NA	NA	004m007_1340	27	221.75	182.097	3.44642	004m007	2	004m007_2	-	004m007_1277	004m007_1404	1.384	1.778	0.65167	1	2.34551	2.25316	0.00260612	0.00250351	2.48911	52.2714	19.147	004t013	3.146	-4.636	13.9774
4	NA	4	900	NA	NA	004m007_1341	27	213.448	182.704	3.32175	004m007	3	004m007_3	-	004m007_1278	004m007_1405	2.076	-1.19	-0.54779	1	2.45478	2.39288	0.00272753	0.00265876	2.48911	52.2714	11.0059	004t013	6.692	-7.166	14.1743
4	NA	4	900	NA	NA	004m007_1404	28	223.134	180.735	3.90407	004m007	2	004m007_2	-	004m007_1340	004m007_1467	1.384	-1.362	0.45765	1	1.99498	1.94178	0.00221664	0.00215753	2.48911	52.2714	19.4718	004t013	5.145	-3.997	13.5238
4	NA	4	900	NA	NA	004m007_1405	28	215.523	185.149	2.99869	004m007	3	004m007_3	-	004m007_1341	004m007_1468	2.075	2.445	-0.32306	1	3.22304	3.20681	0.00358116	0.00356313	2.48911	52.2714	12.7169	004t013	4.681	-11.81	14.5186
4	NA	4	900	NA	NA	004m007_1467	29	226.593	181.641	2.99808	004m007	2	004m007_2	-	004m007_1404	004m007_1529	3.459	0.906	-0.90599	1	3.68868	3.57568	0.00409853	0.00397298	2.48911	52.2714	21.3637	004t013	0.933	-4.206	14.7207
4	NA	4	900	NA	NA	004m007_1468	29	217.599	185.28	2.53255	004m007	3	004m007_3	-	004m007_1405	004m007_1530	2.076	0.131	-0.46614	1	2.13172	2.08013	0.00236858	0.00231125	2.48911	52.2714	13.2182	004t013	7.428	-8.3	15.0064
4	NA	4	900	NA	NA	004m007_1529	30	225.21	181.604	2.96881	004m007	2	004m007_2	-	004m007_1467	004m007_1591	-1.383	-0.037	-0.02927	1	1.3838	1.38349	0.00153756	0.00153722	2.48911	52.2714	18.3895	004t013	4.099	-6.071	14.455
4	NA	4	900	NA	NA	004m007_1530	30	220.366	184.781	3.07058	004m007	3	004m007_3	-	004m007_1468	004m007_1592	2.767	-0.499	0.53803	1	2.86265	2.81163	0.00318072	0.00312404	2.48911	52.2714	14.1662	004t013	8.943	-9.248	14.3532
4	NA	4	900	NA	NA	004m007_1591	31	225.21	183.499	2.57113	004m007	2	004m007_2	-	004m007_1529	004m007_1655	0	1.895	-0.39768	1	1.93628	1.895	0.00215142	0.00210556	2.48911	52.2714	17.0266	004t013	2.962	-6.745	14.8527
4	NA	4	900	NA	NA	004m007_1592	31	221.058	187.533	3.76894	004m007	3	004m007_3	-	004m007_1530	004m007_1656	0.692	2.752	0.69836	1	2.92234	2.83767	0.00324705	0.00315297	2.48911	52.2714	14.4307	004t013	-1.233	-1.376	18.6913
4	NA	4	900	NA	NA	004m007_1655	32	224.518	183.734	3.08695	004m007	2	004m007_2	-	004m007_1591	004m007_1719	-0.692	0.235	0.51582	1	0.894516	0.730814	0.000993907	0.000812015	2.48911	52.2714	15.3074	004t013	5.172	-7.074	14.3934
4	NA	4	900	NA	NA	004m007_1656	32	220.366	186.854	3.71344	004m007	3	004m007_3	-	004m007_1592	004m007_1720	-0.692	-0.679	-0.0555	1	0.971074	0.969487	0.00107897	0.00107721	2.48911	52.2714	12.5906	004t013	1.386	2.406	18.6886
4	NA	4	900	NA	NA	004m007_1719	33	226.593	184.196	2.64127	004m007	2	004m007_2	-	004m007_1655	004m007_1782	2.075	0.462	-0.44568	1	2.17203	2.12581	0.00241336	0.00236201	2.48911	52.2714	16.3614	004t013	0.883	1.584	20.1362
4	NA	4	900	NA	NA	004m007_1720	33	221.058	186.796	4.23814	004m007	3	004m007_3	-	004m007_1656	004m007_1783	0.692	-0.058	0.5247	1	0.870367	0.694426	0.000967074	0.000771585	2.48911	52.2714	12.2704	004t013	1.594	-0.466	18.1639
4	NA	4	900	NA	NA	004m007_1782	34	230.745	183.493	3.70846	004m007	2	004m007_2	-	004m007_1719	004m007_1846	4.152	-0.703	1.06719	1	4.34422	4.21109	0.00482691	0.00467899	2.48911	52.2714	19.1865	004t013	3.326	-6.612	13.7153
4	NA	4	900	NA	NA	004m007_1783	34	223.826	186.602	2.73595	004m007	3	004m007_3	-	004m007_1720	004m007_1847	2.768	-0.194	-1.50219	1	3.15532	2.77479	0.00350591	0.0030831	2.48911	52.2714	13.6565	004t013	6.843	-10.798	14.6878
4	NA	4	900	NA	NA	004m007_1846	35	229.361	185.35	3.28146	004m007	2	004m007_2	-	004m007_1782	004m007_1909	-1.384	1.857	-0.427	1	2.35504	2.31601	0.00261672	0.00257335	2.48911	52.2714	17.496	004t013	4.811	-4.538	14.4254
4	NA	4	900	NA	NA	004m007_1847	35	222.442	187.735	3.80846	004m007	3	004m007_3	-	004m007_1783	004m007_1910	-1.384	1.133	1.07251	1	2.08553	1.78862	0.00231725	0.00198735	2.48911	52.2714	12.4943	004t013	3.352	0.052	18.779
4	NA	4	900	NA	NA	004m007_1909	36	229.361	184.448	3.74043	004m007	2	004m007_2	-	004m007_1846	004m007_1972	0	-0.902	0.45897	1	1.01206	0.902	0.00112451	0.00100222	2.48911	52.2714	16.4342	004t013	2.854	-3.436	13.6834
4	NA	4	900	NA	NA	004m007_1910	36	223.826	190.073	2.95047	004m007	3	004m007_3	-	004m007_1847	004m007_1973	1.384	2.338	-0.85799	1	2.84918	2.71693	0.00316576	0.00301881	2.48911	52.2714	14.5402	004t013	8.389	-9.061	14.4733
4	NA	4	900	NA	NA	004m007_1972	37	230.053	183.894	4.23447	004m007	2	004m007_2	-	004m007_1909	004m007_2036	0.692	-0.554	0.49404	1	1.01482	0.886442	0.00112758	0.000984936	2.48911	52.2714	16.146	004t013	4.034	-4.558	13.3811
4	NA	4	900	NA	NA	004m007_1973	37	223.134	186.762	3.76181	004m007	3	004m007_3	-	004m007_1910	004m007_2037	-0.692	-3.311	0.81134	1	3.47848	3.38254	0.00386498	0.00375838	2.48911	52.2714	11.2352	004t013	10.953	-7.426	13.8538
4	NA	4	900	NA	NA	004m007_2036	38	234.204	184.335	4.34285	004m007	2	004m007_2	-	004m007_1972	004m007_2101	4.151	0.441	0.10838	1	4.17577	4.17436	0.00463974	0.00463818	2.48911	52.2714	20.3048	004t013	2.7	-2.233	13.0809
4	NA	4	900	NA	NA	004m007_2037	38	225.21	187.389	3.32639	004m007	3	004m007_3	-	004m007_1973	004m007_2102	2.076	0.627	-0.43542	1	2.2119	2.16862	0.00245767	0.00240958	2.48911	52.2714	13.4269	004t013	9.166	-6.516	14.8317
4	NA	4	900	NA	NA	004m007_2101	39	233.512	185.461	3.36937	004m007	2	004m007_2	-	004m007_2036	004m007_2167	-0.692	1.126	-0.97348	1	1.64146	1.32164	0.00182385	0.00146849	2.48911	52.2714	20.0177	004t013	-0.112	-4.777	14.2668
4	NA	4	900	NA	NA	004m007_2102	39	223.826	188.357	4.38869	004m007	3	004m007_3	-	004m007_2037	004m007_2168	-1.384	0.968	1.0623	1	1.99523	1.68893	0.00221693	0.00187659	2.48911	52.2714	13.2308	004t013	5.359	-10.569	13.0351
4	NA	4	900	NA	NA	004m007_2167	40	234.204	184.741	3.85318	004m007	2	004m007_2	-	004m007_2101	004m007_2232	0.692	-0.72	0.48381	1	1.10966	0.998631	0.00123295	0.00110959	2.48911	52.2714	20.503	004t013	-2.328	-7.337	13.5706
4	NA	4	900	NA	NA	004m007_2168	40	225.21	185.66	3.73428	004m007	3	004m007_3	-	004m007_2102	004m007_2233	1.384	-2.697	-0.65441	1	3.10121	3.03138	0.00344579	0.0033682	2.48911	52.2714	12.7386	004t013	2.554	-8.065	13.6895
4	NA	4	900	NA	NA	004m007_2232	41	237.664	185.087	4.45692	004m007	2	004m007_2	-	004m007_2167	004m007_2297	3.46	0.346	0.60374	1	3.52928	3.47726	0.00392142	0.00386362	2.48911	52.2714	22.7357	004t013	-3.143	-6.704	12.9669
4	NA	4	900	NA	NA	004m007_2233	41	223.134	186.597	3.75159	004m007	3	004m007_3	-	004m007_2168	004m007_2298	-2.076	0.937	0.01731	1	2.27773	2.27766	0.00253081	0.00253074	2.48911	52.2714	11.0256	004t013	5.586	-9.068	13.9068
4	NA	4	900	NA	NA	004m007_2297	42	240.431	185.059	2.96496	004m007	2	004m007_2	-	004m007_2232	004m007_2361	2.767	-0.028	-1.49196	1	3.14373	2.76714	0.00349303	0.0030746	2.48911	52.2714	24.1953	004t013	-4.431	-6.909	14.4588
4	NA	4	900	NA	NA	004m007_2298	42	219.675	187.649	2.71954	004m007	3	004m007_3	-	004m007_2233	004m007_2362	-3.459	1.052	-1.03205	1	3.75986	3.61544	0.00417762	0.00401715	2.48911	52.2714	10.0458	004t013	11.235	-9.634	14.7937
4	NA	4	900	NA	NA	004m007_2361	43	240.431	184.411	3.95444	004m007	2	004m007_2	-	004m007_2297	004m007_2425	0	-0.648	0.98948	1	1.18278	0.648	0.0013142	0.00072	2.48911	52.2714	22.8292	004t013	-4.519	-4.801	13.4694
4	NA	4	900	NA	NA	004m007_2362	43	218.291	188.693	3.27178	004m007	3	004m007_3	-	004m007_2298	004m007_2426	-1.384	1.044	0.55224	1	1.81944	1.73361	0.0020216	0.00192623	2.48911	52.2714	11.1258	004t013	12.989	-10.315	14.5142
4	NA	4	900	NA	NA	004m007_2425	44	237.664	185.494	3.96733	004m007	2	004m007_2	-	004m007_2361	004m007_2488	-2.767	1.083	0.01289	1	2.97142	2.97139	0.00330158	0.00330155	2.48911	52.2714	20.4029	004t013	-0.318	-6.765	13.4565
4	NA	4	900	NA	NA	004m007_2426	44	216.907	191.631	3.42641	004m007	3	004m007_3	-	004m007_2362	004m007_2489	-1.384	2.938	0.15463	1	3.25134	3.24766	0.0036126	0.00360851	2.48911	52.2714	14.446	004t013	12.596	-7.003	19.0075
4	NA	4	900	NA	NA	004m007_2488	45	238.355	187.229	2.54371	004m007	2	004m007_2	-	004m007_2425	004m007_2551	0.691	1.735	-1.42362	1	2.34828	1.86754	0.0026092	0.00207504	2.48911	52.2714	21.602	004t013	-1.686	-6.713	14.8801
4	NA	4	900	NA	NA	004m007_2489	45	217.599	190.823	3.38997	004m007	3	004m007_3	-	004m007_2426	004m007_2552	0.692	-0.808	-0.03644	1	1.06445	1.06383	0.00118272	0.00118203	2.48911	52.2714	13.8338	004t013	12.262	-13.768	14.0338
4	NA	4	900	NA	NA	004m007_2551	46	239.047	186.599	3.54787	004m007	2	004m007_2	-	004m007_2488	004m007_2613	0.692	-0.63	1.00416	1	1.37263	0.935823	0.00152514	0.0010398	2.48911	52.2714	21.7587	004t013	1.409	-7.093	13.8759
4	NA	4	900	NA	NA	004m007_2552	46	217.599	190.747	3.90001	004m007	3	004m007_3	-	004m007_2489	004m007_2614	0	-0.076	0.51004	1	0.515671	0.076	0.000572968	8.44444e-05	2.48911	52.2714	14.0385	004t013	13.241	-13.336	13.5238
4	NA	4	900	NA	NA	004m007_2613	47	241.123	186.476	2.55128	004m007	2	004m007_2	-	004m007_2551	004m007_2675	2.076	-0.123	-0.99659	1	2.3061	2.07964	0.00256233	0.00231071	2.48911	52.2714	23.6469	004t013	1.345	-3.581	15.0017
4	NA	4	900	NA	NA	004m007_2614	47	221.75	188.289	3.31439	004m007	3	004m007_3	-	004m007_2552	004m007_2676	4.151	-2.458	-0.58562	1	4.85958	4.82416	0.00539953	0.00536018	2.48911	52.2714	12.0872	004t013	8.948	-12.036	14.1585
4	NA	4	900	NA	NA	004m007_2675	48	243.891	185.405	3.56872	004m007	2	004m007_2	-	004m007_2613	004m007_2737	2.768	-1.071	1.01744	1	3.13752	2.96797	0.00348614	0.00329775	2.48911	52.2714	25.8142	004t013	-2.286	-2.526	13.8551
4	NA	4	900	NA	NA	004m007_2676	48	221.75	187.971	4.3243	004m007	3	004m007_3	-	004m007_2614	004m007_2738	0	-0.318	1.00991	1	1.05879	0.318	0.00117644	0.000353333	2.48911	52.2714	12.2248	004t013	11.213	-7.777	13.3632
4	NA	4	900	NA	NA	004m007_2737	49	244.582	183.86	4.00144	004m007	2	004m007_2	end	004m007_2675	NA	0.691	-1.545	0.43272	1	1.74693	1.69249	0.00194103	0.00188054	2.48911	52.2714	25.9516	004t013	-0.879	-1.376	13.6481
4	NA	4	900	NA	NA	004m007_2738	49	221.058	190.089	3.41212	004m007	3	004m007_3	end	004m007_2676	NA	-0.692	2.118	-0.91218	1	2.40767	2.22818	0.00267519	0.00247576	2.48911	52.2714	14.7178	004t013	11.243	-11.366	14.1443
4	NA	4	900	NA	NA	004m008_8	1	245.274	146.969	11.0006	004m008	1	004m008_1	track_start	NA	004m008_41	NA	NA	NA	NA	NA	NA	NA	NA	2.48911	52.2714	16.8656	004t008	-7.082	-4.963	6.4232
4	NA	4	900	NA	NA	004m008_41	2	247.35	146.478	13.5846	004m008	1	004m008_1	-	004m008_8	004m008_76	2.076	-0.491	2.584	1	3.35081	2.13327	0.00372312	0.0023703	2.48911	52.2714	17.7756	004t008	-6.495	-3.796	3.8392
4	NA	4	900	NA	NA	004m008_76	3	248.734	147.074	12.1042	004m008	1	004m008_1	-	004m008_41	004m008_112	1.384	0.596	-1.4804	1	2.11241	1.50687	0.00234712	0.00167431	2.48911	52.2714	19.954	004t008	-3.996	-5.478	5.3196
4	NA	4	900	NA	NA	004m008_112	4	249.426	149.787	9.71161	004m008	1	004m008_1	-	004m008_76	004m008_149	0.692	2.713	-2.39259	1	3.6829	2.79986	0.00409211	0.00311096	2.48911	52.2714	24.3535	004t008	-9.885	-6.118	7.71219
4	NA	4	900	NA	NA	004m008_149	5	247.35	152.377	9.83107	004m008	1	004m008_1	-	004m008_112	004m008_190	-2.076	2.59	0.11946	1	3.32147	3.31932	0.00369052	0.00368813	2.48911	52.2714	26.5353	004t008	-5.267	-9.991	7.59273
4	NA	4	900	NA	NA	004m008_190	6	245.966	154.591	11.4852	004m008	1	004m008_1	-	004m008_149	004m008_231	-1.384	2.214	1.65413	1	3.09086	2.61099	0.00343429	0.0029011	2.48911	52.2714	28.1572	004t008	-6.437	-4.797	10.9168
4	NA	4	900	NA	NA	004m008_231	7	246.658	156.58	10.5921	004m008	1	004m008_1	-	004m008_190	004m008_276	0.692	1.989	-0.8931	1	2.28749	2.10594	0.00254166	0.00233993	2.48911	52.2714	28.601	004t008	-2.09	-9.665	12.4884
4	NA	4	900	NA	NA	004m008_276	8	244.582	157.898	14.7511	004m008	1	004m008_1	-	004m008_231	004m008_324	-2.076	1.318	4.159	1	4.83158	2.45904	0.00536842	0.00273227	2.48911	52.2714	29.42	004t008	-5.704	-8.326	7.6509
4	NA	4	900	NA	NA	004m008_324	9	241.123	159.115	20.4213	004m008	1	004m008_1	-	004m008_276	004m008_374	-3.459	1.217	5.6702	1	6.75255	3.66685	0.00750283	0.00407427	2.48911	52.2714	31.351	004t008	-1.44	-1.068	6.9589
4	NA	4	900	NA	NA	004m008_374	10	241.123	161.684	21.0948	004m008	1	004m008_1	-	004m008_324	004m008_425	0	2.569	0.6735	1	2.65582	2.569	0.00295091	0.00285444	2.48911	52.2714	32.2573	004t008	0.848	-2.651	6.2854
4	NA	4	900	NA	NA	004m008_425	11	241.123	162.243	19.5851	004m008	1	004m008_1	-	004m008_374	004m008_478	0	0.559	-1.5097	1	1.60987	0.559	0.00178874	0.000621111	2.48911	52.2714	32.4844	004t008	-0.9	-4.916	2.8169
4	NA	4	900	NA	NA	004m008_478	12	241.815	163.304	17.0904	004m008	1	004m008_1	-	004m008_425	004m008_533	0.692	1.061	-2.4947	1	2.79788	1.26672	0.00310875	0.00140747	2.48911	52.2714	32.6075	004t008	-0.134	-6.64	5.6009
4	NA	4	900	NA	NA	004m008_533	13	243.199	163.074	15.5588	004m008	1	004m008_1	-	004m008_478	004m008_588	1.384	-0.23	-1.5316	1	2.07705	1.40298	0.00230784	0.00155887	2.48911	52.2714	31.3289	004t008	-0.9	-5.734	6.8432
4	NA	4	900	NA	NA	004m008_588	14	243.199	162.692	18.1091	004m008	1	004m008_1	-	004m008_533	004m008_645	0	-0.382	2.5503	1	2.57875	0.382	0.00286528	0.000424444	2.48911	52.2714	31.1846	004t008	0.866	-4.904	4.2929
4	NA	4	900	NA	NA	004m008_645	15	243.199	163.595	17.6501	004m008	1	004m008_1	-	004m008_588	004m008_702	0	0.903	-0.459	1	1.01296	0.903	0.00112551	0.00100333	2.48911	52.2714	31.9406	004t008	-1.597	-2.08	4.7519
4	NA	4	900	NA	NA	004m008_702	16	242.507	162.941	19.6553	004m008	1	004m008_1	-	004m008_645	004m008_759	-0.692	-0.654	2.0052	1	2.21978	0.952145	0.00246642	0.00105794	2.48911	52.2714	32.284	004t008	-0.121	-1.993	2.7467
4	NA	4	900	NA	NA	004m008_759	17	242.507	164.962	16.1768	004m008	1	004m008_1	-	004m008_702	004m008_816	0	2.021	-3.4785	1	4.02298	2.021	0.00446998	0.00224556	2.48911	52.2714	34.9615	004t008	0.559	-2.084	6.7317
4	NA	4	900	NA	NA	004m008_816	18	244.582	167.408	15.8537	004m008	1	004m008_1	-	004m008_759	004m008_873	2.075	2.446	-0.3231	1	3.22381	3.20758	0.00358201	0.00356397	2.48911	52.2714	36.3138	004t008	0.617	-3.735	6.7169
4	NA	4	900	NA	NA	004m008_873	19	243.891	167.58	17.91	004m008	1	004m008_1	-	004m008_816	004m008_931	-0.691	0.172	2.0563	1	2.17611	0.712085	0.00241789	0.000791206	2.48911	52.2714	38.3605	004t008	-0.657	-4.155	4.492
4	NA	4	900	NA	NA	004m008_931	20	245.274	170.426	18.1129	004m008	1	004m008_1	-	004m008_873	004m008_987	1.383	2.846	0.2029	1	3.17074	3.16424	0.00352304	0.00351582	2.48911	52.2714	39.4325	004t008	-2.111	-5.374	4.424
4	NA	4	900	NA	NA	004m008_987	21	245.966	170.686	17.6278	004m008	1	004m008_1	-	004m008_931	004m008_1044	0.692	0.26	-0.4851	1	0.884187	0.739232	0.00098243	0.000821369	2.48911	52.2714	39.3717	004t008	-4.913	1.182	5.0815
4	NA	4	900	NA	NA	004m008_1044	22	246.658	173.108	18.3057	004m008	1	004m008_1	-	004m008_987	004m008_1101	0.692	2.422	0.6779	1	2.60854	2.51892	0.00289838	0.0027988	2.48911	52.2714	40.7235	004t008	1.905	-2.632	9.0745
4	NA	4	900	NA	NA	004m008_1101	23	248.042	176.959	12.9083	004m008	1	004m008_1	-	004m008_1044	004m008_1158	1.384	3.851	-5.3974	1	6.7733	4.09215	0.00752589	0.00454683	2.48911	52.2714	43.7417	004t008	-4.969	-3.344	9.7297
4	NA	4	900	NA	NA	004m008_1158	24	250.118	178.667	13.0544	004m008	1	004m008_1	-	004m008_1101	004m008_1217	2.076	1.708	0.1461	1	2.69228	2.68832	0.00299143	0.00298702	2.48911	52.2714	44.8657	004t008	-6.301	-1.729	9.5268
4	NA	4	900	NA	NA	004m008_1217	25	253.577	180.398	5.5075	004m008	1	004m008_1	-	004m008_1158	004m008_1279	3.459	1.731	-7.5469	1	8.48037	3.86795	0.00942264	0.00429772	2.48911	52.2714	45.1773	004t008	-6.431	-3.951	16.8945
4	NA	4	900	NA	NA	004m008_1279	26	252.885	180.049	12.1644	004m008	1	004m008_1	-	004m008_1217	004m008_1342	-0.692	-0.349	6.6569	1	6.70186	0.775026	0.00744652	0.00086114	2.48911	52.2714	46.3637	004t008	-9.207	-3.828	10.5988
4	NA	4	900	NA	NA	004m008_1342	27	254.269	180.824	11.7245	004m008	1	004m008_1	branch	004m008_1279	NA	1.384	0.775	-0.4399	1	1.64608	1.58622	0.00182898	0.00176246	2.48911	52.2714	47.0563	004t008	-10.502	-3.773	10.7038
4	NA	4	900	NA	NA	004m008_1406	28	253.577	179.966	17.3205	004m008	2	004m008_2	subtrack_start	004m008_1342	004m008_1469	-0.692	-0.858	5.596	1	5.70353	1.10228	0.00633725	0.00122476	2.48911	52.2714	47.9151	004t008	-2.778	-0.318	10.0597
4	NA	4	900	NA	NA	004m008_1407	28	261.188	187.466	6.60778	004m008	3	004m008_3	subtrack_start	004m008_1342	004m008_1470	6.919	6.642	-5.11672	1	10.8706	9.59108	0.0120784	0.0106568	2.48911	52.2714	49.3366	004t008	-5.631	-3.893	20.7724
4	NA	4	900	NA	NA	004m008_1469	29	254.269	180.061	16.825	004m008	2	004m008_2	-	004m008_1406	004m008_1531	0.692	0.095	-0.4955	1	0.856393	0.698491	0.000951548	0.000776101	2.48911	52.2714	48.6408	004t008	-1.549	-0.528	10.5552
4	NA	4	900	NA	NA	004m008_1470	29	262.572	185.557	9.60545	004m008	3	004m008_3	-	004m008_1407	004m008_1532	1.384	-1.909	2.99767	1	3.81389	2.35791	0.00423766	0.0026199	2.48911	52.2714	47.8554	004t008	-0.901	-2.025	17.7748
4	NA	4	900	NA	NA	004m008_1531	30	254.961	181.452	14.3507	004m008	2	004m008_2	-	004m008_1469	004m008_1593	0.692	1.391	-2.4743	1	2.92163	1.55362	0.00324625	0.00172625	2.48911	52.2714	48.1181	004t013	4.556	-9.402	8.0513
4	NA	4	900	NA	NA	004m008_1532	30	264.647	186.108	2.98807	004m008	3	004m008_3	-	004m008_1470	004m008_1594	2.075	0.551	-6.61738	1	6.95693	2.14691	0.00772993	0.00238546	2.48911	52.2714	48.1103	004t008	-5.13	-14.058	19.4139
4	NA	4	900	NA	NA	004m008_1593	31	255.653	182.411	10.3054	004m008	2	004m008_2	-	004m008_1531	004m008_1657	0.692	0.959	-4.0453	1	4.21462	1.1826	0.00468291	0.001314	2.48911	52.2714	47.2449	004t013	-5.091	-8.427	12.0966
4	NA	4	900	NA	NA	004m008_1594	31	266.031	183.78	5.44511	004m008	3	004m008_3	-	004m008_1532	004m008_1658	1.384	-2.328	2.45704	1	3.65679	2.70833	0.0040631	0.00300925	2.48911	52.2714	46.288	004t008	-2.195	-11.309	16.9569
4	NA	4	900	NA	NA	004m008_1657	32	258.42	184.519	7.91588	004m008	2	004m008_2	-	004m008_1593	004m008_1721	2.767	2.108	-2.38952	1	4.22016	3.4785	0.00468907	0.003865	2.48911	52.2714	49.0069	004t013	-8.496	-5.999	14.4861
4	NA	4	900	NA	NA	004m008_1658	32	267.415	186.868	5.14819	004m008	3	004m008_3	-	004m008_1594	004m008_1722	1.384	3.088	-0.29692	1	3.39696	3.38396	0.0037744	0.00375996	2.48911	52.2714	48.7489	004t008	-3.906	-12.112	17.2538
4	NA	4	900	NA	NA	004m008_1721	33	257.036	184.813	14.599	004m008	2	004m008_2	-	004m008_1657	004m008_1784	-1.384	0.294	6.68312	1	6.83125	1.41488	0.00759028	0.00157209	2.48911	52.2714	46.532	004t013	-6.994	-3.361	7.9802
4	NA	4	900	NA	NA	004m008_1722	33	268.799	190.427	2.82126	004m008	3	004m008_3	-	004m008_1658	004m008_1785	1.384	3.559	-2.32693	1	4.47175	3.81863	0.00496861	0.00424292	2.48911	52.2714	51.678	004t008	-3.111	-12.438	19.7278
4	NA	4	900	NA	NA	004m008_1784	34	258.42	182.942	20.6876	004m008	2	004m008_2	-	004m008_1721	004m008_1848	1.384	-1.871	6.0886	1	6.51822	2.32725	0.00724246	0.00258583	2.48911	52.2714	46.6312	004t013	-3.981	0.745	1.7144
4	NA	4	900	NA	NA	004m008_1785	34	272.258	192.171	2.9967	004m008	3	004m008_3	-	004m008_1722	004m008_1849	3.459	1.744	0.17544	1	3.87776	3.87379	0.00430862	0.00430421	2.48911	52.2714	52.1211	004t008	-2.249	-15.636	19.4053
4	NA	4	900	NA	NA	004m008_1848	35	260.496	185.362	18.3039	004m008	2	004m008_2	-	004m008_1784	004m008_1911	2.076	2.42	-2.3837	1	3.98098	3.18844	0.00442331	0.00354272	2.48911	52.2714	48.0603	004t013	-1.208	0.307	9.1155
4	NA	4	900	NA	NA	004m008_1849	35	275.717	193.178	3.64132	004m008	3	004m008_3	-	004m008_1785	004m008_1912	3.459	1.007	0.64462	1	3.65982	3.6026	0.00406646	0.00400289	2.48911	52.2714	52.9376	004t008	-3.796	-11.077	23.781
4	NA	4	900	NA	NA	004m008_1911	36	263.263	186.58	17.4038	004m008	2	004m008_2	-	004m008_1848	004m008_1974	2.767	1.218	-0.9001	1	3.15436	3.02321	0.00350485	0.00335912	2.48911	52.2714	50.1121	004t013	0.421	-0.293	9.9764
4	NA	4	900	NA	NA	004m008_1912	36	278.485	191.001	8.70847	004m008	3	004m008_3	-	004m008_1849	004m008_1975	2.768	-2.177	5.06715	1	6.17067	3.52153	0.0068563	0.00391281	2.48911	52.2714	51.156	004t008	-3.143	-11.305	18.6717
4	NA	4	900	NA	NA	004m008_1974	37	263.955	187.679	17.9999	004m008	2	004m008_2	-	004m008_1911	004m008_2038	0.692	1.099	0.5961	1	1.42899	1.29872	0.00158776	0.00144302	2.48911	52.2714	50.1197	004t013	-0.589	1.695	9.4203
4	NA	4	900	NA	NA	004m008_1975	37	281.253	191.52	4.67646	004m008	3	004m008_3	-	004m008_1912	004m008_2039	2.768	0.519	-4.03201	1	4.91816	2.81624	0.00546462	0.00312915	2.48911	52.2714	51.8872	004t008	-4.002	-17.704	17.7255
4	NA	4	900	NA	NA	004m008_2038	38	266.723	186.087	16.9261	004m008	2	004m008_2	-	004m008_1974	004m008_2103	2.768	-1.592	-1.0738	1	3.36888	3.19316	0.0037432	0.00354796	2.48911	52.2714	52.619	004t013	-8.318	-2.837	5.6559
4	NA	4	900	NA	NA	004m008_2039	38	283.328	190.38	8.24994	004m008	3	004m008_3	-	004m008_1975	004m008_2104	2.075	-1.14	3.57348	1	4.28661	2.36754	0.00476289	0.0026306	2.48911	52.2714	50.4822	004t008	-4.892	-15.569	14.3884
4	NA	4	900	NA	NA	004m008_2103	39	263.955	186.865	18.9792	004m008	2	004m008_2	-	004m008_2038	004m008_2169	-2.768	0.778	2.0531	1	3.53303	2.87526	0.00392559	0.00319473	2.48911	52.2714	49.9861	004t013	0.855	0.054	8.747
4	NA	4	900	NA	NA	004m008_2104	39	280.561	190.7	6.67139	004m008	3	004m008_3	-	004m008_2039	004m008_2170	-2.767	0.32	-1.57855	1	3.20164	2.78544	0.00355738	0.00309494	2.48911	52.2714	52.1479	004t008	-4.855	-6.992	20.9094
4	NA	4	900	NA	NA	004m008_2169	40	263.955	186.09	16.3574	004m008	2	004m008_2	-	004m008_2103	004m008_2234	0	-0.775	-2.6218	1	2.73395	0.775	0.00303772	0.000861111	2.48911	52.2714	49.8621	004t013	0.986	-2.022	11.0228
4	NA	4	900	NA	NA	004m008_2170	40	277.101	188.93	4.43538	004m008	3	004m008_3	-	004m008_2104	004m008_2235	-3.46	-1.77	-2.23601	1	4.48378	3.88645	0.00498197	0.00431828	2.48911	52.2714	52.3594	004t008	-1.562	-15.829	18.2083
4	NA	4	900	NA	NA	004m008_2234	41	263.263	185.995	16.8528	004m008	2	004m008_2	-	004m008_2169	004m008_2299	-0.692	-0.095	0.4954	1	0.856335	0.698491	0.000951484	0.000776101	2.48911	52.2714	47.9036	004t013	-1.314	-1.981	10.5274
4	NA	4	900	NA	NA	004m008_2235	41	276.409	188.162	10.5516	004m008	3	004m008_3	-	004m008_2170	004m008_2300	-0.692	-0.768	6.11622	1	6.20297	1.03377	0.00689219	0.00114864	2.48911	52.2714	53.427	004t008	-2.217	-6.608	16.8286
4	NA	4	900	NA	NA	004m008_2299	42	263.955	184.984	20.4072	004m008	2	004m008_2	-	004m008_2234	004m008_2363	0.692	-1.011	3.5544	1	3.75962	1.22515	0.00417736	0.00136127	2.48911	52.2714	47.1681	004t013	-3.789	-1.739	2.0697
4	NA	4	900	NA	NA	004m008_2300	42	278.485	188.217	10.5955	004m008	3	004m008_3	-	004m008_2235	004m008_2364	2.076	0.055	0.0439	1	2.07719	2.07673	0.00230799	0.00230748	2.48911	52.2714	53.9184	004t008	-4.707	-13.617	11.8065
4	NA	4	900	NA	NA	004m008_2363	43	264.647	183.184	20.3095	004m008	2	004m008_2	-	004m008_2299	004m008_2427	0.692	-1.8	-0.0977	1	1.93091	1.92844	0.00214545	0.00214271	2.48911	52.2714	46.338	004t013	-4.19	-2.294	2.0925
4	NA	4	900	NA	NA	004m008_2364	43	280.561	186.009	14.6177	004m008	3	004m008_3	-	004m008_2300	004m008_2428	2.076	-2.208	4.0222	1	5.03618	3.03068	0.00559576	0.00336743	2.48911	52.2714	52.4264	004t008	-3.733	-8.858	13.0712
4	NA	4	900	NA	NA	004m008_2427	44	264.647	183.273	20.8297	004m008	2	004m008_2	-	004m008_2363	004m008_2490	0	0.089	0.5202	1	0.527759	0.089	0.000586398	9.88889e-05	2.48911	52.2714	46.067	004t013	-4.662	-1.026	1.5723
4	NA	4	900	NA	NA	004m008_2428	44	279.869	185.914	15.1131	004m008	3	004m008_3	-	004m008_2364	004m008_2491	-0.692	-0.095	0.4954	1	0.856335	0.698491	0.000951484	0.000776101	2.48911	52.2714	53.4886	004t008	-4.292	-8.538	12.2672
4	NA	4	900	NA	NA	004m008_2490	45	261.188	184.071	19.2672	004m008	2	004m008_2	-	004m008_2427	004m008_2553	-3.459	0.798	-1.5625	1	3.87852	3.54986	0.00430946	0.00394429	2.48911	52.2714	42.4858	004t013	-2.985	0.514	3.4911
4	NA	4	900	NA	NA	004m008_2491	45	278.485	181.58	14.8181	004m008	3	004m008_3	-	004m008_2428	004m008_2554	-1.384	-4.334	-0.295	1	4.55917	4.54962	0.00506575	0.00505513	2.48911	52.2714	51.4541	004t008	-5.149	-10.352	7.7183
4	NA	4	900	NA	NA	004m008_2553	46	261.88	182.78	20.2304	004m008	2	004m008_2	-	004m008_2490	004m008_2615	0.692	-1.291	0.9632	1	1.75308	1.46477	0.00194787	0.00162752	2.48911	52.2714	42.6996	004t013	-2.325	-3.45	2.6273
4	NA	4	900	NA	NA	004m008_2554	46	277.793	175.383	22.6579	004m008	3	004m008_3	-	004m008_2491	004m008_2616	-0.692	-6.197	7.8398	1	10.0172	6.23552	0.0111302	0.00692835	2.48911	52.2714	47.9363	004t008	-1.372	0.807	5.1552
4	NA	4	900	NA	NA	004m008_2615	47	261.88	181.203	19.6182	004m008	2	004m008_2	-	004m008_2553	004m008_2677	0	-1.577	-0.6122	1	1.69166	1.577	0.00187962	0.00175222	2.48911	52.2714	42.4117	004t013	-2.219	-0.426	2.7838
4	NA	4	900	NA	NA	004m008_2616	47	277.101	174.881	23.643	004m008	3	004m008_3	-	004m008_2554	004m008_2678	-0.692	-0.502	0.9851	1	1.30434	0.854908	0.00144926	0.000949898	2.48911	52.2714	49.5422	004t008	1.42	1.338	3.9173
4	NA	4	900	NA	NA	004m008_2677	48	261.88	179.945	17.9961	004m008	2	004m008_2	-	004m008_2615	004m008_2739	0	-1.258	-1.6221	1	2.05275	1.258	0.00228083	0.00139778	2.48911	52.2714	42.1803	004t013	0.416	1.483	4.4059
4	NA	4	900	NA	NA	004m008_2678	48	278.485	177.537	21.775	004m008	3	004m008_3	-	004m008_2616	004m008_2740	1.384	2.656	-1.868	1	3.52976	2.99496	0.00392196	0.00332773	2.48911	52.2714	52.1353	004t008	-1.012	-1.034	5.6052
4	NA	4	900	NA	NA	004m008_2739	49	261.188	180.842	18.5528	004m008	2	004m008_2	end	004m008_2677	NA	-0.692	0.897	0.5567	1	1.26229	1.1329	0.00140255	0.00125878	2.48911	52.2714	41.4996	004t013	-0.679	-0.392	3.9447
4	NA	4	900	NA	NA	004m008_2740	49	278.485	176.24	23.7539	004m008	3	004m008_3	end	004m008_2678	NA	0	-1.297	1.9789	1	2.36606	1.297	0.00262896	0.00144111	2.48911	52.2714	52.658	004t008	-1.76	0.056	4.327
4	NA	4	900	NA	NA	004m009_9	1	207.487	184.027	17.4238	004m009	1	004m009_1	track_start	NA	004m009_42	NA	NA	NA	NA	NA	NA	NA	NA	2.48911	52.2714	31.5274	004t009	-2.082	-2.249	0
4	NA	4	900	NA	NA	004m009_42	2	211.453	182.306	17.4238	004m009	1	004m009_1	-	004m009_9	004m009_77	3.966	-1.721	0	1	4.32331	4.32331	0.00480368	0.00480368	2.48911	52.2714	33.1262	004t009	3.182	-1.769	0
4	NA	4	900	NA	NA	004m009_77	3	209.605	182.635	12.4456	004m009	1	004m009_1	-	004m009_42	004m009_113	-1.848	0.329	-4.9782	1	5.32032	1.87706	0.00591147	0.00208562	2.48911	52.2714	31.8078	004t009	1.705	-0.244	4.9782
4	NA	4	900	NA	NA	004m009_113	4	208.773	185.56	12.4456	004m009	1	004m009_1	-	004m009_77	004m009_150	-0.832	2.925	0	1	3.04103	3.04103	0.00337892	0.00337892	2.48911	52.2714	33.5144	004t009	1.045	-0.825	4.9782
4	NA	4	900	NA	NA	004m009_150	5	209.799	188.521	17.4238	004m009	1	004m009_1	-	004m009_113	004m009_191	1.026	2.961	4.9782	1	5.8824	3.13372	0.006536	0.00348191	2.48911	52.2714	35.5594	004t009	0.631	0.052	0
4	NA	4	900	NA	NA	004m009_191	6	209.459	189.437	17.4238	004m009	1	004m009_1	-	004m009_150	004m009_232	-0.34	0.916	0	1	0.977065	0.977065	0.00108563	0.00108563	2.48911	52.2714	35.1557	004t009	-1.604	0.349	0
4	NA	4	900	NA	NA	004m009_232	7	209.155	191.624	17.4238	004m009	1	004m009_1	-	004m009_191	004m009_277	-0.304	2.187	0	1	2.20803	2.20803	0.00245336	0.00245336	2.48911	52.2714	35.7771	004t009	0.828	0.634	0
4	NA	4	900	NA	NA	004m009_277	8	208.815	192.54	17.4238	004m009	1	004m009_1	-	004m009_232	004m009_325	-0.34	0.916	0	1	0.977065	0.977065	0.00108563	0.00108563	2.48911	52.2714	34.4466	004t009	1.75	0.357	0.2131
4	NA	4	900	NA	NA	004m009_325	9	209.337	191.62	17.4238	004m009	1	004m009_1	-	004m009_277	004m009_375	0.522	-0.92	0	1	1.05777	1.05777	0.0011753	0.0011753	2.48911	52.2714	32.2622	004t009	0.874	4.529	0
4	NA	4	900	NA	NA	004m009_375	10	208.997	192.536	17.4238	004m009	1	004m009_1	-	004m009_325	004m009_426	-0.34	0.916	0	1	0.977065	0.977065	0.00108563	0.00108563	2.48911	52.2714	30.9438	004t009	1.1	3.577	0
4	NA	4	900	NA	NA	004m009_426	11	208.987	192.173	17.4238	004m009	1	004m009_1	-	004m009_375	004m009_479	-0.01	-0.363	0	1	0.363138	0.363138	0.000403486	0.000403486	2.48911	52.2714	29.6408	004t009	-0.23	4.889	0.1341
4	NA	4	900	NA	NA	004m009_479	12	210.664	194.607	12.4456	004m009	1	004m009_1	-	004m009_426	004m009_534	1.677	2.434	-4.9782	1	5.78957	2.95579	0.00643286	0.00328421	2.48911	52.2714	31.5415	004t009	-0.685	7.949	5.1155
4	NA	4	900	NA	NA	004m009_534	13	210.669	194.788	12.4456	004m009	1	004m009_1	-	004m009_479	004m009_589	0.005	0.181	0	1	0.181069	0.181069	0.000201188	0.000201188	2.48911	52.2714	30.651	004t009	1.373	0.083	9.9564
4	NA	4	900	NA	NA	004m009_589	14	211.054	195.507	12.4456	004m009	1	004m009_1	-	004m009_534	004m009_646	0.385	0.719	0	1	0.815589	0.815589	0.00090621	0.00090621	2.48911	52.2714	30.6634	004t009	0.997	-1.219	9.9564
4	NA	4	900	NA	NA	004m009_646	15	206.29	200.228	17.4238	004m009	1	004m009_1	-	004m009_589	004m009_703	-4.764	4.721	4.9782	1	8.35261	6.70698	0.00928067	0.0074522	2.48911	52.2714	30.9045	004t009	-2.559	0.05	5.1724
4	NA	4	900	NA	NA	004m009_703	16	206.487	200.768	17.4238	004m009	1	004m009_1	-	004m009_646	004m009_760	0.197	0.54	0	1	0.574812	0.574812	0.00063868	0.00063868	2.48911	52.2714	30.6783	004t009	-1.725	-1.632	5.1664
4	NA	4	900	NA	NA	004m009_760	17	206.192	203.319	17.4238	004m009	1	004m009_1	-	004m009_703	004m009_817	-0.295	2.551	0	1	2.568	2.568	0.00285333	0.00285333	2.48911	52.2714	31.4104	004t009	1.042	-0.119	4.9782
4	NA	4	900	NA	NA	004m009_817	18	206.592	204.583	17.4238	004m009	1	004m009_1	-	004m009_760	004m009_874	0.4	1.264	0	1	1.32578	1.32578	0.00147309	0.00147309	2.48911	52.2714	31.3937	004t009	1.512	-1.464	5.6885
4	NA	4	900	NA	NA	004m009_874	19	208.288	206.546	17.4238	004m009	1	004m009_1	-	004m009_817	004m009_932	1.696	1.963	0	1	2.59418	2.59418	0.00288243	0.00288243	2.48911	52.2714	32.5491	004t009	0.315	-0.058	4.9782
4	NA	4	900	NA	NA	004m009_932	20	207.16	206.495	12.4456	004m009	1	004m009_1	-	004m009_874	004m009_988	-1.128	-0.051	-4.9782	1	5.10465	1.12915	0.00567183	0.00125461	2.48911	52.2714	75.4752	004t012	2.755	0.476	10.0911
4	NA	4	900	NA	NA	004m009_988	21	208.727	209.262	17.4238	004m009	1	004m009_1	-	004m009_932	004m009_1045	1.567	2.767	4.9782	1	5.90714	3.1799	0.00656348	0.00353322	2.48911	52.2714	76.6714	004t012	1.7	-1.166	5.7248
4	NA	4	900	NA	NA	004m009_1045	22	210.167	209.702	12.4456	004m009	1	004m009_1	-	004m009_988	004m009_1102	1.44	0.44	-4.9782	1	5.20093	1.50572	0.00577881	0.00167302	2.48911	52.2714	32.4053	004t013	1.393	-2.367	9.9564
4	NA	4	900	NA	NA	004m009_1102	23	210.404	211.696	12.4456	004m009	1	004m009_1	-	004m009_1045	004m009_1159	0.237	1.994	0	1	2.00804	2.00804	0.00223115	0.00223115	2.48911	52.2714	33.8848	004t013	4.356	-0.326	9.9564
4	NA	4	900	NA	NA	004m009_1159	24	214.09	213.071	12.4456	004m009	1	004m009_1	-	004m009_1102	004m009_1218	3.686	1.375	0	1	3.93411	3.93411	0.00437123	0.00437123	2.48911	52.2714	35.9289	004t013	1.413	-0.79	10.3965
4	NA	4	900	NA	NA	004m009_1218	25	214.672	214.33	12.4456	004m009	1	004m009_1	-	004m009_1159	004m009_1280	0.582	1.259	0	1	1.38701	1.38701	0.00154113	0.00154113	2.48911	52.2714	36.8226	004t013	4.351	-3.627	9.9564
4	NA	4	900	NA	NA	004m009_1280	26	213.061	215.455	12.4456	004m009	1	004m009_1	-	004m009_1218	004m009_1343	-1.611	1.125	0	1	1.96493	1.96493	0.00218325	0.00218325	2.48911	52.2714	36.8908	004t013	4.31	-7.115	10.0567
4	NA	4	900	NA	NA	004m009_1343	27	215.782	216.049	7.46734	004m009	1	004m009_1	-	004m009_1280	004m009_1408	2.721	0.594	-4.97826	1	5.70436	2.78508	0.00633818	0.00309453	2.48911	52.2714	37.9253	004t013	5.25	-8.303	14.9347
4	NA	4	900	NA	NA	004m009_1408	28	215.402	215.512	7.46734	004m009	1	004m009_1	-	004m009_1343	004m009_1471	-0.38	-0.537	0	1	0.657852	0.657852	0.000730946	0.000730946	2.48911	52.2714	36.8707	004t013	6.376	-10.388	14.9697
4	NA	4	900	NA	NA	004m009_1471	29	214.676	213.314	17.4238	004m009	1	004m009_1	-	004m009_1408	004m009_1533	-0.726	-2.198	9.95646	1	10.222	2.3148	0.0113578	0.002572	2.48911	52.2714	34.0941	004t013	5.082	-1.84	10.0646
4	NA	4	900	NA	NA	004m009_1533	30	214.854	213.129	17.4238	004m009	1	004m009_1	-	004m009_1471	004m009_1595	0.178	-0.185	0	1	0.256727	0.256727	0.000285253	0.000285253	2.48911	52.2714	33.5636	004t013	6.165	-1.524	9.9686
4	NA	4	900	NA	NA	004m009_1595	31	216.44	211.096	17.4238	004m009	1	004m009_1	-	004m009_1533	004m009_1659	1.586	-2.033	0	1	2.57847	2.57847	0.00286496	0.00286496	2.48911	52.2714	31.6037	004t013	5.866	-1.702	9.9564
4	NA	4	900	NA	NA	004m009_1659	32	217.559	211.98	17.4238	004m009	1	004m009_1	-	004m009_1595	004m009_1723	1.119	0.884	0	1	1.42605	1.42605	0.0015845	0.0015845	2.48911	52.2714	32.628	004t013	7.942	0.619	10.007
4	NA	4	900	NA	NA	004m009_1723	33	219.563	210.74	22.402	004m009	1	004m009_1	-	004m009_1659	004m009_1786	2.004	-1.24	4.9782	1	5.50782	2.35661	0.0061198	0.00261846	2.48911	52.2714	31.8288	004t013	7.752	-0.728	5.1166
4	NA	4	900	NA	NA	004m009_1786	34	223.786	210.542	27.3802	004m009	1	004m009_1	-	004m009_1723	004m009_1850	4.223	-0.198	4.9782	1	6.53111	4.22764	0.00725679	0.00469738	2.48911	52.2714	32.7991	004t013	0.948	-2.191	5.2194
4	NA	4	900	NA	NA	004m009_1850	35	224.308	209.622	27.3802	004m009	1	004m009_1	-	004m009_1786	004m009_1913	0.522	-0.92	0	1	1.05777	1.05777	0.0011753	0.0011753	2.48911	52.2714	31.9393	004t013	1.862	-1.444	5.1933
4	NA	4	900	NA	NA	004m009_1913	36	226.314	210.777	22.402	004m009	1	004m009_1	-	004m009_1850	004m009_1976	2.006	1.155	-4.9782	1	5.49004	2.31475	0.00610004	0.00257194	2.48911	52.2714	33.5562	004t013	2.401	0.807	9.9698
4	NA	4	900	NA	NA	004m009_1976	37	225.24	211.527	22.402	004m009	1	004m009_1	-	004m009_1913	004m009_2040	-1.074	0.75	0	1	1.30995	1.30995	0.0014555	0.0014555	2.48911	52.2714	33.7059	004t013	5.04	-2.101	10.3364
4	NA	4	900	NA	NA	004m009_2040	38	225.457	211.597	27.3802	004m009	1	004m009_1	-	004m009_1976	004m009_2105	0.217	0.07	4.9782	1	4.98342	0.228011	0.00553713	0.000253346	2.48911	52.2714	34.1635	004t013	5.751	-0.659	5.1899
4	NA	4	900	NA	NA	004m009_2105	39	224.56	212.161	27.3802	004m009	1	004m009_1	-	004m009_2040	004m009_2171	-0.897	0.564	0	1	1.05958	1.05958	0.00117731	0.00117731	2.48911	52.2714	34.7546	004t013	6.796	-4.363	4.9783
4	NA	4	900	NA	NA	004m009_2171	40	224.56	212.161	27.3802	004m009	1	004m009_1	-	004m009_2105	004m009_2236	0	0	0	1	0	0	0	0	2.48911	52.2714	35.0827	004t013	4.902	0.224	10.1131
4	NA	4	900	NA	NA	004m009_2236	41	223.441	211.276	27.3802	004m009	1	004m009_1	-	004m009_2171	004m009_2301	-1.119	-0.885	0	1	1.42667	1.42667	0.00158519	0.00158519	2.48911	52.2714	33.9116	004t013	6.352	0.708	10.1662
4	NA	4	900	NA	NA	004m009_2301	42	223.461	212.003	27.3802	004m009	1	004m009_1	-	004m009_2236	004m009_2365	0.02	0.727	0	1	0.727275	0.727275	0.000808083	0.000808083	2.48911	52.2714	34.6684	004t013	7.379	-2.254	9.9565
4	NA	4	900	NA	NA	004m009_2365	43	225.053	211.349	22.402	004m009	1	004m009_1	-	004m009_2301	004m009_2430	1.592	-0.654	-4.9782	1	5.26732	1.7211	0.00585258	0.00191233	2.48911	52.2714	34.3776	004t013	7.147	-1.237	14.9815
4	NA	4	900	NA	NA	004m009_2430	44	226.225	207.507	22.402	004m009	1	004m009_1	-	004m009_2365	004m009_2492	1.172	-3.842	0	1	4.01678	4.01678	0.00446309	0.00446309	2.48911	52.2714	31.0358	004t013	9.404	-7.753	9.9565
4	NA	4	900	NA	NA	004m009_2492	45	226.791	208.222	22.402	004m009	1	004m009_1	-	004m009_2430	004m009_2555	0.566	0.715	0	1	0.911911	0.911911	0.00101323	0.00101323	2.48911	52.2714	32.0238	004t013	8.626	-9.012	9.9714
4	NA	4	900	NA	NA	004m009_2555	46	226.796	207.206	27.3802	004m009	1	004m009_1	-	004m009_2492	004m009_2617	0.005	-1.016	4.9782	1	5.08082	1.01601	0.00564536	0.0011289	2.48911	52.2714	31.1977	004t013	8.113	0.567	10.124
4	NA	4	900	NA	NA	004m009_2617	47	229.496	205.876	27.3802	004m009	1	004m009_1	-	004m009_2555	004m009_2679	2.7	-1.33	0	1	3.0098	3.0098	0.00334422	0.00334422	2.48911	52.2714	31.0762	004t013	6.336	1.028	10.3825
4	NA	4	900	NA	NA	004m009_2679	48	231.659	206.118	22.402	004m009	1	004m009_1	-	004m009_2617	004m009_2741	2.163	0.242	-4.9782	1	5.4332	2.1765	0.00603688	0.00241833	2.48911	52.2714	32.4385	004t013	10.397	-3.829	9.9565
4	NA	4	900	NA	NA	004m009_2741	49	234.227	207.806	17.4238	004m009	1	004m009_1	end	004m009_2679	NA	2.568	1.688	-4.9782	1	5.85034	3.0731	0.00650037	0.00341456	2.48911	52.2714	35.3675	004t013	7.378	-6.108	15.3459
4	NA	4	900	NA	NA	004m010_10	1	193.115	236.177	2.48911	004m010	1	004m010_1	track_start	NA	004m010_43	NA	NA	NA	NA	NA	NA	NA	NA	2.48911	52.2714	20.4489	004t005	3.104	2.035	15.0114
4	NA	4	900	NA	NA	004m010_43	2	196.544	234.831	2.48911	004m010	1	004m010_1	-	004m010_10	004m010_79	3.429	-1.346	0	1	3.68372	3.68372	0.00409302	0.00409302	2.48911	52.2714	23.9501	004t005	1.773	0.634	15.2738
4	NA	4	900	NA	NA	004m010_79	3	196.214	236.111	2.48911	004m010	1	004m010_1	-	004m010_43	004m010_115	-0.33	1.28	0	1	1.32185	1.32185	0.00146873	0.00146873	2.48911	52.2714	23.4761	004t005	0.681	-0.041	15.3707
4	NA	4	900	NA	NA	004m010_115	4	193.514	237.441	2.48911	004m010	1	004m010_1	-	004m010_79	004m010_152	-2.7	1.33	0	1	3.0098	3.0098	0.00334422	0.00334422	2.48911	52.2714	22.3367	004t005	2.007	-1.176	15.3289
4	NA	4	900	NA	NA	004m010_152	5	190.859	240.406	2.48911	004m010	1	004m010_1	-	004m010_115	004m010_193	-2.655	2.965	0	1	3.97998	3.97998	0.0044222	0.0044222	2.48911	52.2714	19.6762	004t005	4.495	-2.052	14.9347
4	NA	4	900	NA	NA	004m010_193	6	192.565	242.732	2.48911	004m010	1	004m010_1	-	004m010_152	004m010_234	1.706	2.326	0	1	2.88456	2.88456	0.00320507	0.00320507	2.48911	52.2714	18.4834	004t005	4.356	1.129	15.0055
4	NA	4	900	NA	NA	004m010_234	7	193.901	243.686	7.46734	004m010	1	004m010_1	-	004m010_193	004m010_279	1.336	0.954	4.97823	1	5.24193	1.64165	0.00582436	0.00182405	2.48911	52.2714	18.6756	004t005	3.006	1.174	9.95646
4	NA	4	900	NA	NA	004m010_279	8	197.962	246.614	2.48911	004m010	1	004m010_1	-	004m010_234	004m010_329	4.061	2.928	-4.97823	1	7.06029	5.00649	0.00784477	0.00556276	2.48911	52.2714	20.4869	004t005	-0.463	1.781	14.9897
4	NA	4	900	NA	NA	004m010_329	9	200.455	244.38	2.48911	004m010	1	004m010_1	-	004m010_279	004m010_379	2.493	-2.234	0	1	3.34751	3.34751	0.00371945	0.00371945	2.48911	52.2714	26.4577	004t005	0.543	1.672	14.9347
4	NA	4	900	NA	NA	004m010_379	10	199.505	248.473	7.46734	004m010	1	004m010_1	-	004m010_329	004m010_430	-0.95	4.093	4.97823	1	6.51444	4.2018	0.00723827	0.00466867	2.48911	52.2714	25.3444	004t005	2.337	2.193	9.95646
4	NA	4	900	NA	NA	004m010_430	11	199.727	249.922	7.46734	004m010	1	004m010_1	-	004m010_379	004m010_483	0.222	1.449	0	1	1.46591	1.46591	0.00162879	0.00162879	2.48911	52.2714	26.4204	004t005	0.786	1.773	10.2305
4	NA	4	900	NA	NA	004m010_483	12	198.423	254.386	12.4456	004m010	1	004m010_1	-	004m010_430	004m010_538	-1.304	4.464	4.97826	1	6.81255	4.65056	0.0075695	0.00516729	2.48911	52.2714	24.1948	004t005	0.555	-1.917	4.9782
4	NA	4	900	NA	NA	004m010_538	13	197.019	256.416	12.4456	004m010	1	004m010_1	-	004m010_483	004m010_593	-1.404	2.03	0	1	2.46822	2.46822	0.00274247	0.00274247	2.48911	52.2714	23.8083	004t005	-0.388	1.992	4.9782
4	NA	4	900	NA	NA	004m010_593	14	200.129	257.91	7.46734	004m010	1	004m010_1	-	004m010_538	004m010_650	3.11	1.494	-4.97826	1	6.057	3.45024	0.00673	0.0038336	2.48911	52.2714	25.6214	004t005	0.994	-3.059	9.95646
4	NA	4	900	NA	NA	004m010_650	15	201.228	258.068	7.46734	004m010	1	004m010_1	-	004m010_593	004m010_706	1.099	0.158	0	1	1.1103	1.1103	0.00123367	0.00123367	2.48911	52.2714	27.1832	004t005	1.995	1.26	9.95646
4	NA	4	900	NA	NA	004m010_706	16	201.973	258.597	7.46734	004m010	1	004m010_1	-	004m010_650	004m010_764	0.745	0.529	0	1	0.91371	0.91371	0.00101523	0.00101523	2.48911	52.2714	28.245	004t005	0.935	0.98	9.95646
4	NA	4	900	NA	NA	004m010_764	17	205.049	264.347	7.46734	004m010	1	004m010_1	-	004m010_706	004m010_821	3.076	5.75	0	1	6.52106	6.52106	0.00724563	0.00724563	2.48911	52.2714	27.0999	004t005	-0.008	-3.159	9.95646
4	NA	4	900	NA	NA	004m010_821	18	205.257	265.251	7.46734	004m010	1	004m010_1	-	004m010_764	004m010_878	0.208	0.904	0	1	0.927621	0.927621	0.00103069	0.00103069	2.48911	52.2714	27.396	004t005	2.81	-0.629	9.95746
4	NA	4	900	NA	NA	004m010_878	19	205.463	264.958	12.4456	004m010	1	004m010_1	-	004m010_821	004m010_936	0.206	-0.293	4.97826	1	4.99113	0.358169	0.0055457	0.000397966	2.48911	52.2714	28.489	004t005	-0.825	0.413	4.9782
4	NA	4	900	NA	NA	004m010_936	20	206.198	265.124	12.4456	004m010	1	004m010_1	-	004m010_878	004m010_992	0.735	0.166	0	1	0.753512	0.753512	0.000837236	0.000837236	2.48911	52.2714	29.1038	004t005	-1.152	0.372	5.1329
4	NA	4	900	NA	NA	004m010_992	21	210.786	266.116	12.4456	004m010	1	004m010_1	-	004m010_936	004m010_1049	4.588	0.992	0	1	4.69402	4.69402	0.00521558	0.00521558	2.48911	52.2714	32.1119	004t005	0.835	-0.061	9.9564
4	NA	4	900	NA	NA	004m010_1049	22	213.397	267.043	17.4238	004m010	1	004m010_1	-	004m010_992	004m010_1106	2.611	0.927	4.9782	1	5.69729	2.77068	0.00633032	0.00307853	2.48911	52.2714	33.7572	004t005	0.113	0.607	4.9782
4	NA	4	900	NA	NA	004m010_1106	23	215.812	268.627	17.4238	004m010	1	004m010_1	-	004m010_1049	004m010_1163	2.415	1.584	0	1	2.88813	2.88813	0.00320903	0.00320903	2.48911	52.2714	35.3337	004t005	-2.497	-1.967	4.9782
4	NA	4	900	NA	NA	004m010_1163	24	215.143	270.822	17.4238	004m010	1	004m010_1	-	004m010_1106	004m010_1222	-0.669	2.195	0	1	2.29469	2.29469	0.00254965	0.00254965	2.48911	52.2714	34.0151	004t005	-0.286	-1.571	5.5937
4	NA	4	900	NA	NA	004m010_1222	25	218.46	272.023	17.4238	004m010	1	004m010_1	-	004m010_1163	004m010_1284	3.317	1.201	0	1	3.52773	3.52773	0.0039197	0.0039197	2.48911	52.2714	36.613	004t005	-0.936	-1.961	4.9782
4	NA	4	900	NA	NA	004m010_1284	26	220.313	273.074	17.4238	004m010	1	004m010_1	-	004m010_1222	004m010_1347	1.853	1.051	0	1	2.13031	2.13031	0.00236701	0.00236701	2.48911	52.2714	38.1854	004t005	-1.293	-0.028	4.9782
4	NA	4	900	NA	NA	004m010_1347	27	223.083	274.286	17.4238	004m010	1	004m010_1	-	004m010_1284	004m010_1412	2.77	1.212	0	1	3.02355	3.02355	0.0033595	0.0033595	2.48911	52.2714	40.5094	004t005	0.302	-0.725	4.9782
4	NA	4	900	NA	NA	004m010_1412	28	223.138	276.284	17.4238	004m010	1	004m010_1	-	004m010_1347	004m010_1475	0.055	1.998	0	1	1.99876	1.99876	0.00222084	0.00222084	2.48911	52.2714	40.0902	004t005	-1.47	0.551	4.9782
4	NA	4	900	NA	NA	004m010_1475	29	223.153	276.829	17.4238	004m010	1	004m010_1	-	004m010_1412	004m010_1537	0.015	0.545	0	1	0.545206	0.545206	0.000605785	0.000605785	2.48911	52.2714	39.0511	004t005	-0.339	1.952	5.1782
4	NA	4	900	NA	NA	004m010_1537	30	224.094	277.9	17.4238	004m010	1	004m010_1	-	004m010_1475	004m010_1599	0.941	1.071	0	1	1.42567	1.42567	0.00158407	0.00158407	2.48911	52.2714	38.6131	004t005	0.713	-0.201	5.0635
4	NA	4	900	NA	NA	004m010_1599	31	224.667	279.993	12.4456	004m010	1	004m010_1	-	004m010_1537	004m010_1663	0.573	2.093	-4.9782	1	5.4306	2.17002	0.006034	0.00241113	2.48911	52.2714	37.4433	004t005	-2.247	-0.767	9.9564
4	NA	4	900	NA	NA	004m010_1663	32	224.589	282.614	17.4238	004m010	1	004m010_1	-	004m010_1599	004m010_1727	-0.078	2.621	4.9782	1	5.62656	2.62216	0.00625174	0.00291351	2.48911	52.2714	36.4255	004t005	1.582	-0.725	4.9782
4	NA	4	900	NA	NA	004m010_1727	33	226.118	286.323	12.4456	004m010	1	004m010_1	-	004m010_1663	004m010_1790	1.529	3.709	-4.9782	1	6.39351	4.0118	0.0071039	0.00445755	2.48911	52.2714	36.5124	004t005	0.592	-1.338	9.9564
4	NA	4	900	NA	NA	004m010_1790	34	227.631	288.29	12.4456	004m010	1	004m010_1	-	004m010_1727	004m010_1854	1.513	1.967	0	1	2.48158	2.48158	0.00275732	0.00275732	2.48911	52.2714	37.2237	004t005	-6.042	-5.209	4.9782
4	NA	4	900	NA	NA	004m010_1854	35	228.755	289.356	12.4456	004m010	1	004m010_1	-	004m010_1790	004m010_1917	1.124	1.066	0	1	1.54911	1.54911	0.00172123	0.00172123	2.48911	52.2714	36.9958	004t005	-1.27	-2.717	9.9564
4	NA	4	900	NA	NA	004m010_1917	36	232.757	290.104	7.46734	004m010	1	004m010_1	-	004m010_1854	004m010_1980	4.002	0.748	-4.97826	1	6.43106	4.0713	0.00714563	0.00452367	2.48911	52.2714	39.5909	004t005	-8.352	-7.006	10.6877
4	NA	4	900	NA	NA	004m010_1980	37	233.122	290.096	7.46734	004m010	1	004m010_1	-	004m010_1917	004m010_2044	0.365	-0.008	0	1	0.365088	0.365088	0.000405653	0.000405653	2.48911	52.2714	39.0077	004t005	-5.393	-5.296	9.95646
4	NA	4	900	NA	NA	004m010_2044	38	233.698	291.174	7.46734	004m010	1	004m010_1	-	004m010_1980	004m010_2109	0.576	1.078	0	1	1.22224	1.22224	0.00135804	0.00135804	2.48911	52.2714	39.6308	004t005	-7.052	-5.275	9.95646
4	NA	4	900	NA	NA	004m010_2109	39	233.576	293.358	7.46734	004m010	1	004m010_1	-	004m010_2044	004m010_2175	-0.122	2.184	0	1	2.1874	2.1874	0.00243045	0.00243045	2.48911	52.2714	39.209	004t005	-6.299	-4.795	9.95646
4	NA	4	900	NA	NA	004m010_2175	40	235.267	295.139	7.46734	004m010	1	004m010_1	-	004m010_2109	004m010_2240	1.691	1.781	0	1	2.4559	2.4559	0.00272878	0.00272878	2.48911	52.2714	40.6333	004t005	-6.573	-7.143	10.5572
4	NA	4	900	NA	NA	004m010_2240	41	235.484	296.407	7.46734	004m010	1	004m010_1	-	004m010_2175	004m010_2305	0.217	1.268	0	1	1.28643	1.28643	0.00142937	0.00142937	2.48911	52.2714	39.2343	004t005	-5.43	-6.527	10.1381
4	NA	4	900	NA	NA	004m010_2305	42	237.372	298.729	7.46734	004m010	1	004m010_1	-	004m010_2240	004m010_2369	1.888	2.322	0	1	2.9927	2.9927	0.00332522	0.00332522	2.48911	52.2714	39.0526	004t005	-6.584	-7.405	10.0016
4	NA	4	900	NA	NA	004m010_2369	43	237.747	299.084	7.46734	004m010	1	004m010_1	-	004m010_2305	004m010_2433	0.375	0.355	0	1	0.516382	0.516382	0.000573757	0.000573757	2.48911	52.2714	38.1104	004t005	-4.082	-5.466	9.95646
4	NA	4	900	NA	NA	004m010_2433	44	238.945	301.677	12.4456	004m010	1	004m010_1	-	004m010_2369	004m010_2496	1.198	2.593	4.97826	1	5.73951	2.85637	0.00637723	0.00317375	2.48911	52.2714	38.3884	004t005	-7.882	-5.381	4.9782
4	NA	4	900	NA	NA	004m010_2496	45	240.257	304.119	7.46734	004m010	1	004m010_1	-	004m010_2433	004m010_2559	1.312	2.442	-4.97826	1	5.69805	2.77213	0.00633117	0.00308015	2.48911	52.2714	38.896	004t005	-6.966	-4.382	14.9347
4	NA	4	900	NA	NA	004m010_2559	46	242.125	305.714	7.46734	004m010	1	004m010_1	-	004m010_2496	004m010_2621	1.868	1.595	0	1	2.45631	2.45631	0.00272923	0.00272923	2.48911	52.2714	40.2141	004t005	-10.791	-9.366	9.95646
4	NA	4	900	NA	NA	004m010_2621	47	245.412	308.957	22.402	004m010	1	004m010_1	-	004m010_2559	004m010_2683	3.287	3.243	14.9347	1	15.6322	4.61751	0.0173691	0.00513057	2.48911	52.2714	41.3742	004t005	-5.096	-4.148	5.8934
4	NA	4	900	NA	NA	004m010_2683	48	244.905	310.422	22.402	004m010	1	004m010_1	-	004m010_2621	004m010_2745	-0.507	1.465	0	1	1.55025	1.55025	0.0017225	0.0017225	2.48911	52.2714	39.2213	004t005	-5.876	-4.053	6.1489
4	NA	4	900	NA	NA	004m010_2745	49	245.644	310.77	22.402	004m010	1	004m010_1	end	004m010_2683	NA	0.739	0.348	0	1	0.816838	0.816838	0.000907598	0.000907598	2.48911	52.2714	38.5111	004t005	-6.462	-3.68	5.2129
4	NA	4	900	NA	NA	004m011_11	1	200.015	240.465	7.46734	004m011	1	004m011_1	track_start	NA	004m011_44	NA	NA	NA	NA	NA	NA	NA	NA	2.48911	52.2714	20.9768	004t005	-1.229	-0.105	9.95646
4	NA	4	900	NA	NA	004m011_44	2	204.041	240.924	7.46734	004m011	1	004m011_1	-	004m011_11	004m011_80	4.026	0.459	0	1	4.05208	4.05208	0.00450231	0.00450231	2.48911	52.2714	23.806	004t005	-0.072	-2.298	9.95646
4	NA	4	900	NA	NA	004m011_80	3	205.789	238.16	7.46734	004m011	1	004m011_1	-	004m011_44	004m011_116	1.748	-2.764	0	1	3.27035	3.27035	0.00363372	0.00363372	2.48911	52.2714	27.1411	004t005	2.103	0.598	9.98056
4	NA	4	900	NA	NA	004m011_116	4	204.006	239.653	7.46734	004m011	1	004m011_1	-	004m011_80	004m011_153	-1.783	1.493	0	1	2.32554	2.32554	0.00258393	0.00258393	2.48911	52.2714	25.1685	004t005	0.236	1.05	9.95646
4	NA	4	900	NA	NA	004m011_153	5	202.687	244.77	7.46734	004m011	1	004m011_1	-	004m011_116	004m011_194	-1.319	5.117	0	1	5.28426	5.28426	0.0058714	0.0058714	2.48911	52.2714	21.0181	004t005	0.441	1.779	9.95646
4	NA	4	900	NA	NA	004m011_194	6	205.482	246.891	7.46734	004m011	1	004m011_1	-	004m011_153	004m011_235	2.795	2.121	0	1	3.50866	3.50866	0.00389851	0.00389851	2.48911	52.2714	22.1499	004t005	0.516	3.341	9.95646
4	NA	4	900	NA	NA	004m011_235	7	205.847	246.883	7.46734	004m011	1	004m011_1	-	004m011_194	004m011_280	0.365	-0.008	0	1	0.365088	0.365088	0.000405653	0.000405653	2.48911	52.2714	22.8887	004t005	0.784	-2.764	9.95646
4	NA	4	900	NA	NA	004m011_280	8	207.169	252.819	17.4238	004m011	1	004m011_1	-	004m011_235	004m011_330	1.322	5.936	9.95646	1	11.6668	6.08143	0.0129631	0.00675714	2.48911	52.2714	23.2349	004t005	-0.673	-0.629	0
4	NA	4	900	NA	NA	004m011_330	9	208.652	253.696	17.4238	004m011	1	004m011_1	-	004m011_280	004m011_380	1.483	0.877	0	1	1.72291	1.72291	0.00191434	0.00191434	2.48911	52.2714	26.568	004t005	1.547	-3.434	0
4	NA	4	900	NA	NA	004m011_380	10	209.259	255.864	17.4238	004m011	1	004m011_1	-	004m011_330	004m011_431	0.607	2.168	0	1	2.25137	2.25137	0.00250152	0.00250152	2.48911	52.2714	28.5478	004t005	-1.268	0.19	0
4	NA	4	900	NA	NA	004m011_431	11	210.285	260.022	17.4238	004m011	1	004m011_1	-	004m011_380	004m011_484	1.026	4.158	0	1	4.28271	4.28271	0.00475857	0.00475857	2.48911	52.2714	29.0503	004t005	1	0.323	0.0434
4	NA	4	900	NA	NA	004m011_484	12	210.193	263.295	17.4238	004m011	1	004m011_1	-	004m011_431	004m011_539	-0.092	3.273	0	1	3.27429	3.27429	0.0036381	0.0036381	2.48911	52.2714	28.9177	004t005	1.836	0.263	0
4	NA	4	900	NA	NA	004m011_539	13	208.952	264.594	17.4238	004m011	1	004m011_1	-	004m011_484	004m011_594	-1.241	1.299	0	1	1.79652	1.79652	0.00199613	0.00199613	2.48911	52.2714	28.4108	004t005	0.516	-3.494	0
4	NA	4	900	NA	NA	004m011_594	14	211.711	265.444	17.4238	004m011	1	004m011_1	-	004m011_539	004m011_651	2.759	0.85	0	1	2.88697	2.88697	0.00320774	0.00320774	2.48911	52.2714	30.8198	004t005	0.184	-0.644	0
4	NA	4	900	NA	NA	004m011_651	15	212.368	269.428	17.4238	004m011	1	004m011_1	-	004m011_594	004m011_707	0.657	3.984	0	1	4.03781	4.03781	0.00448645	0.00448645	2.48911	52.2714	30.1724	004t005	1.664	0.613	1.0258
4	NA	4	900	NA	NA	004m011_707	16	212.408	270.881	17.4238	004m011	1	004m011_1	-	004m011_651	004m011_765	0.04	1.453	0	1	1.45355	1.45355	0.00161506	0.00161506	2.48911	52.2714	29.8107	004t005	2.198	-0.726	5.4626
4	NA	4	900	NA	NA	004m011_765	17	212.858	273.961	17.4238	004m011	1	004m011_1	-	004m011_707	004m011_822	0.45	3.08	0	1	3.1127	3.1127	0.00345856	0.00345856	2.48911	52.2714	29.6006	004t005	-1.156	1.707	4.9782
4	NA	4	900	NA	NA	004m011_822	18	215.105	276.093	17.4238	004m011	1	004m011_1	-	004m011_765	004m011_879	2.247	2.132	0	1	3.09749	3.09749	0.00344165	0.00344165	2.48911	52.2714	31.4658	004t005	0.535	0.409	0.0602
4	NA	4	900	NA	NA	004m011_879	19	217.491	276.587	17.4238	004m011	1	004m011_1	-	004m011_822	004m011_937	2.386	0.494	0	1	2.4366	2.4366	0.00270734	0.00270734	2.48911	52.2714	33.859	004t005	-0.479	1.267	5.033
4	NA	4	900	NA	NA	004m011_937	20	220.98	277.421	17.4238	004m011	1	004m011_1	-	004m011_879	004m011_993	3.489	0.834	0	1	3.58729	3.58729	0.00398588	0.00398588	2.48911	52.2714	36.8266	004t005	0.731	-0.09	4.9782
4	NA	4	900	NA	NA	004m011_993	21	219.093	280.626	22.402	004m011	1	004m011_1	-	004m011_937	004m011_1050	-1.887	3.205	4.9782	1	6.21412	3.71925	0.00690458	0.0041325	2.48911	52.2714	34.1079	004t005	-0.277	1.061	0.0596
4	NA	4	900	NA	NA	004m011_1050	22	216.133	284.581	27.3802	004m011	1	004m011_1	-	004m011_993	004m011_1107	-2.96	3.955	4.9782	1	7.01328	4.94	0.00779253	0.00548889	2.48911	52.2714	30.3926	004t005	1.244	2.905	0.023
4	NA	4	900	NA	NA	004m011_1107	23	214.607	288.794	27.3802	004m011	1	004m011_1	-	004m011_1050	004m011_1164	-1.526	4.213	0	1	4.48085	4.48085	0.00497873	0.00497873	2.48911	52.2714	28.4409	004t005	0.033	-1.914	0.3507
4	NA	4	900	NA	NA	004m011_1164	24	214.032	294.44	27.3802	004m011	1	004m011_1	-	004m011_1107	004m011_1223	-0.575	5.646	0	1	5.6752	5.6752	0.00630578	0.00630578	2.48911	52.2714	27.9531	004t005	1.161	-0.801	4.9783
4	NA	4	900	NA	NA	004m011_1223	25	214.654	297.153	27.3802	004m011	1	004m011_1	-	004m011_1164	004m011_1285	0.622	2.713	0	1	2.78339	2.78339	0.00309265	0.00309265	2.48911	52.2714	28.4624	004t005	-0.679	-0.663	5.3016
4	NA	4	900	NA	NA	004m011_1285	26	213.99	299.529	27.3802	004m011	1	004m011_1	-	004m011_1223	004m011_1348	-0.664	2.376	0	1	2.46704	2.46704	0.00274115	0.00274115	2.48911	52.2714	28.039	004t005	0.736	-1.802	5.0818
4	NA	4	900	NA	NA	004m011_1348	27	214.936	300.781	27.3802	004m011	1	004m011_1	-	004m011_1285	004m011_1413	0.946	1.252	0	1	1.56921	1.56921	0.00174357	0.00174357	2.48911	52.2714	28.8878	004t005	0.405	-2.439	5.556
4	NA	4	900	NA	NA	004m011_1413	28	216.035	300.939	27.3802	004m011	1	004m011_1	-	004m011_1348	004m011_1476	1.099	0.158	0	1	1.1103	1.1103	0.00123367	0.00123367	2.48911	52.2714	29.613	004t005	-0.941	-1.174	5.494
4	NA	4	900	NA	NA	004m011_1476	29	216.252	302.207	27.3802	004m011	1	004m011_1	-	004m011_1413	004m011_1538	0.217	1.268	0	1	1.28643	1.28643	0.00142937	0.00142937	2.48911	52.2714	29.1297	004t005	-1.969	-4.603	0.2722
4	NA	4	900	NA	NA	004m011_1538	30	217.519	301.816	27.3802	004m011	1	004m011_1	-	004m011_1476	004m011_1600	1.267	-0.391	0	1	1.32596	1.32596	0.00147329	0.00147329	2.48911	52.2714	29.2388	004t005	-0.261	-4.757	0.0735
4	NA	4	900	NA	NA	004m011_1600	31	218.066	301.805	27.3802	004m011	1	004m011_1	-	004m011_1538	004m011_1664	0.547	-0.011	0	1	0.547111	0.547111	0.000607901	0.000607901	2.48911	52.2714	28.7534	004t005	1.335	-3.877	0
4	NA	4	900	NA	NA	004m011_1664	32	219.352	302.14	27.3802	004m011	1	004m011_1	-	004m011_1600	004m011_1728	1.286	0.335	0	1	1.32892	1.32892	0.00147657	0.00147657	2.48911	52.2714	28.856	004t005	-1.864	-2.874	0.3612
4	NA	4	900	NA	NA	004m011_1728	33	219.219	303.961	27.3802	004m011	1	004m011_1	-	004m011_1664	004m011_1791	-0.133	1.821	0	1	1.82585	1.82585	0.00202872	0.00202872	2.48911	52.2714	27.8998	004t005	-0.411	-2.167	0
4	NA	4	900	NA	NA	004m011_1791	34	219.841	306.673	27.3802	004m011	1	004m011_1	-	004m011_1728	004m011_1855	0.622	2.712	0	1	2.78241	2.78241	0.00309157	0.00309157	2.48911	52.2714	27.8586	004t005	-0.668	-5.996	0.4787
4	NA	4	900	NA	NA	004m011_1855	35	221.881	306.704	32.3585	004m011	1	004m011_1	-	004m011_1791	004m011_1918	2.04	0.031	4.9783	1	5.38015	2.04024	0.00597795	0.00226693	2.48911	52.2714	28.3809	004t005	-2.248	-2.981	0
4	NA	4	900	NA	NA	004m011_1918	36	224.119	308.474	32.3585	004m011	1	004m011_1	-	004m011_1855	004m011_1981	2.238	1.77	0	1	2.85334	2.85334	0.00317038	0.00317038	2.48911	52.2714	29.4237	004t005	-1.269	-5.258	1.1692
4	NA	4	900	NA	NA	004m011_1981	37	226.332	309.335	32.3585	004m011	1	004m011_1	-	004m011_1918	004m011_2045	2.213	0.861	0	1	2.37459	2.37459	0.00263844	0.00263844	2.48911	52.2714	30.2741	004t005	-1.716	-4.992	0
4	NA	4	900	NA	NA	004m011_2045	38	226.427	313.983	27.3802	004m011	1	004m011_1	-	004m011_1981	004m011_2110	0.095	4.648	-4.9783	1	6.81149	4.64897	0.00756832	0.00516552	2.48911	52.2714	30.921	004t005	-1.199	-8.844	5.0544
4	NA	4	900	NA	NA	004m011_2110	39	227.054	316.878	27.3802	004m011	1	004m011_1	-	004m011_2045	004m011_2176	0.627	2.895	0	1	2.96212	2.96212	0.00329124	0.00329124	2.48911	52.2714	31.7465	004t005	-2.521	-9.346	4.9783
4	NA	4	900	NA	NA	004m011_2176	40	229.237	316.649	27.3802	004m011	1	004m011_1	-	004m011_2110	004m011_2241	2.183	-0.229	0	1	2.19498	2.19498	0.00243886	0.00243886	2.48911	52.2714	33.1961	004t005	-4.576	-7.732	5.1728
4	NA	4	900	NA	NA	004m011_2241	41	230.908	317.704	27.3802	004m011	1	004m011_1	-	004m011_2176	004m011_2306	1.671	1.055	0	1	1.97617	1.97617	0.00219575	0.00219575	2.48911	52.2714	33.1033	004t005	-3.834	-8.213	6.0661
4	NA	4	900	NA	NA	004m011_2306	42	233.327	318.272	32.3585	004m011	1	004m011_1	-	004m011_2241	004m011_2370	2.419	0.568	4.9783	1	5.56396	2.48479	0.00618218	0.00276088	2.48911	52.2714	33.6374	004t005	-0.682	-8.984	4.9861
4	NA	4	900	NA	NA	004m011_2370	43	235.992	315.67	32.3585	004m011	1	004m011_1	-	004m011_2306	004m011_2434	2.665	-2.602	0	1	3.7246	3.7246	0.00413844	0.00413844	2.48911	52.2714	34.0057	004t005	-0.665	-5.704	5.1923
4	NA	4	900	NA	NA	004m011_2434	44	236.929	316.559	32.3585	004m011	1	004m011_1	-	004m011_2370	004m011_2497	0.937	0.889	0	1	1.29162	1.29162	0.00143514	0.00143514	2.48911	52.2714	34.5753	004t005	-3.58	-5.054	4.9782
4	NA	4	900	NA	NA	004m011_2497	45	237.151	318.008	32.3585	004m011	1	004m011_1	-	004m011_2434	004m011_2560	0.222	1.449	0	1	1.46591	1.46591	0.00162879	0.00162879	2.48911	52.2714	34.4824	004t005	-5.106	-6.599	0.0527
4	NA	4	900	NA	NA	004m011_2560	46	238.811	317.501	37.3367	004m011	1	004m011_1	-	004m011_2497	004m011_2622	1.66	-0.507	4.9782	1	5.27211	1.7357	0.0058579	0.00192855	2.48911	52.2714	35.6746	004t005	-3.158	-2.431	4.9821
4	NA	4	900	NA	NA	004m011_2622	47	239.925	318.204	37.3367	004m011	1	004m011_1	-	004m011_2560	004m011_2684	1.114	0.703	0	1	1.31727	1.31727	0.00146364	0.00146364	2.48911	52.2714	35.1735	004t005	-4.913	-3.809	0.0157
4	NA	4	900	NA	NA	004m011_2684	48	242.552	320.874	37.3367	004m011	1	004m011_1	-	004m011_2622	004m011_2746	2.627	2.67	0	1	3.74567	3.74567	0.00416185	0.00416185	2.48911	52.2714	36.3012	004t005	-4.07	-4.628	4.9782
4	NA	4	900	NA	NA	004m011_2746	49	244.928	321.005	37.3367	004m011	1	004m011_1	end	004m011_2684	NA	2.376	0.131	0	1	2.37961	2.37961	0.00264401	0.00264401	2.48911	52.2714	37.0097	004t005	-5.437	-3.93	4.9782
4	NA	4	900	NA	NA	004m012_12	1	208.154	254.327	22.402	004m012	1	004m012_1	track_start	NA	004m012_45	NA	NA	NA	NA	NA	NA	NA	NA	2.48911	52.2714	23.4353	004t005	1.851	3.157	0.5051
4	NA	4	900	NA	NA	004m012_45	2	212.92	256.331	17.4238	004m012	1	004m012_1	-	004m012_12	004m012_78	4.766	2.004	-4.9782	1	7.17727	5.17018	0.00797475	0.00574465	2.48911	52.2714	27.0981	004t005	0.401	-1.399	0
4	NA	4	900	NA	NA	004m012_78	3	214.232	257.575	17.4238	004m012	1	004m012_1	-	004m012_45	004m012_114	1.312	1.244	0	1	1.808	1.808	0.00200889	0.00200889	2.48911	52.2714	27.3122	004t005	-0.259	-1.402	0
4	NA	4	900	NA	NA	004m012_114	4	213.227	259.67	22.402	004m012	1	004m012_1	-	004m012_78	004m012_151	-1.005	2.095	4.9782	1	5.49377	2.32359	0.00610419	0.00258176	2.48911	52.2714	25.2156	004t005	2.191	2.175	0.2749
4	NA	4	900	NA	NA	004m012_151	5	213.307	263.774	17.4238	004m012	1	004m012_1	-	004m012_114	004m012_192	0.08	4.104	-4.9782	1	6.45226	4.10478	0.00716918	0.00456087	2.48911	52.2714	25.5223	004t005	-0.167	-4.628	0.0126
4	NA	4	900	NA	NA	004m012_192	6	215.023	265.265	22.402	004m012	1	004m012_1	-	004m012_151	004m012_233	1.716	1.491	4.9782	1	5.47268	2.27327	0.00608075	0.00252585	2.48911	52.2714	27.264	004t005	1.022	-1.664	0
4	NA	4	900	NA	NA	004m012_233	7	216.723	267.41	22.402	004m012	1	004m012_1	-	004m012_192	004m012_278	1.7	2.145	0	1	2.73697	2.73697	0.00304108	0.00304108	2.48911	52.2714	29.1224	004t005	-1.791	-2.655	0
4	NA	4	900	NA	NA	004m012_278	8	215.694	269.795	22.402	004m012	1	004m012_1	-	004m012_233	004m012_328	-1.029	2.385	0	1	2.59751	2.59751	0.00288612	0.00288612	2.48911	52.2714	29.7008	004t005	-0.732	-3.036	0
4	NA	4	900	NA	NA	004m012_328	9	215.474	273.872	27.3802	004m012	1	004m012_1	-	004m012_278	004m012_378	-0.22	4.077	4.9782	1	6.43839	4.08293	0.00715376	0.00453659	2.48911	52.2714	31.4574	004t005	-0.557	-0.243	0.7909
4	NA	4	900	NA	NA	004m012_378	10	215.386	277.327	27.3802	004m012	1	004m012_1	-	004m012_328	004m012_429	-0.088	3.455	0	1	3.45612	3.45612	0.00384013	0.00384013	2.48911	52.2714	33.2302	004t005	0.424	-2.198	1.0164
4	NA	4	900	NA	NA	004m012_429	11	216.487	283.012	32.3585	004m012	1	004m012_1	-	004m012_378	004m012_482	1.101	5.685	4.9783	1	7.63642	5.79063	0.00848491	0.00643404	2.48911	52.2714	35.542	004t005	-0.118	-4.732	0.2576
4	NA	4	900	NA	NA	004m012_482	12	217.044	284.561	27.3802	004m012	1	004m012_1	-	004m012_429	004m012_537	0.557	1.549	-4.9783	1	5.24339	1.6461	0.00582599	0.001829	2.48911	52.2714	36.0092	004t005	-2.443	-5.507	0.0216
4	NA	4	900	NA	NA	004m012_537	13	215.163	287.948	32.3585	004m012	1	004m012_1	-	004m012_482	004m012_592	-1.881	3.387	4.9783	1	6.3082	3.87427	0.00700911	0.00430474	2.48911	52.2714	34.8048	004t005	-1.396	-1.656	4.9782
4	NA	4	900	NA	NA	004m012_592	14	216.164	291.197	32.3585	004m012	1	004m012_1	-	004m012_537	004m012_649	1.001	3.249	0	1	3.39971	3.39971	0.00377745	0.00377745	2.48911	52.2714	35.8404	004t005	-4.024	-2.914	5.0648
4	NA	4	900	NA	NA	004m012_649	15	216.294	294.722	37.3367	004m012	1	004m012_1	-	004m012_592	004m012_705	0.13	3.525	4.9782	1	6.10123	3.5274	0.00677914	0.00391933	2.48911	52.2714	36.2501	004t005	0.726	-5.725	0.4014
4	NA	4	900	NA	NA	004m012_705	16	218.039	298.501	37.3367	004m012	1	004m012_1	-	004m012_649	004m012_763	1.745	3.779	0	1	4.16244	4.16244	0.00462493	0.00462493	2.48911	52.2714	38.2907	004t005	-1.204	-8.463	0.6315
4	NA	4	900	NA	NA	004m012_763	17	217.025	301.431	37.3367	004m012	1	004m012_1	-	004m012_705	004m012_820	-1.014	2.93	0	1	3.1005	3.1005	0.003445	0.003445	2.48911	52.2714	38.1536	004t005	-2.208	-5.894	5.6923
4	NA	4	900	NA	NA	004m012_820	18	218.746	304.302	37.3367	004m012	1	004m012_1	-	004m012_763	004m012_877	1.721	2.871	0	1	3.34731	3.34731	0.00371923	0.00371923	2.48911	52.2714	40.3887	004t005	-3.193	-10.281	5.8749
4	NA	4	900	NA	NA	004m012_877	19	219.722	305.446	42.3149	004m012	1	004m012_1	-	004m012_820	004m012_935	0.976	1.144	4.9782	1	5.20036	1.50377	0.00577818	0.00167085	2.48911	52.2714	41.0882	004t005	-1.478	-11.278	0.4119
4	NA	4	900	NA	NA	004m012_935	20	219.51	305.558	37.3367	004m012	1	004m012_1	-	004m012_877	004m012_991	-0.212	0.112	-4.9782	1	4.98397	0.239767	0.00553775	0.000266407	2.48911	52.2714	40.2162	004t005	-3.847	-11.324	4.3466
4	NA	4	900	NA	NA	004m012_991	21	222.599	303.93	42.3149	004m012	1	004m012_1	-	004m012_935	004m012_1048	3.089	-1.628	4.9782	1	6.08069	3.49175	0.00675632	0.00387972	2.48911	52.2714	41.4321	004t005	0.127	-7.959	0
4	NA	4	900	NA	NA	004m012_1048	22	221.935	306.307	42.3149	004m012	1	004m012_1	-	004m012_991	004m012_1105	-0.664	2.377	0	1	2.468	2.468	0.00274222	0.00274222	2.48911	52.2714	41.2152	004t005	-1.785	-6.847	5.4879
4	NA	4	900	NA	NA	004m012_1105	23	222.024	309.577	42.3149	004m012	1	004m012_1	-	004m012_1048	004m012_1162	0.089	3.27	0	1	3.27121	3.27121	0.00363468	0.00363468	2.48911	52.2714	41.9012	004t005	-1.585	-10.685	0
4	NA	4	900	NA	NA	004m012_1162	24	220.96	310.69	42.3149	004m012	1	004m012_1	-	004m012_1105	004m012_1221	-1.064	1.113	0	1	1.53976	1.53976	0.00171085	0.00171085	2.48911	52.2714	40.5245	004t005	-3.449	-8.642	5.4147
4	NA	4	900	NA	NA	004m012_1221	25	223.863	310.082	42.3149	004m012	1	004m012_1	-	004m012_1162	004m012_1283	2.903	-0.608	0	1	2.96599	2.96599	0.00329554	0.00329554	2.48911	52.2714	41.7188	004t005	-4.188	-6.323	5.5037
4	NA	4	900	NA	NA	004m012_1283	26	226.406	310.862	37.3367	004m012	1	004m012_1	-	004m012_1221	004m012_1346	2.543	0.78	-4.9782	1	5.64426	2.65993	0.00627141	0.00295548	2.48911	52.2714	43.7402	004t005	-1.91	-8.948	6.1652
4	NA	4	900	NA	NA	004m012_1346	27	227.377	311.824	42.3149	004m012	1	004m012_1	-	004m012_1283	004m012_1411	0.971	0.962	4.9782	1	5.16244	1.36685	0.00573604	0.00151872	2.48911	52.2714	44.4528	004t005	-0.367	-9.363	0
4	NA	4	900	NA	NA	004m012_1411	28	230.679	313.678	37.3367	004m012	1	004m012_1	-	004m012_1346	004m012_1474	3.302	1.854	-4.9782	1	6.25484	3.78689	0.00694982	0.00420765	2.48911	52.2714	47.6634	004t005	-2.918	-9.013	5.5464
4	NA	4	900	NA	NA	004m012_1474	29	231.236	314.029	37.3367	004m012	1	004m012_1	-	004m012_1411	004m012_1536	0.557	0.351	0	1	0.658369	0.658369	0.000731521	0.000731521	2.48911	52.2714	47.3306	004t005	-3.101	-9.79	4.9782
4	NA	4	900	NA	NA	004m012_1536	30	232.512	314.002	37.3367	004m012	1	004m012_1	-	004m012_1474	004m012_1598	1.276	-0.027	0	1	1.27629	1.27629	0.0014181	0.0014181	2.48911	52.2714	47.4957	004t005	-1.885	-11.022	6.0437
4	NA	4	900	NA	NA	004m012_1598	31	235.798	312.916	42.3149	004m012	1	004m012_1	-	004m012_1536	004m012_1662	3.286	-1.086	4.9782	1	6.06298	3.46081	0.00673664	0.00384534	2.48911	52.2714	49.1036	004t005	-4.731	-5.997	5.1377
4	NA	4	900	NA	NA	004m012_1662	32	237.597	313.166	37.3367	004m012	1	004m012_1	-	004m012_1598	004m012_1726	1.799	0.25	-4.9782	1	5.29919	1.81629	0.00588798	0.0020181	2.48911	52.2714	49.4041	004t005	-5.903	-7.055	5.3586
4	NA	4	900	NA	NA	004m012_1726	33	242.101	311.07	37.3367	004m012	1	004m012_1	-	004m012_1662	004m012_1789	4.504	-2.096	0	1	4.96782	4.96782	0.0055198	0.0055198	2.48911	52.2714	51.7755	004t005	-5.881	-4.955	5.1082
4	NA	4	900	NA	NA	004m012_1789	34	242.991	309.126	42.3149	004m012	1	004m012_1	-	004m012_1726	004m012_1853	0.89	-1.944	4.9782	1	5.41791	2.13804	0.0060199	0.00237561	2.48911	52.2714	51.0689	004t005	-2.782	-5.146	0
4	NA	4	900	NA	NA	004m012_1853	35	245.919	310.624	37.3367	004m012	1	004m012_1	-	004m012_1789	004m012_1916	2.928	1.498	-4.9782	1	5.96655	3.28895	0.00662949	0.00365439	2.48911	52.2714	52.7356	004t005	-3.656	-7.31	5.2013
4	NA	4	900	NA	NA	004m012_1916	36	247.584	310.3	42.3149	004m012	1	004m012_1	-	004m012_1853	004m012_1979	1.665	-0.324	4.9782	1	5.25925	1.69623	0.00584361	0.0018847	2.48911	52.2714	52.8702	004t005	-3.514	-4.439	4.9782
4	NA	4	900	NA	NA	004m012_1979	37	250.397	306.423	42.3149	004m012	1	004m012_1	-	004m012_1916	004m012_2043	2.813	-3.877	0	1	4.79	4.79	0.00532222	0.00532222	2.48911	52.2714	53.8847	004t005	-2.517	-4.587	5.9767
4	NA	4	900	NA	NA	004m012_2043	38	252.6	306.921	42.3149	004m012	1	004m012_1	-	004m012_1979	004m012_2108	2.203	0.498	0	1	2.25859	2.25859	0.00250954	0.00250954	2.48911	52.2714	55.9045	004t005	-3.541	-5.329	5.4043
4	NA	4	900	NA	NA	004m012_2108	39	252.802	307.643	42.3149	004m012	1	004m012_1	-	004m012_2043	004m012_2174	0.202	0.722	0	1	0.749725	0.749725	0.000833028	0.000833028	2.48911	52.2714	55.9523	004t005	-6.294	-4.402	5.1095
4	NA	4	900	NA	NA	004m012_2174	40	251.808	311.3	42.3149	004m012	1	004m012_1	-	004m012_2108	004m012_2239	-0.994	3.657	0	1	3.78968	3.78968	0.00421076	0.00421076	2.48911	52.2714	54.8773	004t005	-7.075	-5.76	5.1966
4	NA	4	900	NA	NA	004m012_2239	41	253.986	312.087	37.3367	004m012	1	004m012_1	-	004m012_2174	004m012_2304	2.178	0.787	-4.9782	1	5.49049	2.31583	0.00610055	0.00257314	2.48911	52.2714	55.323	004t005	-9.455	-9.327	4.9782
4	NA	4	900	NA	NA	004m012_2304	42	256.071	313.752	42.3149	004m012	1	004m012_1	-	004m012_2239	004m012_2368	2.085	1.665	4.9782	1	5.64818	2.66823	0.00627575	0.0029647	2.48911	52.2714	55.7116	004t005	-9.554	-9.906	4.9782
4	NA	4	900	NA	NA	004m012_2368	43	259.92	314.397	42.3149	004m012	1	004m012_1	-	004m012_2304	004m012_2432	3.849	0.645	0	1	3.90267	3.90267	0.0043363	0.0043363	2.48911	52.2714	57.8242	004t005	-10.951	-10.934	4.9782
4	NA	4	900	NA	NA	004m012_2432	44	259.678	312.221	42.3149	004m012	1	004m012_1	-	004m012_2368	004m012_2495	-0.242	-2.176	0	1	2.18942	2.18942	0.00243268	0.00243268	2.48911	52.2714	57.2208	004t005	-9.395	-8.64	5.275
4	NA	4	900	NA	NA	004m012_2495	45	261.816	310.358	42.3149	004m012	1	004m012_1	-	004m012_2432	004m012_2558	2.138	-1.863	0	1	2.83581	2.83581	0.0031509	0.0031509	2.48911	52.2714	59.1479	004t005	-12.704	-5.809	5.4133
4	NA	4	900	NA	NA	004m012_2558	46	262.757	311.428	42.3149	004m012	1	004m012_1	-	004m012_2495	004m012_2620	0.941	1.07	0	1	1.42491	1.42491	0.00158324	0.00158324	2.48911	52.2714	59.7326	004t005	-10.269	-9.483	5.0253
4	NA	4	900	NA	NA	004m012_2620	47	264.793	312.475	42.3149	004m012	1	004m012_1	-	004m012_2558	004m012_2682	2.036	1.047	0	1	2.28943	2.28943	0.00254381	0.00254381	2.48911	52.2714	60.165	004t005	-12.244	-7.765	4.9782
4	NA	4	900	NA	NA	004m012_2682	48	264.897	316.289	42.3149	004m012	1	004m012_1	-	004m012_2620	004m012_2744	0.104	3.814	0	1	3.81542	3.81542	0.00423935	0.00423935	2.48911	52.2714	58.5343	004t005	-12.056	-7.636	9.9565
4	NA	4	900	NA	NA	004m012_2744	49	265.883	317.796	47.2931	004m012	1	004m012_1	end	004m012_2682	NA	0.986	1.507	4.9782	1	5.29393	1.8009	0.00588215	0.002001	2.48911	52.2714	57.909	004t005	-12.653	-10.048	4.9783
4	NA	4	900	NA	NA	004m013_13	1	170.852	252.327	17.4238	004m013	1	004m013_1	track_start	NA	004m013_46	NA	NA	NA	NA	NA	NA	NA	NA	2.48911	52.2714	14.0951	004t005	13.199	-4.869	10.5685
4	NA	4	900	NA	NA	004m013_46	2	173.705	251.101	12.4456	004m013	1	004m013_1	branch	004m013_13	NA	2.853	-1.226	-4.9782	1	5.8673	3.10527	0.00651922	0.0034503	2.48911	52.2714	13.1645	004t005	17.524	-4.395	10.1082
4	NA	4	900	NA	NA	004m013_81	3	173.37	252.198	12.4456	004m013	2	004m013_2	subtrack_start	004m013_46	004m013_117	-0.335	1.097	0	1	1.14701	1.14701	0.00127446	0.00127446	2.48911	52.2714	14.6128	004t005	17.248	-3.444	10.4778
4	NA	4	900	NA	NA	004m013_82	3	171.929	259.499	12.4456	004m013	3	004m013_3	subtrack_start	004m013_46	004m013_118	-1.776	8.398	0	1	8.58374	8.58374	0.00953749	0.00953749	2.48911	52.2714	15.1023	004t005	18.689	-10.745	10.4778
4	NA	4	900	NA	NA	004m013_117	4	171.631	255.325	12.4456	004m013	2	004m013_2	-	004m013_81	004m013_154	-1.739	3.127	0	1	3.57802	3.57802	0.00397558	0.00397558	2.48911	52.2714	16.8142	004t005	18.302	-3.208	10.2185
4	NA	4	900	NA	NA	004m013_118	4	170.412	264.075	12.4456	004m013	3	004m013_3	-	004m013_82	004m013_155	-1.517	4.576	0	1	4.8209	4.8209	0.00535655	0.00535655	2.48911	52.2714	18.2979	004t005	19.521	-11.958	10.2185
4	NA	4	900	NA	NA	004m013_154	5	172.602	256.288	17.4238	004m013	2	004m013_2	-	004m013_117	004m013_195	0.971	0.963	4.9782	1	5.16262	1.36756	0.00573625	0.00151951	2.48911	52.2714	15.8931	004t005	14.589	-3.952	10.2807
4	NA	4	900	NA	NA	004m013_155	5	172.63	263.92	17.4238	004m013	3	004m013_3	-	004m013_118	004m013_196	2.218	-0.155	4.9782	1	5.45216	2.22341	0.00605795	0.00247045	2.48911	52.2714	15.9707	004t005	16.309	-6.959	9.9564
4	NA	4	900	NA	NA	004m013_195	6	169.213	259.087	17.4238	004m013	2	004m013_2	-	004m013_154	004m013_236	-3.389	2.799	0	1	4.39542	4.39542	0.0048838	0.0048838	2.48911	52.2714	19.0012	004t005	19.775	-1.832	10.7626
4	NA	4	900	NA	NA	004m013_196	6	177.655	262.102	12.4456	004m013	3	004m013_3	-	004m013_155	004m013_237	5.025	-1.818	-4.9782	1	7.3033	5.34376	0.00811478	0.00593751	2.48911	52.2714	10.5883	004t005	14.524	-6.862	10.886
4	NA	4	900	NA	NA	004m013_236	7	167.829	261.843	17.4238	004m013	2	004m013_2	-	004m013_195	004m013_281	-1.384	2.756	0	1	3.08399	3.08399	0.00342666	0.00342666	2.48911	52.2714	20.3863	004t005	19.278	-10.315	10.1722
4	NA	4	900	NA	NA	004m013_237	7	174.985	264.522	12.4456	004m013	3	004m013_3	-	004m013_196	004m013_282	-2.67	2.42	0	1	3.60351	3.60351	0.0040039	0.0040039	2.48911	52.2714	13.5736	004t005	15.8	-11.732	10.6553
4	NA	4	900	NA	NA	004m013_281	8	165.017	265.72	17.4238	004m013	2	004m013_2	-	004m013_236	004m013_331	-2.812	3.877	0	1	4.78941	4.78941	0.00532157	0.00532157	2.48911	52.2714	21.7083	004t005	23.328	-7.522	10.0413
4	NA	4	900	NA	NA	004m013_282	8	176.307	266.129	12.4456	004m013	3	004m013_3	-	004m013_237	004m013_332	1.322	1.607	0	1	2.0809	2.0809	0.00231211	0.00231211	2.48911	52.2714	10.6086	004t005	15.659	-8.322	10.2164
4	NA	4	900	NA	NA	004m013_331	9	164.091	266.392	12.4456	004m013	2	004m013_2	-	004m013_281	004m013_381	-0.926	0.672	-4.9782	1	5.10799	1.14414	0.00567554	0.00127127	2.48911	52.2714	20.9617	004t005	23.537	-6.87	15.1798
4	NA	4	900	NA	NA	004m013_332	9	176.454	264.854	12.4456	004m013	3	004m013_3	-	004m013_282	004m013_382	0.147	-1.275	0	1	1.28345	1.28345	0.00142605	0.00142605	2.48911	52.2714	8.65466	004t005	13.616	-7.761	10.3084
4	NA	4	900	NA	NA	004m013_381	10	165.832	269.989	12.4456	004m013	2	004m013_2	-	004m013_331	004m013_432	1.741	3.597	0	1	3.99618	3.99618	0.0044402	0.0044402	2.48911	52.2714	17.7334	004t005	21.4	-10.157	14.9808
4	NA	4	900	NA	NA	004m013_382	10	177.5	269.739	12.4456	004m013	3	004m013_3	-	004m013_332	004m013_433	1.046	4.885	0	1	4.99573	4.99573	0.00555081	0.00555081	2.48911	52.2714	6.18644	004t005	16.514	-5.001	9.9642
4	NA	4	900	NA	NA	004m013_432	11	166.591	271.063	12.4456	004m013	2	004m013_2	-	004m013_381	004m013_485	0.759	1.074	0	1	1.31513	1.31513	0.00146125	0.00146125	2.48911	52.2714	16.6226	004t005	21.357	-4.362	15.9712
4	NA	4	900	NA	NA	004m013_433	11	177.053	273.383	12.4456	004m013	3	004m013_3	-	004m013_382	004m013_486	-0.447	3.644	0	1	3.67131	3.67131	0.00407924	0.00407924	2.48911	52.2714	6.77773	004t005	14.18	-9.489	9.9564
4	NA	4	900	NA	NA	004m013_485	12	165.906	271.516	17.4238	004m013	2	004m013_2	-	004m013_432	004m013_540	-0.685	0.453	4.9782	1	5.04548	0.821239	0.00560609	0.000912488	2.48911	52.2714	17.1038	004t005	21.648	-2.486	9.9564
4	NA	4	900	NA	NA	004m013_486	12	178.221	274.886	17.4238	004m013	3	004m013_3	-	004m013_433	004m013_541	1.168	1.503	4.9782	1	5.3297	1.90348	0.00592189	0.00211498	2.48911	52.2714	5.09419	004t005	9.333	-5.856	9.9564
4	NA	4	900	NA	NA	004m013_540	13	165.911	271.698	17.4238	004m013	2	004m013_2	-	004m013_485	004m013_595	0.005	0.182	0	1	0.182069	0.182069	0.000202299	0.000202299	2.48911	52.2714	17.1866	004t005	17.755	-4.179	14.9347
4	NA	4	900	NA	NA	004m013_541	13	176.034	276.131	12.4456	004m013	3	004m013_3	-	004m013_486	004m013_596	-2.187	1.245	-4.9782	1	5.57812	2.51654	0.00619792	0.00279616	2.48911	52.2714	6.69103	004t005	11.952	-4.012	15.1671
4	NA	4	900	NA	NA	004m013_595	14	165.936	272.606	17.4238	004m013	2	004m013_2	-	004m013_540	004m013_652	0.025	0.908	0	1	0.908344	0.908344	0.00100927	0.00100927	2.48911	52.2714	17.8452	004t005	20.141	-7.423	10.0022
4	NA	4	900	NA	NA	004m013_596	14	177.71	277.367	12.4456	004m013	3	004m013_3	-	004m013_541	004m013_653	1.676	1.236	0	1	2.08247	2.08247	0.00231385	0.00231385	2.48911	52.2714	5.49076	004t005	11.802	-4.442	15.1286
4	NA	4	900	NA	NA	004m013_652	15	171.345	269.111	22.402	004m013	2	004m013_2	-	004m013_595	004m013_708	5.409	-3.495	4.9782	1	8.1397	6.4399	0.00904412	0.00715544	2.48911	52.2714	15.7343	004t005	14.43	-5.538	6.7839
4	NA	4	900	NA	NA	004m013_653	15	179.431	280.238	12.4456	004m013	3	004m013_3	-	004m013_596	004m013_709	1.721	2.871	0	1	3.34731	3.34731	0.00371923	0.00371923	2.48911	52.2714	4.49319	004t005	11.428	-6.177	15.6461
4	NA	4	900	NA	NA	004m013_708	16	170.868	271.666	22.402	004m013	2	004m013_2	-	004m013_652	004m013_766	-0.477	2.555	0	1	2.59914	2.59914	0.00288794	0.00288794	2.48911	52.2714	16.0358	004t005	12.816	-4.752	10.2893
4	NA	4	900	NA	NA	004m013_709	16	178.401	281.425	17.4238	004m013	3	004m013_3	-	004m013_653	004m013_767	-1.03	1.187	4.9782	1	5.22038	1.57158	0.00580042	0.0017462	2.48911	52.2714	5.87517	004t005	9.667	-10.828	9.9564
4	NA	4	900	NA	NA	004m013_766	17	170.568	274.035	22.402	004m013	2	004m013_2	-	004m013_708	004m013_823	-0.3	2.369	0	1	2.38792	2.38792	0.00265324	0.00265324	2.48911	52.2714	15.7836	004t005	15.851	-5.722	5.715
4	NA	4	900	NA	NA	004m013_767	17	177.008	285.015	12.4456	004m013	3	004m013_3	-	004m013_709	004m013_824	-1.393	3.59	-4.9782	1	6.29373	3.85079	0.00699303	0.00427865	2.48911	52.2714	7.98316	004t005	13.636	-7.712	14.9346
4	NA	4	900	NA	NA	004m013_823	18	170.765	274.576	22.402	004m013	2	004m013_2	-	004m013_766	004m013_880	0.197	0.541	0	1	0.575752	0.575752	0.000639724	0.000639724	2.48911	52.2714	16.0543	004t005	15.174	-2.474	5.6333
4	NA	4	900	NA	NA	004m013_824	18	181.152	283.109	12.4456	004m013	3	004m013_3	-	004m013_767	004m013_881	4.144	-1.906	0	1	4.56131	4.56131	0.00506813	0.00506813	2.48911	52.2714	3.2623	004t005	10.17	-10.276	10.8123
4	NA	4	900	NA	NA	004m013_880	19	172.974	276.453	17.4238	004m013	2	004m013_2	-	004m013_823	004m013_938	2.209	1.877	-4.9782	1	5.76067	2.89876	0.00640074	0.00322084	2.48911	52.2714	13.9355	004t005	15.636	0.487	10.2732
4	NA	4	900	NA	NA	004m013_881	19	183.966	285.956	12.4456	004m013	3	004m013_3	-	004m013_824	004m013_939	2.814	2.847	0	1	4.003	4.003	0.00444778	0.00444778	2.48911	52.2714	1.77758	004t005	6.169	-6.961	15.1166
4	NA	4	900	NA	NA	004m013_938	20	174.133	278.791	17.4238	004m013	2	004m013_2	-	004m013_880	004m013_994	1.159	2.338	0	1	2.60951	2.60951	0.00289945	0.00289945	2.48911	52.2714	12.4683	004t005	15.184	-2.519	10.6407
4	NA	4	900	NA	NA	004m013_939	20	185.055	285.751	12.4456	004m013	3	004m013_3	-	004m013_881	004m013_995	1.089	-0.205	0	1	1.10813	1.10813	0.00123125	0.00123125	2.48911	52.2714	0.75474	004t005	9.136	-11.009	10.2377
4	NA	4	900	NA	NA	004m013_994	21	176.138	278.748	17.4238	004m013	2	004m013_2	-	004m013_938	004m013_1051	2.005	-0.043	0	1	2.00546	2.00546	0.00222829	0.00222829	2.48911	52.2714	11.5846	004t005	13.902	-6.236	10.7659
4	NA	4	900	NA	NA	004m013_995	21	187.066	285.89	12.4456	004m013	3	004m013_3	-	004m013_939	004m013_1052	2.011	0.139	0	1	2.0158	2.0158	0.00223978	0.00223978	2.48911	52.2714	1.70092	004t005	6.873	-3.686	14.9642
4	NA	4	900	NA	NA	004m013_1051	22	176.715	278.628	22.402	004m013	2	004m013_2	-	004m013_994	004m013_1108	0.577	-0.12	4.9782	1	5.01296	0.589346	0.00556996	0.000654829	2.48911	52.2714	12.0106	004t005	14.467	-3.666	5.1137
4	NA	4	900	NA	NA	004m013_1052	22	188.013	288.339	7.46734	004m013	3	004m013_3	-	004m013_995	004m013_1109	0.947	2.449	-4.97826	1	5.62828	2.62572	0.00625364	0.00291747	2.48911	52.2714	2.88763	004t005	5.854	-6.089	19.9129
4	NA	4	900	NA	NA	004m013_1108	23	176.025	280.097	22.402	004m013	2	004m013_2	-	004m013_1051	004m013_1165	-0.69	1.469	0	1	1.62298	1.62298	0.00180331	0.00180331	2.48911	52.2714	12.792	004t005	11.839	-2.005	10.276
4	NA	4	900	NA	NA	004m013_1109	23	186.229	288.634	12.4456	004m013	3	004m013_3	-	004m013_1052	004m013_1166	-1.784	0.295	4.97826	1	5.29649	1.80823	0.00588498	0.00200914	2.48911	52.2714	0.760849	004t005	8.252	-3.084	14.9346
4	NA	4	900	NA	NA	004m013_1165	24	173.932	283.595	22.402	004m013	2	004m013_2	-	004m013_1108	004m013_1224	-2.093	3.498	0	1	4.07635	4.07635	0.00452928	0.00452928	2.48911	52.2714	13.8445	004t005	14.19	-5.743	10.505
4	NA	4	900	NA	NA	004m013_1166	24	184.441	289.944	12.4456	004m013	3	004m013_3	-	004m013_1109	004m013_1225	-1.788	1.31	0	1	2.21654	2.21654	0.00246282	0.00246282	2.48911	52.2714	2.22693	004t005	8.472	-7.245	15.0277
4	NA	4	900	NA	NA	004m013_1224	25	177.072	284.982	22.402	004m013	2	004m013_2	-	004m013_1165	004m013_1286	3.14	1.387	0	1	3.43269	3.43269	0.0038141	0.0038141	2.48911	52.2714	11.3856	004t005	12.299	-2.927	10.2498
4	NA	4	900	NA	NA	004m013_1225	25	185.639	292.538	17.4238	004m013	3	004m013_3	-	004m013_1166	004m013_1287	1.198	2.594	4.9782	1	5.73991	2.85728	0.00637767	0.00317475	2.48911	52.2714	2.28962	004t005	9.6	-4.931	10.2245
4	NA	4	900	NA	NA	004m013_1286	26	179.102	285.847	22.402	004m013	2	004m013_2	-	004m013_1224	004m013_1349	2.03	0.865	0	1	2.20661	2.20661	0.00245179	0.00245179	2.48911	52.2714	9.92127	004t005	11.352	-4.827	10.2122
4	NA	4	900	NA	NA	004m013_1287	26	183.136	294.409	17.4238	004m013	3	004m013_3	-	004m013_1225	004m013_1350	-2.503	1.871	0	1	3.125	3.125	0.00347223	0.00347223	2.48911	52.2714	4.69064	004t005	15.742	-2.245	10.19
4	NA	4	900	NA	NA	004m013_1349	27	179.96	285.027	17.4238	004m013	2	004m013_2	-	004m013_1286	004m013_1414	0.858	-0.82	-4.9782	1	5.11772	1.18683	0.00568635	0.0013187	2.48911	52.2714	10.6859	004t005	14.218	-3.998	9.9564
4	NA	4	900	NA	NA	004m013_1350	27	181.982	292.253	17.4238	004m013	3	004m013_3	-	004m013_1287	004m013_1415	-1.154	-2.156	0	1	2.44541	2.44541	0.00271713	0.00271713	2.48911	52.2714	5.19473	004t005	14.078	-5.42	9.9564
4	NA	4	900	NA	NA	004m013_1414	28	181.52	280.888	22.402	004m013	2	004m013_2	-	004m013_1349	004m013_1477	1.56	-4.139	4.9782	1	6.65938	4.42323	0.00739932	0.00491469	2.48911	52.2714	14.3885	004t005	9.419	0.186	9.9565
4	NA	4	900	NA	NA	004m013_1415	28	184.526	293.032	12.4456	004m013	3	004m013_3	-	004m013_1350	004m013_1478	2.544	0.779	-4.9782	1	5.64458	2.6606	0.00627175	0.00295622	2.48911	52.2714	2.90003	004t005	13.793	-2.3	15.0069
4	NA	4	900	NA	NA	004m013_1477	29	179.777	285.031	17.4238	004m013	2	004m013_2	-	004m013_1414	004m013_1539	-1.743	4.143	-4.9782	1	6.70708	4.49472	0.00745232	0.00499413	2.48911	52.2714	12.5268	004t005	17.221	2.81	9.9564
4	NA	4	900	NA	NA	004m013_1478	29	187.949	290.307	17.4238	004m013	3	004m013_3	-	004m013_1415	004m013_1540	3.423	-2.725	4.9782	1	6.6276	4.37522	0.007364	0.00486136	2.48911	52.2714	3.98691	004t005	9.049	-2.466	9.9564
4	NA	4	900	NA	NA	004m013_1539	30	182.714	284.497	22.402	004m013	2	004m013_2	-	004m013_1477	004m013_1601	2.937	-0.534	4.9782	1	5.80462	2.98515	0.00644958	0.00331683	2.48911	52.2714	11.9074	004t005	10.694	-2.392	9.9565
4	NA	4	900	NA	NA	004m013_1540	30	191.662	284.85	22.402	004m013	3	004m013_3	-	004m013_1478	004m013_1602	3.713	-5.457	4.9782	1	8.26727	6.6004	0.00918585	0.00733377	2.48911	52.2714	9.92697	004t005	5.823	-2.264	5.2428
4	NA	4	900	NA	NA	004m013_1601	31	182.207	285.962	22.402	004m013	2	004m013_2	-	004m013_1539	004m013_1665	-0.507	1.465	0	1	1.55025	1.55025	0.0017225	0.0017225	2.48911	52.2714	11.8215	004t005	15.456	-4.801	5.1698
4	NA	4	900	NA	NA	004m013_1602	31	193.678	285.17	22.402	004m013	3	004m013_3	-	004m013_1540	004m013_1666	2.016	0.32	0	1	2.04124	2.04124	0.00226804	0.00226804	2.48911	52.2714	10.1002	004t005	5.245	-1.097	5.0663
4	NA	4	900	NA	NA	004m013_1665	32	181.517	287.43	22.402	004m013	2	004m013_2	-	004m013_1601	004m013_1729	-0.69	1.468	0	1	1.62207	1.62207	0.0018023	0.0018023	2.48911	52.2714	13.2856	004t005	14.149	1.331	10.3077
4	NA	4	900	NA	NA	004m013_1666	32	194.674	288.238	22.402	004m013	3	004m013_3	-	004m013_1602	004m013_1730	0.996	3.068	0	1	3.22562	3.22562	0.00358402	0.00358402	2.48911	52.2714	9.24602	004t005	4.403	-2.29	5.5547
4	NA	4	900	NA	NA	004m013_1729	33	181.035	289.803	22.402	004m013	2	004m013_2	-	004m013_1665	004m013_1792	-0.482	2.373	0	1	2.42146	2.42146	0.00269051	0.00269051	2.48911	52.2714	14.0275	004t005	15.153	-5.089	10.4716
4	NA	4	900	NA	NA	004m013_1730	33	195.054	288.775	22.402	004m013	3	004m013_3	-	004m013_1666	004m013_1793	0.38	0.537	0	1	0.657852	0.657852	0.000730946	0.000730946	2.48911	52.2714	10.5343	004t005	5.634	-2.191	5.0542
4	NA	4	900	NA	NA	004m013_1792	34	182.386	291.303	27.3802	004m013	2	004m013_2	-	004m013_1729	004m013_1856	1.351	1.5	4.9782	1	5.37193	2.01871	0.00596882	0.00224301	2.48911	52.2714	13.9863	004t005	13.251	-5.913	4.9783
4	NA	4	900	NA	NA	004m013_1793	34	196.016	290.572	22.402	004m013	3	004m013_3	-	004m013_1730	004m013_1857	0.962	1.797	0	1	2.0383	2.0383	0.00226477	0.00226477	2.48911	52.2714	10.8447	004t005	4.617	-2.226	5.1691
4	NA	4	900	NA	NA	004m013_1856	35	185.348	292.875	27.3802	004m013	2	004m013_2	-	004m013_1792	004m013_1919	2.962	1.572	0	1	3.3533	3.3533	0.00372589	0.00372589	2.48911	52.2714	12.3932	004t005	13.499	3.046	5.1505
4	NA	4	900	NA	NA	004m013_1857	35	198.135	293.509	27.3802	004m013	3	004m013_3	-	004m013_1793	004m013_1920	2.119	2.937	4.9782	1	6.15618	3.62162	0.0068402	0.00402402	2.48911	52.2714	9.31976	004t005	3.705	0.853	0
4	NA	4	900	NA	NA	004m013_1919	36	187.95	294.637	27.3802	004m013	2	004m013_2	-	004m013_1856	004m013_1982	2.602	1.762	0	1	3.14246	3.14246	0.00349162	0.00349162	2.48911	52.2714	10.9385	004t005	10.348	-0.827	5.6963
4	NA	4	900	NA	NA	004m013_1920	36	199.924	293.396	22.402	004m013	3	004m013_3	-	004m013_1857	004m013_1983	1.789	-0.113	-4.9782	1	5.2911	1.79257	0.005879	0.00199174	2.48911	52.2714	10.4852	004t005	2.389	0.237	5.0337
4	NA	4	900	NA	NA	004m013_1982	37	188.157	294.343	32.3585	004m013	2	004m013_2	-	004m013_1919	004m013_2046	0.207	-0.294	4.9783	1	4.99127	0.359562	0.00554585	0.000399514	2.48911	52.2714	12.6203	004t005	10.406	1.042	1.0317
4	NA	4	900	NA	NA	004m013_1983	37	200.309	294.115	22.402	004m013	3	004m013_3	-	004m013_1920	004m013_2047	0.385	0.719	0	1	0.815589	0.815589	0.00090621	0.00090621	2.48911	52.2714	10.3243	004t005	3.351	0.374	4.9782
4	NA	4	900	NA	NA	004m013_2046	38	188.709	294.513	32.3585	004m013	2	004m013_2	-	004m013_1982	004m013_2111	0.552	0.17	0	1	0.577585	0.577585	0.000641761	0.000641761	2.48911	52.2714	13.5292	004t005	9.062	1.122	6.0945
4	NA	4	900	NA	NA	004m013_2047	38	202.157	294.984	22.402	004m013	3	004m013_3	-	004m013_1983	004m013_2112	1.848	0.869	0	1	2.04212	2.04212	0.00226903	0.00226903	2.48911	52.2714	11.7682	004t005	1.744	-0.304	5.2049
4	NA	4	900	NA	NA	004m013_2111	39	188.349	294.703	32.3585	004m013	2	004m013_2	-	004m013_2046	004m013_2177	-0.36	0.19	0	1	0.407063	0.407063	0.000452292	0.000452292	2.48911	52.2714	15.0292	004t005	10.883	1.132	4.9782
4	NA	4	900	NA	NA	004m013_2112	39	202.571	295.595	27.3802	004m013	3	004m013_3	-	004m013_2047	004m013_2178	0.414	0.611	4.9782	1	5.03261	0.738049	0.00559179	0.000820055	2.48911	52.2714	12.8437	004t005	2.865	-2.237	0.8793
4	NA	4	900	NA	NA	004m013_2177	40	188.759	296.329	32.3585	004m013	2	004m013_2	-	004m013_2111	004m013_2242	0.41	1.626	0	1	1.67689	1.67689	0.00186322	0.00186322	2.48911	52.2714	14.9185	004t005	10.268	4.048	4.9782
4	NA	4	900	NA	NA	004m013_2178	40	202.049	297.712	22.402	004m013	3	004m013_3	-	004m013_2112	004m013_2243	-0.522	2.117	-4.9782	1	5.43476	2.18041	0.00603863	0.00242267	2.48911	52.2714	12.1625	004t005	5.889	2.991	4.9782
4	NA	4	900	NA	NA	004m013_2242	41	190.641	297.272	37.3367	004m013	2	004m013_2	-	004m013_2177	004m013_2307	1.882	0.943	4.9782	1	5.40497	2.10504	0.00600552	0.00233893	2.48911	52.2714	15.1124	004t005	9.989	1.131	4.6237
4	NA	4	900	NA	NA	004m013_2243	41	204.075	298.396	22.402	004m013	3	004m013_3	-	004m013_2178	004m013_2308	2.026	0.684	0	1	2.13835	2.13835	0.00237594	0.00237594	2.48911	52.2714	12.8391	004t005	2.394	0.32	5.4436
4	NA	4	900	NA	NA	004m013_2307	42	191.923	298.624	32.3585	004m013	2	004m013_2	-	004m013_2242	004m013_2371	1.282	1.352	-4.9782	1	5.31544	1.86318	0.00590604	0.0020702	2.48911	52.2714	15.289	004t005	9.763	-2.27	4.9782
4	NA	4	900	NA	NA	004m013_2308	42	203.76	300.22	22.402	004m013	3	004m013_3	-	004m013_2243	004m013_2372	-0.315	1.824	0	1	1.851	1.851	0.00205667	0.00205667	2.48911	52.2714	11.6132	004t005	4.577	-0.613	5.0799
4	NA	4	900	NA	NA	004m013_2371	43	196.289	298.167	32.3585	004m013	2	004m013_2	-	004m013_2307	004m013_2435	4.366	-0.457	0	1	4.38985	4.38985	0.00487761	0.00487761	2.48911	52.2714	15.5898	004t005	6.738	-0.94	5.5834
4	NA	4	900	NA	NA	004m013_2372	43	206.155	301.077	22.402	004m013	3	004m013_3	-	004m013_2308	004m013_2436	2.395	0.857	0	1	2.54371	2.54371	0.00282635	0.00282635	2.48911	52.2714	12.2307	004t005	2.702	-3.054	5.2362
4	NA	4	900	NA	NA	004m013_2435	44	199.895	296.635	32.3585	004m013	2	004m013_2	-	004m013_2371	004m013_2498	3.606	-1.532	0	1	3.91794	3.91794	0.00435327	0.00435327	2.48911	52.2714	17.2211	004t005	6.611	0.612	0.4413
4	NA	4	900	NA	NA	004m013_2436	44	207.979	301.038	22.402	004m013	3	004m013_3	-	004m013_2372	004m013_2499	1.824	-0.039	0	1	1.82442	1.82442	0.00202713	0.00202713	2.48911	52.2714	13.7712	004t005	3.623	1.728	5.0788
4	NA	4	900	NA	NA	004m013_2498	45	201.359	296.786	32.3585	004m013	2	004m013_2	-	004m013_2435	004m013_2561	1.464	0.151	0	1	1.47177	1.47177	0.0016353	0.0016353	2.48911	52.2714	17.9734	004t005	5.196	2.368	0
4	NA	4	900	NA	NA	004m013_2499	45	208.576	304.04	17.4238	004m013	3	004m013_3	-	004m013_2436	004m013_2562	0.597	3.002	-4.9782	1	5.84388	3.06079	0.0064932	0.00340087	2.48911	52.2714	12.1105	004t005	6.579	-2.539	5.318
4	NA	4	900	NA	NA	004m013_2561	46	203.132	294.93	32.3585	004m013	2	004m013_2	-	004m013_2498	004m013_2624	1.773	-1.856	0	1	2.56676	2.56676	0.00285196	0.00285196	2.48911	52.2714	20.8071	004t005	5.63	2.251	0.0609
4	NA	4	900	NA	NA	004m013_2562	46	209.291	303.479	17.4238	004m013	3	004m013_3	-	004m013_2499	004m013_2623	0.715	-0.561	0	1	0.908816	0.908816	0.0010098	0.0010098	2.48911	52.2714	13.6968	004t005	6.954	0.28	4.9782
4	NA	4	900	NA	NA	004m013_2623	47	209.301	303.843	17.4238	004m013	3	004m013_3	-	004m013_2562	004m013_2686	0.01	0.364	0	1	0.364137	0.364137	0.000404597	0.000404597	2.48911	52.2714	13.6885	004t005	8.029	-3.161	5.1887
4	NA	4	900	NA	NA	004m013_2624	47	205.29	293.794	32.3585	004m013	2	004m013_2	-	004m013_2561	004m013_2685	2.158	-1.136	0	1	2.43874	2.43874	0.00270971	0.00270971	2.48911	52.2714	22.9753	004t005	5.752	0.986	0.58
4	NA	4	900	NA	NA	004m013_2685	48	206.62	294.567	37.3367	004m013	2	004m013_2	-	004m013_2624	004m013_2747	1.33	0.773	4.9782	1	5.21046	1.53832	0.0057894	0.00170924	2.48911	52.2714	23.2246	004t005	3.775	-0.221	0.4095
4	NA	4	900	NA	NA	004m013_2686	48	209.4	306.278	22.402	004m013	3	004m013_3	-	004m013_2623	004m013_2748	0.099	2.435	4.9782	1	5.5427	2.43701	0.00615855	0.00270779	2.48911	52.2714	11.9014	004t005	5.564	-0.736	5.6797
4	NA	4	900	NA	NA	004m013_2747	49	206.596	294.856	32.3585	004m013	2	004m013_2	end	004m013_2685	NA	-0.024	0.289	-4.9782	1	4.98664	0.289995	0.00554071	0.000322216	2.48911	52.2714	24.0011	004t005	6.118	1.318	0.136
4	NA	4	900	NA	NA	004m013_2748	49	209.095	308.465	22.402	004m013	3	004m013_3	end	004m013_2686	NA	-0.305	2.187	0	1	2.20817	2.20817	0.00245352	0.00245352	2.48911	52.2714	10.4116	004t005	7.128	-1.542	5.5084
4	NA	4	900	NA	NA	004m014_14	1	194.723	129.864	2.48911	004m014	1	004m014_1	track_start	NA	004m014_47	NA	NA	NA	NA	NA	NA	NA	NA	2.48911	52.2714	33.8973	004t009	9.31	-2.375	9.95649
4	NA	4	900	NA	NA	004m014_47	2	198.6	128.451	2.48911	004m014	1	004m014_1	-	004m014_14	004m014_83	3.877	-1.413	0	1	4.12646	4.12646	0.00458496	0.00458496	2.48911	52.2714	34.4544	004t007	10.113	-1.595	9.95649
4	NA	4	900	NA	NA	004m014_83	3	198.842	128.453	2.48911	004m014	1	004m014_1	-	004m014_47	004m014_119	0.242	0.002	0	1	0.242008	0.242008	0.000268898	0.000268898	2.48911	52.2714	33.4769	004t009	9.217	-4.704	9.95649
4	NA	4	900	NA	NA	004m014_119	4	201.357	130.752	7.46734	004m014	1	004m014_1	-	004m014_83	004m014_156	2.515	2.299	4.97823	1	6.03269	3.40744	0.00670299	0.00378604	2.48911	52.2714	30.7079	004t009	8.89	-2.504	4.97826
4	NA	4	900	NA	NA	004m014_156	5	199.885	133.394	7.46734	004m014	1	004m014_1	-	004m014_119	004m014_197	-1.472	2.642	0	1	3.02439	3.02439	0.00336044	0.00336044	2.48911	52.2714	29.3148	004t009	4.55	-1.327	10.0826
4	NA	4	900	NA	NA	004m014_197	6	200.234	134.949	12.4456	004m014	1	004m014_1	-	004m014_156	004m014_238	0.349	1.555	4.97826	1	5.22713	1.59368	0.00580792	0.00177076	2.48911	52.2714	29.6584	004t009	2.795	-2.294	5.2218
4	NA	4	900	NA	NA	004m014_238	7	198.994	138.56	12.4456	004m014	1	004m014_1	-	004m014_197	004m014_283	-1.24	3.611	0	1	3.81797	3.81797	0.00424219	0.00424219	2.48911	52.2714	27.4778	004t009	5.048	3.822	4.9782
4	NA	4	900	NA	NA	004m014_283	8	198.994	138.56	12.4456	004m014	1	004m014_1	-	004m014_238	004m014_333	0	0	0	1	0	0	0	0	2.48911	52.2714	29.1973	004t009	7.16	-2.254	5.2488
4	NA	4	900	NA	NA	004m014_333	9	198.994	138.56	12.4456	004m014	1	004m014_1	-	004m014_283	004m014_383	0	0	0	1	0	0	0	0	2.48911	52.2714	30.9615	004t009	8.798	0.98	5.1674
4	NA	4	900	NA	NA	004m014_383	10	198.939	144.838	12.4456	004m014	1	004m014_1	-	004m014_333	004m014_434	-0.055	6.278	0	1	6.27824	6.27824	0.00697582	0.00697582	2.48911	52.2714	26.8853	004t009	5.287	7.975	5.2465
4	NA	4	900	NA	NA	004m014_434	11	199.172	145.806	12.4456	004m014	1	004m014_1	-	004m014_383	004m014_487	0.233	0.968	0	1	0.995647	0.995647	0.00110627	0.00110627	2.48911	52.2714	26.6226	004t009	7.576	6.621	4.9782
4	NA	4	900	NA	NA	004m014_487	12	198.918	147.253	12.4456	004m014	1	004m014_1	-	004m014_434	004m014_542	-0.254	1.447	0	1	1.46912	1.46912	0.00163236	0.00163236	2.48911	52.2714	25.7377	004t009	10.581	1.448	4.9782
4	NA	4	900	NA	NA	004m014_542	13	198.664	148.699	12.4456	004m014	1	004m014_1	-	004m014_487	004m014_597	-0.254	1.446	0	1	1.46814	1.46814	0.00163127	0.00163127	2.48911	52.2714	24.8667	004t009	5.154	2.72	9.9564
4	NA	4	900	NA	NA	004m014_597	14	198.408	150.388	12.4456	004m014	1	004m014_1	-	004m014_542	004m014_654	-0.256	1.689	0	1	1.70829	1.70829	0.0018981	0.0018981	2.48911	52.2714	23.6889	004t009	6.212	2.21	10.135
4	NA	4	900	NA	NA	004m014_654	15	197.899	153.281	12.4456	004m014	1	004m014_1	-	004m014_597	004m014_711	-0.509	2.893	0	1	2.93744	2.93744	0.00326382	0.00326382	2.48911	52.2714	21.2937	004t009	10.658	2.924	4.9782
4	NA	4	900	NA	NA	004m014_711	16	199.571	155.47	12.4456	004m014	1	004m014_1	-	004m014_654	004m014_768	1.672	2.189	0	1	2.75451	2.75451	0.00306056	0.00306056	2.48911	52.2714	20.3469	004t009	10.314	1.305	4.9782
4	NA	4	900	NA	NA	004m014_768	17	200.761	157.413	12.4456	004m014	1	004m014_1	-	004m014_711	004m014_825	1.19	1.943	0	1	2.27845	2.27845	0.00253161	0.00253161	2.48911	52.2714	19.1096	004t009	2.988	3.619	10.184
4	NA	4	900	NA	NA	004m014_825	18	201.463	160.076	12.4456	004m014	1	004m014_1	-	004m014_768	004m014_882	0.702	2.663	0	1	2.75397	2.75397	0.00305997	0.00305997	2.48911	52.2714	17.0161	004t009	9.048	-1.996	5.1328
4	NA	4	900	NA	NA	004m014_882	19	201.471	159.11	12.4456	004m014	1	004m014_1	-	004m014_825	004m014_940	0.008	-0.966	0	1	0.966033	0.966033	0.00107337	0.00107337	2.48911	52.2714	18.0784	004t009	9.939	-1.677	5.171
4	NA	4	900	NA	NA	004m014_940	20	202.679	159.121	12.4456	004m014	1	004m014_1	-	004m014_882	004m014_996	1.208	0.011	0	1	1.20805	1.20805	0.00134228	0.00134228	2.48911	52.2714	63.3277	004t007	4.543	4.456	10.5208
4	NA	4	900	NA	NA	004m014_996	21	204.716	160.932	17.4238	004m014	1	004m014_1	-	004m014_940	004m014_1053	2.037	1.811	4.9782	1	5.67552	2.72564	0.00630614	0.00302848	2.48911	52.2714	64.1119	004t007	3.537	0.042	4.9782
4	NA	4	900	NA	NA	004m014_1053	22	204.837	160.831	12.4456	004m014	1	004m014_1	-	004m014_996	004m014_1110	0.121	-0.101	-4.9782	1	4.98069	0.157613	0.0055341	0.000175126	2.48911	52.2714	18.5995	004t013	7.908	0.01	4.9782
4	NA	4	900	NA	NA	004m014_1110	23	203.5	161.887	17.4238	004m014	1	004m014_1	-	004m014_1053	004m014_1167	-1.337	1.056	4.9782	1	5.26167	1.70373	0.0058463	0.00189304	2.48911	52.2714	17.7118	004t013	3.15	-0.547	5.0156
4	NA	4	900	NA	NA	004m014_1167	24	203.852	162.996	12.4456	004m014	1	004m014_1	-	004m014_1110	004m014_1226	0.352	1.109	-4.9782	1	5.11236	1.16352	0.0056804	0.0012928	2.48911	52.2714	17.1209	004t013	7.409	-1.669	4.9782
4	NA	4	900	NA	NA	004m014_1226	25	203.145	161.057	12.4456	004m014	1	004m014_1	-	004m014_1167	004m014_1288	-0.707	-1.939	0	1	2.06387	2.06387	0.00229319	0.00229319	2.48911	52.2714	19.3629	004t013	10.212	-1.639	4.9782
4	NA	4	900	NA	NA	004m014_1288	26	205.562	160.838	12.4456	004m014	1	004m014_1	-	004m014_1226	004m014_1351	2.417	-0.219	0	1	2.4269	2.4269	0.00269656	0.00269656	2.48911	52.2714	19.9063	004t013	7.899	-0.332	5.3343
4	NA	4	900	NA	NA	004m014_1351	27	204.942	162.625	17.4238	004m014	1	004m014_1	-	004m014_1288	004m014_1416	-0.62	1.787	4.9782	1	5.32543	1.8915	0.00591715	0.00210167	2.48911	52.2714	17.9801	004t013	5.418	0.492	5.1971
4	NA	4	900	NA	NA	004m014_1416	28	204.69	163.83	17.4238	004m014	1	004m014_1	-	004m014_1351	004m014_1479	-0.252	1.205	0	1	1.23107	1.23107	0.00136785	0.00136785	2.48911	52.2714	16.7615	004t013	6.472	1.964	5.1603
4	NA	4	900	NA	NA	004m014_1479	29	206.368	165.295	17.4238	004m014	1	004m014_1	-	004m014_1416	004m014_1541	1.678	1.465	0	1	2.22753	2.22753	0.00247504	0.00247504	2.48911	52.2714	15.2921	004t013	5.154	-1.362	6.2007
4	NA	4	900	NA	NA	004m014_1541	30	200.24	161.755	12.4456	004m014	1	004m014_1	-	004m014_1479	004m014_1603	-6.128	-3.54	-4.9782	1	8.65254	7.077	0.00961393	0.00786334	2.48911	52.2714	19.9083	004t013	10.966	-0.502	10.1397
4	NA	4	900	NA	NA	004m014_1603	31	199.999	161.753	12.4456	004m014	1	004m014_1	-	004m014_1541	004m014_1667	-0.241	-0.002	0	1	0.241008	0.241008	0.000267787	0.000267787	2.48911	52.2714	20.5804	004t013	13.228	5.831	10.3971
4	NA	4	900	NA	NA	004m014_1667	32	200.373	160.446	7.46734	004m014	1	004m014_1	-	004m014_1603	004m014_1731	0.374	-1.307	-4.97826	1	5.16054	1.35946	0.00573394	0.00151051	2.48911	52.2714	21.9258	004t013	11.85	3.643	15.363
4	NA	4	900	NA	NA	004m014_1731	33	200.136	159.961	7.46734	004m014	1	004m014_1	-	004m014_1667	004m014_1794	-0.237	-0.485	0	1	0.539809	0.539809	0.000599788	0.000599788	2.48911	52.2714	22.8114	004t013	14.204	-0.377	15.7521
4	NA	4	900	NA	NA	004m014_1794	34	200.854	160.692	7.46734	004m014	1	004m014_1	-	004m014_1731	004m014_1858	0.718	0.731	0	1	1.02464	1.02464	0.00113849	0.00113849	2.48911	52.2714	22.2177	004t013	13.889	-1.058	15.3664
4	NA	4	900	NA	NA	004m014_1858	35	201.427	164.181	12.4456	004m014	1	004m014_1	-	004m014_1794	004m014_1921	0.573	3.489	4.97826	1	6.10611	3.53574	0.00678456	0.0039286	2.48911	52.2714	19.3308	004t013	14.061	-5.482	10.0376
4	NA	4	900	NA	NA	004m014_1921	36	203.355	164.682	12.4456	004m014	1	004m014_1	-	004m014_1858	004m014_1984	1.928	0.501	0	1	1.99203	1.99203	0.00221337	0.00221337	2.48911	52.2714	18.2037	004t013	12.364	-1.211	9.9564
4	NA	4	900	NA	NA	004m014_1984	37	203.619	162.028	12.4456	004m014	1	004m014_1	-	004m014_1921	004m014_2048	0.264	-2.654	0	1	2.6671	2.6671	0.00296344	0.00296344	2.48911	52.2714	20.648	004t013	10.642	-3.772	10.3871
4	NA	4	900	NA	NA	004m014_2048	38	203.143	161.299	12.4456	004m014	1	004m014_1	-	004m014_1984	004m014_2113	-0.476	-0.729	0	1	0.870642	0.870642	0.00096738	0.00096738	2.48911	52.2714	21.2455	004t013	11.053	-1.127	9.9564
4	NA	4	900	NA	NA	004m014_2113	39	203.861	162.03	12.4456	004m014	1	004m014_1	-	004m014_2048	004m014_2179	0.718	0.731	0	1	1.02464	1.02464	0.00113849	0.00113849	2.48911	52.2714	19.9719	004t013	9.22	1.084	10.2586
4	NA	4	900	NA	NA	004m014_2179	40	204.354	160.827	12.4456	004m014	1	004m014_1	-	004m014_2113	004m014_2244	0.493	-1.203	0	1	1.3001	1.3001	0.00144455	0.00144455	2.48911	52.2714	20.4655	004t013	9.11	-2.603	4.9782
4	NA	4	900	NA	NA	004m014_2244	41	204.352	161.068	12.4456	004m014	1	004m014_1	-	004m014_2179	004m014_2309	-0.002	0.241	0	1	0.241008	0.241008	0.000267787	0.000267787	2.48911	52.2714	20.7089	004t013	9.972	0.464	5.3166
4	NA	4	900	NA	NA	004m014_2309	42	204.359	160.344	12.4456	004m014	1	004m014_1	-	004m014_2244	004m014_2373	0.007	-0.724	0	1	0.724034	0.724034	0.000804482	0.000804482	2.48911	52.2714	21.8103	004t013	11.617	-3.288	4.9782
4	NA	4	900	NA	NA	004m014_2373	43	205.57	159.872	12.4456	004m014	1	004m014_1	-	004m014_2309	004m014_2437	1.211	-0.472	0	1	1.29973	1.29973	0.00144415	0.00144415	2.48911	52.2714	22.0094	004t013	10.472	-2.61	5.1521
4	NA	4	900	NA	NA	004m014_2437	44	203.166	158.642	12.4456	004m014	1	004m014_1	-	004m014_2373	004m014_2500	-2.404	-1.23	0	1	2.70039	2.70039	0.00300044	0.00300044	2.48911	52.2714	24.473	004t013	11.619	-3.599	4.9782
4	NA	4	900	NA	NA	004m014_2500	45	202.807	158.258	17.4238	004m014	1	004m014_1	-	004m014_2437	004m014_2563	-0.359	-0.384	4.9782	1	5.00588	0.525678	0.00556209	0.000584086	2.48911	52.2714	25.0209	004t013	10.078	-0.679	5.2192
4	NA	4	900	NA	NA	004m014_2563	46	202.807	158.258	17.4238	004m014	1	004m014_1	-	004m014_2500	004m014_2625	0	0	0	1	0	0	0	0	2.48911	52.2714	25.05	004t013	9.466	-4.994	5.0652
4	NA	4	900	NA	NA	004m014_2625	47	201.963	158.148	12.4456	004m014	1	004m014_1	-	004m014_2563	004m014_2687	-0.844	-0.11	-4.9782	1	5.05044	0.851138	0.0056116	0.000945709	2.48911	52.2714	25.4599	004t013	13.085	-0.524	5.9535
4	NA	4	900	NA	NA	004m014_2687	48	202.931	157.916	12.4456	004m014	1	004m014_1	-	004m014_2625	004m014_2749	0.968	-0.232	0	1	0.995413	0.995413	0.00110601	0.00110601	2.48911	52.2714	24.7137	004t013	12.031	0.265	5.3662
4	NA	4	900	NA	NA	004m014_2749	49	203.153	160.091	12.4456	004m014	1	004m014_1	end	004m014_2687	NA	0.222	2.175	0	1	2.1863	2.1863	0.00242922	0.00242922	2.48911	52.2714	22.8018	004t013	10.624	-3.398	5.4846
4	NA	4	900	NA	NA	004m015_15	1	178.311	114.804	17.4238	004m015	1	004m015_1	track_start	NA	004m015_48	NA	NA	NA	NA	NA	NA	NA	NA	2.48911	52.2714	41.7045	004t007	15.37	6.756	11.3592
4	NA	4	900	NA	NA	004m015_48	2	184.365	112.928	17.4238	004m015	1	004m015_1	-	004m015_15	004m015_84	6.054	-1.876	0	1	6.338	6.338	0.00704223	0.00704223	2.48911	52.2714	38.0537	004t007	17.409	5.218	5.9435
4	NA	4	900	NA	NA	004m015_84	3	184.365	112.928	17.4238	004m015	1	004m015_1	-	004m015_48	004m015_120	0	0	0	1	0	0	0	0	2.48911	52.2714	40.7508	004t007	16.002	5.233	5.3956
4	NA	4	900	NA	NA	004m015_120	4	182.666	113.878	17.4238	004m015	1	004m015_1	-	004m015_84	004m015_157	-1.699	0.95	0	1	1.94656	1.94656	0.00216285	0.00216285	2.48911	52.2714	45.2522	004t009	18.556	4.11	5.065
4	NA	4	900	NA	NA	004m015_157	5	184.101	115.582	17.4238	004m015	1	004m015_1	-	004m015_120	004m015_198	1.435	1.704	0	1	2.22774	2.22774	0.00247527	0.00247527	2.48911	52.2714	44.8821	004t009	15.762	3.752	6.0096
4	NA	4	900	NA	NA	004m015_198	6	180.82	117.827	22.402	004m015	1	004m015_1	-	004m015_157	004m015_239	-3.281	2.245	4.9782	1	6.37083	3.97555	0.0070787	0.00441728	2.48911	52.2714	44.5341	004t009	17.587	-0.677	6.9549
4	NA	4	900	NA	NA	004m015_239	7	178.91	115.395	22.402	004m015	1	004m015_1	-	004m015_198	004m015_284	-1.91	-2.432	0	1	3.09237	3.09237	0.00343596	0.00343596	2.48911	52.2714	48.6925	004t009	19.541	6.576	6.5963
4	NA	4	900	NA	NA	004m015_284	8	180.816	118.31	22.402	004m015	1	004m015_1	-	004m015_239	004m015_334	1.906	2.915	0	1	3.48282	3.48282	0.0038698	0.0038698	2.48911	52.2714	47.5991	004t009	18.422	6.219	5.1902
4	NA	4	900	NA	NA	004m015_334	9	184.161	122.446	22.402	004m015	1	004m015_1	-	004m015_284	004m015_384	3.345	4.136	0	1	5.31935	5.31935	0.00591039	0.00591039	2.48911	52.2714	45.1908	004t009	15.722	2.433	6.3812
4	NA	4	900	NA	NA	004m015_384	10	185.828	125.118	22.402	004m015	1	004m015_1	-	004m015_334	004m015_435	1.667	2.672	0	1	3.14936	3.14936	0.00349929	0.00349929	2.48911	52.2714	44.4809	004t009	15.802	-1.021	5.8352
4	NA	4	900	NA	NA	004m015_435	11	185.562	128.014	22.402	004m015	1	004m015_1	-	004m015_384	004m015_488	-0.266	2.896	0	1	2.90819	2.90819	0.00323132	0.00323132	2.48911	52.2714	42.4879	004t009	16.771	0.374	4.9782
4	NA	4	900	NA	NA	004m015_488	12	186.282	128.503	22.402	004m015	1	004m015_1	-	004m015_435	004m015_543	0.72	0.489	0	1	0.870357	0.870357	0.000967063	0.000967063	2.48911	52.2714	42.8289	004t009	16.793	1.883	5.3461
4	NA	4	900	NA	NA	004m015_543	13	183.623	128.72	22.402	004m015	1	004m015_1	-	004m015_488	004m015_598	-2.659	0.217	0	1	2.66784	2.66784	0.00296427	0.00296427	2.48911	52.2714	43.8136	004t009	20.875	-1.025	1.213
4	NA	4	900	NA	NA	004m015_598	14	183.264	128.373	17.4238	004m015	1	004m015_1	-	004m015_543	004m015_655	-0.359	-0.347	-4.9782	1	5.00318	0.499289	0.00555908	0.000554766	2.48911	52.2714	44.9454	004t009	21.914	3.533	5.2933
4	NA	4	900	NA	NA	004m015_655	15	179.623	130.513	17.4238	004m015	1	004m015_1	-	004m015_598	004m015_712	-3.641	2.14	0	1	4.22333	4.22333	0.00469258	0.00469258	2.48911	52.2714	44.3601	004t009	24.172	-0.93	9.9564
4	NA	4	900	NA	NA	004m015_712	16	180.82	131.732	17.4238	004m015	1	004m015_1	-	004m015_655	004m015_769	1.197	1.219	0	1	1.70844	1.70844	0.00189827	0.00189827	2.48911	52.2714	43.6409	004t009	25.552	-2.706	10.8315
4	NA	4	900	NA	NA	004m015_769	17	180.441	133.558	12.4456	004m015	1	004m015_1	-	004m015_712	004m015_826	-0.379	1.826	-4.9782	1	5.31605	1.86492	0.00590672	0.00207213	2.48911	52.2714	43.135	004t009	26.743	-0.827	10.5213
4	NA	4	900	NA	NA	004m015_826	18	183.566	135.278	12.4456	004m015	1	004m015_1	-	004m015_769	004m015_883	3.125	1.72	0	1	3.56708	3.56708	0.00396342	0.00396342	2.48911	52.2714	41.7877	004t009	24.649	-4.985	10.5198
4	NA	4	900	NA	NA	004m015_883	19	181.395	135.016	12.4456	004m015	1	004m015_1	-	004m015_826	004m015_941	-2.171	-0.262	0	1	2.18675	2.18675	0.00242972	0.00242972	2.48911	52.2714	43.8864	004t009	27.196	2.571	10.014
4	NA	4	900	NA	NA	004m015_941	20	182.833	136.237	12.4456	004m015	1	004m015_1	-	004m015_883	004m015_997	1.438	1.221	0	1	1.88645	1.88645	0.00209605	0.00209605	2.48911	52.2714	63.1583	004t007	24.701	-5.372	10.7261
4	NA	4	900	NA	NA	004m015_997	21	183.049	139.137	12.4456	004m015	1	004m015_1	-	004m015_941	004m015_1054	0.216	2.9	0	1	2.90803	2.90803	0.00323115	0.00323115	2.48911	52.2714	64.6255	004t007	26.367	-1.311	10.8972
4	NA	4	900	NA	NA	004m015_1054	22	184.727	140.601	12.4456	004m015	1	004m015_1	-	004m015_997	004m015_1111	1.678	1.464	0	1	2.22688	2.22688	0.00247431	0.00247431	2.48911	52.2714	41.2796	004t013	25.955	-6.277	10.0091
4	NA	4	900	NA	NA	004m015_1111	23	184.244	140.597	12.4456	004m015	1	004m015_1	-	004m015_1054	004m015_1168	-0.483	-0.004	0	1	0.483017	0.483017	0.000536685	0.000536685	2.48911	52.2714	41.9589	004t013	26.344	6.407	10.4547
4	NA	4	900	NA	NA	004m015_1168	24	185.672	143.025	12.4456	004m015	1	004m015_1	-	004m015_1111	004m015_1227	1.428	2.428	0	1	2.8168	2.8168	0.00312978	0.00312978	2.48911	52.2714	39.6623	004t013	25.845	4.45	10.5797
4	NA	4	900	NA	NA	004m015_1227	25	186.275	143.17	7.46734	004m015	1	004m015_1	-	004m015_1168	004m015_1289	0.603	0.145	-4.97826	1	5.01674	0.620189	0.00557416	0.000689099	2.48911	52.2714	39.7975	004t013	28.427	-6.981	10.2113
4	NA	4	900	NA	NA	004m015_1289	26	188.566	143.535	12.4456	004m015	1	004m015_1	-	004m015_1227	004m015_1352	2.291	0.365	4.97826	1	5.49227	2.31989	0.00610252	0.00257766	2.48911	52.2714	39.0939	004t013	22.95	10.272	10.319
4	NA	4	900	NA	NA	004m015_1352	27	189.771	143.787	12.4456	004m015	1	004m015_1	-	004m015_1289	004m015_1417	1.205	0.252	0	1	1.23107	1.23107	0.00136785	0.00136785	2.48911	52.2714	38.8776	004t013	23.112	-0.688	10.1236
4	NA	4	900	NA	NA	004m015_1417	28	191.932	145.256	12.4456	004m015	1	004m015_1	-	004m015_1352	004m015_1480	2.161	1.469	0	1	2.61302	2.61302	0.00290336	0.00290336	2.48911	52.2714	37.202	004t013	21.612	-2.119	9.9564
4	NA	4	900	NA	NA	004m015_1480	29	192.898	145.265	12.4456	004m015	1	004m015_1	-	004m015_1417	004m015_1542	0.966	0.009	0	1	0.966042	0.966042	0.00107338	0.00107338	2.48911	52.2714	37.3838	004t013	20.784	1.048	10.3976
4	NA	4	900	NA	NA	004m015_1542	30	192.898	145.265	12.4456	004m015	1	004m015_1	-	004m015_1480	004m015_1604	0	0	0	1	0	0	0	0	2.48911	52.2714	37.9284	004t013	19.894	-0.297	11.0228
4	NA	4	900	NA	NA	004m015_1604	31	191.932	145.256	12.4456	004m015	1	004m015_1	-	004m015_1542	004m015_1668	-0.966	-0.009	0	1	0.966042	0.966042	0.00107338	0.00107338	2.48911	52.2714	38.9392	004t013	24.327	-3.736	5.5126
4	NA	4	900	NA	NA	004m015_1668	32	191.573	144.909	7.46734	004m015	1	004m015_1	-	004m015_1604	004m015_1732	-0.359	-0.347	-4.97826	1	5.00324	0.499289	0.00555915	0.000554766	2.48911	52.2714	39.7493	004t013	25.412	1.192	10.0693
4	NA	4	900	NA	NA	004m015_1732	33	192.658	145.021	12.4456	004m015	1	004m015_1	-	004m015_1668	004m015_1795	1.085	0.112	4.97826	1	5.09636	1.09077	0.00566262	0.00121196	2.48911	52.2714	39.5166	004t013	23.467	-0.572	10.233
4	NA	4	900	NA	NA	004m015_1795	34	193.362	147.443	12.4456	004m015	1	004m015_1	-	004m015_1732	004m015_1859	0.704	2.422	0	1	2.52224	2.52224	0.00280249	0.00280249	2.48911	52.2714	37.4382	004t013	22.348	-3.984	11.0569
4	NA	4	900	NA	NA	004m015_1859	35	194.317	148.659	12.4456	004m015	1	004m015_1	-	004m015_1795	004m015_1922	0.955	1.216	0	1	1.54618	1.54618	0.00171798	0.00171798	2.48911	52.2714	36.2288	004t013	22.173	0.567	10.9044
4	NA	4	900	NA	NA	004m015_1922	36	193.118	147.682	12.4456	004m015	1	004m015_1	-	004m015_1859	004m015_1985	-1.199	-0.977	0	1	1.54665	1.54665	0.0017185	0.0017185	2.48911	52.2714	38.0325	004t013	22.54	6.225	10.2732
4	NA	4	900	NA	NA	004m015_1985	37	192.633	147.919	12.4456	004m015	1	004m015_1	-	004m015_1922	004m015_2050	-0.485	0.237	0	1	0.539809	0.539809	0.000599788	0.000599788	2.48911	52.2714	38.475	004t013	22.452	5.552	10.1535
4	NA	4	900	NA	NA	004m015_2050	38	192.633	147.919	12.4456	004m015	1	004m015_1	-	004m015_1985	004m015_2115	0	0	0	1	0	0	0	0	2.48911	52.2714	38.2136	004t013	23.707	-3.107	4.9782
4	NA	4	900	NA	NA	004m015_2115	39	192.492	150.193	17.4238	004m015	1	004m015_1	-	004m015_2050	004m015_2181	-0.141	2.274	4.9782	1	5.4748	2.27837	0.00608311	0.00253152	2.48911	52.2714	36.2102	004t013	21.268	2.571	4.9782
4	NA	4	900	NA	NA	004m015_2181	40	192.629	148.402	12.4456	004m015	1	004m015_1	-	004m015_2115	004m015_2246	0.137	-1.791	-4.9782	1	5.29235	1.79623	0.00588038	0.00199581	2.48911	52.2714	37.3078	004t013	21.447	4.159	5.7658
4	NA	4	900	NA	NA	004m015_2246	41	194.92	148.767	17.4238	004m015	1	004m015_1	-	004m015_2181	004m015_2311	2.291	0.365	4.9782	1	5.49221	2.31989	0.00610246	0.00257766	2.48911	52.2714	36.1954	004t013	17.18	3.2	5.54
4	NA	4	900	NA	NA	004m015_2311	42	194.92	148.767	17.4238	004m015	1	004m015_1	-	004m015_2246	004m015_2375	0	0	0	1	0	0	0	0	2.48911	52.2714	36.7376	004t013	18.384	5.809	4.9782
4	NA	4	900	NA	NA	004m015_2375	43	196.136	147.812	17.4238	004m015	1	004m015_1	-	004m015_2311	004m015_2439	1.216	-0.955	0	1	1.54618	1.54618	0.00171798	0.00171798	2.48911	52.2714	37.3175	004t013	18.342	3.12	4.9782
4	NA	4	900	NA	NA	004m015_2439	44	195.903	146.844	17.4238	004m015	1	004m015_1	-	004m015_2375	004m015_2502	-0.233	-0.968	0	1	0.995647	0.995647	0.00110627	0.00110627	2.48911	52.2714	38.228	004t013	18.238	2.109	5.7807
4	NA	4	900	NA	NA	004m015_2502	45	194.578	146.488	12.4456	004m015	1	004m015_1	-	004m015_2439	004m015_2565	-1.325	-0.356	-4.9782	1	5.1638	1.37199	0.00573756	0.00152444	2.48911	52.2714	39.3286	004t013	18.96	0.276	6.0298
4	NA	4	900	NA	NA	004m015_2565	46	193.234	148.268	17.4238	004m015	1	004m015_1	-	004m015_2502	004m015_2627	-1.344	1.78	4.9782	1	5.45502	2.23041	0.00606113	0.00247824	2.48911	52.2714	38.8824	004t013	18.87	-0.086	4.9782
4	NA	4	900	NA	NA	004m015_2627	47	193.234	148.268	17.4238	004m015	1	004m015_1	-	004m015_2565	004m015_2689	0	0	0	1	0	0	0	0	2.48911	52.2714	38.6329	004t013	18.225	-4.456	5.1316
4	NA	4	900	NA	NA	004m015_2689	48	195.529	148.187	12.4456	004m015	1	004m015_1	-	004m015_2627	004m015_2751	2.295	-0.081	-4.9782	1	5.48234	2.29643	0.00609149	0.00255159	2.48911	52.2714	36.8923	004t013	17.998	-2.706	5.5731
4	NA	4	900	NA	NA	004m015_2751	49	194.082	147.933	12.4456	004m015	1	004m015_1	end	004m015_2689	NA	-1.447	-0.254	0	1	1.46912	1.46912	0.00163236	0.00163236	2.48911	52.2714	37.8007	004t013	19.452	0.685	4.9782
4	NA	4	900	NA	NA	004m016_16	1	171.269	132.953	22.402	004m016	1	004m016_1	track_start	NA	004m016_49	NA	NA	NA	NA	NA	NA	NA	NA	2.48911	52.2714	32.2214	004t009	22.164	-7.38	5.7557
4	NA	4	900	NA	NA	004m016_49	2	173.35	129.731	17.4238	004m016	1	004m016_1	-	004m016_16	004m016_85	2.081	-3.222	-4.9782	1	6.28445	3.8356	0.00698272	0.00426178	2.48911	52.2714	33.8077	004t009	26.406	-6.416	5.441
4	NA	4	900	NA	NA	004m016_85	3	173.35	129.731	17.4238	004m016	1	004m016_1	-	004m016_49	004m016_121	0	0	0	1	0	0	0	0	2.48911	52.2714	33.2629	004t009	26.265	-8.616	5.3339
4	NA	4	900	NA	NA	004m016_121	4	173.35	129.731	17.4238	004m016	1	004m016_1	-	004m016_85	004m016_158	0	0	0	1	0	0	0	0	2.48911	52.2714	32.8051	004t009	27.195	-5.022	6.1342
4	NA	4	900	NA	NA	004m016_158	5	172.13	131.168	17.4238	004m016	1	004m016_1	-	004m016_121	004m016_199	-1.22	1.437	0	1	1.88504	1.88504	0.00209449	0.00209449	2.48911	52.2714	33.2477	004t009	28.906	0.478	5.3363
4	NA	4	900	NA	NA	004m016_199	6	172.008	131.269	22.402	004m016	1	004m016_1	-	004m016_158	004m016_240	-0.122	0.101	4.9782	1	4.98072	0.158382	0.00553413	0.00017598	2.48911	52.2714	34.3499	004t009	27.804	-2.163	0.1841
4	NA	4	900	NA	NA	004m016_240	7	172.008	131.269	22.402	004m016	1	004m016_1	-	004m016_199	004m016_285	0	0	0	1	0	0	0	0	2.48911	52.2714	35.5199	004t009	27.717	-6.423	3.1537
4	NA	4	900	NA	NA	004m016_285	8	173.573	131.906	17.4238	004m016	1	004m016_1	-	004m016_240	004m016_335	1.565	0.637	-4.9782	1	5.25714	1.68967	0.00584126	0.00187741	2.48911	52.2714	36.3254	004t009	27.177	-5.621	5.4911
4	NA	4	900	NA	NA	004m016_335	9	173.692	132.009	22.402	004m016	1	004m016_1	-	004m016_285	004m016_385	0.119	0.103	4.9782	1	4.98069	0.157385	0.0055341	0.000174872	2.48911	52.2714	38.2227	004t009	26.191	-7.13	6.3812
4	NA	4	900	NA	NA	004m016_385	10	176.321	135.173	22.402	004m016	1	004m016_1	-	004m016_335	004m016_436	2.629	3.164	0	1	4.1137	4.1137	0.00457078	0.00457078	2.48911	52.2714	36.3864	004t009	25.404	-6.875	4.9782
4	NA	4	900	NA	NA	004m016_436	11	176.537	138.073	22.402	004m016	1	004m016_1	-	004m016_385	004m016_489	0.216	2.9	0	1	2.90803	2.90803	0.00323115	0.00323115	2.48911	52.2714	34.5849	004t009	25.858	7.554	4.6853
4	NA	4	900	NA	NA	004m016_489	12	176.768	139.283	22.402	004m016	1	004m016_1	-	004m016_436	004m016_544	0.231	1.21	0	1	1.23185	1.23185	0.00136873	0.00136873	2.48911	52.2714	34.3761	004t009	26.917	6.21	4.1266
4	NA	4	900	NA	NA	004m016_544	13	177.36	140.635	17.4238	004m016	1	004m016_1	-	004m016_489	004m016_599	0.592	1.352	-4.9782	1	5.19238	1.47593	0.00576931	0.00163992	2.48911	52.2714	33.9056	004t009	26.458	10.784	4.9782
4	NA	4	900	NA	NA	004m016_599	14	177.48	140.738	22.402	004m016	1	004m016_1	-	004m016_544	004m016_656	0.12	0.103	4.9782	1	4.98071	0.158142	0.00553412	0.000175714	2.48911	52.2714	34.5481	004t009	26.933	7.335	0.3337
4	NA	4	900	NA	NA	004m016_656	15	179.391	143.171	22.402	004m016	1	004m016_1	-	004m016_599	004m016_713	1.911	2.433	0	1	3.09377	3.09377	0.00343752	0.00343752	2.48911	52.2714	32.3649	004t009	25.869	3.975	0.2212
4	NA	4	900	NA	NA	004m016_713	16	176.831	145.943	17.4238	004m016	1	004m016_1	-	004m016_656	004m016_770	-2.56	2.772	-4.9782	1	6.2466	3.77327	0.00694067	0.00419252	2.48911	52.2714	31.6657	004t009	28.298	7.687	5.5303
4	NA	4	900	NA	NA	004m016_770	17	178.62	148.477	22.402	004m016	1	004m016_1	-	004m016_713	004m016_827	1.789	2.534	4.9782	1	5.86551	3.10188	0.00651723	0.00344654	2.48911	52.2714	30.0014	004t009	24.025	9.987	4.9782
4	NA	4	900	NA	NA	004m016_827	18	182.245	148.269	22.402	004m016	1	004m016_1	-	004m016_770	004m016_884	3.625	-0.208	0	1	3.63096	3.63096	0.0040344	0.0040344	2.48911	52.2714	29.9635	004t009	22.751	9.645	3.748
4	NA	4	900	NA	NA	004m016_884	19	179.353	147.518	22.402	004m016	1	004m016_1	-	004m016_827	004m016_942	-2.892	-0.751	0	1	2.98792	2.98792	0.00331991	0.00331991	2.48911	52.2714	33.3543	004t009	27.316	7.669	0.6919
4	NA	4	900	NA	NA	004m016_942	20	178.992	147.412	17.4238	004m016	1	004m016_1	-	004m016_884	004m016_998	-0.361	-0.106	-4.9782	1	4.9924	0.376241	0.00554711	0.000418045	2.48911	52.2714	72.1718	004t007	29.616	-7.959	6.0944
4	NA	4	900	NA	NA	004m016_998	21	177.78	147.884	17.4238	004m016	1	004m016_1	-	004m016_942	004m016_1055	-1.212	0.472	0	1	1.30066	1.30066	0.00144518	0.00144518	2.48911	52.2714	71.4041	004t012	32.266	4.701	5.4512
4	NA	4	900	NA	NA	004m016_1055	22	177.774	148.608	17.4238	004m016	1	004m016_1	-	004m016_998	004m016_1112	-0.006	0.724	0	1	0.724025	0.724025	0.000804472	0.000804472	2.48911	52.2714	37.678	004t013	25.626	16.883	10.3383
4	NA	4	900	NA	NA	004m016_1112	23	176.444	148.698	22.402	004m016	1	004m016_1	-	004m016_1055	004m016_1169	-1.33	0.09	4.9782	1	5.15359	1.33304	0.00572621	0.00148116	2.48911	52.2714	38.8777	004t013	31.099	8.727	0.9739
4	NA	4	900	NA	NA	004m016_1169	24	176.421	151.354	22.402	004m016	1	004m016_1	-	004m016_1112	004m016_1228	-0.023	2.656	0	1	2.6561	2.6561	0.00295122	0.00295122	2.48911	52.2714	37.2919	004t013	30.989	9.525	3.8827
4	NA	4	900	NA	NA	004m016_1228	25	177.988	151.75	17.4238	004m016	1	004m016_1	-	004m016_1169	004m016_1290	1.567	0.396	-4.9782	1	5.234	1.61626	0.00581556	0.00179585	2.48911	52.2714	36.4495	004t013	31.266	11.311	4.9782
4	NA	4	900	NA	NA	004m016_1290	26	175.329	151.967	17.4238	004m016	1	004m016_1	-	004m016_1228	004m016_1353	-2.659	0.217	0	1	2.66784	2.66784	0.00296427	0.00296427	2.48911	52.2714	38.7408	004t013	32.217	10.347	9.9564
4	NA	4	900	NA	NA	004m016_1353	27	177.261	151.985	17.4238	004m016	1	004m016_1	-	004m016_1290	004m016_1418	1.932	0.018	0	1	1.93208	1.93208	0.00214676	0.00214676	2.48911	52.2714	38.1664	004t013	32.887	7.607	9.4853
4	NA	4	900	NA	NA	004m016_1418	28	178.958	151.276	17.4238	004m016	1	004m016_1	-	004m016_1353	004m016_1481	1.697	-0.709	0	1	1.83915	1.83915	0.00204351	0.00204351	2.48911	52.2714	38.313	004t013	32.331	8.925	5.9081
4	NA	4	900	NA	NA	004m016_1481	29	177.27	151.019	17.4238	004m016	1	004m016_1	-	004m016_1418	004m016_1543	-1.688	-0.257	0	1	1.70745	1.70745	0.00189717	0.00189717	2.48911	52.2714	40.6838	004t013	34.854	9.537	5.1197
4	NA	4	900	NA	NA	004m016_1543	30	176.543	151.253	17.4238	004m016	1	004m016_1	-	004m016_1481	004m016_1605	-0.727	0.234	0	1	0.763731	0.763731	0.00084859	0.00084859	2.48911	52.2714	42.1421	004t013	32.129	12.865	10.7501
4	NA	4	900	NA	NA	004m016_1605	31	177.614	153.056	22.402	004m016	1	004m016_1	-	004m016_1543	004m016_1669	1.071	1.803	4.9782	1	5.40188	2.09711	0.00600209	0.00233012	2.48911	52.2714	41.2902	004t013	31.706	11.282	6.545
4	NA	4	900	NA	NA	004m016_1669	32	177.967	154.165	17.4238	004m016	1	004m016_1	-	004m016_1605	004m016_1733	0.353	1.109	-4.9782	1	5.11243	1.16383	0.00568048	0.00129314	2.48911	52.2714	41.0516	004t013	32.233	6.795	10.3663
4	NA	4	900	NA	NA	004m016_1733	33	180.358	156.843	17.4238	004m016	1	004m016_1	-	004m016_1669	004m016_1796	2.391	2.678	0	1	3.59006	3.59006	0.00398896	0.00398896	2.48911	52.2714	38.2956	004t013	32.715	2.64	10.1177
4	NA	4	900	NA	NA	004m016_1796	34	183.13	157.454	22.402	004m016	1	004m016_1	-	004m016_1733	004m016_1860	2.772	0.611	4.9782	1	5.7306	2.83854	0.00636733	0.00315393	2.48911	52.2714	36.5255	004t013	29.89	3.563	5.2838
4	NA	4	900	NA	NA	004m016_1860	35	181.927	156.96	22.402	004m016	1	004m016_1	-	004m016_1796	004m016_1923	-1.203	-0.494	0	1	1.30048	1.30048	0.00144498	0.00144498	2.48911	52.2714	38.3931	004t013	31.771	6.712	6.215
4	NA	4	900	NA	NA	004m016_1923	36	181.175	160.092	22.402	004m016	1	004m016_1	-	004m016_1860	004m016_1986	-0.752	3.132	0	1	3.22101	3.22101	0.0035789	0.0035789	2.48911	52.2714	37.9196	004t013	32.26	1.36	5.2558
4	NA	4	900	NA	NA	004m016_1986	37	180.69	160.329	22.402	004m016	1	004m016_1	-	004m016_1923	004m016_2051	-0.485	0.237	0	1	0.539809	0.539809	0.000599788	0.000599788	2.48911	52.2714	38.9013	004t013	33.571	-2.073	0.4307
4	NA	4	900	NA	NA	004m016_2051	38	182.368	161.794	22.402	004m016	1	004m016_1	-	004m016_1986	004m016_2116	1.678	1.465	0	1	2.22753	2.22753	0.00247504	0.00247504	2.48911	52.2714	36.6006	004t013	29.863	1.234	5.5906
4	NA	4	900	NA	NA	004m016_2116	39	180.434	162.017	22.402	004m016	1	004m016_1	-	004m016_2051	004m016_2182	-1.934	0.223	0	1	1.94681	1.94681	0.00216313	0.00216313	2.48911	52.2714	38.1046	004t013	30.381	4.384	10.6356
4	NA	4	900	NA	NA	004m016_2182	40	180.553	162.121	27.3802	004m016	1	004m016_1	-	004m016_2116	004m016_2247	0.119	0.104	4.9782	1	4.98071	0.158041	0.00553412	0.000175601	2.48911	52.2714	37.8486	004t013	30.053	1.797	4.2202
4	NA	4	900	NA	NA	004m016_2247	41	179.713	161.528	22.402	004m016	1	004m016_1	-	004m016_2182	004m016_2312	-0.84	-0.593	-4.9782	1	5.08328	1.02823	0.00564809	0.00114247	2.48911	52.2714	39.9294	004t013	30.384	-1.219	5.8907
4	NA	4	900	NA	NA	004m016_2312	42	181.412	160.577	22.402	004m016	1	004m016_1	-	004m016_2247	004m016_2376	1.699	-0.951	0	1	1.94705	1.94705	0.00216339	0.00216339	2.48911	52.2714	39.8646	004t013	31.678	-1.674	0.1762
4	NA	4	900	NA	NA	004m016_2376	43	181.532	160.681	27.3802	004m016	1	004m016_1	-	004m016_2312	004m016_2440	0.12	0.104	4.9782	1	4.98073	0.158795	0.00553415	0.000176439	2.48911	52.2714	40.7809	004t013	31.604	1.608	-0.5786
4	NA	4	900	NA	NA	004m016_2440	44	180.805	160.915	27.3802	004m016	1	004m016_1	-	004m016_2376	004m016_2503	-0.727	0.234	0	1	0.763731	0.763731	0.00084859	0.00084859	2.48911	52.2714	41.5414	004t013	30.863	-0.121	0.39
4	NA	4	900	NA	NA	004m016_2503	45	179.356	160.902	27.3802	004m016	1	004m016_1	-	004m016_2440	004m016_2566	-1.449	-0.013	0	1	1.44906	1.44906	0.00161006	0.00161006	2.48911	52.2714	43.0811	004t013	32.561	-1.277	0.3001
4	NA	4	900	NA	NA	004m016_2566	46	179.111	161.383	27.3802	004m016	1	004m016_1	-	004m016_2503	004m016_2628	-0.245	0.481	0	1	0.539802	0.539802	0.00059978	0.00059978	2.48911	52.2714	43.3374	004t013	31.653	-0.76	1.7198
4	NA	4	900	NA	NA	004m016_2628	47	179.579	163.078	27.3802	004m016	1	004m016_1	-	004m016_2566	004m016_2690	0.468	1.695	0	1	1.75842	1.75842	0.0019538	0.0019538	2.48911	52.2714	42.3077	004t013	31.947	-2.365	0.9613
4	NA	4	900	NA	NA	004m016_2690	48	180.177	163.705	22.402	004m016	1	004m016_1	-	004m016_2628	004m016_2752	0.598	0.627	-4.9782	1	5.05304	0.866448	0.00561449	0.000962721	2.48911	52.2714	41.5447	004t013	32.031	-4.632	0.7212
4	NA	4	900	NA	NA	004m016_2752	49	180.408	164.878	32.3585	004m016	1	004m016_1	end	004m016_2690	NA	0.231	1.173	9.9565	1	10.028	1.19553	0.0111422	0.00132837	2.48911	52.2714	41.0123	004t013	31.774	-1.083	-0.7544
4	NA	4	900	NA	NA	004m017_17	1	178.235	193.808	7.46734	004m017	1	004m017_1	track_start	NA	004m017_50	NA	NA	NA	NA	NA	NA	NA	NA	2.48911	52.2714	32.2183	004t009	14.887	-4.092	14.9347
4	NA	4	900	NA	NA	004m017_50	2	180.783	192.9	7.46734	004m017	1	004m017_1	-	004m017_17	004m017_86	2.548	-0.908	0	1	2.70495	2.70495	0.0030055	0.0030055	2.48911	52.2714	32.2575	004t009	18.921	-2.45	10.0509
4	NA	4	900	NA	NA	004m017_86	3	181.329	192.584	12.4456	004m017	1	004m017_1	-	004m017_50	004m017_122	0.546	-0.316	4.97826	1	5.01807	0.63085	0.00557564	0.000700945	2.48911	52.2714	33.2365	004t009	15.585	0.774	10.1446
4	NA	4	900	NA	NA	004m017_122	4	181.329	192.584	12.4456	004m017	1	004m017_1	-	004m017_86	004m017_159	0	0	0	1	0	0	0	0	2.48911	52.2714	34.6486	004t009	13.041	-4.724	9.9853
4	NA	4	900	NA	NA	004m017_159	5	180.898	193.511	12.4456	004m017	1	004m017_1	-	004m017_122	004m017_200	-0.431	0.927	0	1	1.0223	1.0223	0.00113588	0.00113588	2.48911	52.2714	34.0256	004t009	13.844	4.776	10.0418
4	NA	4	900	NA	NA	004m017_200	6	182.773	196.17	17.4238	004m017	1	004m017_1	-	004m017_159	004m017_241	1.875	2.659	4.9782	1	5.94713	3.2536	0.00660792	0.00361511	2.48911	52.2714	34.6941	004t009	12.632	-3.719	5.177
4	NA	4	900	NA	NA	004m017_241	7	183.162	195.987	12.4456	004m017	1	004m017_1	-	004m017_200	004m017_286	0.389	-0.183	-4.9782	1	4.99673	0.429895	0.00555192	0.000477661	2.48911	52.2714	32.8588	004t009	13.179	-0.311	10.5535
4	NA	4	900	NA	NA	004m017_286	8	183.671	195.822	12.4456	004m017	1	004m017_1	-	004m017_241	004m017_336	0.509	-0.165	0	1	0.535076	0.535076	0.000594529	0.000594529	2.48911	52.2714	30.6426	004t009	12.973	-2.435	10.6225
4	NA	4	900	NA	NA	004m017_336	9	183.701	196.517	17.4238	004m017	1	004m017_1	-	004m017_286	004m017_386	0.03	0.695	4.9782	1	5.02657	0.695647	0.00558508	0.000772941	2.48911	52.2714	29.345	004t009	13.988	-3.873	5.0668
4	NA	4	900	NA	NA	004m017_386	10	185.51	198.463	12.4456	004m017	1	004m017_1	-	004m017_336	004m017_437	1.809	1.946	-4.9782	1	5.64286	2.65695	0.00626984	0.00295217	2.48911	52.2714	29.0675	004t009	13.422	-3.784	10.199
4	NA	4	900	NA	NA	004m017_437	11	187.181	201.018	12.4456	004m017	1	004m017_1	-	004m017_386	004m017_490	1.671	2.555	0	1	3.05291	3.05291	0.00339212	0.00339212	2.48911	52.2714	30.6966	004t009	12.468	-3.52	9.9904
4	NA	4	900	NA	NA	004m017_490	12	186.487	202.958	12.4456	004m017	1	004m017_1	-	004m017_437	004m017_545	-0.694	1.94	0	1	2.0604	2.0604	0.00228933	0.00228933	2.48911	52.2714	31.8917	004t009	13.855	-4.279	10.3459
4	NA	4	900	NA	NA	004m017_545	13	186.911	202.793	12.4456	004m017	1	004m017_1	-	004m017_490	004m017_601	0.424	-0.165	0	1	0.454974	0.454974	0.000505526	0.000505526	2.48911	52.2714	30.9095	004t009	14.933	1.589	10.2709
4	NA	4	900	NA	NA	004m017_601	14	186.653	203.298	12.4456	004m017	1	004m017_1	-	004m017_545	004m017_658	-0.258	0.505	0	1	0.567088	0.567088	0.000630098	0.000630098	2.48911	52.2714	30.8149	004t009	16.401	-3.591	10.815
4	NA	4	900	NA	NA	004m017_658	15	186.369	206.681	12.4456	004m017	1	004m017_1	-	004m017_601	004m017_715	-0.284	3.383	0	1	3.3949	3.3949	0.00377211	0.00377211	2.48911	52.2714	33.5881	004t009	17.362	-6.403	10.1506
4	NA	4	900	NA	NA	004m017_715	16	190.925	208.501	12.4456	004m017	1	004m017_1	-	004m017_658	004m017_772	4.556	1.82	0	1	4.90607	4.90607	0.00545119	0.00545119	2.48911	52.2714	34.4206	004t009	13.98	-3.135	10.1657
4	NA	4	900	NA	NA	004m017_772	17	192.883	211.33	17.4238	004m017	1	004m017_1	-	004m017_715	004m017_829	1.958	2.829	4.9782	1	6.0514	3.44049	0.00672378	0.00382277	2.48911	52.2714	36.485	004t009	10.972	2.144	10.24
4	NA	4	900	NA	NA	004m017_829	18	193.211	212.518	17.4238	004m017	1	004m017_1	-	004m017_772	004m017_886	0.328	1.188	0	1	1.23245	1.23245	0.00136939	0.00136939	2.48911	52.2714	36.9339	004t009	10.677	-6.914	10.6403
4	NA	4	900	NA	NA	004m017_886	19	194.993	212.026	17.4238	004m017	1	004m017_1	-	004m017_829	004m017_944	1.782	-0.492	0	1	1.84867	1.84867	0.00205408	0.00205408	2.48911	52.2714	35.6739	004t009	14.457	-0.719	4.9782
4	NA	4	900	NA	NA	004m017_944	20	194.273	212.764	12.4456	004m017	1	004m017_1	-	004m017_886	004m017_1000	-0.72	0.738	-4.9782	1	5.08385	1.03104	0.00564872	0.0011456	2.48911	52.2714	63.3545	004t012	15.642	-5.793	10.0911
4	NA	4	900	NA	NA	004m017_1000	21	192.947	213.7	17.4238	004m017	1	004m017_1	-	004m017_944	004m017_1057	-1.326	0.936	4.9782	1	5.23611	1.62307	0.0058179	0.00180342	2.48911	52.2714	61.5773	004t012	15.428	-2.368	10.6187
4	NA	4	900	NA	NA	004m017_1057	22	192.704	217.913	12.4456	004m017	1	004m017_1	-	004m017_1000	004m017_1114	-0.243	4.213	-4.9782	1	6.52617	4.22	0.0072513	0.00468889	2.48911	52.2714	39.7797	004t013	17.01	-1.05	14.9346
4	NA	4	900	NA	NA	004m017_1114	23	192.855	220.115	12.4456	004m017	1	004m017_1	-	004m017_1057	004m017_1171	0.151	2.202	0	1	2.20717	2.20717	0.00245241	0.00245241	2.48911	52.2714	41.4815	004t013	18.556	-1.172	15.5084
4	NA	4	900	NA	NA	004m017_1171	24	192.999	220.895	7.46734	004m017	1	004m017_1	-	004m017_1114	004m017_1230	0.144	0.78	-4.97826	1	5.04105	0.793181	0.00560117	0.000881312	2.48911	52.2714	41.7875	004t013	19.164	0.037	20.5793
4	NA	4	900	NA	NA	004m017_1230	25	191.938	220.479	12.4456	004m017	1	004m017_1	-	004m017_1171	004m017_1292	-1.061	-0.416	4.97826	1	5.10704	1.13964	0.00567449	0.00126627	2.48911	52.2714	41.157	004t013	21.432	-3.635	15.1918
4	NA	4	900	NA	NA	004m017_1292	26	192.246	219.957	7.46734	004m017	1	004m017_1	-	004m017_1230	004m017_1355	0.308	-0.522	-4.97826	1	5.01502	0.606092	0.00557224	0.000673436	2.48911	52.2714	40.7034	004t013	21.744	-3.71	20.4791
4	NA	4	900	NA	NA	004m017_1355	27	195.298	219.393	7.46734	004m017	1	004m017_1	-	004m017_1292	004m017_1420	3.052	-0.564	0	1	3.10368	3.10368	0.00344853	0.00344853	2.48911	52.2714	39.624	004t013	20.96	-4.584	20.147
4	NA	4	900	NA	NA	004m017_1420	28	197.158	219.664	7.46734	004m017	1	004m017_1	-	004m017_1355	004m017_1483	1.86	0.271	0	1	1.87964	1.87964	0.00208849	0.00208849	2.48911	52.2714	39.6414	004t013	20.419	-7.694	19.9129
4	NA	4	900	NA	NA	004m017_1483	29	199.656	218.773	12.4456	004m017	1	004m017_1	-	004m017_1420	004m017_1545	2.498	-0.891	4.97826	1	5.64065	2.65215	0.00626739	0.00294683	2.48911	52.2714	38.6345	004t013	20.102	-7.299	15.0428
4	NA	4	900	NA	NA	004m017_1545	30	198.787	217.309	7.46734	004m017	1	004m017_1	-	004m017_1483	004m017_1607	-0.869	-1.464	-4.97826	1	5.26132	1.70249	0.00584592	0.00189165	2.48911	52.2714	37.6495	004t013	22.232	-5.704	19.9251
4	NA	4	900	NA	NA	004m017_1607	31	199.416	217.247	12.4456	004m017	1	004m017_1	-	004m017_1545	004m017_1671	0.629	-0.062	4.97826	1	5.01822	0.632048	0.0055758	0.000702276	2.48911	52.2714	37.8208	004t013	23.036	-6.058	15.0441
4	NA	4	900	NA	NA	004m017_1671	32	200.124	217.779	17.4238	004m017	1	004m017_1	-	004m017_1607	004m017_1735	0.708	0.532	4.9782	1	5.05636	0.8856	0.00561818	0.000984	2.48911	52.2714	38.6179	004t013	21.403	-6.312	14.9347
4	NA	4	900	NA	NA	004m017_1735	33	202.298	218.255	2.48911	004m017	1	004m017_1	-	004m017_1671	004m017_1798	2.174	0.476	-14.9347	1	15.0996	2.2255	0.0167773	0.00247278	2.48911	52.2714	39.0193	004t013	25.017	-8.243	25.0295
4	NA	4	900	NA	NA	004m017_1798	34	203.65	218.521	2.48911	004m017	1	004m017_1	-	004m017_1735	004m017_1862	1.352	0.266	0	1	1.37792	1.37792	0.00153102	0.00153102	2.48911	52.2714	39.4115	004t013	20.464	-18.794	25.3055
4	NA	4	900	NA	NA	004m017_1862	35	208.201	217.871	22.402	004m017	1	004m017_1	-	004m017_1798	004m017_1925	4.551	-0.65	19.9129	1	20.4367	4.59718	0.0227074	0.00510798	2.48911	52.2714	38.2965	004t013	19.331	-3.834	9.9565
4	NA	4	900	NA	NA	004m017_1925	36	207.676	219.813	22.402	004m017	1	004m017_1	-	004m017_1862	004m017_1988	-0.525	1.942	0	1	2.01171	2.01171	0.00223524	0.00223524	2.48911	52.2714	40.5387	004t013	21.039	-8.229	9.9698
4	NA	4	900	NA	NA	004m017_1988	37	207.558	219.541	17.4238	004m017	1	004m017_1	-	004m017_1925	004m017_2053	-0.118	-0.272	-4.9782	1	4.98702	0.296493	0.00554113	0.000329436	2.48911	52.2714	40.5585	004t013	23.341	-6.779	15.6144
4	NA	4	900	NA	NA	004m017_2053	38	212.978	217.848	27.3802	004m017	1	004m017_1	-	004m017_1988	004m017_2118	5.42	-1.693	9.9564	1	11.4618	5.67826	0.0127353	0.00630918	2.48911	52.2714	38.6601	004t013	15.179	-4.646	10.615
4	NA	4	900	NA	NA	004m017_2118	39	210.818	218.657	22.402	004m017	1	004m017_1	-	004m017_2053	004m017_2184	-2.16	0.809	-4.9782	1	5.48658	2.30653	0.0060962	0.00256281	2.48911	52.2714	39.9776	004t013	18.047	-2.745	16.0057
4	NA	4	900	NA	NA	004m017_2184	40	211.453	218.004	27.3802	004m017	1	004m017_1	-	004m017_2118	004m017_2249	0.635	-0.653	4.9782	1	5.06084	0.910842	0.00562316	0.00101205	2.48911	52.2714	39.6351	004t013	18.009	-5.619	10.1131
4	NA	4	900	NA	NA	004m017_2249	41	211.943	219.955	27.3802	004m017	1	004m017_1	end	004m017_2184	NA	0.49	1.951	0	1	2.01159	2.01159	0.0022351	0.0022351	2.48911	52.2714	41.9605	004t013	17.85	-7.971	10.1662
4	NA	4	900	NA	NA	004m018_18	1	196.487	269.63	22.402	004m018	1	004m018_1	track_start	NA	004m018_51	NA	NA	NA	NA	NA	NA	NA	NA	2.48911	52.2714	18.9092	004t005	1.898	-9.979	5.0299
4	NA	4	900	NA	NA	004m018_51	2	202.097	271.053	27.3802	004m018	1	004m018_1	-	004m018_18	004m018_87	5.61	1.423	4.9782	1	7.6341	5.78766	0.00848233	0.00643074	2.48911	52.2714	22.0021	004t005	2.438	-6.423	5.1699
4	NA	4	900	NA	NA	004m018_87	3	202.251	272.832	27.3802	004m018	1	004m018_1	-	004m018_51	004m018_123	0.154	1.779	0	1	1.78565	1.78565	0.00198406	0.00198406	2.48911	52.2714	21.5628	004t005	0.871	-8.352	5.5778
4	NA	4	900	NA	NA	004m018_123	4	200.093	277.552	27.3802	004m018	1	004m018_1	-	004m018_87	004m018_161	-2.158	4.72	0	1	5.18993	5.18993	0.00576659	0.00576659	2.48911	52.2714	22.0593	004t005	2.075	-11.756	5.0762
4	NA	4	900	NA	NA	004m018_161	5	199.037	282.113	27.3802	004m018	1	004m018_1	-	004m018_123	004m018_202	-1.056	4.561	0	1	4.68165	4.68165	0.00520183	0.00520183	2.48911	52.2714	24.7804	004t005	0.785	-14.71	1.0132
4	NA	4	900	NA	NA	004m018_202	6	200.765	282.316	32.3585	004m018	1	004m018_1	-	004m018_161	004m018_243	1.728	0.203	4.9783	1	5.27358	1.73988	0.00585954	0.0019332	2.48911	52.2714	25.0467	004t005	0.664	-12.047	5.1294
4	NA	4	900	NA	NA	004m018_243	7	200.715	283.822	27.3802	004m018	1	004m018_1	-	004m018_202	004m018_288	-0.05	1.506	-4.9783	1	5.20135	1.50683	0.00577927	0.00167426	2.48911	52.2714	25.6078	004t005	2.482	-12.979	4.9783
4	NA	4	900	NA	NA	004m018_288	8	199.782	288.147	32.3585	004m018	1	004m018_1	-	004m018_243	004m018_338	-0.933	4.325	4.9783	1	6.6603	4.42449	0.00740033	0.0049161	2.48911	52.2714	27.7773	004t005	3.885	-14.708	0.237
4	NA	4	900	NA	NA	004m018_338	9	199.891	290.924	27.3802	004m018	1	004m018_1	-	004m018_288	004m018_388	0.109	2.777	-4.9783	1	5.7015	2.77914	0.006335	0.00308793	2.48911	52.2714	29.1059	004t005	5.802	-14.528	5.1767
4	NA	4	900	NA	NA	004m018_388	10	199.841	291.11	32.3585	004m018	1	004m018_1	-	004m018_338	004m018_439	-0.05	0.186	4.9783	1	4.98202	0.192603	0.00553558	0.000214004	2.48911	52.2714	28.2471	004t005	3.929	-11.306	0.9958
4	NA	4	900	NA	NA	004m018_439	11	200.795	294.064	27.3802	004m018	1	004m018_1	-	004m018_388	004m018_492	0.954	2.954	-4.9783	1	5.86683	3.10423	0.0065187	0.00344914	2.48911	52.2714	29.3736	004t005	4.411	-12.825	5.2085
4	NA	4	900	NA	NA	004m018_492	12	199.925	296.765	27.3802	004m018	1	004m018_1	-	004m018_439	004m018_547	-0.87	2.701	0	1	2.83766	2.83766	0.00315295	0.00315295	2.48911	52.2714	29.2201	004t005	3.814	-12.999	5.1716
4	NA	4	900	NA	NA	004m018_547	13	198.005	297.78	32.3585	004m018	1	004m018_1	-	004m018_492	004m018_603	-1.92	1.015	4.9783	1	5.4314	2.17178	0.00603489	0.00241309	2.48911	52.2714	27.0965	004t005	1.41	-10.597	6.3624
4	NA	4	900	NA	NA	004m018_603	14	198.584	299.309	32.3585	004m018	1	004m018_1	-	004m018_547	004m018_660	0.579	1.529	0	1	1.63496	1.63496	0.00181662	0.00181662	2.48911	52.2714	26.9876	004t005	2.672	-11.357	6.061
4	NA	4	900	NA	NA	004m018_660	15	199.066	302.276	32.3585	004m018	1	004m018_1	-	004m018_603	004m018_717	0.482	2.967	0	1	3.0059	3.0059	0.00333988	0.00333988	2.48911	52.2714	28.0148	004t005	3.528	-12.124	6.5265
4	NA	4	900	NA	NA	004m018_717	16	198.636	303.034	32.3585	004m018	1	004m018_1	-	004m018_660	004m018_774	-0.43	0.758	0	1	0.871472	0.871472	0.000968303	0.000968303	2.48911	52.2714	26.7054	004t005	6.195	-12.305	5.4134
4	NA	4	900	NA	NA	004m018_774	17	198.191	305.569	32.3585	004m018	1	004m018_1	-	004m018_717	004m018_831	-0.445	2.535	0	1	2.57376	2.57376	0.00285974	0.00285974	2.48911	52.2714	27.5289	004t005	4.982	-12.757	4.9782
4	NA	4	900	NA	NA	004m018_831	18	198.945	306.422	32.3585	004m018	1	004m018_1	-	004m018_774	004m018_888	0.754	0.853	0	1	1.13847	1.13847	0.00126497	0.00126497	2.48911	52.2714	27.5385	004t005	3.304	-13.433	5.4511
4	NA	4	900	NA	NA	004m018_888	19	199.785	307.192	32.3585	004m018	1	004m018_1	end	004m018_831	NA	0.84	0.77	0	1	1.13952	1.13952	0.00126613	0.00126613	2.48911	52.2714	27.5472	004t005	0.945	-13.46	5.1082
4	NA	4	900	NA	NA	004m019_19	1	272.037	206.021	27.3802	004m019	1	004m019_1	track_start	NA	004m019_52	NA	NA	NA	NA	NA	NA	NA	NA	2.48911	52.2714	18.8163	004t006	-0.355	-0.277	5.4661
4	NA	4	900	NA	NA	004m019_52	2	279.391	204.629	22.402	004m019	1	004m019_1	-	004m019_19	004m019_88	7.354	-1.392	-4.9782	1	8.98896	7.48458	0.00998774	0.0083162	2.48911	52.2714	15.2853	004t006	-1.629	0.961	4.9782
4	NA	4	900	NA	NA	004m019_88	3	279.717	205.35	22.402	004m019	1	004m019_1	-	004m019_52	004m019_124	0.326	0.721	0	1	0.791276	0.791276	0.000879195	0.000879195	2.48911	52.2714	17.6307	004t006	0.826	-0.752	0.2871
4	NA	4	900	NA	NA	004m019_124	4	281.056	206.682	22.402	004m019	1	004m019_1	-	004m019_88	004m019_162	1.339	1.332	0	1	1.88869	1.88869	0.00209854	0.00209854	2.48911	52.2714	19.1514	004t006	0.667	-1.38	0
4	NA	4	900	NA	NA	004m019_162	5	279.756	207.807	22.402	004m019	1	004m019_1	-	004m019_124	004m019_203	-1.3	1.125	0	1	1.71919	1.71919	0.00191021	0.00191021	2.48911	52.2714	20.6775	004t006	1.356	-1.482	0.0927
4	NA	4	900	NA	NA	004m019_203	6	280.102	208.395	17.4238	004m019	1	004m019_1	-	004m019_162	004m019_244	0.346	0.588	-4.9782	1	5.02473	0.682246	0.00558304	0.000758051	2.48911	52.2714	20.7085	004t006	1.742	-1.206	0
4	NA	4	900	NA	NA	004m019_244	7	277.682	209.561	17.4238	004m019	1	004m019_1	-	004m019_203	004m019_289	-2.42	1.166	0	1	2.68625	2.68625	0.00298473	0.00298473	2.48911	52.2714	23.3412	004t006	-1.18	0.408	0
4	NA	4	900	NA	NA	004m019_289	8	275.483	213.437	17.4238	004m019	1	004m019_1	-	004m019_244	004m019_339	-2.199	3.876	0	1	4.45634	4.45634	0.00495149	0.00495149	2.48911	52.2714	25.6695	004t006	0.566	0.537	0.3525
4	NA	4	900	NA	NA	004m019_339	9	277.689	214.909	17.4238	004m019	1	004m019_1	-	004m019_289	004m019_389	2.206	1.472	0	1	2.65202	2.65202	0.00294669	0.00294669	2.48911	52.2714	24.0549	004t006	-0.125	0.335	0.0784
4	NA	4	900	NA	NA	004m019_389	10	277.694	218.92	17.4238	004m019	1	004m019_1	-	004m019_339	004m019_440	0.005	4.011	0	1	4.011	4.011	0.00445667	0.00445667	2.48911	52.2714	24.3297	004t006	-0.977	-1.86	0
4	NA	4	900	NA	NA	004m019_440	11	276.269	219.443	12.4456	004m019	1	004m019_1	-	004m019_389	004m019_493	-1.425	0.523	-4.9782	1	5.20448	1.51794	0.00578276	0.0016866	2.48911	52.2714	26.0315	004t006	1.583	0.973	5.3483
4	NA	4	900	NA	NA	004m019_493	12	273.851	221.946	12.4456	004m019	1	004m019_1	-	004m019_440	004m019_548	-2.418	2.503	0	1	3.48019	3.48019	0.00386688	0.00386688	2.48911	52.2714	28.6385	004t006	3.665	1.08	5.0408
4	NA	4	900	NA	NA	004m019_548	13	269.282	225.35	17.4238	004m019	1	004m019_1	-	004m019_493	004m019_604	-4.569	3.404	4.9782	1	7.56607	5.69763	0.00840675	0.0063307	2.48911	52.2714	33.5442	004t006	-4.343	1.622	4.9782
4	NA	4	900	NA	NA	004m019_604	14	267.694	226.874	17.4238	004m019	1	004m019_1	-	004m019_548	004m019_661	-1.588	1.524	0	1	2.20098	2.20098	0.00244554	0.00244554	2.48911	52.2714	35.693	004t006	0.34	-0.164	4.9782
4	NA	4	900	NA	NA	004m019_661	15	267.19	228.575	17.4238	004m019	1	004m019_1	-	004m019_604	004m019_718	-0.504	1.701	0	1	1.7741	1.7741	0.00197122	0.00197122	2.48911	52.2714	36.7816	004t006	2.366	1.141	0
4	NA	4	900	NA	NA	004m019_718	16	268.203	229.185	17.4238	004m019	1	004m019_1	-	004m019_661	004m019_775	1.013	0.61	0	1	1.18248	1.18248	0.00131387	0.00131387	2.48911	52.2714	36.2631	004t006	0.792	1.715	0
4	NA	4	900	NA	NA	004m019_775	17	268.08	231.256	12.4456	004m019	1	004m019_1	-	004m019_718	004m019_832	-0.123	2.071	-4.9782	1	5.3932	2.07465	0.00599245	0.00230517	2.48911	52.2714	38.3377	004t006	0.51	-0.732	5.2405
4	NA	4	900	NA	NA	004m019_832	18	267.451	235.078	17.4238	004m019	1	004m019_1	-	004m019_775	004m019_889	-0.629	3.822	4.9782	1	6.3076	3.87341	0.00700844	0.00430379	2.48911	52.2714	41.1417	004t006	3.299	-0.641	0
4	NA	4	900	NA	NA	004m019_889	19	269.907	233.695	17.4238	004m019	1	004m019_1	-	004m019_832	004m019_946	2.456	-1.383	0	1	2.81862	2.81862	0.0031318	0.0031318	2.48911	52.2714	40.2695	004t006	1.799	2.024	0.0301
4	NA	4	900	NA	NA	004m019_946	20	272.532	236.658	12.4456	004m019	1	004m019_1	-	004m019_889	004m019_1002	2.625	2.963	-4.9782	1	6.36023	3.95853	0.00706692	0.00439837	2.48911	52.2714	39.4863	004t006	1.094	-0.531	4.9782
4	NA	4	900	NA	NA	004m019_1002	21	272.677	237.127	12.4456	004m019	1	004m019_1	-	004m019_946	004m019_1059	0.145	0.469	0	1	0.490903	0.490903	0.000545448	0.000545448	2.48911	52.2714	40.881	004t006	0.271	-0.799	5.0887
4	NA	4	900	NA	NA	004m019_1059	22	274.379	240.3	12.4456	004m019	1	004m019_1	-	004m019_1002	004m019_1116	1.702	3.173	0	1	3.60066	3.60066	0.00400073	0.00400073	2.48911	52.2714	41.1965	004t006	-0.194	-2.1	4.9782
4	NA	4	900	NA	NA	004m019_1116	23	272.972	242.076	12.4456	004m019	1	004m019_1	-	004m019_1059	004m019_1173	-1.407	1.776	0	1	2.26579	2.26579	0.00251755	0.00251755	2.48911	52.2714	43.0821	004t006	1.101	-2.192	5.1294
4	NA	4	900	NA	NA	004m019_1173	24	269.47	244.403	12.4456	004m019	1	004m019_1	-	004m019_1116	004m019_1232	-3.502	2.327	0	1	4.20463	4.20463	0.00467181	0.00467181	2.48911	52.2714	47.1372	004t006	0.77	0.293	4.9868
4	NA	4	900	NA	NA	004m019_1232	25	269.796	245.125	12.4456	004m019	1	004m019_1	-	004m019_1173	004m019_1294	0.326	0.722	0	1	0.792187	0.792187	0.000880208	0.000880208	2.48911	52.2714	47.1054	004t006	-1.574	0.536	5.0834
4	NA	4	900	NA	NA	004m019_1294	26	270.916	245.084	12.4456	004m019	1	004m019_1	-	004m019_1232	004m019_1358	1.12	-0.041	0	1	1.12075	1.12075	0.00124528	0.00124528	2.48911	52.2714	47.8204	004t006	-2.451	1.304	5.1858
4	NA	4	900	NA	NA	004m019_1358	27	274.604	247.02	12.4456	004m019	1	004m019_1	-	004m019_1294	004m019_1423	3.688	1.936	0	1	4.16527	4.16527	0.00462807	0.00462807	2.48911	52.2714	46.4573	004t006	-1.765	-0.577	5.1027
4	NA	4	900	NA	NA	004m019_1423	28	276.52	247.554	12.4456	004m019	1	004m019_1	-	004m019_1358	004m019_1486	1.916	0.534	0	1	1.98902	1.98902	0.00221003	0.00221003	2.48911	52.2714	46.5133	004t006	1.407	-1.619	4.9782
4	NA	4	900	NA	NA	004m019_1486	29	278.439	250.762	12.4456	004m019	1	004m019_1	-	004m019_1423	004m019_1548	1.919	3.208	0	1	3.73816	3.73816	0.00415351	0.00415351	2.48911	52.2714	46.7522	004t006	-0.484	1.677	6.0953
4	NA	4	900	NA	NA	004m019_1548	30	279.235	251.337	12.4456	004m019	1	004m019_1	-	004m019_1486	004m019_1610	0.796	0.575	0	1	0.981958	0.981958	0.00109106	0.00109106	2.48911	52.2714	47.3803	004t006	0.676	-0.044	4.9782
4	NA	4	900	NA	NA	004m019_1610	31	280.248	251.947	12.4456	004m019	1	004m019_1	-	004m019_1548	004m019_1674	1.013	0.61	0	1	1.18248	1.18248	0.00131387	0.00131387	2.48911	52.2714	47.8184	004t006	4.358	-0.14	0.4098
4	NA	4	900	NA	NA	004m019_1674	32	280.181	256.392	12.4456	004m019	1	004m019_1	-	004m019_1610	004m019_1738	-0.067	4.445	0	1	4.4455	4.4455	0.00493945	0.00493945	2.48911	52.2714	50.5811	004t006	-2.433	0.184	4.9782
4	NA	4	900	NA	NA	004m019_1738	33	281.921	260.685	12.4456	004m019	1	004m019_1	-	004m019_1674	004m019_1801	1.74	4.293	0	1	4.63222	4.63222	0.00514691	0.00514691	2.48911	52.2714	51.6817	004t006	-3.302	1.138	4.9782
4	NA	4	900	NA	NA	004m019_1801	34	281.381	262.602	12.4456	004m019	1	004m019_1	-	004m019_1738	004m019_1865	-0.54	1.917	0	1	1.9916	1.9916	0.00221289	0.00221289	2.48911	52.2714	53.9851	004t006	1.89	-1.117	4.9782
4	NA	4	900	NA	NA	004m019_1865	35	281.865	261.035	17.4238	004m019	1	004m019_1	-	004m019_1801	004m019_1927	0.484	-1.567	4.9782	1	5.24139	1.64004	0.00582377	0.00182227	2.48911	52.2714	55.1604	004t006	3.493	-0.456	0
4	NA	4	900	NA	NA	004m019_1927	36	278.621	267.192	17.4238	004m019	1	004m019_1	-	004m019_1865	004m019_1991	-3.244	6.157	0	1	6.95932	6.95932	0.00773258	0.00773258	2.48911	52.2714	62.6346	004t006	-2.441	0.563	5.1044
4	NA	4	900	NA	NA	004m019_1991	37	278.23	272.252	17.4238	004m019	1	004m019_1	-	004m019_1927	004m019_2056	-0.391	5.06	0	1	5.07508	5.07508	0.00563898	0.00563898	2.48911	52.2714	67.2297	004t006	1.8	-0.883	4.9782
4	NA	4	900	NA	NA	004m019_2056	38	278.067	273.253	22.402	004m019	1	004m019_1	-	004m019_1991	004m019_2121	-0.163	1.001	4.9782	1	5.08046	1.01418	0.00564495	0.00112687	2.48911	52.2714	68.5482	004t006	0.307	-2.086	0.3252
4	NA	4	900	NA	NA	004m019_2121	39	280.348	276.966	22.402	004m019	1	004m019_1	-	004m019_2056	004m019_2187	2.281	3.713	0	1	4.35767	4.35767	0.00484186	0.00484186	2.48911	52.2714	68.855	004t006	-1.289	-0.369	0.4771
4	NA	4	900	NA	NA	004m019_2187	40	277.565	276.291	22.402	004m019	1	004m019_1	-	004m019_2121	004m019_2252	-2.783	-0.675	0	1	2.86369	2.86369	0.00318188	0.00318188	2.48911	52.2714	71.8203	004t006	2.259	0.049	0
4	NA	4	900	NA	NA	004m019_2252	41	280.099	279.822	22.402	004m019	1	004m019_1	-	004m019_2187	004m019_2316	2.534	3.531	0	1	4.34616	4.34616	0.00482907	0.00482907	2.48911	52.2714	72.3591	004t006	1.048	-2.835	0
4	NA	4	900	NA	NA	004m019_2316	42	281.114	283.106	22.402	004m019	1	004m019_1	-	004m019_2252	004m019_2380	1.015	3.284	0	1	3.43728	3.43728	0.0038192	0.0038192	2.48911	52.2714	74.2914	004t006	3.586	-2.669	0.455
4	NA	4	900	NA	NA	004m019_2380	43	281.551	285.85	22.402	004m019	1	004m019_1	-	004m019_2316	004m019_2444	0.437	2.744	0	1	2.77858	2.77858	0.00308731	0.00308731	2.48911	52.2714	76.5446	004t006	2.128	-3.631	4.9782
4	NA	4	900	NA	NA	004m019_2444	44	284.478	285.657	22.402	004m019	1	004m019_1	-	004m019_2380	004m019_2507	2.927	-0.193	0	1	2.93336	2.93336	0.00325928	0.00325928	2.48911	52.2714	86.6527	004t005	2.865	-1.967	4.9782
4	NA	4	900	NA	NA	004m019_2507	45	283.903	287.792	22.402	004m019	1	004m019_1	-	004m019_2444	004m019_2570	-0.575	2.135	0	1	2.21107	2.21107	0.00245675	0.00245675	2.48911	52.2714	85.4237	004t005	2.701	-5.853	4.9782
4	NA	4	900	NA	NA	004m019_2570	46	284.956	292.196	22.402	004m019	1	004m019_1	-	004m019_2507	004m019_2632	1.053	4.404	0	1	4.52814	4.52814	0.00503126	0.00503126	2.48911	52.2714	80.7407	004t015	4.621	-8.979	4.9782
4	NA	4	900	NA	NA	004m019_2632	47	286.057	292.288	27.3802	004m019	1	004m019_1	-	004m019_2570	004m019_2694	1.101	0.092	4.9782	1	5.09933	1.10484	0.00566592	0.0012276	2.48911	52.2714	80.4178	004t015	1.084	-4.757	5.3995
4	NA	4	900	NA	NA	004m019_2694	48	286.42	294.13	27.3802	004m019	1	004m019_1	-	004m019_2632	004m019_2756	0.363	1.842	0	1	1.87743	1.87743	0.00208603	0.00208603	2.48911	52.2714	80.9587	004t015	2.256	-5.558	4.9783
4	NA	4	900	NA	NA	004m019_2756	49	290.508	297.69	27.3802	004m019	1	004m019_1	end	004m019_2694	NA	4.088	3.56	0	1	5.42083	5.42083	0.00602314	0.00602314	2.48911	52.2714	79.5143	004t015	-2.125	-8.258	4.9783
4	NA	4	900	NA	NA	004m020_20	1	254.34	240.299	17.4238	004m020	1	004m020_1	track_start	NA	004m020_53	NA	NA	NA	NA	NA	NA	NA	NA	2.48911	52.2714	45.8326	004t006	0.515	-7.492	10.2194
4	NA	4	900	NA	NA	004m020_53	2	259.798	240.963	17.4238	004m020	1	004m020_1	-	004m020_20	004m020_89	5.458	0.664	0	1	5.49824	5.49824	0.00610916	0.00610916	2.48911	52.2714	45.0812	004t006	-3.792	-1.913	10.0543
4	NA	4	900	NA	NA	004m020_89	3	263.512	248.114	12.4456	004m020	1	004m020_1	-	004m020_53	004m020_125	3.714	7.151	-4.9782	1	9.4717	8.05795	0.0105241	0.00895328	2.48911	52.2714	50.3942	004t006	-2.163	-9.945	15.0169
4	NA	4	900	NA	NA	004m020_125	4	262.214	250.576	12.4456	004m020	1	004m020_1	-	004m020_89	004m020_163	-1.298	2.462	0	1	2.78321	2.78321	0.00309245	0.00309245	2.48911	52.2714	55.8233	004t006	-2.268	-7.492	14.9346
4	NA	4	900	NA	NA	004m020_163	5	260.262	250.259	12.4456	004m020	1	004m020_1	-	004m020_125	004m020_204	-1.952	-0.317	0	1	1.97757	1.97757	0.0021973	0.0021973	2.48911	52.2714	55.7876	004t006	1.301	-5.196	14.9346
4	NA	4	900	NA	NA	004m020_204	6	262.974	251.368	12.4456	004m020	1	004m020_1	-	004m020_163	004m020_245	2.712	1.109	0	1	2.92999	2.92999	0.00325554	0.00325554	2.48911	52.2714	53.5092	004t006	-2.488	-5.498	14.9346
4	NA	4	900	NA	NA	004m020_245	7	261.169	252.857	12.4456	004m020	1	004m020_1	-	004m020_204	004m020_290	-1.805	1.489	0	1	2.3399	2.3399	0.00259989	0.00259989	2.48911	52.2714	54.6934	004t006	0.263	-11.646	10.0779
4	NA	4	900	NA	NA	004m020_290	8	258.278	252.833	12.4456	004m020	1	004m020_1	-	004m020_245	004m020_340	-2.891	-0.024	0	1	2.8911	2.8911	0.00321233	0.00321233	2.48911	52.2714	55.9151	004t006	4.938	-10.287	9.9564
4	NA	4	900	NA	NA	004m020_340	9	259.789	247.731	12.4456	004m020	1	004m020_1	-	004m020_290	004m020_390	1.511	-5.102	0	1	5.32105	5.32105	0.00591227	0.00591227	2.48911	52.2714	50.8381	004t006	3.449	-4.618	10.2629
4	NA	4	900	NA	NA	004m020_390	10	260.404	248.054	12.4456	004m020	1	004m020_1	-	004m020_340	004m020_441	0.615	0.323	0	1	0.694661	0.694661	0.000771846	0.000771846	2.48911	52.2714	49.8592	004t006	4.164	-2.194	9.9567
4	NA	4	900	NA	NA	004m020_441	11	261.272	248.195	12.4456	004m020	1	004m020_1	-	004m020_390	004m020_495	0.868	0.141	0	1	0.879378	0.879378	0.000977086	0.000977086	2.48911	52.2714	48.9647	004t006	-0.682	-1.396	10.0497
4	NA	4	900	NA	NA	004m020_495	12	260.949	250.148	12.4456	004m020	1	004m020_1	-	004m020_441	004m020_550	-0.323	1.953	0	1	1.97953	1.97953	0.00219948	0.00219948	2.48911	52.2714	50.0638	004t006	2.396	-1.662	9.9564
4	NA	4	900	NA	NA	004m020_550	13	261.167	251.52	12.4456	004m020	1	004m020_1	-	004m020_495	004m020_606	0.218	1.372	0	1	1.38921	1.38921	0.00154357	0.00154357	2.48911	52.2714	50.3951	004t006	1.442	-1.691	10.191
4	NA	4	900	NA	NA	004m020_606	14	262.397	252.165	12.4456	004m020	1	004m020_1	-	004m020_550	004m020_663	1.23	0.645	0	1	1.38886	1.38886	0.00154317	0.00154317	2.48911	52.2714	49.6036	004t006	3.847	-2.797	10.0325
4	NA	4	900	NA	NA	004m020_663	15	264.474	253.085	17.4238	004m020	1	004m020_1	-	004m020_606	004m020_720	2.077	0.92	4.9782	1	5.472	2.27164	0.00608	0.00252404	2.48911	52.2714	48.2763	004t006	4.364	-0.867	5.0587
4	NA	4	900	NA	NA	004m020_720	16	266.463	254.522	17.4238	004m020	1	004m020_1	-	004m020_663	004m020_777	1.989	1.437	0	1	2.45379	2.45379	0.00272643	0.00272643	2.48911	52.2714	47.342	004t006	1.717	-1.06	4.9782
4	NA	4	900	NA	NA	004m020_777	17	267.116	255.965	17.4238	004m020	1	004m020_1	-	004m020_720	004m020_834	0.653	1.443	0	1	1.58387	1.58387	0.00175986	0.00175986	2.48911	52.2714	48.3459	004t006	0.335	0.685	5.528
4	NA	4	900	NA	NA	004m020_834	18	267.737	261.635	17.4238	004m020	1	004m020_1	-	004m020_777	004m020_891	0.621	5.67	0	1	5.70391	5.70391	0.00633767	0.00633767	2.48911	52.2714	51.9331	004t006	1.706	-2.001	5.9875
4	NA	4	900	NA	NA	004m020_891	19	270.16	263.143	17.4238	004m020	1	004m020_1	-	004m020_834	004m020_948	2.423	1.508	0	1	2.85394	2.85394	0.00317105	0.00317105	2.48911	52.2714	51.5687	004t006	0.809	-1.736	4.9782
4	NA	4	900	NA	NA	004m020_948	20	272.545	263.531	17.4238	004m020	1	004m020_1	-	004m020_891	004m020_1004	2.385	0.388	0	1	2.41635	2.41635	0.00268484	0.00268484	2.48911	52.2714	50.8617	004t006	1.243	-2.822	5.346
4	NA	4	900	NA	NA	004m020_1004	21	280.134	263.427	17.4238	004m020	1	004m020_1	-	004m020_948	004m020_1061	7.589	-0.104	0	1	7.58971	7.58971	0.00843301	0.00843301	2.48911	52.2714	45.971	004t006	-0.168	-2.761	4.9782
4	NA	4	900	NA	NA	004m020_1061	22	281.995	264.312	22.402	004m020	1	004m020_1	-	004m020_1004	004m020_1118	1.861	0.885	4.9782	1	5.38786	2.06071	0.00598651	0.00228968	2.48911	52.2714	46.0256	004t006	1.272	-2.933	0.0985
4	NA	4	900	NA	NA	004m020_1118	23	283.48	267.45	22.402	004m020	1	004m020_1	-	004m020_1061	004m020_1175	1.485	3.138	0	1	3.47164	3.47164	0.00385738	0.00385738	2.48911	52.2714	46.8134	004t006	-0.935	-4.235	0
4	NA	4	900	NA	NA	004m020_1175	24	280.951	267.93	22.402	004m020	1	004m020_1	-	004m020_1118	004m020_1234	-2.529	0.48	0	1	2.57415	2.57415	0.00286017	0.00286017	2.48911	52.2714	48.4675	004t006	0.951	-2.698	0
4	NA	4	900	NA	NA	004m020_1234	25	279.218	268.985	22.402	004m020	1	004m020_1	-	004m020_1175	004m020_1296	-1.733	1.055	0	1	2.02887	2.02887	0.0022543	0.0022543	2.48911	52.2714	50.0384	004t006	0.125	-2.769	0
4	NA	4	900	NA	NA	004m020_1296	26	278.135	270.146	22.402	004m020	1	004m020_1	-	004m020_1234	004m020_1360	-1.083	1.161	0	1	1.58771	1.58771	0.00176412	0.00176412	2.48911	52.2714	52.6911	004t006	-1.337	-0.881	0.2078
4	NA	4	900	NA	NA	004m020_1360	27	277.886	273.001	22.402	004m020	1	004m020_1	-	004m020_1296	004m020_1425	-0.249	2.855	0	1	2.86584	2.86584	0.00318426	0.00318426	2.48911	52.2714	55.8603	004t006	-2.55	-1.43	0.3813
4	NA	4	900	NA	NA	004m020_1425	28	279.569	276.308	27.3802	004m020	1	004m020_1	-	004m020_1360	004m020_1488	1.683	3.307	4.9782	1	6.20896	3.71063	0.00689885	0.00412292	2.48911	52.2714	57.9105	004t006	-2.545	-0.65	0
4	NA	4	900	NA	NA	004m020_1488	29	279.425	277.175	27.3802	004m020	1	004m020_1	-	004m020_1425	004m020_1550	-0.144	0.867	0	1	0.878877	0.878877	0.00097653	0.00097653	2.48911	52.2714	59.5519	004t006	0.499	-1.475	0.2676
4	NA	4	900	NA	NA	004m020_1550	30	279.319	279.163	27.3802	004m020	1	004m020_1	-	004m020_1488	004m020_1612	-0.106	1.988	0	1	1.99082	1.99082	0.00221203	0.00221203	2.48911	52.2714	61.9331	004t006	-0.451	-3.746	0.2049
4	NA	4	900	NA	NA	004m020_1612	31	278.219	281.795	32.3585	004m020	1	004m020_1	-	004m020_1550	004m020_1676	-1.1	2.632	4.9783	1	5.73767	2.85262	0.00637519	0.00316957	2.48911	52.2714	65.4817	004t006	-1.186	-1.718	0
4	NA	4	900	NA	NA	004m020_1676	32	279.329	287.185	27.3802	004m020	1	004m020_1	-	004m020_1612	004m020_1740	1.11	5.39	-4.9783	1	7.42076	5.50311	0.00824529	0.00611456	2.48911	52.2714	68.5637	004t006	-2.563	-4.998	4.9783
4	NA	4	900	NA	NA	004m020_1740	33	279.081	291.378	27.3802	004m020	1	004m020_1	-	004m020_1676	004m020_1803	-0.248	4.193	0	1	4.20033	4.20033	0.00466703	0.00466703	2.48911	52.2714	71.7734	004t006	-0.506	-7.663	5.4678
4	NA	4	900	NA	NA	004m020_1803	34	277.855	293.406	27.3802	004m020	1	004m020_1	-	004m020_1740	004m020_1867	-1.226	2.028	0	1	2.36978	2.36978	0.00263309	0.00263309	2.48911	52.2714	74.1526	004t006	-1.974	-8.304	5.6068
4	NA	4	900	NA	NA	004m020_1867	35	279.628	294.808	27.3802	004m020	1	004m020_1	-	004m020_1803	004m020_1929	1.773	1.402	0	1	2.26034	2.26034	0.00251149	0.00251149	2.48911	52.2714	75.4514	004t006	0.602	-7.95	6.0118
4	NA	4	900	NA	NA	004m020_1929	36	280.785	295.887	27.3802	004m020	1	004m020_1	-	004m020_1867	004m020_1993	1.157	1.079	0	1	1.58205	1.58205	0.00175784	0.00175784	2.48911	52.2714	76.9679	004t006	2.063	-9.256	4.9783
4	NA	4	900	NA	NA	004m020_1993	37	282.191	292.774	27.3802	004m020	1	004m020_1	-	004m020_1929	004m020_2058	1.406	-3.113	0	1	3.41579	3.41579	0.00379532	0.00379532	2.48911	52.2714	75.4581	004t006	-0.387	-6.879	6.3831
4	NA	4	900	NA	NA	004m020_2058	38	285.176	294.905	22.402	004m020	1	004m020_1	-	004m020_1993	004m020_2123	2.985	2.131	-4.9782	1	6.18335	3.66761	0.00687039	0.00407513	2.48911	52.2714	74.8097	004t006	3.041	-11.655	5.1139
4	NA	4	900	NA	NA	004m020_2123	39	284.33	298.691	27.3802	004m020	1	004m020_1	-	004m020_2058	004m020_2189	-0.846	3.786	4.9782	1	6.31126	3.87937	0.00701251	0.00431041	2.48911	52.2714	78.1121	004t006	2.567	-10.292	5.7467
4	NA	4	900	NA	NA	004m020_2189	40	286.595	302.487	22.402	004m020	1	004m020_1	-	004m020_2123	004m020_2254	2.265	3.796	-4.9782	1	6.6575	4.42039	0.00739722	0.00491154	2.48911	52.2714	79.1678	004t006	2.175	-12.991	10.4927
4	NA	4	900	NA	NA	004m020_2254	41	287.464	303.965	22.402	004m020	1	004m020_1	-	004m020_2189	004m020_2318	0.869	1.478	0	1	1.71454	1.71454	0.00190504	0.00190504	2.48911	52.2714	80.6521	004t006	1.53	-17.258	5.6136
4	NA	4	900	NA	NA	004m020_2318	42	287.899	305.372	22.402	004m020	1	004m020_1	-	004m020_2254	004m020_2382	0.435	1.407	0	1	1.47271	1.47271	0.00163634	0.00163634	2.48911	52.2714	82.398	004t006	-1.214	-19.898	5.3012
4	NA	4	900	NA	NA	004m020_2382	43	290.464	304.675	22.402	004m020	1	004m020_1	-	004m020_2318	004m020_2446	2.565	-0.697	0	1	2.65801	2.65801	0.00295335	0.00295335	2.48911	52.2714	81.1518	004t006	-0.443	-16.669	9.9565
4	NA	4	900	NA	NA	004m020_2446	44	287.534	302.194	22.402	004m020	1	004m020_1	-	004m020_2382	004m020_2509	-2.93	-2.481	0	1	3.8393	3.8393	0.00426589	0.00426589	2.48911	52.2714	85.8282	004t005	0.292	-15.119	10.318
4	NA	4	900	NA	NA	004m020_2509	45	287.119	303.377	27.3802	004m020	1	004m020_1	-	004m020_2446	004m020_2572	-0.415	1.183	4.9782	1	5.13363	1.25368	0.00570404	0.00139298	2.48911	52.2714	85.0484	004t005	7.078	-15.192	5.0462
4	NA	4	900	NA	NA	004m020_2572	46	288.801	303.96	22.402	004m020	1	004m020_1	-	004m020_2509	004m020_2634	1.682	0.583	-4.9782	1	5.28692	1.78017	0.00587435	0.00197797	2.48911	52.2714	84.8513	004t015	0.617	-16.053	10.2858
4	NA	4	900	NA	NA	004m020_2634	47	290.172	302.4	22.402	004m020	1	004m020_1	-	004m020_2572	004m020_2696	1.371	-1.56	0	1	2.07683	2.07683	0.00230759	0.00230759	2.48911	52.2714	83.0791	004t015	1.903	-15.116	5.6885
4	NA	4	900	NA	NA	004m020_2696	48	292.486	303.222	22.402	004m020	1	004m020_1	-	004m020_2634	004m020_2758	2.314	0.822	0	1	2.45566	2.45566	0.00272851	0.00272851	2.48911	52.2714	81.6651	004t015	3.059	-15.146	5.134
4	NA	4	900	NA	NA	004m020_2758	49	291.855	305.707	27.3802	004m020	1	004m020_1	end	004m020_2696	NA	-0.631	2.485	4.9782	1	5.59963	2.56386	0.00622181	0.00284874	2.48911	52.2714	83.5925	004t015	1.633	-14.316	8.4253
4	NA	4	900	NA	NA	004m021_21	1	255.908	169.859	25.0021	004m021	1	004m021_1	track_start	NA	004m021_54	NA	NA	NA	NA	NA	NA	NA	NA	2.48911	52.2714	38.7438	004t008	-10.47	3.344	7.3564
4	NA	4	900	NA	NA	004m021_54	2	260.701	167.091	22.6252	004m021	1	004m021_1	-	004m021_21	004m021_90	4.793	-2.768	-2.3769	1	6.02365	5.53486	0.00669294	0.00614984	2.48911	52.2714	37.6809	004t008	-9.318	1.783	9.7333
4	NA	4	900	NA	NA	004m021_90	3	261.169	167.091	19.8515	004m021	1	004m021_1	-	004m021_54	004m021_126	0.468	0	-2.7737	1	2.81291	0.468	0.00312545	0.00052	2.48911	52.2714	38.7236	004t008	-8.96	3.419	12.5561
4	NA	4	900	NA	NA	004m021_126	4	261.548	169.167	18.1331	004m021	1	004m021_1	-	004m021_90	004m021_164	0.379	2.076	-1.7184	1	2.72145	2.11031	0.00302384	0.00234479	2.48911	52.2714	41.9425	004t008	-9.24	5.675	14.2254
4	NA	4	900	NA	NA	004m021_164	5	261.782	174.01	15.0018	004m021	1	004m021_1	-	004m021_126	004m021_205	0.234	4.843	-3.1313	1	5.77187	4.84865	0.00641319	0.00538739	2.48911	52.2714	45.4187	004t008	-3.116	8.784	17.3567
4	NA	4	900	NA	NA	004m021_205	6	261.68	178.161	5.14492	004m021	1	004m021_1	-	004m021_164	004m021_246	-0.102	4.151	-9.85688	1	10.6958	4.15225	0.0118842	0.00461361	2.48911	52.2714	48.1924	004t008	-14.942	11.814	17.3867
4	NA	4	900	NA	NA	004m021_246	7	257.533	180.237	7.22815	004m021	1	004m021_1	-	004m021_205	004m021_291	-4.147	2.076	2.08323	1	5.08402	4.63761	0.00564891	0.0051529	2.48911	52.2714	48.9496	004t008	-12.264	9.888	15.2607
4	NA	4	900	NA	NA	004m021_291	8	256.805	180.929	5.40122	004m021	1	004m021_1	-	004m021_246	004m021_341	-0.728	0.692	-1.82693	1	2.08483	1.00441	0.00231648	0.00111602	2.48911	52.2714	47.6106	004t008	-12.412	9.695	17.1275
4	NA	4	900	NA	NA	004m021_341	9	255.343	182.313	14.4257	004m021	1	004m021_1	-	004m021_291	004m021_391	-1.462	1.384	9.02448	1	9.2463	2.01318	0.0102737	0.00223687	2.48911	52.2714	47.1187	004t008	-9.062	3.437	13.1254
4	NA	4	900	NA	NA	004m021_391	10	255.19	183.696	11.5985	004m021	1	004m021_1	-	004m021_341	004m021_442	-0.153	1.383	-2.8272	1	3.15106	1.39144	0.00350117	0.00154604	2.48911	52.2714	46.5193	004t008	-4.976	8.817	15.7817
4	NA	4	900	NA	NA	004m021_442	11	254.659	187.156	11.9125	004m021	1	004m021_1	-	004m021_391	004m021_496	-0.531	3.46	0.314	1	3.51456	3.50051	0.00390507	0.00388945	2.48911	52.2714	49.1074	004t008	-7.232	4.211	15.5183
4	NA	4	900	NA	NA	004m021_496	12	254.566	188.54	8.41432	004m021	1	004m021_1	-	004m021_442	004m021_551	-0.093	1.384	-3.49818	1	3.76316	1.38712	0.00418129	0.00154125	2.48911	52.2714	49.5926	004t008	-9.28	4.924	18.9858
4	NA	4	900	NA	NA	004m021_551	13	252.733	185.772	15.9811	004m021	1	004m021_1	-	004m021_496	004m021_607	-1.833	-2.768	7.56678	1	8.26304	3.3199	0.00918116	0.00368877	2.48911	52.2714	46.4997	004t008	-3.245	2.122	16.4379
4	NA	4	900	NA	NA	004m021_607	14	252.281	185.772	13.8256	004m021	1	004m021_1	-	004m021_551	004m021_664	-0.452	0	-2.1555	1	2.20238	0.452	0.00244709	0.000502222	2.48911	52.2714	46.1051	004t008	-8.081	9.161	13.5546
4	NA	4	900	NA	NA	004m021_664	15	251.329	187.156	17.9673	004m021	1	004m021_1	-	004m021_607	004m021_721	-0.952	1.384	4.1417	1	4.46939	1.67981	0.00496599	0.00186646	2.48911	52.2714	47.237	004t008	-9.503	6.294	9.4129
4	NA	4	900	NA	NA	004m021_721	16	253.427	191.999	16.4196	004m021	1	004m021_1	-	004m021_664	004m021_778	2.098	4.843	-1.5477	1	5.50015	5.2779	0.00611128	0.00586434	2.48911	52.2714	50.672	004t008	-7.094	3.734	11.0469
4	NA	4	900	NA	NA	004m021_778	17	256.035	195.458	16.3239	004m021	1	004m021_1	-	004m021_721	004m021_835	2.608	3.459	-0.0957	1	4.33307	4.33201	0.00481452	0.00481335	2.48911	52.2714	53.7361	004t008	-5.225	6.606	11.0929
4	NA	4	900	NA	NA	004m021_835	18	261.169	199.61	6.25401	004m021	1	004m021_1	-	004m021_778	004m021_892	5.134	4.152	-10.0699	1	12.0416	6.60281	0.0133795	0.00733645	2.48911	52.2714	55.4152	004t006	-9.694	5.229	21.1262
4	NA	4	900	NA	NA	004m021_892	19	266.419	200.302	4.28366	004m021	1	004m021_1	-	004m021_835	004m021_949	5.25	0.692	-1.97035	1	5.6501	5.29541	0.00627789	0.00588379	2.48911	52.2714	53.0338	004t006	-0.836	10.169	23.0965
4	NA	4	900	NA	NA	004m021_949	20	270.801	201.685	5.40394	004m021	1	004m021_1	-	004m021_892	004m021_1005	4.382	1.383	1.12028	1	4.72966	4.59506	0.00525517	0.00510563	2.48911	52.2714	50.2147	004t006	-2.683	11.246	21.9763
4	NA	4	900	NA	NA	004m021_1005	21	274.022	206.529	5.37044	004m021	1	004m021_1	-	004m021_949	004m021_1062	3.221	4.844	-0.0335	1	5.81724	5.81715	0.0064636	0.00646349	2.48911	52.2714	46.4007	004t006	2.566	7.814	22.1261
4	NA	4	900	NA	NA	004m021_1062	22	275.277	208.604	5.14316	004m021	1	004m021_1	-	004m021_1005	004m021_1119	1.255	2.075	-0.22728	1	2.43563	2.42501	0.00270626	0.00269445	2.48911	52.2714	45.8333	004t006	11.742	10.453	17.2588
4	NA	4	900	NA	NA	004m021_1119	23	277.698	210.68	4.32078	004m021	1	004m021_1	-	004m021_1062	004m021_1177	2.421	2.076	-0.82238	1	3.29353	3.1892	0.00365948	0.00354356	2.48911	52.2714	43.473	004t006	9.418	10.385	18.0812
4	NA	4	900	NA	NA	004m021_1177	24	280.983	211.372	9.9142	004m021	1	004m021_1	-	004m021_1119	004m021_1236	3.285	0.692	5.59342	1	6.52353	3.3571	0.00724837	0.00373011	2.48911	52.2714	41.1136	004t006	8.225	11.093	12.4878
4	NA	4	900	NA	NA	004m021_1236	25	283.501	211.372	15.7856	004m021	1	004m021_1	-	004m021_1177	004m021_1298	2.518	0	5.8714	1	6.38856	2.518	0.0070984	0.00279778	2.48911	52.2714	39.8623	004t006	3.398	6.204	11.5946
4	NA	4	900	NA	NA	004m021_1298	26	284.969	211.372	14.5146	004m021	1	004m021_1	-	004m021_1236	004m021_1362	1.468	0	-1.271	1	1.94177	1.468	0.00215752	0.00163111	2.48911	52.2714	40.6395	004t006	4.115	9.595	7.8874
4	NA	4	900	NA	NA	004m021_1362	27	287.696	211.372	16.1793	004m021	1	004m021_1	-	004m021_1298	004m021_1427	2.727	0	1.6647	1	3.19496	2.727	0.00354995	0.00303	2.48911	52.2714	40.4122	004t006	4.366	9.522	6.3123
4	NA	4	900	NA	NA	004m021_1427	28	293.979	209.296	18.5229	004m021	1	004m021_1	-	004m021_1362	004m021_1490	6.283	-2.076	2.3436	1	7.01985	6.61709	0.00779984	0.00735232	2.48911	52.2714	38.931	004t006	1.336	6.597	8.8573
4	NA	4	900	NA	NA	004m021_1490	29	296.835	207.912	20.9296	004m021	1	004m021_1	-	004m021_1427	004m021_1552	2.856	-1.384	2.4067	1	3.98301	3.17367	0.00442557	0.0035263	2.48911	52.2714	38.7925	004t006	3.405	6.183	6.8569
4	NA	4	900	NA	NA	004m021_1552	30	296.997	209.296	18.8363	004m021	1	004m021_1	-	004m021_1490	004m021_1614	0.162	1.384	-2.0933	1	2.51468	1.39345	0.00279409	0.00154828	2.48911	52.2714	38.522	004t006	4.739	3.419	8.5439
4	NA	4	900	NA	NA	004m021_1614	31	300.434	211.372	14.5874	004m021	1	004m021_1	-	004m021_1552	004m021_1678	3.437	2.076	-4.2489	1	5.84602	4.01531	0.00649557	0.00446146	2.48911	52.2714	35.4869	004t006	0.181	5.585	7.858
4	NA	4	900	NA	NA	004m021_1678	32	302.228	213.448	5.95814	004m021	1	004m021_1	-	004m021_1614	004m021_1742	1.794	2.076	-8.62926	1	9.05496	2.74376	0.0100611	0.00304862	2.48911	52.2714	35.4018	004t006	6.151	8.409	11.7449
4	NA	4	900	NA	NA	004m021_1742	33	302.276	214.139	14.7697	004m021	1	004m021_1	-	004m021_1678	004m021_1805	0.048	0.691	8.81156	1	8.83874	0.692665	0.00982083	0.000769628	2.48911	52.2714	37.5368	004t006	4.546	4.891	7.6323
4	NA	4	900	NA	NA	004m021_1805	34	304.182	214.139	14.2442	004m021	1	004m021_1	-	004m021_1742	004m021_1869	1.906	0	-0.5255	1	1.97712	1.906	0.0021968	0.00211778	2.48911	52.2714	38.8358	004t006	1.602	7.197	8.5284
4	NA	4	900	NA	NA	004m021_1869	35	305.079	218.291	5.88992	004m021	1	004m021_1	-	004m021_1805	004m021_1932	0.897	4.152	-8.35428	1	9.37218	4.24779	0.0104135	0.00471977	2.48911	52.2714	37.2951	004t006	1.722	8.985	11.5339
4	NA	4	900	NA	NA	004m021_1932	36	304.412	221.058	7.94983	004m021	1	004m021_1	-	004m021_1869	004m021_1995	-0.667	2.767	2.05991	1	3.51346	2.84626	0.00390385	0.00316251	2.48911	52.2714	38.2534	004t006	3.246	4.211	9.47397
4	NA	4	900	NA	NA	004m021_1995	37	309.56	223.826	5.62475	004m021	1	004m021_1	end	004m021_1932	NA	5.148	2.768	-2.32508	1	6.29045	5.84497	0.00698939	0.00649442	2.48911	52.2714	34.5909	004t006	-0.655	-0.07	11.799
4	NA	4	900	NA	NA	004m022_22	1	256.695	154.637	19.2855	004m022	1	004m022_1	track_start	NA	004m022_55	NA	NA	NA	NA	NA	NA	NA	NA	2.48911	52.2714	23.8284	004t008	-12.321	-9.34	8.0947
4	NA	4	900	NA	NA	004m022_55	2	259.54	152.561	16.3757	004m022	1	004m022_1	-	004m022_22	004m022_91	2.845	-2.076	-2.9098	1	4.56845	3.5219	0.00507606	0.00391323	2.48911	52.2714	23.2189	004t008	-10.731	-10.773	6.0263
4	NA	4	900	NA	NA	004m022_91	3	259.658	151.869	5.46658	004m022	1	004m022_1	-	004m022_55	004m022_127	0.118	-0.692	-10.9091	1	10.9317	0.701989	0.0121463	0.000779987	2.48911	52.2714	23.4341	004t008	-14.92	-10.273	11.9572
4	NA	4	900	NA	NA	004m022_127	4	257.935	154.637	6.72305	004m022	1	004m022_1	-	004m022_91	004m022_165	-1.723	2.768	1.25647	1	3.49418	3.26045	0.00388242	0.00362273	2.48911	52.2714	27.337	004t008	-11.45	-10.476	16.0358
4	NA	4	900	NA	NA	004m022_165	5	257.246	156.021	5.95873	004m022	1	004m022_1	-	004m022_127	004m022_206	-0.689	1.384	-0.76432	1	1.72463	1.54602	0.00191626	0.0017178	2.48911	52.2714	27.4329	004t008	-11.237	-10.037	16.4494
4	NA	4	900	NA	NA	004m022_206	6	258.484	155.329	2.90283	004m022	1	004m022_1	-	004m022_165	004m022_247	1.238	-0.692	-3.0559	1	3.36898	1.41828	0.00374331	0.00157586	2.48911	52.2714	25.3488	004t008	-11.923	-10.488	19.4992
4	NA	4	900	NA	NA	004m022_247	7	258.246	156.713	4.29396	004m022	1	004m022_1	-	004m022_206	004m022_292	-0.238	1.384	1.39113	1	1.9767	1.40431	0.00219633	0.00156035	2.48911	52.2714	25.4268	004t008	-10.215	-11.329	18.3265
4	NA	4	900	NA	NA	004m022_292	8	257.494	160.864	4.23741	004m022	1	004m022_1	-	004m022_247	004m022_342	-0.752	4.151	-0.05655	1	4.21895	4.21857	0.00468772	0.0046873	2.48911	52.2714	27.5854	004t008	-10.076	-13.901	18.1926
4	NA	4	900	NA	NA	004m022_342	9	257.435	162.248	4.94094	004m022	1	004m022_1	-	004m022_292	004m022_392	-0.059	1.384	0.70353	1	1.55367	1.38526	0.0017263	0.00153917	2.48911	52.2714	26.968	004t008	-8.572	-15.107	17.5349
4	NA	4	900	NA	NA	004m022_392	10	258.456	165.015	2.93304	004m022	1	004m022_1	-	004m022_342	004m022_443	1.021	2.767	-2.0079	1	3.56797	2.94936	0.00396441	0.00327707	2.48911	52.2714	27.5562	004t008	-10.526	-14.162	19.469
4	NA	4	900	NA	NA	004m022_443	11	259.919	165.707	4.83366	004m022	1	004m022_1	-	004m022_392	004m022_497	1.463	0.692	1.90062	1	2.49632	1.6184	0.00277368	0.00179823	2.48911	52.2714	27.0841	004t008	-9.327	-13.739	17.9767
4	NA	4	900	NA	NA	004m022_497	12	259.367	167.091	5.49087	004m022	1	004m022_1	-	004m022_443	004m022_552	-0.552	1.384	0.65721	1	1.62852	1.49002	0.00180947	0.00165558	2.48911	52.2714	27.6183	004t008	-8.684	-14.315	17.0593
4	NA	4	900	NA	NA	004m022_552	13	263.349	169.859	3.76076	004m022	1	004m022_1	-	004m022_497	004m022_608	3.982	2.768	-1.73011	1	5.14892	4.84955	0.00572103	0.00538839	2.48911	52.2714	28.8831	004t008	-11.896	-16.503	18.6412
4	NA	4	900	NA	NA	004m022_608	14	265.633	171.242	4.68428	004m022	1	004m022_1	-	004m022_552	004m022_665	2.284	1.383	0.92352	1	2.82528	2.67008	0.00313921	0.00296676	2.48911	52.2714	29.3599	004t008	-12.892	-16.719	17.7177
4	NA	4	900	NA	NA	004m022_665	15	268.352	174.702	3.1902	004m022	1	004m022_1	-	004m022_608	004m022_722	2.719	3.46	-1.49408	1	4.64724	4.40052	0.0051636	0.00488946	2.48911	52.2714	31.9857	004t008	-16.162	-14.581	19.4324
4	NA	4	900	NA	NA	004m022_722	16	269.62	176.777	4.37283	004m022	1	004m022_1	-	004m022_665	004m022_779	1.268	2.075	1.18263	1	2.70408	2.43176	0.00300454	0.00270195	2.48911	52.2714	33.2329	004t008	-12.538	-19.358	18.0292
4	NA	4	900	NA	NA	004m022_779	17	273.453	178.853	2.97862	004m022	1	004m022_1	-	004m022_722	004m022_836	3.833	2.076	-1.39421	1	4.57662	4.35909	0.00508514	0.00484343	2.48911	52.2714	35.3801	004t008	-15.099	-20.864	19.6676
4	NA	4	900	NA	NA	004m022_836	18	274.713	178.853	5.91437	004m022	1	004m022_1	-	004m022_779	004m022_893	1.26	0	2.93575	1	3.19472	1.26	0.00354969	0.0014	2.48911	52.2714	35.2759	004t008	-17.559	-17.252	16.4876
4	NA	4	900	NA	NA	004m022_893	19	275.797	178.853	3.19861	004m022	1	004m022_1	-	004m022_836	004m022_950	1.084	0	-2.71576	1	2.92411	1.084	0.00324901	0.00120444	2.48911	52.2714	35.1723	004t008	-15.753	-19.963	19.5179
4	NA	4	900	NA	NA	004m022_950	20	276.946	179.545	4.36527	004m022	1	004m022_1	-	004m022_893	004m022_1006	1.149	0.692	1.16666	1	1.77768	1.34129	0.0019752	0.00149032	2.48911	52.2714	35.0911	004t008	-15.714	-20.615	18.0793
4	NA	4	900	NA	NA	004m022_1006	21	279.091	182.313	3.87156	004m022	1	004m022_1	-	004m022_950	004m022_1063	2.145	2.768	-0.49371	1	3.53647	3.50184	0.00392941	0.00389093	2.48911	52.2714	37.1511	004t008	-19.44	-20.021	18.5304
4	NA	4	900	NA	NA	004m022_1063	22	279.623	183.004	4.98042	004m022	1	004m022_1	-	004m022_1006	004m022_1120	0.532	0.691	1.10886	1	1.4107	0.872069	0.00156744	0.000968966	2.48911	52.2714	37.0247	004t008	-17.014	-21.122	18.7371
4	NA	4	900	NA	NA	004m022_1120	23	278.716	183.696	3.84116	004m022	1	004m022_1	-	004m022_1063	004m022_1178	-0.907	0.692	-1.13926	1	1.61227	1.14084	0.00179142	0.0012676	2.48911	52.2714	37.8541	004t008	-15.189	-20.341	19.0001
4	NA	4	900	NA	NA	004m022_1178	24	281.04	185.772	5.82715	004m022	1	004m022_1	-	004m022_1120	004m022_1237	2.324	2.076	1.98599	1	3.69525	3.11621	0.00410584	0.00346245	2.48911	52.2714	40.1572	004t008	-16.974	-16.205	21.6155
4	NA	4	900	NA	NA	004m022_1237	25	281.767	185.772	4.48668	004m022	1	004m022_1	-	004m022_1178	004m022_1299	0.727	0	-1.34047	1	1.52492	0.727	0.00169436	0.000807778	2.48911	52.2714	40.3777	004t008	-15.045	-21.45	18.3136
4	NA	4	900	NA	NA	004m022_1299	26	283.367	187.156	4.64151	004m022	1	004m022_1	-	004m022_1237	004m022_1363	1.6	1.384	0.15483	1	2.12119	2.11553	0.00235687	0.00235059	2.48911	52.2714	41.8738	004t008	-15.828	-23.666	17.7605
4	NA	4	900	NA	NA	004m022_1363	27	288.063	184.388	5.0728	004m022	1	004m022_1	-	004m022_1299	004m022_1428	4.696	-2.768	0.43129	1	5.46811	5.45108	0.00607568	0.00605675	2.48911	52.2714	39.3398	004t008	-14.926	-23.453	17.3292
4	NA	4	900	NA	NA	004m022_1428	28	287.246	182.313	6.04564	004m022	1	004m022_1	-	004m022_1363	004m022_1491	-0.817	-2.075	0.97284	1	2.43301	2.23005	0.00270334	0.00247783	2.48911	52.2714	37.2667	004t008	-10.928	-21.355	16.7626
4	NA	4	900	NA	NA	004m022_1491	29	290.939	179.025	5.40948	004m022	1	004m022_1	-	004m022_1428	004m022_1553	3.693	-3.288	-0.63616	1	4.98537	4.94461	0.0055393	0.00549401	2.48911	52.2714	34.135	004t008	-17.033	-14.551	16.9925
4	NA	4	900	NA	NA	004m022_1553	30	290.971	178.853	4.62264	004m022	1	004m022_1	-	004m022_1491	004m022_1615	0.032	-0.172	-0.78684	1	0.806055	0.174951	0.000895617	0.00019439	2.48911	52.2714	33.9032	004t008	-12.593	-16.834	18.1687
4	NA	4	900	NA	NA	004m022_1615	31	292.588	179.545	3.01566	004m022	1	004m022_1	-	004m022_1553	004m022_1679	1.617	0.692	-1.60698	1	2.38242	1.75885	0.00264714	0.00195428	2.48911	52.2714	34.6345	004t008	-13.744	-17.049	19.3863
4	NA	4	900	NA	NA	004m022_1679	32	294.221	178.853	2.8145	004m022	1	004m022_1	-	004m022_1615	004m022_1743	1.633	-0.692	-0.20116	1	1.78494	1.77357	0.00198327	0.00197063	2.48911	52.2714	33.8578	004t008	-15.327	-11.676	19.5875
4	NA	4	900	NA	NA	004m022_1743	33	294.634	178.161	3.90738	004m022	1	004m022_1	-	004m022_1679	004m022_1806	0.413	-0.692	1.09288	1	1.35787	0.805874	0.00150875	0.000895416	2.48911	52.2714	33.0295	004t008	-14.885	-14.153	13.8838
4	NA	4	900	NA	NA	004m022_1806	34	286.493	174.01	22.1477	004m022	1	004m022_1	-	004m022_1743	004m022_1870	-8.141	-4.151	18.2403	1	20.4014	9.1382	0.0226682	0.0101536	2.48911	52.2714	29.979	004t008	-4.411	-5.922	0.3896
4	NA	4	900	NA	NA	004m022_1870	35	288.171	177.005	19.0943	004m022	1	004m022_1	-	004m022_1806	004m022_1933	1.678	2.995	-3.0534	1	4.59445	3.43303	0.00510494	0.00381448	2.48911	52.2714	33.5521	004t008	-9.702	-5.592	3.6152
4	NA	4	900	NA	NA	004m022_1933	36	288.863	176.028	22.3339	004m022	1	004m022_1	-	004m022_1870	004m022_1996	0.692	-0.977	3.2396	1	3.45375	1.19724	0.0038375	0.00133027	2.48911	52.2714	33.5568	004t008	-4.073	-7.529	5.3756
4	NA	4	900	NA	NA	004m022_1996	37	290.939	175.502	18.6821	004m022	1	004m022_1	-	004m022_1933	004m022_2060	2.076	-0.526	-3.6518	1	4.23345	2.1416	0.00470383	0.00237956	2.48911	52.2714	33.627	004t008	-8.39	-6.402	3.862
4	NA	4	900	NA	NA	004m022_2060	38	293.015	174.976	15.0303	004m022	1	004m022_1	-	004m022_1996	004m022_2125	2.076	-0.526	-3.6518	1	4.23345	2.1416	0.00470383	0.00237956	2.48911	52.2714	32.9834	004t008	-8.112	-7.46	7.77
4	NA	4	900	NA	NA	004m022_2125	39	293.707	177.194	14.7624	004m022	1	004m022_1	-	004m022_2060	004m022_2191	0.692	2.218	-0.2679	1	2.33884	2.32344	0.00259871	0.0025816	2.48911	52.2714	35.3746	004t008	-11.693	-7.732	8.096
4	NA	4	900	NA	NA	004m022_2191	40	293.015	176.579	18.3126	004m022	1	004m022_1	-	004m022_2125	004m022_2256	-0.692	-0.615	3.5502	1	3.66892	0.925791	0.00407658	0.00102866	2.48911	52.2714	35.2682	004t008	-9.768	-9.11	4.3731
4	NA	4	900	NA	NA	004m022_2256	41	295.09	176.934	13.6292	004m022	1	004m022_1	-	004m022_2191	004m022_2320	2.075	0.355	-4.6834	1	5.13477	2.10515	0.0057053	0.00233905	2.48911	52.2714	36.198	004t008	-12.085	-9.262	8.9984
4	NA	4	900	NA	NA	004m022_2320	42	295.782	176.612	15.6328	004m022	1	004m022_1	-	004m022_2256	004m022_2384	0.692	-0.322	2.0036	1	2.14405	0.763248	0.00238228	0.000848054	2.48911	52.2714	36.7612	004t008	-12.391	-8.773	6.7692
4	NA	4	900	NA	NA	004m022_2384	43	296.474	173.625	18.881	004m022	1	004m022_1	-	004m022_2320	004m022_2448	0.692	-2.987	3.2482	1	4.46675	3.06611	0.00496305	0.00340679	2.48911	52.2714	34.7824	004t008	-9.974	-9.647	3.987
4	NA	4	900	NA	NA	004m022_2448	44	293.707	171.142	22.0844	004m022	1	004m022_1	-	004m022_2384	004m022_2511	-2.767	-2.483	3.2034	1	4.90748	3.71774	0.00545275	0.00413082	2.48911	52.2714	34.0056	004t008	-5.617	-7.931	1.5103
4	NA	4	900	NA	NA	004m022_2511	45	293.707	171.278	24.0365	004m022	1	004m022_1	-	004m022_2448	004m022_2574	0	0.136	1.9521	1	1.95683	0.136	0.00217426	0.000151111	2.48911	52.2714	34.8388	004t008	-6.719	-7.437	-0.6626
4	NA	4	900	NA	NA	004m022_2574	46	295.09	168.838	27.3317	004m022	1	004m022_1	-	004m022_2511	004m022_2636	1.383	-2.44	3.2952	1	4.3272	2.80469	0.004808	0.00311632	2.48911	52.2714	32.7719	004t008	-7.064	-1.008	0.5215
4	NA	4	900	NA	NA	004m022_2636	47	296.474	167.618	29.9026	004m022	1	004m022_1	-	004m022_2574	004m022_2698	1.384	-1.22	2.5709	1	3.16439	1.84495	0.00351599	0.00204995	2.48911	52.2714	32.4325	004t008	-4.938	-4.105	-0.9788
4	NA	4	900	NA	NA	004m022_2698	48	302.009	168.462	33.4818	004m022	1	004m022_1	-	004m022_2636	004m022_2760	5.535	0.844	3.5792	1	6.64524	5.59898	0.0073836	0.00622109	2.48911	52.2714	32.4557	004t008	-8.542	-4.084	-2.2319
4	NA	4	900	NA	NA	004m022_2760	49	302.701	168.671	33.2221	004m022	1	004m022_1	end	004m022_2698	NA	0.692	0.209	-0.2597	1	0.768107	0.722873	0.000853453	0.000803192	2.48911	52.2714	33.688	004t008	-11.824	-3.11	-1.7942
4	NA	4	900	NA	NA	004m023_23	1	274.334	196.239	29.9467	004m023	1	004m023_1	track_start	NA	004m023_56	NA	NA	NA	NA	NA	NA	NA	NA	2.48911	52.2714	21.9164	004t006	-2.158	4.324	3.1715
4	NA	4	900	NA	NA	004m023_56	2	281.253	195.209	28.1855	004m023	1	004m023_1	-	004m023_23	004m023_92	6.919	-1.03	-1.7612	1	7.21355	6.99525	0.00801505	0.0077725	2.48911	52.2714	19.7775	004t006	-0.687	-0.372	4.173
4	NA	4	900	NA	NA	004m023_92	3	281.944	195.621	26.2805	004m023	1	004m023_1	-	004m023_56	004m023_128	0.691	0.412	-1.905	1	2.06791	0.804503	0.00229768	0.000893892	2.48911	52.2714	20.7054	004t006	-2.584	2.201	1.1045
4	NA	4	900	NA	NA	004m023_128	4	280.561	194.944	23.8204	004m023	1	004m023_1	-	004m023_92	004m023_166	-1.383	-0.677	-2.4601	1	2.90226	1.53981	0.00322473	0.0017109	2.48911	52.2714	24.2772	004t006	0.687	2.334	4.0156
4	NA	4	900	NA	NA	004m023_166	5	281.253	196.361	21.9113	004m023	1	004m023_1	-	004m023_128	004m023_207	0.692	1.417	-1.9091	1	2.47617	1.57694	0.0027513	0.00175216	2.48911	52.2714	24.0543	004t006	-0.006	1.105	5.7028
4	NA	4	900	NA	NA	004m023_207	6	281.253	197.58	21.187	004m023	1	004m023_1	-	004m023_166	004m023_248	0	1.219	-0.7243	1	1.41795	1.219	0.0015755	0.00135444	2.48911	52.2714	24.5074	004t006	-2.756	1.442	1.215
4	NA	4	900	NA	NA	004m023_248	7	281.253	197.795	20.4666	004m023	1	004m023_1	-	004m023_207	004m023_293	0	0.215	-0.7204	1	0.751799	0.215	0.000835332	0.000238889	2.48911	52.2714	25.6195	004t006	1.367	3.812	1.9354
4	NA	4	900	NA	NA	004m023_293	8	281.253	200.719	22.2019	004m023	1	004m023_1	-	004m023_248	004m023_343	0	2.924	1.7353	1	3.40015	2.924	0.00377795	0.00324889	2.48911	52.2714	25.357	004t006	-1.123	4.547	0.2001
4	NA	4	900	NA	NA	004m023_343	9	282.636	202.683	20.3402	004m023	1	004m023_1	-	004m023_293	004m023_393	1.383	1.964	-1.8617	1	3.03906	2.40208	0.00337674	0.00266898	2.48911	52.2714	24.6544	004t006	2.764	2.606	2.1324
4	NA	4	900	NA	NA	004m023_393	10	284.02	204.489	23.8238	004m023	1	004m023_1	-	004m023_343	004m023_444	1.384	1.806	3.4836	1	4.16084	2.27532	0.00462315	0.00252814	2.48911	52.2714	24.0672	004t006	0.072	2.278	-1.4218
4	NA	4	900	NA	NA	004m023_444	11	284.712	207.712	23.5518	004m023	1	004m023_1	-	004m023_393	004m023_498	0.692	3.223	-0.272	1	3.30765	3.29645	0.00367517	0.00366272	2.48911	52.2714	22.2079	004t006	3.055	1.388	-0.8301
4	NA	4	900	NA	NA	004m023_498	12	284.712	208.807	21.8002	004m023	1	004m023_1	-	004m023_444	004m023_553	0	1.095	-1.7516	1	2.0657	1.095	0.00229523	0.00121667	2.48911	52.2714	22.2593	004t006	-2.036	3.137	0.6018
4	NA	4	900	NA	NA	004m023_553	13	284.02	208.587	21.1349	004m023	1	004m023_1	-	004m023_498	004m023_609	-0.692	-0.22	-0.6653	1	0.984829	0.726129	0.00109425	0.000806811	2.48911	52.2714	23.6593	004t006	2.763	5.078	1.2671
4	NA	4	900	NA	NA	004m023_609	14	286.096	207.147	24.8867	004m023	1	004m023_1	-	004m023_553	004m023_666	2.076	-1.44	3.7518	1	4.5232	2.52653	0.00502578	0.00280726	2.48911	52.2714	24.1152	004t006	2.192	1.018	2.8044
4	NA	4	900	NA	NA	004m023_666	15	289.555	205.74	24.1126	004m023	1	004m023_1	-	004m023_609	004m023_723	3.459	-1.407	-0.7741	1	3.8136	3.73421	0.00423734	0.00414912	2.48911	52.2714	24.0339	004t006	0.068	-0.552	3.4021
4	NA	4	900	NA	NA	004m023_723	16	289.555	205.062	23.4988	004m023	1	004m023_1	-	004m023_666	004m023_780	0	-0.678	-0.6138	1	0.914568	0.678	0.00101619	0.000753333	2.48911	52.2714	25.7245	004t006	-2.697	1.267	3.9549
4	NA	4	900	NA	NA	004m023_780	17	289.555	205.322	26.4782	004m023	1	004m023_1	-	004m023_723	004m023_837	0	0.26	2.9794	1	2.99072	0.26	0.00332303	0.000288889	2.48911	52.2714	27.8031	004t006	-0.48	3.52	0.991
4	NA	4	900	NA	NA	004m023_837	18	289.555	206.417	24.7265	004m023	1	004m023_1	-	004m023_780	004m023_894	0	1.095	-1.7517	1	2.06579	1.095	0.00229532	0.00121667	2.48911	52.2714	29.256	004t006	-2.178	3.169	3.1742
4	NA	4	900	NA	NA	004m023_894	19	292.323	207.274	25.5379	004m023	1	004m023_1	-	004m023_837	004m023_951	2.768	0.857	0.8114	1	3.00909	2.89763	0.00334344	0.00321959	2.48911	52.2714	29.1806	004t006	-0.142	2.24	1.8423
4	NA	4	900	NA	NA	004m023_951	20	294.398	207.764	22.8068	004m023	1	004m023_1	-	004m023_894	004m023_1007	2.075	0.49	-2.7311	1	3.46477	2.13207	0.00384974	0.00236897	2.48911	52.2714	28.8755	004t006	1.568	3.02	4.5734
4	NA	4	900	NA	NA	004m023_1007	21	297.858	208.672	19.5567	004m023	1	004m023_1	-	004m023_951	004m023_1064	3.46	0.908	-3.2501	1	4.83314	3.57716	0.00537015	0.00397462	2.48911	52.2714	27.4423	004t006	0.053	5.974	3.2864
4	NA	4	900	NA	NA	004m023_1064	22	300.625	209.449	13.8934	004m023	1	004m023_1	-	004m023_1007	004m023_1121	2.767	0.777	-5.6633	1	6.35083	2.87402	0.00705647	0.00319336	2.48911	52.2714	26.5495	004t006	-2.889	6.799	8.9435
4	NA	4	900	NA	NA	004m023_1121	23	304.085	211.576	9.91884	004m023	1	004m023_1	-	004m023_1064	004m023_1179	3.46	2.127	-3.97456	1	5.68268	4.06149	0.00631409	0.00451277	2.48911	52.2714	23.9825	004t006	-3.653	5.481	12.506
4	NA	4	900	NA	NA	004m023_1179	24	305.469	212.637	16.3858	004m023	1	004m023_1	-	004m023_1121	004m023_1238	1.384	1.061	6.46696	1	6.69797	1.7439	0.00744218	0.00193766	2.48911	52.2714	23.4238	004t006	-3.601	8.074	6.0195
4	NA	4	900	NA	NA	004m023_1238	25	307.544	214.742	8.71493	004m023	1	004m023_1	-	004m023_1179	004m023_1300	2.075	2.105	-7.67087	1	8.22064	2.95578	0.00913404	0.0032842	2.48911	52.2714	21.6699	004t006	-3.616	5.139	13.6871
4	NA	4	900	NA	NA	004m023_1300	26	307.544	215.521	8.50612	004m023	1	004m023_1	-	004m023_1238	004m023_1364	0	0.779	-0.20881	1	0.8065	0.779	0.000896111	0.000865556	2.48911	52.2714	22.3425	004t006	-0.515	3.687	13.9308
4	NA	4	900	NA	NA	004m023_1364	27	309.62	215.424	3.41363	004m023	1	004m023_1	-	004m023_1300	004m023_1429	2.076	-0.097	-5.09249	1	5.50024	2.07826	0.00611138	0.00230918	2.48911	52.2714	22.9293	004t006	-0.548	2.623	18.9884
4	NA	4	900	NA	NA	004m023_1429	28	311.004	215.074	4.02811	004m023	1	004m023_1	-	004m023_1364	004m023_1492	1.384	-0.35	0.61448	1	1.5542	1.42757	0.00172689	0.00158619	2.48911	52.2714	24.0521	004t006	-4.297	7.405	13.6237
4	NA	4	900	NA	NA	004m023_1492	29	312.388	215.705	2.78845	004m023	1	004m023_1	-	004m023_1429	004m023_1554	1.384	0.631	-1.23966	1	1.96224	1.52106	0.00218026	0.00169006	2.48911	52.2714	23.3984	004t006	-3.128	7.703	14.825
4	NA	4	900	NA	NA	004m023_1554	30	313.771	215.817	4.73734	004m023	1	004m023_1	-	004m023_1492	004m023_1616	1.383	0.112	1.94889	1	2.39236	1.38753	0.00265818	0.0015417	2.48911	52.2714	23.2087	004t006	-2.101	6.102	12.6865
4	NA	4	900	NA	NA	004m023_1616	31	315.155	215.591	6.37883	004m023	1	004m023_1	-	004m023_1554	004m023_1680	1.384	-0.226	1.64149	1	2.15894	1.40233	0.00239882	0.00155815	2.48911	52.2714	23.321	004t006	-5.309	3.175	11.045
4	NA	4	900	NA	NA	004m023_1680	32	319.998	227.19	2.77327	004m023	1	004m023_1	-	004m023_1616	004m023_1744	4.843	11.599	-3.60556	1	13.0764	12.5695	0.0145293	0.0139661	2.48911	52.2714	13.3775	004t006	-1.452	-0.269	14.6505
4	NA	4	900	NA	NA	004m023_1744	33	322.074	230.063	3.11567	004m023	1	004m023_1	-	004m023_1680	004m023_1807	2.076	2.873	0.3424	1	3.56106	3.54456	0.00395673	0.0039384	2.48911	52.2714	12.4298	004t006	-2.061	-1.587	14.3081
4	NA	4	900	NA	NA	004m023_1807	34	324.15	230.26	3.77754	004m023	1	004m023_1	-	004m023_1744	004m023_1871	2.076	0.197	0.66187	1	2.18784	2.08533	0.00243094	0.00231703	2.48911	52.2714	13.7037	004t006	-3.977	-3.16	13.6924
4	NA	4	900	NA	NA	004m023_1871	35	324.842	230.479	4.44286	004m023	1	004m023_1	-	004m023_1807	004m023_1934	0.692	0.219	0.66532	1	0.98462	0.725827	0.00109402	0.000806475	2.48911	52.2714	14.691	004t006	-1.932	-0.539	12.9809
4	NA	4	900	NA	NA	004m023_1934	36	325.533	229.909	4.39206	004m023	1	004m023_1	-	004m023_1871	004m023_1997	0.691	-0.57	-0.0508	1	0.897197	0.895757	0.000996885	0.000995286	2.48911	52.2714	16.4044	004t006	-7.076	2.499	8.21234
4	NA	4	900	NA	NA	004m023_1997	37	327.609	229.078	3.20812	004m023	1	004m023_1	-	004m023_1934	004m023_2061	2.076	-0.831	-1.18394	1	2.53023	2.23614	0.00281136	0.0024846	2.48911	52.2714	17.4483	004t006	-7.111	1.898	9.38138
4	NA	4	900	NA	NA	004m023_2061	38	328.301	229.761	5.20758	004m023	1	004m023_1	-	004m023_1997	004m023_2126	0.692	0.683	1.99946	1	2.22333	0.972293	0.00247037	0.00108033	2.48911	52.2714	18.6181	004t006	-7.383	2.476	7.75722
4	NA	4	900	NA	NA	004m023_2126	39	328.301	229.975	4.48734	004m023	1	004m023_1	-	004m023_2061	004m023_2192	0	0.214	-0.72024	1	0.75136	0.214	0.000834844	0.000237778	2.48911	52.2714	20.5934	004t006	-3.69	3.345	8.14906
4	NA	4	900	NA	NA	004m023_2192	40	329.685	231.623	4.16867	004m023	1	004m023_1	-	004m023_2126	004m023_2257	1.384	1.648	-0.31867	1	2.17553	2.15206	0.00241725	0.00239118	2.48911	52.2714	20.5838	004t006	-2.549	1.407	8.58203
4	NA	4	900	NA	NA	004m023_2257	41	334.528	234.032	6.86979	004m023	1	004m023_1	-	004m023_2192	004m023_2321	4.843	2.409	2.70112	1	6.04599	5.40906	0.00671777	0.00601007	2.48911	52.2714	16.4737	004t006	-6.807	2.641	5.57581
4	NA	4	900	NA	NA	004m023_2321	42	336.604	237.446	5.87408	004m023	1	004m023_1	-	004m023_2257	004m023_2385	2.076	3.414	-0.99571	1	4.11784	3.99564	0.00457538	0.0044396	2.48911	52.2714	13.3954	004t006	-5.803	3.028	6.57152
4	NA	4	900	NA	NA	004m023_2385	43	337.296	237.881	5.81914	004m023	1	004m023_1	-	004m023_2321	004m023_2449	0.692	0.435	-0.05494	1	0.819211	0.817367	0.000910235	0.000908186	2.48911	52.2714	13.5572	004t006	-4.796	1.769	6.62646
4	NA	4	900	NA	NA	004m023_2449	44	337.296	244.84	5.89021	004m023	1	004m023_1	-	004m023_2385	004m023_2512	0	6.959	0.07107	1	6.95936	6.959	0.00773263	0.00773222	2.48911	52.2714	109.175	004t008	-1.157	-2.308	6.55539
4	NA	4	900	NA	NA	004m023_2512	45	336.604	245.275	3.98873	004m023	1	004m023_1	-	004m023_2449	004m023_2575	-0.692	0.435	-1.90148	1	2.06971	0.817367	0.00229968	0.000908186	2.48911	52.2714	109.363	004t008	-5.449	-2.742	3.47861
4	NA	4	900	NA	NA	004m023_2575	46	336.604	245.308	6.76373	004m023	1	004m023_1	-	004m023_2512	004m023_2637	0	0.033	2.775	1	2.7752	0.033	0.00308355	3.66667e-05	2.48911	52.2714	15.9424	004t015	-4.809	0.532	0.70361
4	NA	4	900	NA	NA	004m023_2637	47	338.679	243.563	3.83611	004m023	1	004m023_1	-	004m023_2575	004m023_2699	2.075	-1.745	-2.92762	1	3.99019	2.71121	0.00443354	0.00301245	2.48911	52.2714	16.1618	004t015	0.033	-0.397	8.60949
4	NA	4	900	NA	NA	004m023_2699	48	339.371	240.78	5.43851	004m023	1	004m023_1	-	004m023_2637	004m023_2761	0.692	-2.783	1.6024	1	3.28506	2.86774	0.00365007	0.00318638	2.48911	52.2714	16.8644	004t015	-6.321	-2.005	2.02883
4	NA	4	900	NA	NA	004m023_2761	49	339.371	240.554	5.23388	004m023	1	004m023_1	end	004m023_2699	NA	0	-0.226	-0.20463	1	0.304876	0.226	0.000338751	0.000251111	2.48911	52.2714	17.1473	004t015	-4.843	-0.81	2.71194
4	NA	4	900	NA	NA	004m024_24	1	279.177	226.563	20.6083	004m024	1	004m024_1	track_start	NA	004m024_57	NA	NA	NA	NA	NA	NA	NA	NA	2.48911	52.2714	18.5316	004t006	-4.741	-1.383	11.7502
4	NA	4	900	NA	NA	004m024_57	2	284.712	226.911	20.0785	004m024	1	004m024_1	-	004m024_24	004m024_93	5.535	0.348	-0.5298	1	5.57118	5.54593	0.0061902	0.00616214	2.48911	52.2714	18.2329	004t006	-3.037	-5.029	7.3384
4	NA	4	900	NA	NA	004m024_93	3	287.48	230.726	25.4003	004m024	1	004m024_1	-	004m024_57	004m024_129	2.768	3.815	5.3218	1	7.10898	4.71339	0.00789887	0.0052371	2.48911	52.2714	22.5189	004t006	-5.541	-4.047	1.9799
4	NA	4	900	NA	NA	004m024_129	4	288.171	231.871	19.5869	004m024	1	004m024_1	-	004m024_93	004m024_167	0.691	1.145	-5.8134	1	5.96524	1.33735	0.00662805	0.00148594	2.48911	52.2714	25.3187	004t006	-3.363	-6.092	7.8085
4	NA	4	900	NA	NA	004m024_167	5	288.171	233.057	16.0876	004m024	1	004m024_1	-	004m024_129	004m024_208	0	1.186	-3.4993	1	3.69482	1.186	0.00410536	0.00131778	2.48911	52.2714	24.8771	004t006	-2.832	-4.998	11.2926
4	NA	4	900	NA	NA	004m024_208	6	290.939	233.462	16.4897	004m024	1	004m024_1	-	004m024_167	004m024_249	2.768	0.405	0.4021	1	2.82622	2.79747	0.00314025	0.0031083	2.48911	52.2714	22.4822	004t006	-4.182	-4.779	11.5891
4	NA	4	900	NA	NA	004m024_249	7	292.323	236.792	16.7808	004m024	1	004m024_1	-	004m024_208	004m024_294	1.384	3.33	0.2911	1	3.61789	3.60616	0.00401987	0.00400684	2.48911	52.2714	23.4572	004t006	-8.368	-9.384	5.899
4	NA	4	900	NA	NA	004m024_294	8	291.631	241.552	12.3952	004m024	1	004m024_1	-	004m024_249	004m024_344	-0.692	4.76	-4.3856	1	6.50922	4.81004	0.00723247	0.00534449	2.48911	52.2714	26.5456	004t006	-7.78	-11.078	10.1405
4	NA	4	900	NA	NA	004m024_344	9	291.631	242.839	17.2205	004m024	1	004m024_1	-	004m024_294	004m024_394	0	1.287	4.8253	1	4.99399	1.287	0.00554887	0.00143	2.48911	52.2714	26.1488	004t006	-8.697	-7.616	5.3078
4	NA	4	900	NA	NA	004m024_394	10	293.707	245.599	17.4608	004m024	1	004m024_1	-	004m024_344	004m024_445	2.076	2.76	0.2403	1	3.46195	3.4536	0.00384661	0.00383734	2.48911	52.2714	26.4055	004t006	-8.299	-10.566	4.9412
4	NA	4	900	NA	NA	004m024_445	11	295.782	249.341	24.9942	004m024	1	004m024_1	-	004m024_394	004m024_500	2.075	3.742	7.5334	1	8.66374	4.27881	0.00962637	0.00475423	2.48911	52.2714	28.7123	004t006	-6.457	-7.813	2.386
4	NA	4	900	NA	NA	004m024_500	12	295.782	249.555	24.2739	004m024	1	004m024_1	-	004m024_445	004m024_555	0	0.214	-0.7203	1	0.751417	0.214	0.000834908	0.000237778	2.48911	52.2714	28.1612	004t006	-7.307	-5.163	3.1063
4	NA	4	900	NA	NA	004m024_555	13	297.858	248.182	33.5755	004m024	1	004m024_1	-	004m024_500	004m024_611	2.076	-1.373	9.3016	1	9.62885	2.48896	0.0106987	0.00276551	2.48911	52.2714	25.607	004t006	-7.481	-1.529	-0.4174
4	NA	4	900	NA	NA	004m024_611	14	297.858	251.592	38.495	004m024	1	004m024_1	-	004m024_555	004m024_668	0	3.41	4.9195	1	5.98578	3.41	0.00665087	0.00378889	2.48911	52.2714	28.051	004t006	-3.391	-5.605	-0.7471
4	NA	4	900	NA	NA	004m024_668	15	295.782	255.313	29.4921	004m024	1	004m024_1	-	004m024_611	004m024_725	-2.076	3.721	-9.0029	1	9.96031	4.26094	0.011067	0.00473438	2.48911	52.2714	31.2675	004t006	-4.55	-5.802	3.1012
4	NA	4	900	NA	NA	004m024_725	16	294.398	254.14	32.07	004m024	1	004m024_1	-	004m024_668	004m024_782	-1.384	-1.173	2.5779	1	3.15229	1.81422	0.00350255	0.0020158	2.48911	52.2714	29.734	004t006	-3.758	-3.161	0.7217
4	NA	4	900	NA	NA	004m024_782	17	295.782	254.67	31.6531	004m024	1	004m024_1	-	004m024_725	004m024_839	1.384	0.53	-0.4169	1	1.53953	1.48201	0.00171059	0.00164668	2.48911	52.2714	29.0545	004t006	-4.331	0.008	1.5369
4	NA	4	900	NA	NA	004m024_839	18	296.474	255.477	34.6801	004m024	1	004m024_1	-	004m024_782	004m024_896	0.692	0.807	3.027	1	3.20825	1.06307	0.00356472	0.00118119	2.48911	52.2714	28.9257	004t006	-1.197	-3.224	-1.8629
4	NA	4	900	NA	NA	004m024_896	19	297.858	255.544	32.9289	004m024	1	004m024_1	-	004m024_839	004m024_953	1.384	0.067	-1.7512	1	2.23308	1.38562	0.0024812	0.00153958	2.48911	52.2714	27.8918	004t006	-1.574	-2.472	-0.5704
4	NA	4	900	NA	NA	004m024_953	20	299.242	257.271	29.9375	004m024	1	004m024_1	-	004m024_896	004m024_1009	1.384	1.727	-2.9914	1	3.72108	2.21314	0.00413454	0.00245904	2.48911	52.2714	29.0764	004t006	-2.53	-3.035	1.3871
4	NA	4	900	NA	NA	004m024_1009	21	301.317	257.919	31.0087	004m024	1	004m024_1	-	004m024_953	004m024_1066	2.075	0.648	1.0712	1	2.42343	2.17383	0.0026927	0.00241536	2.48911	52.2714	28.9979	004t006	-2.89	-1.069	2.5531
4	NA	4	900	NA	NA	004m024_1066	22	301.317	261.182	33.051	004m024	1	004m024_1	-	004m024_1009	004m024_1123	0	3.263	2.0423	1	3.84944	3.263	0.00427715	0.00362556	2.48911	52.2714	32.16	004t006	-1.981	-2.564	-0.6925
4	NA	4	900	NA	NA	004m024_1123	23	301.317	262.65	34.3811	004m024	1	004m024_1	-	004m024_1066	004m024_1181	0	1.468	1.3301	1	1.98096	1.468	0.00220106	0.00163111	2.48911	52.2714	32.7754	004t006	-0.244	-2.401	-1.6917
4	NA	4	900	NA	NA	004m024_1181	24	299.242	262.634	30.2241	004m024	1	004m024_1	-	004m024_1123	004m024_1240	-2.075	-0.016	-4.157	1	4.64613	2.07506	0.00516237	0.00230562	2.48911	52.2714	33.0169	004t006	-2.342	-0.32	-2.1385
4	NA	4	900	NA	NA	004m024_1240	25	300.625	264.587	27.4375	004m024	1	004m024_1	-	004m024_1181	004m024_1302	1.383	1.953	-2.7866	1	3.67315	2.39309	0.00408128	0.00265899	2.48911	52.2714	33.4129	004t006	-4.13	-0.645	0.8937
4	NA	4	900	NA	NA	004m024_1302	26	302.701	265.156	22.0338	004m024	1	004m024_1	-	004m024_1240	004m024_1366	2.076	0.569	-5.4037	1	5.81666	2.15257	0.00646295	0.00239174	2.48911	52.2714	33.3441	004t006	-4.646	-1.459	5.445
4	NA	4	900	NA	NA	004m024_1366	27	303.393	266.076	25.1633	004m024	1	004m024_1	-	004m024_1302	004m024_1431	0.692	0.92	3.1295	1	3.33452	1.1512	0.00370502	0.00127911	2.48911	52.2714	34.2282	004t006	-2.904	-4.441	2.8362
4	NA	4	900	NA	NA	004m024_1431	28	306.161	268.796	23.0894	004m024	1	004m024_1	-	004m024_1366	004m024_1494	2.768	2.72	-2.0739	1	4.40015	3.88075	0.00488905	0.00431194	2.48911	52.2714	35.7574	004t006	-5.157	-5.349	4.2908
4	NA	4	900	NA	NA	004m024_1494	29	308.236	269.952	20.0471	004m024	1	004m024_1	-	004m024_1431	004m024_1556	2.075	1.156	-3.0423	1	3.85973	2.37528	0.00428859	0.0026392	2.48911	52.2714	36.4977	004t006	-6.183	-7.195	2.7473
4	NA	4	900	NA	NA	004m024_1556	30	309.62	267.547	26.1173	004m024	1	004m024_1	-	004m024_1494	004m024_1618	1.384	-2.405	6.0702	1	6.67434	2.77479	0.00741593	0.0030831	2.48911	52.2714	34.2914	004t006	-1.336	-5.893	1.5738
4	NA	4	900	NA	NA	004m024_1618	31	311.004	268.754	26.3142	004m024	1	004m024_1	-	004m024_1556	004m024_1682	1.384	1.207	0.1969	1	1.84691	1.83638	0.00205212	0.00204043	2.48911	52.2714	35.3691	004t006	-1.234	-5.329	1.066
4	NA	4	900	NA	NA	004m024_1682	32	312.388	272.863	26.3965	004m024	1	004m024_1	-	004m024_1618	004m024_1746	1.384	4.109	0.0823	1	4.3366	4.33582	0.00481845	0.00481758	2.48911	52.2714	37.6749	004t006	-3.704	-6.824	6.172
4	NA	4	900	NA	NA	004m024_1746	33	314.463	274.991	29.7228	004m024	1	004m024_1	-	004m024_1682	004m024_1809	2.075	2.128	3.3263	1	4.46075	2.97221	0.00495639	0.00330245	2.48911	52.2714	37.8919	004t006	-2.942	-4.757	2.7678
4	NA	4	900	NA	NA	004m024_1809	34	316.539	276.113	33.0531	004m024	1	004m024_1	-	004m024_1746	004m024_1873	2.076	1.122	3.3303	1	4.08161	2.3598	0.00453512	0.002622	2.48911	52.2714	37.1845	004t006	-3.053	-5.972	0.1721
4	NA	4	900	NA	NA	004m024_1873	35	317.231	276.728	29.503	004m024	1	004m024_1	-	004m024_1809	004m024_1936	0.692	0.615	-3.5501	1	3.66883	0.925791	0.00407648	0.00102866	2.48911	52.2714	38.2639	004t006	-1.524	-7.496	-1.0554
4	NA	4	900	NA	NA	004m024_1936	36	319.998	276.49	32.0662	004m024	1	004m024_1	-	004m024_1873	004m024_1999	2.767	-0.238	2.5632	1	3.77928	2.77722	0.0041992	0.0030858	2.48911	52.2714	37.7067	004t006	-2.104	-4.133	0.6283
4	NA	4	900	NA	NA	004m024_1999	37	321.382	276.817	33.2944	004m024	1	004m024_1	-	004m024_1936	004m024_2063	1.384	0.327	1.2282	1	1.87906	1.42211	0.00208784	0.00158012	2.48911	52.2714	38.2633	004t006	-1.415	-6.506	3.5829
4	NA	4	900	NA	NA	004m024_2063	38	322.074	278.256	33.2353	004m024	1	004m024_1	-	004m024_1999	004m024_2128	0.692	1.439	-0.0591	1	1.59784	1.59674	0.00177537	0.00177416	2.48911	52.2714	38.5966	004t006	-4.113	-4.552	-0.7631
4	NA	4	900	NA	NA	004m024_2128	39	322.074	278.651	29.0198	004m024	1	004m024_1	-	004m024_2063	004m024_2194	0	0.395	-4.2155	1	4.23397	0.395	0.00470441	0.000438889	2.48911	52.2714	38.3847	004t006	-0.958	-5.141	-1.6396
4	NA	4	900	NA	NA	004m024_2194	40	320.69	278.437	27.8939	004m024	1	004m024_1	-	004m024_2128	004m024_2259	-1.384	-0.214	-1.1259	1	1.79691	1.40045	0.00199657	0.00155605	2.48911	52.2714	38.551	004t006	-0.309	-4.193	-0.5137
4	NA	4	900	NA	NA	004m024_2259	41	322.074	279.972	27.4728	004m024	1	004m024_1	-	004m024_2194	004m024_2323	1.384	1.535	-0.4211	1	2.10927	2.0668	0.00234363	0.00229645	2.48911	52.2714	39.8936	004t006	-3.166	-3.734	5.2892
4	NA	4	900	NA	NA	004m024_2323	42	320.69	282.604	21.6075	004m024	1	004m024_1	-	004m024_2259	004m024_2387	-1.384	2.632	-5.8653	1	6.57606	2.9737	0.00730674	0.00330411	2.48911	52.2714	43.7225	004t006	-2.646	-7.704	1.0034
4	NA	4	900	NA	NA	004m024_2387	43	319.998	284.033	18.7772	004m024	1	004m024_1	-	004m024_2323	004m024_2451	-0.692	1.429	-2.8303	1	3.24523	1.58774	0.00360581	0.00176415	2.48911	52.2714	46.1837	004t006	-3.309	-9.523	4.6417
4	NA	4	900	NA	NA	004m024_2451	44	319.998	285.794	16.7144	004m024	1	004m024_1	-	004m024_2387	004m024_2514	0	1.761	-2.0628	1	2.71224	1.761	0.0030136	0.00195667	2.48911	52.2714	120.782	004t005	-1.905	-9.664	5.6876
4	NA	4	900	NA	NA	004m024_2514	45	319.998	287.454	6.32712	004m024	1	004m024_1	-	004m024_2451	004m024_2577	0	1.66	-10.3873	1	10.5191	1.66	0.0116879	0.00184444	2.48911	52.2714	120.296	004t005	-1.694	-14.092	11.0967
4	NA	4	900	NA	NA	004m024_2577	46	322.074	288.509	4.10747	004m024	1	004m024_1	-	004m024_2514	004m024_2639	2.076	1.055	-2.21965	1	3.21709	2.32869	0.00357454	0.00258743	2.48911	52.2714	50.7827	004t015	-2.013	-13.649	13.3163
4	NA	4	900	NA	NA	004m024_2639	47	321.382	289.474	9.09006	004m024	1	004m024_1	-	004m024_2577	004m024_2701	-0.692	0.965	4.98259	1	5.12214	1.18747	0.00569126	0.00131941	2.48911	52.2714	51.8488	004t015	-0.237	-13.956	8.46804
4	NA	4	900	NA	NA	004m024_2701	48	317.231	285.987	19.5985	004m024	1	004m024_1	-	004m024_2639	004m024_2763	-4.151	-3.487	10.5084	1	11.8244	5.42125	0.0131383	0.00602361	2.48911	52.2714	51.8062	004t015	-2.473	-4.97	2.8035
4	NA	4	900	NA	NA	004m024_2763	49	319.306	289.447	13.1554	004m024	1	004m024_1	end	004m024_2701	NA	2.075	3.46	-6.4431	1	7.60202	4.0345	0.00844669	0.00448278	2.48911	52.2714	52.7039	004t015	-2.878	-10.301	4.4066
4	NA	4	900	NA	NA	004m025_25	1	271.206	182.563	32.3585	004m025	1	004m025_1	track_start	NA	004m025_58	NA	NA	NA	NA	NA	NA	NA	NA	2.48911	52.2714	34.5514	004t006	-4.58	5.485	5.0025
4	NA	4	900	NA	NA	004m025_58	2	277.818	180.873	32.3585	004m025	1	004m025_1	-	004m025_25	004m025_94	6.612	-1.69	0	1	6.82456	6.82456	0.00758285	0.00758285	2.48911	52.2714	33.7665	004t006	-2.686	4.179	5.1863
4	NA	4	900	NA	NA	004m025_94	3	279.795	181.002	27.3802	004m025	1	004m025_1	-	004m025_58	004m025_130	1.977	0.129	-4.9783	1	5.35804	1.9812	0.00595338	0.00220134	2.48911	52.2714	33.701	004t006	-0.2	4.332	9.9565
4	NA	4	900	NA	NA	004m025_130	4	279.714	180.882	27.3802	004m025	1	004m025_1	-	004m025_94	004m025_168	-0.081	-0.12	0	1	0.144779	0.144779	0.000160866	0.000160866	2.48911	52.2714	35.0678	004t006	-0.089	7.888	5.3535
4	NA	4	900	NA	NA	004m025_168	5	276.153	182.966	32.3585	004m025	1	004m025_1	-	004m025_130	004m025_209	-3.561	2.084	4.9783	1	6.46585	4.12599	0.00718428	0.00458443	2.48911	52.2714	37.0896	004t006	0.846	2.79	4.9782
4	NA	4	900	NA	NA	004m025_209	6	278.049	182.976	27.3802	004m025	1	004m025_1	-	004m025_168	004m025_251	1.896	0.01	-4.9783	1	5.32714	1.89603	0.00591904	0.0021067	2.48911	52.2714	37.3763	004t006	-1.347	5.391	4.9783
4	NA	4	900	NA	NA	004m025_251	7	277.804	186.381	27.3802	004m025	1	004m025_1	-	004m025_209	004m025_296	-0.245	3.405	0	1	3.4138	3.4138	0.00379311	0.00379311	2.48911	52.2714	36.3123	004t006	0.61	4.188	4.9783
4	NA	4	900	NA	NA	004m025_296	8	277.745	186.684	27.3802	004m025	1	004m025_1	-	004m025_251	004m025_346	-0.059	0.303	0	1	0.308691	0.308691	0.00034299	0.00034299	2.48911	52.2714	37.932	004t006	0.451	5.431	5.1869
4	NA	4	900	NA	NA	004m025_346	9	279.519	190.467	27.3802	004m025	1	004m025_1	-	004m025_296	004m025_396	1.774	3.783	0	1	4.1783	4.1783	0.00464255	0.00464255	2.48911	52.2714	35.6816	004t006	1.117	1.656	5.2288
4	NA	4	900	NA	NA	004m025_396	10	280.262	193.639	27.3802	004m025	1	004m025_1	-	004m025_346	004m025_447	0.743	3.172	0	1	3.25786	3.25786	0.00361984	0.00361984	2.48911	52.2714	34.5524	004t006	1.132	1.426	5.2669
4	NA	4	900	NA	NA	004m025_447	11	280.519	196.616	27.3802	004m025	1	004m025_1	-	004m025_396	004m025_502	0.257	2.977	0	1	2.98807	2.98807	0.00332008	0.00332008	2.48911	52.2714	32.9199	004t006	-0.944	1.527	5.1991
4	NA	4	900	NA	NA	004m025_502	12	282.063	198.965	22.402	004m025	1	004m025_1	-	004m025_447	004m025_557	1.544	2.349	-4.9782	1	5.71701	2.811	0.00635223	0.00312334	2.48911	52.2714	30.9394	004t006	1.032	3.71	5.1827
4	NA	4	900	NA	NA	004m025_557	13	280.977	199.703	22.402	004m025	1	004m025_1	-	004m025_502	004m025_613	-1.086	0.738	0	1	1.31303	1.31303	0.00145892	0.00145892	2.48911	52.2714	31.9191	004t006	-1.157	3.821	4.9782
4	NA	4	900	NA	NA	004m025_613	14	280.918	200.005	22.402	004m025	1	004m025_1	end	004m025_557	NA	-0.059	0.302	0	1	0.307709	0.307709	0.000341899	0.000341899	2.48911	52.2714	32.8482	004t006	2.24	3.998	6.1402
4	NA	4	900	NA	NA	004m026_26	1	269.138	152.443	27.3802	004m026	1	004m026_1	track_start	NA	004m026_59	NA	NA	NA	NA	NA	NA	NA	NA	2.48911	52.2714	27.4053	004t008	-20.578	-6.142	10.1567
4	NA	4	900	NA	NA	004m026_59	2	274.858	149.958	27.3802	004m026	1	004m026_1	-	004m026_26	004m026_95	5.72	-2.485	0	1	6.23648	6.23648	0.00692942	0.00692942	2.48911	52.2714	28.8429	004t008	-20.52	-10.08	5.2578
4	NA	4	900	NA	NA	004m026_95	3	275.271	147.839	27.3802	004m026	1	004m026_1	-	004m026_59	004m026_131	0.413	-2.119	0	1	2.15887	2.15887	0.00239875	0.00239875	2.48911	52.2714	26.8925	004t008	-20.24	-7.147	4.9783
4	NA	4	900	NA	NA	004m026_131	4	276.08	152.279	27.3802	004m026	1	004m026_1	-	004m026_95	004m026_169	0.809	4.44	0	1	4.5131	4.5131	0.00501456	0.00501456	2.48911	52.2714	30.3563	004t008	-19.768	-12.374	5.9781
4	NA	4	900	NA	NA	004m026_169	5	277.583	154.234	27.3802	004m026	1	004m026_1	-	004m026_131	004m026_210	1.503	1.955	0	1	2.46598	2.46598	0.00273997	0.00273997	2.48911	52.2714	31.4626	004t008	-17.731	11.215	15.2748
4	NA	4	900	NA	NA	004m026_210	6	280.326	157.885	27.3802	004m026	1	004m026_1	-	004m026_169	004m026_252	2.743	3.651	0	1	4.5666	4.5666	0.005074	0.005074	2.48911	52.2714	34.6781	004t008	-5.893	20.206	15.1675
4	NA	4	900	NA	NA	004m026_252	7	281.007	160.836	27.3802	004m026	1	004m026_1	-	004m026_210	004m026_297	0.681	2.951	0	1	3.02856	3.02856	0.00336506	0.00336506	2.48911	52.2714	36.1159	004t008	0.033	23.47	9.9565
4	NA	4	900	NA	NA	004m026_297	8	280.461	164.708	27.3802	004m026	1	004m026_1	-	004m026_252	004m026_347	-0.546	3.872	0	1	3.91031	3.91031	0.00434479	0.00434479	2.48911	52.2714	36.7567	004t008	-2.463	22.476	10.5242
4	NA	4	900	NA	NA	004m026_347	9	281.297	166.328	27.3802	004m026	1	004m026_1	-	004m026_297	004m026_397	0.836	1.62	0	1	1.82299	1.82299	0.00202555	0.00202555	2.48911	52.2714	36.2799	004t008	2.103	23.132	10.224
4	NA	4	900	NA	NA	004m026_397	10	283.388	169.093	22.402	004m026	1	004m026_1	-	004m026_347	004m026_448	2.091	2.765	-4.9782	1	6.0663	3.46663	0.00674033	0.00385181	2.48911	52.2714	37.4485	004t008	-1.994	25.972	10.2451
4	NA	4	900	NA	NA	004m026_448	11	286.653	172.215	22.402	004m026	1	004m026_1	-	004m026_397	004m026_503	3.265	3.122	0	1	4.51742	4.51742	0.00501936	0.00501936	2.48911	52.2714	40.4652	004t008	-3.915	23.183	14.9347
4	NA	4	900	NA	NA	004m026_503	12	290.566	175.771	22.402	004m026	1	004m026_1	-	004m026_448	004m026_558	3.913	3.556	0	1	5.28741	5.28741	0.0058749	0.0058749	2.48911	52.2714	44.2286	004t008	-5.222	23.763	10.0624
4	NA	4	900	NA	NA	004m026_558	13	291.384	178.089	17.4238	004m026	1	004m026_1	-	004m026_503	004m026_614	0.818	2.318	-4.9782	1	5.552	2.4581	0.00616889	0.00273122	2.48911	52.2714	45.1915	004t008	-1.675	22.222	15.4231
4	NA	4	900	NA	NA	004m026_614	14	292.459	179.022	17.4238	004m026	1	004m026_1	-	004m026_558	004m026_670	1.075	0.933	0	1	1.42342	1.42342	0.00158157	0.00158157	2.48911	52.2714	45.3414	004t008	-4.349	21.856	15.4147
4	NA	4	900	NA	NA	004m026_670	15	292.506	180.39	17.4238	004m026	1	004m026_1	-	004m026_614	004m026_727	0.047	1.368	0	1	1.36881	1.36881	0.0015209	0.0015209	2.48911	52.2714	45.2695	004t008	-2.883	24.798	10.0909
4	NA	4	900	NA	NA	004m026_727	16	295.738	180.995	17.4238	004m026	1	004m026_1	-	004m026_670	004m026_784	3.232	0.605	0	1	3.28814	3.28814	0.00365349	0.00365349	2.48911	52.2714	45.9329	004t006	-6.221	23.326	15.0583
4	NA	4	900	NA	NA	004m026_784	17	298.792	184.401	17.4238	004m026	1	004m026_1	-	004m026_727	004m026_841	3.054	3.406	0	1	4.57469	4.57469	0.00508298	0.00508298	2.48911	52.2714	43.7995	004t006	-4.366	23.397	14.9347
4	NA	4	900	NA	NA	004m026_841	18	301.313	188.115	17.4238	004m026	1	004m026_1	-	004m026_784	004m026_898	2.521	3.714	0	1	4.48879	4.48879	0.00498754	0.00498754	2.48911	52.2714	41.4607	004t006	-6.925	22.581	10.6341
4	NA	4	900	NA	NA	004m026_898	19	304.369	189.629	17.4238	004m026	1	004m026_1	end	004m026_841	NA	3.056	1.514	0	1	3.41047	3.41047	0.00378942	0.00378942	2.48911	52.2714	41.2198	004t006	-8.562	21.232	9.9564
4	NA	4	900	NA	NA	004m027_27	1	301.12	168.367	42.3149	004m027	1	004m027_1	track_start	NA	004m027_60	NA	NA	NA	NA	NA	NA	NA	NA	2.48911	52.2714	44.5746	004t006	-21.218	19.04	9.9565
4	NA	4	900	NA	NA	004m027_60	2	308.93	164.359	37.3367	004m027	1	004m027_1	-	004m027_27	004m027_96	7.81	-4.008	-4.9782	1	10.0917	8.77839	0.011213	0.00975377	2.48911	52.2714	49.0362	004t006	-22.49	19.804	9.9564
4	NA	4	900	NA	NA	004m027_96	3	309.86	165.025	32.3585	004m027	1	004m027_1	-	004m027_60	004m027_132	0.93	0.666	-4.9782	1	5.10793	1.14388	0.00567548	0.00127098	2.48911	52.2714	47.031	004t006	-20.309	20.69	10.955
4	NA	4	900	NA	NA	004m027_132	4	309.122	166.665	32.3585	004m027	1	004m027_1	-	004m027_96	004m027_170	-0.738	1.64	0	1	1.7984	1.7984	0.00199822	0.00199822	2.48911	52.2714	43.7816	004t006	-18.852	18.142	10.0057
4	NA	4	900	NA	NA	004m027_170	5	307.972	170.946	32.3585	004m027	1	004m027_1	-	004m027_132	004m027_211	-1.15	4.281	0	1	4.43277	4.43277	0.0049253	0.0049253	2.48911	52.2714	41.058	004t006	-18.515	17.775	5.5835
4	NA	4	900	NA	NA	004m027_211	6	306.933	173.053	32.3585	004m027	1	004m027_1	-	004m027_170	004m027_253	-1.039	2.107	0	1	2.34925	2.34925	0.00261028	0.00261028	2.48911	52.2714	40.5116	004t006	-15.16	15.073	5.0404
4	NA	4	900	NA	NA	004m027_253	7	306.34	175.629	27.3802	004m027	1	004m027_1	-	004m027_211	004m027_298	-0.593	2.576	-4.9783	1	5.63657	2.64337	0.00626285	0.00293708	2.48911	52.2714	39.5952	004t006	-14.069	17.754	5.1274
4	NA	4	900	NA	NA	004m027_298	8	304.475	178.208	27.3802	004m027	1	004m027_1	-	004m027_253	004m027_348	-1.865	2.579	0	1	3.18268	3.18268	0.00353631	0.00353631	2.48911	52.2714	38.6475	004t006	-15.062	15.874	4.9783
4	NA	4	900	NA	NA	004m027_348	9	304.446	180.503	27.3802	004m027	1	004m027_1	-	004m027_298	004m027_398	-0.029	2.295	0	1	2.29518	2.29518	0.0025502	0.0025502	2.48911	52.2714	38.221	004t006	-13.029	15.186	5.1444
4	NA	4	900	NA	NA	004m027_398	10	302.234	185.873	32.3585	004m027	1	004m027_1	-	004m027_348	004m027_449	-2.212	5.37	4.9783	1	7.6494	5.80774	0.00849933	0.00645304	2.48911	52.2714	34.648	004t006	-10.581	9.591	5.2395
4	NA	4	900	NA	NA	004m027_449	11	300.293	189.379	32.3585	004m027	1	004m027_1	-	004m027_398	004m027_504	-1.941	3.506	0	1	4.00743	4.00743	0.0044527	0.0044527	2.48911	52.2714	32.0416	004t006	-8.896	7.705	6.1749
4	NA	4	900	NA	NA	004m027_504	12	299.666	193.131	32.3585	004m027	1	004m027_1	-	004m027_449	004m027_559	-0.627	3.752	0	1	3.80403	3.80403	0.0042267	0.0042267	2.48911	52.2714	29.2097	004t006	-7.892	7.125	5.2713
4	NA	4	900	NA	NA	004m027_559	13	300.353	193.364	32.3585	004m027	1	004m027_1	-	004m027_504	004m027_615	0.687	0.233	0	1	0.725436	0.725436	0.00080604	0.00080604	2.48911	52.2714	29.7784	004t006	-7.519	8.521	0.0942
4	NA	4	900	NA	NA	004m027_615	14	301.784	193.078	27.3802	004m027	1	004m027_1	-	004m027_559	004m027_671	1.431	-0.286	-4.9783	1	5.18778	1.4593	0.0057642	0.00162144	2.48911	52.2714	31.0273	004t006	-8.847	9.248	5.3921
4	NA	4	900	NA	NA	004m027_671	15	301.657	195.805	32.3585	004m027	1	004m027_1	-	004m027_615	004m027_728	-0.127	2.727	4.9783	1	5.67769	2.72996	0.00630854	0.00303328	2.48911	52.2714	29.3664	004t006	-4.46	10.294	5.7745
4	NA	4	900	NA	NA	004m027_728	16	302.454	197.627	32.3585	004m027	1	004m027_1	-	004m027_671	004m027_785	0.797	1.822	0	1	1.98869	1.98869	0.00220966	0.00220966	2.48911	52.2714	28.5511	004t006	-7.336	6.821	6.8855
4	NA	4	900	NA	NA	004m027_785	17	303.104	198.586	32.3585	004m027	1	004m027_1	-	004m027_728	004m027_842	0.65	0.959	0	1	1.15853	1.15853	0.00128725	0.00128725	2.48911	52.2714	29.1458	004t006	-5.084	10.696	0.7205
4	NA	4	900	NA	NA	004m027_842	18	303.875	199.462	32.3585	004m027	1	004m027_1	-	004m027_785	004m027_899	0.771	0.876	0	1	1.16697	1.16697	0.00129663	0.00129663	2.48911	52.2714	29.8539	004t006	-6.227	7.84	5.1041
4	NA	4	900	NA	NA	004m027_899	19	306.721	199.367	32.3585	004m027	1	004m027_1	-	004m027_842	004m027_955	2.846	-0.095	0	1	2.84759	2.84759	0.00316398	0.00316398	2.48911	52.2714	31.2663	004t006	-5.711	10.94	0
4	NA	4	900	NA	NA	004m027_955	20	308.542	200.231	32.3585	004m027	1	004m027_1	-	004m027_899	004m027_1011	1.821	0.864	0	1	2.01557	2.01557	0.00223953	0.00223953	2.48911	52.2714	30.8745	004t006	-7.545	9.254	0.2434
4	NA	4	900	NA	NA	004m027_1011	21	313.076	199.061	27.3802	004m027	1	004m027_1	-	004m027_955	004m027_1068	4.534	-1.17	-4.9783	1	6.83444	4.68253	0.00759382	0.00520281	2.48911	52.2714	32.3898	004t006	-8.769	11.068	7.6937
4	NA	4	900	NA	NA	004m027_1068	22	312.852	198.601	27.3802	004m027	1	004m027_1	-	004m027_1011	004m027_1125	-0.224	-0.46	0	1	0.51164	0.51164	0.000568489	0.000568489	2.48911	52.2714	33.3993	004t006	-11.264	11.442	5.8572
4	NA	4	900	NA	NA	004m027_1125	23	314.426	198.582	27.3802	004m027	1	004m027_1	-	004m027_1068	004m027_1183	1.574	-0.019	0	1	1.57411	1.57411	0.00174902	0.00174902	2.48911	52.2714	34.3213	004t006	-8.998	14.599	4.9783
4	NA	4	900	NA	NA	004m027_1183	24	318.707	199.247	22.402	004m027	1	004m027_1	-	004m027_1125	004m027_1242	4.281	0.665	-4.9782	1	6.59937	4.33234	0.00733263	0.00481371	2.48911	52.2714	34.7564	004t006	-14.522	14.253	9.9703
4	NA	4	900	NA	NA	004m027_1242	25	319.242	201.335	22.402	004m027	1	004m027_1	-	004m027_1183	004m027_1304	0.535	2.088	0	1	2.15545	2.15545	0.00239495	0.00239495	2.48911	52.2714	33.6422	004t006	-10.087	13.879	10.0028
4	NA	4	900	NA	NA	004m027_1304	26	323.785	201.735	17.4238	004m027	1	004m027_1	-	004m027_1242	004m027_1368	4.543	0.4	-4.9782	1	6.75139	4.56058	0.00750155	0.00506731	2.48911	52.2714	34.2012	004t006	-12.063	16.522	10.2186
4	NA	4	900	NA	NA	004m027_1368	27	324.208	201.71	17.4238	004m027	1	004m027_1	-	004m027_1304	004m027_1433	0.423	-0.025	0	1	0.423738	0.423738	0.00047082	0.00047082	2.48911	52.2714	34.5817	004t006	-12.605	14.31	10.6312
4	NA	4	900	NA	NA	004m027_1433	28	325.224	202.946	17.4238	004m027	1	004m027_1	-	004m027_1368	004m027_1496	1.016	1.236	0	1	1.59998	1.59998	0.00177776	0.00177776	2.48911	52.2714	33.8393	004t006	-11.869	13.878	10.0565
4	NA	4	900	NA	NA	004m027_1496	29	326.803	203.973	17.4238	004m027	1	004m027_1	-	004m027_1433	004m027_1558	1.579	1.027	0	1	1.88361	1.88361	0.0020929	0.0020929	2.48911	52.2714	32.8166	004t006	-10.995	13.043	9.9564
4	NA	4	900	NA	NA	004m027_1558	30	321.245	202.337	22.402	004m027	1	004m027_1	-	004m027_1496	004m027_1620	-5.558	-1.636	4.9782	1	7.63874	5.79378	0.00848749	0.00643753	2.48911	52.2714	34.3234	004t006	-5.504	12.434	4.9782
4	NA	4	900	NA	NA	004m027_1620	31	323.753	203.507	17.4238	004m027	1	004m027_1	-	004m027_1558	004m027_1684	2.508	1.17	-4.9782	1	5.69574	2.76748	0.0063286	0.00307498	2.48911	52.2714	33.0312	004t006	-6.207	14.004	4.9782
4	NA	4	900	NA	NA	004m027_1684	32	324.103	204.932	17.4238	004m027	1	004m027_1	end	004m027_1620	NA	0.35	1.425	0	1	1.46735	1.46735	0.00163039	0.00163039	2.48911	52.2714	33.5506	004t006	-8.691	11.568	5.008
4	NA	4	900	NA	NA	004m028_28	1	189.134	257.728	27.4909	004m028	1	004m028_1	track_start	NA	004m028_62	NA	NA	NA	NA	NA	NA	NA	NA	2.48911	52.2714	5.27973	004t005	1.044	-2.038	0.2911
4	NA	4	900	NA	NA	004m028_62	2	192.004	260.496	19.2985	004m028	1	004m028_1	-	004m028_28	004m028_98	2.87	2.768	-8.1924	1	9.11121	3.98732	0.0101236	0.00443036	2.48911	52.2714	7.50141	004t005	4.828	-7.116	3.714
4	NA	4	900	NA	NA	004m028_98	3	190.854	261.88	13.7146	004m028	1	004m028_1	-	004m028_62	004m028_134	-1.15	1.384	-5.5839	1	5.86668	1.79943	0.00651853	0.00199937	2.48911	52.2714	5.76271	004t005	6.174	-5.339	9.012
4	NA	4	900	NA	NA	004m028_134	4	188.774	263.263	16.326	004m028	1	004m028_1	-	004m028_98	004m028_172	-2.08	1.383	2.6114	1	3.61365	2.49782	0.00401517	0.00277535	2.48911	52.2714	4.23994	004t005	6.978	-3.864	6.076
4	NA	4	900	NA	NA	004m028_172	5	189.444	267.415	19.9475	004m028	1	004m028_1	-	004m028_134	004m028_213	0.67	4.152	3.6215	1	5.55007	4.20571	0.00616674	0.00467301	2.48911	52.2714	7.65174	004t005	3.274	-4.428	7.7018
4	NA	4	900	NA	NA	004m028_213	6	190.07	268.107	15.6008	004m028	1	004m028_1	-	004m028_172	004m028_258	0.626	0.692	-4.3467	1	4.44573	0.933135	0.0049397	0.00103682	2.48911	52.2714	7.67215	004t005	4.224	-9.72	6.8012
4	NA	4	900	NA	NA	004m028_258	7	189.469	271.566	18.3474	004m028	1	004m028_1	-	004m028_213	004m028_304	-0.601	3.459	2.7466	1	4.45754	3.51082	0.00495283	0.00390092	2.48911	52.2714	10.17	004t005	5.319	-11.015	4.0546
4	NA	4	900	NA	NA	004m028_304	8	189.114	272.95	17.5544	004m028	1	004m028_1	-	004m028_258	004m028_351	-0.355	1.384	-0.793	1	1.63411	1.4288	0.00181568	0.00158756	2.48911	52.2714	9.59625	004t005	5.15	-11.347	5.1129
4	NA	4	900	NA	NA	004m028_351	9	189.641	275.026	24.3902	004m028	1	004m028_1	-	004m028_304	004m028_401	0.527	2.076	6.8358	1	7.1635	2.14185	0.00795944	0.00237983	2.48911	52.2714	10.2279	004t005	3.329	-5.322	3.6804
4	NA	4	900	NA	NA	004m028_401	10	189.798	275.717	23.1189	004m028	1	004m028_1	-	004m028_351	004m028_452	0.157	0.691	-1.2713	1	1.45545	0.708611	0.00161717	0.000787346	2.48911	52.2714	9.91032	004t005	5.144	-3.566	4.54
4	NA	4	900	NA	NA	004m028_452	11	190.434	277.793	20.3238	004m028	1	004m028_1	-	004m028_401	004m028_507	0.636	2.076	-2.7951	1	3.53933	2.17124	0.00393259	0.00241249	2.48911	52.2714	10.2406	004t005	1.344	-5.525	7.4816
4	NA	4	900	NA	NA	004m028_507	12	189.357	279.869	30.8493	004m028	1	004m028_1	-	004m028_452	004m028_562	-1.077	2.076	10.5255	1	10.7822	2.33874	0.0119802	0.0025986	2.48911	52.2714	9.40745	004t005	-1.601	-4.097	2.2367
4	NA	4	900	NA	NA	004m028_562	13	191.943	278.485	33.3405	004m028	1	004m028_1	-	004m028_507	004m028_618	2.586	-1.384	2.4912	1	3.84824	2.93306	0.00427582	0.00325896	2.48911	52.2714	9.74681	004t005	-2.531	-2.18	-1.0573
4	NA	4	900	NA	NA	004m028_618	14	191.469	279.177	35.1472	004m028	1	004m028_1	-	004m028_562	004m028_674	-0.474	0.692	1.8067	1	1.99191	0.838773	0.00221323	0.00093197	2.48911	52.2714	8.52049	004t005	-0.962	1.534	2.3613
4	NA	4	900	NA	NA	004m028_674	15	193.058	279.869	29.7612	004m028	1	004m028_1	-	004m028_618	004m028_731	1.589	0.692	-5.386	1	5.65798	1.73314	0.00628665	0.00192571	2.48911	52.2714	9.40948	004t005	1.254	-2.377	-2.381
4	NA	4	900	NA	NA	004m028_731	16	193.86	281.253	28.2318	004m028	1	004m028_1	-	004m028_674	004m028_788	0.802	1.384	-1.5294	1	2.21308	1.59958	0.00245898	0.00177731	2.48911	52.2714	9.67293	004t005	2.512	-1.562	-0.737
4	NA	4	900	NA	NA	004m028_788	17	193.677	282.636	22.6309	004m028	1	004m028_1	-	004m028_731	004m028_845	-0.183	1.383	-5.6009	1	5.77202	1.39505	0.00641336	0.00155006	2.48911	52.2714	9.40208	004t005	2.872	-1.297	6.0421
4	NA	4	900	NA	NA	004m028_845	18	193.394	288.171	28.8436	004m028	1	004m028_1	-	004m028_788	004m028_902	-0.283	5.535	6.2127	1	8.3255	5.54223	0.00925056	0.00615803	2.48911	52.2714	10.3482	004t005	1.159	-1.189	3.5149
4	NA	4	900	NA	NA	004m028_902	19	194.048	288.863	30.6303	004m028	1	004m028_1	-	004m028_845	004m028_962	0.654	0.692	1.7867	1	2.02457	0.952145	0.00224952	0.00105794	2.48911	52.2714	10.5848	004t005	1.772	-0.084	1.7282
4	NA	4	900	NA	NA	004m028_962	20	195.231	289.555	30.3436	004m028	1	004m028_1	-	004m028_902	004m028_1018	1.183	0.692	-0.2867	1	1.4002	1.37053	0.00155577	0.00152281	2.48911	52.2714	11.2497	004t005	2.111	-0.763	2.2705
4	NA	4	900	NA	NA	004m028_1018	21	197.509	290.939	23.8809	004m028	1	004m028_1	-	004m028_962	004m028_1075	2.278	1.384	-6.4627	1	6.9908	2.66547	0.00776755	0.00296164	2.48911	52.2714	13.2026	004t005	4.199	-4.05	3.7035
4	NA	4	900	NA	NA	004m028_1075	22	197.499	292.323	20.8327	004m028	1	004m028_1	-	004m028_1018	004m028_1132	-0.01	1.384	-3.0482	1	3.3477	1.38404	0.00371966	0.00153782	2.48911	52.2714	13.0752	004t005	5.624	-3.727	6.5475
4	NA	4	900	NA	NA	004m028_1132	23	198.027	294.398	19.0621	004m028	1	004m028_1	-	004m028_1075	004m028_1190	0.528	2.075	-1.7706	1	2.77839	2.14112	0.0030871	0.00237903	2.48911	52.2714	13.5234	004t005	-0.5	-6.717	8.5952
4	NA	4	900	NA	NA	004m028_1190	24	199.29	295.09	23.7002	004m028	1	004m028_1	-	004m028_1132	004m028_1251	1.263	0.692	4.6381	1	4.85654	1.44015	0.00539616	0.00160017	2.48911	52.2714	13.9975	004t005	-1.119	-3.904	3.68
4	NA	4	900	NA	NA	004m028_1251	25	203.182	293.015	23.1432	004m028	1	004m028_1	-	004m028_1190	004m028_1313	3.892	-2.075	-0.557	1	4.44562	4.41059	0.00493958	0.00490065	2.48911	52.2714	16.4094	004t005	1.987	0.492	4.3826
4	NA	4	900	NA	NA	004m028_1313	26	202.125	295.09	23.6497	004m028	1	004m028_1	-	004m028_1251	004m028_1377	-1.057	2.075	0.5065	1	2.38315	2.32871	0.00264795	0.00258745	2.48911	52.2714	15.4425	004t005	-1.036	-1.545	4.1765
4	NA	4	900	NA	NA	004m028_1377	27	203.198	296.474	25.0804	004m028	1	004m028_1	-	004m028_1313	004m028_1441	1.073	1.384	1.4307	1	2.26135	1.75122	0.00251261	0.0019458	2.48911	52.2714	16.4501	004t005	0.575	-2.409	2.2998
4	NA	4	900	NA	NA	004m028_1441	28	203.377	297.166	25.2397	004m028	1	004m028_1	-	004m028_1377	004m028_1504	0.179	0.692	0.1593	1	0.732312	0.714776	0.00081368	0.000794196	2.48911	52.2714	16.4428	004t005	0.266	-2.218	2.1405
4	NA	4	900	NA	NA	004m028_1504	29	206.549	297.858	20.8476	004m028	1	004m028_1	-	004m028_1441	004m028_1565	3.172	0.692	-4.3921	1	5.46178	3.24661	0.00606864	0.00360734	2.48911	52.2714	18.6737	004t005	1.23	-1.903	7.1786
4	NA	4	900	NA	NA	004m028_1565	30	207.258	297.858	20.8349	004m028	1	004m028_1	-	004m028_1504	004m028_1627	0.709	0	-0.0127	1	0.709114	0.709	0.000787904	0.000787778	2.48911	52.2714	18.3555	004t005	2.869	-0.824	6.5453
4	NA	4	900	NA	NA	004m028_1627	31	209.561	299.242	19.9945	004m028	1	004m028_1	-	004m028_1565	004m028_1691	2.303	1.384	-0.8404	1	2.81523	2.68687	0.00312804	0.00298541	2.48911	52.2714	19.8817	004t005	-3.099	-5.455	7.6095
4	NA	4	900	NA	NA	004m028_1691	32	207.311	300.625	31.6051	004m028	1	004m028_1	-	004m028_1627	004m028_1754	-2.25	1.383	11.6106	1	11.9072	2.64106	0.0132302	0.00293451	2.48911	52.2714	16.7624	004t005	1.808	0.713	1.3714
4	NA	4	900	NA	NA	004m028_1754	33	207.482	304.777	28.0794	004m028	1	004m028_1	-	004m028_1691	004m028_1818	0.171	4.152	-3.5257	1	5.44967	4.15552	0.00605519	0.00461724	2.48911	52.2714	16.7828	004t005	1.324	0.2	4.2791
4	NA	4	900	NA	NA	004m028_1818	34	209.791	303.393	29.9624	004m028	1	004m028_1	-	004m028_1754	004m028_1882	2.309	-1.384	1.883	1	3.28521	2.69201	0.00365024	0.00299113	2.48911	52.2714	17.3811	004t005	0.343	-1.765	1.6948
4	NA	4	900	NA	NA	004m028_1882	35	212.104	304.777	31.3707	004m028	1	004m028_1	-	004m028_1818	004m028_1945	2.313	1.384	1.4083	1	3.04117	2.69545	0.00337908	0.00299494	2.48911	52.2714	18.4195	004t005	0.098	-0.263	0.9878
4	NA	4	900	NA	NA	004m028_1945	36	216.546	305.469	33.7032	004m028	1	004m028_1	-	004m028_1882	004m028_2009	4.442	0.692	2.3325	1	5.06466	4.49558	0.0056274	0.00499509	2.48911	52.2714	21.4638	004t005	1.913	-1.808	-0.9053
4	NA	4	900	NA	NA	004m028_2009	37	214.939	304.777	31.3202	004m028	1	004m028_1	-	004m028_1945	004m028_2073	-1.607	-0.692	-2.383	1	2.95635	1.74966	0.00328483	0.00194407	2.48911	52.2714	18.3891	004t005	-1.325	-0.394	1.1936
4	NA	4	900	NA	NA	004m028_2073	38	217.244	308.236	29.843	004m028	1	004m028_1	-	004m028_2009	004m028_2139	2.305	3.459	-1.4772	1	4.41133	4.15665	0.00490148	0.0046185	2.48911	52.2714	20.7208	004t005	-0.896	-0.62	2.904
4	NA	4	900	NA	NA	004m028_2139	39	218.307	309.62	29.0248	004m028	1	004m028_1	-	004m028_2073	004m028_2205	1.063	1.384	-0.8182	1	1.9274	1.74511	0.00214156	0.00193902	2.48911	52.2714	21.6027	004t005	0.637	-0.677	3.3337
4	NA	4	900	NA	NA	004m028_2205	40	219.578	311.696	35.1124	004m028	1	004m028_1	-	004m028_2139	004m028_2269	1.271	2.076	6.0876	1	6.55623	2.43418	0.00728469	0.00270464	2.48911	52.2714	22.7775	004t005	-0.669	-2.035	-2.1945
4	NA	4	900	NA	NA	004m028_2269	41	220.114	314.463	34.6286	004m028	1	004m028_1	-	004m028_2205	004m028_2333	0.536	2.767	-0.4838	1	2.85966	2.81844	0.0031774	0.0031316	2.48911	52.2714	21.8625	004t005	-1.106	-1.016	2.7081
4	NA	4	900	NA	NA	004m028_2333	42	221.007	316.539	35.1006	004m028	1	004m028_1	-	004m028_2269	004m028_2397	0.893	2.076	0.472	1	2.30868	2.25992	0.0025652	0.00251102	2.48911	52.2714	21.2414	004t005	-0.76	-2.815	2.2361
4	NA	4	900	NA	NA	004m028_2397	43	221.018	319.998	35.9133	004m028	1	004m028_1	-	004m028_2333	004m028_2461	0.011	3.459	0.8127	1	3.55321	3.45902	0.00394801	0.00384335	2.48911	52.2714	20.2829	004t005	1.18	-4.256	1.7276
4	NA	4	900	NA	NA	004m028_2461	44	224.928	322.074	37.4558	004m028	1	004m028_1	-	004m028_2397	004m028_2524	3.91	2.076	1.5425	1	4.68798	4.42695	0.00520887	0.00491883	2.48911	52.2714	23.9769	004t005	-2.703	-5.634	0.6561
4	NA	4	900	NA	NA	004m028_2524	45	224.905	322.766	31.9961	004m028	1	004m028_1	-	004m028_2461	004m028_2587	-0.023	0.692	-5.4597	1	5.50343	0.692382	0.00611492	0.000769313	2.48911	52.2714	23.5049	004t005	-1.201	-5.069	5.3406
4	NA	4	900	NA	NA	004m028_2587	46	226.686	324.15	33.4142	004m028	1	004m028_1	-	004m028_2524	004m028_2644	1.781	1.384	1.4181	1	2.66429	2.25553	0.00296032	0.00250614	2.48911	52.2714	24.9662	004t005	-3.695	-4.634	3.9225
4	NA	4	900	NA	NA	004m028_2644	47	228.502	322.766	45.5479	004m028	1	004m028_1	-	004m028_2587	004m028_2706	1.816	-1.384	12.1337	1	12.3467	2.28327	0.0137185	0.00253696	2.48911	52.2714	24.4686	004t005	-1.369	-1.957	-2.2256
4	NA	4	900	NA	NA	004m028_2706	48	229.151	322.766	46.5587	004m028	1	004m028_1	-	004m028_2644	004m028_2768	0.649	0	1.0108	1	1.20122	0.649	0.00133468	0.000721111	2.48911	52.2714	23.3063	004t005	0.447	-0.439	0.7344
4	NA	4	900	NA	NA	004m028_2768	49	230.261	324.842	41.7107	004m028	1	004m028_1	end	004m028_2706	NA	1.11	2.076	-4.848	1	5.38934	2.35412	0.00598815	0.00261569	2.48911	52.2714	23.0783	004t005	-2.575	-2.117	0.7678
4	NA	4	900	NA	NA	004m029_29	1	291.925	237.466	42.3149	004m029	1	004m029_1	track_start	NA	004m029_63	NA	NA	NA	NA	NA	NA	NA	NA	2.48911	52.2714	25.9965	004t006	-13.514	-6.093	0.6495
4	NA	4	900	NA	NA	004m029_63	2	297.929	237.584	37.3367	004m029	1	004m029_1	-	004m029_29	004m029_99	6.004	0.118	-4.9782	1	7.80028	6.00516	0.00866698	0.0066724	2.48911	52.2714	27.1185	004t006	-9.807	-8.844	5.2787
4	NA	4	900	NA	NA	004m029_99	3	300.355	239.238	42.3149	004m029	1	004m029_1	-	004m029_63	004m029_136	2.426	1.654	4.9782	1	5.77959	2.93619	0.00642177	0.00326243	2.48911	52.2714	29.2996	004t006	-8.937	-9.325	5.0389
4	NA	4	900	NA	NA	004m029_136	4	299.896	243.239	42.3149	004m029	1	004m029_1	-	004m029_99	004m029_175	-0.459	4.001	0	1	4.02724	4.02724	0.00447471	0.00447471	2.48911	52.2714	33.7532	004t006	-12.84	-8.823	5.3981
4	NA	4	900	NA	NA	004m029_175	5	298.597	244.366	42.3149	004m029	1	004m029_1	-	004m029_136	004m029_216	-1.299	1.127	0	1	1.71975	1.71975	0.00191083	0.00191083	2.48911	52.2714	33.1511	004t006	-13.031	-7.618	-4.1318
4	NA	4	900	NA	NA	004m029_216	6	299.603	244.907	42.3149	004m029	1	004m029_1	-	004m029_175	004m029_260	1.006	0.541	0	1	1.14224	1.14224	0.00126916	0.00126916	2.48911	52.2714	31.8984	004t006	-8.199	-12.718	0.1639
4	NA	4	900	NA	NA	004m029_260	7	300.466	248.779	42.3149	004m029	1	004m029_1	-	004m029_216	004m029_306	0.863	3.872	0	1	3.96701	3.96701	0.00440779	0.00440779	2.48911	52.2714	33.998	004t006	-13.068	-12.222	-0.4278
4	NA	4	900	NA	NA	004m029_306	8	299.361	251.768	37.3367	004m029	1	004m029_1	-	004m029_260	004m029_356	-1.105	2.989	-4.9782	1	5.91081	3.18671	0.00656756	0.00354079	2.48911	52.2714	35.1097	004t006	-13.153	-10.313	3.7355
4	NA	4	900	NA	NA	004m029_356	9	302.143	257.5	37.3367	004m029	1	004m029_1	-	004m029_306	004m029_407	2.782	5.732	0	1	6.37145	6.37145	0.00707939	0.00707939	2.48911	52.2714	38.899	004t006	-13.837	-15.5	0.974
4	NA	4	900	NA	NA	004m029_407	10	304.473	262.795	37.3367	004m029	1	004m029_1	-	004m029_356	004m029_459	2.33	5.295	0	1	5.78497	5.78497	0.00642775	0.00642775	2.48911	52.2714	42.349	004t006	-14.355	-19.756	1.4811
4	NA	4	900	NA	NA	004m029_459	11	307.065	265.09	37.3367	004m029	1	004m029_1	-	004m029_407	004m029_514	2.592	2.295	0	1	3.46201	3.46201	0.00384667	0.00384667	2.48911	52.2714	43.9945	004t006	-17.464	-17.22	5.1912
4	NA	4	900	NA	NA	004m029_514	12	308.207	266.739	37.3367	004m029	1	004m029_1	-	004m029_459	004m029_569	1.142	1.649	0	1	2.00583	2.00583	0.0022287	0.0022287	2.48911	52.2714	44.9007	004t006	-17.101	-20.124	6.3281
4	NA	4	900	NA	NA	004m029_569	13	309.996	267.713	37.3367	004m029	1	004m029_1	-	004m029_514	004m029_625	1.789	0.974	0	1	2.03696	2.03696	0.00226329	0.00226329	2.48911	52.2714	45.2514	004t006	-21.857	-16.983	0.9194
4	NA	4	900	NA	NA	004m029_625	14	309.182	270.72	37.3367	004m029	1	004m029_1	-	004m029_569	004m029_681	-0.814	3.007	0	1	3.11523	3.11523	0.00346136	0.00346136	2.48911	52.2714	47.0229	004t006	-18.122	-19.169	9.665
4	NA	4	900	NA	NA	004m029_681	15	309.3	271.052	37.3367	004m029	1	004m029_1	-	004m029_625	004m029_738	0.118	0.332	0	1	0.352346	0.352346	0.000391496	0.000391496	2.48911	52.2714	46.2865	004t006	-19.066	-17.704	1.4522
4	NA	4	900	NA	NA	004m029_738	16	307.847	273.268	32.3585	004m029	1	004m029_1	-	004m029_681	004m029_795	-1.453	2.216	-4.9782	1	5.63953	2.64988	0.00626615	0.00294431	2.48911	52.2714	47.2825	004t006	-20.422	-16.965	5.4026
4	NA	4	900	NA	NA	004m029_795	17	311.81	274.568	37.3367	004m029	1	004m029_1	-	004m029_738	004m029_852	3.963	1.3	4.9782	1	6.49445	4.17078	0.00721605	0.0046342	2.48911	52.2714	47.3343	004t006	-20.234	-18.36	0
4	NA	4	900	NA	NA	004m029_852	18	313.524	277.097	37.3367	004m029	1	004m029_1	-	004m029_795	004m029_909	1.714	2.529	0	1	3.0551	3.0551	0.00339456	0.00339456	2.48911	52.2714	48.3878	004t006	-20.76	-21.379	-0.5939
4	NA	4	900	NA	NA	004m029_909	19	314.39	274.622	32.3585	004m029	1	004m029_1	-	004m029_852	004m029_965	0.866	-2.475	-4.9782	1	5.62655	2.62213	0.00625172	0.00291348	2.48911	52.2714	44.3791	004t006	-15.415	-22.024	5.7644
4	NA	4	900	NA	NA	004m029_965	20	315.935	274.601	32.3585	004m029	1	004m029_1	-	004m029_909	004m029_1021	1.545	-0.021	0	1	1.54514	1.54514	0.00171683	0.00171683	2.48911	52.2714	43.862	004t006	-21.307	-16.961	4.8444
4	NA	4	900	NA	NA	004m029_1021	21	313.252	273.595	47.2931	004m029	1	004m029_1	-	004m029_965	004m029_1078	-2.683	-1.006	14.9346	1	15.207	2.8654	0.0168967	0.00318378	2.48911	52.2714	42.1444	004t006	-13.294	-15.87	-4.6699
4	NA	4	900	NA	NA	004m029_1078	22	316.947	280.646	47.2931	004m029	1	004m029_1	-	004m029_1021	004m029_1135	3.695	7.051	0	1	7.9605	7.9605	0.008845	0.008845	2.48911	52.2714	48.7489	004t006	-19.729	-20.106	-0.2338
4	NA	4	900	NA	NA	004m029_1135	23	317.62	285.853	47.2931	004m029	1	004m029_1	-	004m029_1078	004m029_1193	0.673	5.207	0	1	5.25031	5.25031	0.00583368	0.00583368	2.48911	52.2714	53.0173	004t006	-18.183	-23.923	0.3714
4	NA	4	900	NA	NA	004m029_1193	24	316.409	290.751	47.2931	004m029	1	004m029_1	-	004m029_1135	004m029_1254	-1.211	4.898	0	1	5.04549	5.04549	0.0056061	0.0056061	2.48911	52.2714	56.9131	004t006	-21.491	-24.091	0.0433
4	NA	4	900	NA	NA	004m029_1254	25	318.444	292.832	47.2931	004m029	1	004m029_1	-	004m029_1193	004m029_1316	2.035	2.081	0	1	2.91063	2.91063	0.00323404	0.00323404	2.48911	52.2714	58.0983	004t006	-21.055	-25.988	0.4103
4	NA	4	900	NA	NA	004m029_1316	26	317.03	293.739	47.2931	004m029	1	004m029_1	-	004m029_1254	004m029_1380	-1.414	0.907	0	1	1.67989	1.67989	0.00186655	0.00186655	2.48911	52.2714	58.3447	004t006	-21.744	-24.893	4.9783
4	NA	4	900	NA	NA	004m029_1380	27	316.641	292.99	52.2714	004m029	1	004m029_1	-	004m029_1316	004m029_1444	-0.389	-0.749	4.9783	1	5.04934	0.843992	0.00561037	0.000937769	2.48911	52.2714	57.0726	004t006	-17.192	-26.311	0
4	NA	4	900	NA	NA	004m029_1444	28	311.987	296.936	52.2714	004m029	1	004m029_1	-	004m029_1380	004m029_1507	-4.654	3.946	0	1	6.10169	6.10169	0.00677966	0.00677966	2.48911	52.2714	61.113	004t006	-16.725	-24.593	0
4	NA	4	900	NA	NA	004m029_1507	29	317.047	296.202	52.2714	004m029	1	004m029_1	-	004m029_1444	004m029_1569	5.06	-0.734	0	1	5.11296	5.11296	0.00568107	0.00568107	2.48911	52.2714	59.9301	004t006	-20.129	-22.846	0
4	NA	4	900	NA	NA	004m029_1569	30	319.173	299.66	52.2714	004m029	1	004m029_1	-	004m029_1507	004m029_1631	2.126	3.458	0	1	4.05927	4.05927	0.0045103	0.0045103	2.48911	52.2714	63.3338	004t006	-20.726	-26.285	0
4	NA	4	900	NA	NA	004m029_1631	31	322.498	300.28	52.2714	004m029	1	004m029_1	-	004m029_1569	004m029_1695	3.325	0.62	0	1	3.38231	3.38231	0.00375812	0.00375812	2.48911	52.2714	63.8586	004t006	-21.476	-26.879	0
4	NA	4	900	NA	NA	004m029_1695	32	324.236	303.808	52.2714	004m029	1	004m029_1	-	004m029_1631	004m029_1758	1.738	3.528	0	1	3.93287	3.93287	0.00436985	0.00436985	2.48911	52.2714	65.5675	004t006	-20.484	-30.278	0
4	NA	4	900	NA	NA	004m029_1758	33	325.727	306.229	52.2714	004m029	1	004m029_1	-	004m029_1695	004m029_1822	1.491	2.421	0	1	2.84329	2.84329	0.00315922	0.00315922	2.48911	52.2714	66.184	004t006	-18.238	-31.952	0
4	NA	4	900	NA	NA	004m029_1822	34	329.562	303.269	47.2931	004m029	1	004m029_1	-	004m029_1758	004m029_1886	3.835	-2.96	-4.9783	1	6.94639	4.84446	0.00771821	0.00538274	2.48911	52.2714	61.3227	004t006	-20.361	-27.675	-1.5806
4	NA	4	900	NA	NA	004m029_1886	35	332.197	302.679	47.2931	004m029	1	004m029_1	-	004m029_1822	004m029_1949	2.635	-0.59	0	1	2.70025	2.70025	0.00300027	0.00300027	2.48911	52.2714	60.5045	004t006	-18.381	-28.882	-0.8552
4	NA	4	900	NA	NA	004m029_1949	36	336.477	301.622	47.2931	004m029	1	004m029_1	-	004m029_1886	004m029_2013	4.28	-1.057	0	1	4.40859	4.40859	0.00489843	0.00489843	2.48911	52.2714	59.2063	004t006	-18.028	-29.439	-1.4658
4	NA	4	900	NA	NA	004m029_2013	37	341.401	299.78	47.2931	004m029	1	004m029_1	-	004m029_1949	004m029_2077	4.924	-1.842	0	1	5.25726	5.25726	0.0058414	0.0058414	2.48911	52.2714	57.2092	004t006	-22.333	-25.662	-0.6695
4	NA	4	900	NA	NA	004m029_2077	38	344.551	300.603	42.3149	004m029	1	004m029_1	-	004m029_2013	004m029_2143	3.15	0.823	-4.9782	1	5.9483	3.25574	0.00660923	0.00361749	2.48911	52.2714	56.6348	004t006	-19.647	-30.399	4.3747
4	NA	4	900	NA	NA	004m029_2143	39	341.84	304.435	47.2931	004m029	1	004m029_1	-	004m029_2077	004m029_2208	-2.711	3.832	4.9782	1	6.84224	4.69401	0.00760249	0.00521557	2.48911	52.2714	58.7926	004t006	-21.025	-27.736	-0.9854
4	NA	4	900	NA	NA	004m029_2208	40	329.827	306.95	52.2714	004m029	1	004m029_1	-	004m029_2143	004m029_2273	-12.013	2.515	4.9783	1	13.2447	12.2734	0.0147163	0.0136372	2.48911	52.2714	61.284	004t006	-16.101	-25.69	0
4	NA	4	900	NA	NA	004m029_2273	41	330.342	308.363	47.2931	004m029	1	004m029_1	-	004m029_2208	004m029_2337	0.515	1.413	-4.9783	1	5.20051	1.50393	0.00577834	0.00167103	2.48911	52.2714	62.9458	004t006	-10.879	-28.444	0.5432
4	NA	4	900	NA	NA	004m029_2337	42	328.827	306.631	52.2714	004m029	1	004m029_1	-	004m029_2273	004m029_2401	-1.515	-1.732	4.9783	1	5.48439	2.3011	0.00609377	0.00255677	2.48911	52.2714	62.0908	004t006	-11.834	-25.012	0
4	NA	4	900	NA	NA	004m029_2401	43	332.628	307.001	47.2931	004m029	1	004m029_1	-	004m029_2337	004m029_2464	3.801	0.37	-4.9783	1	6.27439	3.81897	0.00697154	0.0042433	2.48911	52.2714	61.9154	004t006	-15.042	-23.68	-0.1869
4	NA	4	900	NA	NA	004m029_2464	44	334.601	301.648	47.2931	004m029	1	004m029_1	-	004m029_2401	004m029_2527	1.973	-5.353	0	1	5.70503	5.70503	0.00633892	0.00633892	2.48911	52.2714	132.671	004t005	-15.349	-16.596	-0.4239
4	NA	4	900	NA	NA	004m029_2527	45	338.084	296.519	52.2714	004m029	1	004m029_1	end	004m029_2464	NA	3.483	-5.129	4.9783	1	7.95119	6.19983	0.00883465	0.0068887	2.48911	52.2714	136.473	004t005	-13.762	-14.354	0
4	NA	4	900	NA	NA	004m030_30	1	214.774	93.059	33.7867	004m030	1	004m030_1	track_start	NA	004m030_65	NA	NA	NA	NA	NA	NA	NA	NA	2.48911	52.2714	11.1618	004t007	-1.669	11.703	3.7581
4	NA	4	900	NA	NA	004m030_65	2	221.161	90.9834	30.8419	004m030	1	004m030_1	-	004m030_30	004m030_101	6.387	-2.0756	-2.9448	1	7.33306	6.71579	0.00814784	0.00746199	2.48911	52.2714	11.1748	004t007	0.671	9.8346	1.1583
4	NA	4	900	NA	NA	004m030_101	3	220.28	88.9077	31.1612	004m030	1	004m030_1	-	004m030_65	004m030_138	-0.881	-2.0757	0.3193	1	2.27742	2.25493	0.00253047	0.00250547	2.48911	52.2714	12.1789	004t007	4.201	10.1838	5.3983
4	NA	4	900	NA	NA	004m030_138	4	219.949	88.2158	31.5193	004m030	1	004m030_1	-	004m030_101	004m030_178	-0.331	-0.6919	0.3581	1	0.846476	0.766998	0.000940529	0.00085222	2.48911	52.2714	12.4419	004t007	1.329	10.5825	2.4894
4	NA	4	900	NA	NA	004m030_178	5	219.67	88.9077	34.324	004m030	1	004m030_1	-	004m030_138	004m030_219	-0.279	0.6919	2.8047	1	2.90222	0.746034	0.00322469	0.000828927	2.48911	52.2714	12.4331	004t007	4.589	11.2843	-0.394
4	NA	4	900	NA	NA	004m030_219	6	219.628	90.9834	30.9123	004m030	1	004m030_1	-	004m030_178	004m030_264	-0.042	2.0757	-3.4117	1	3.99374	2.07612	0.00443749	0.00230681	2.48911	52.2714	11.4081	004t007	1.767	8.5615	2.1745
4	NA	4	900	NA	NA	004m030_264	7	221.267	91.6753	31.9934	004m030	1	004m030_1	-	004m030_219	004m030_310	1.639	0.6919	1.0811	1	2.08178	1.77906	0.00231309	0.00197673	2.48911	52.2714	10.406	004t007	0.269	9.4577	0.6497
4	NA	4	900	NA	NA	004m030_310	8	222.053	93.7509	30.4518	004m030	1	004m030_1	-	004m030_264	004m030_360	0.786	2.0756	-1.5416	1	2.7023	2.21944	0.00300256	0.00246604	2.48911	52.2714	10.1061	004t007	2.022	7.7271	6.4102
4	NA	4	900	NA	NA	004m030_360	9	221.715	94.4428	28.08	004m030	1	004m030_1	-	004m030_310	004m030_411	-0.338	0.6919	-2.3718	1	2.49367	0.770045	0.00277075	0.000855606	2.48911	52.2714	11.5951	004t007	-0.515	9.8442	0.4595
4	NA	4	900	NA	NA	004m030_411	10	221.472	95.1347	26.9305	004m030	1	004m030_1	-	004m030_360	004m030_463	-0.243	0.6919	-1.1495	1	1.3635	0.733331	0.001515	0.000814812	2.48911	52.2714	13.0199	004t007	2.359	12.2283	0.8273
4	NA	4	900	NA	NA	004m030_463	11	222.223	95.1347	25.6012	004m030	1	004m030_1	-	004m030_411	004m030_518	0.751	0	-1.3293	1	1.52677	0.751	0.00169642	0.000834444	2.48911	52.2714	12.874	004t007	1.618	11.1733	1.779
4	NA	4	900	NA	NA	004m030_518	12	220.833	93.059	23.7631	004m030	1	004m030_1	-	004m030_463	004m030_573	-1.39	-2.0757	-1.8381	1	3.10149	2.49813	0.0034461	0.00277569	2.48911	52.2714	15.8594	004t007	3.606	14.531	3.7125
4	NA	4	900	NA	NA	004m030_573	13	221.662	93.059	25.6332	004m030	1	004m030_1	-	004m030_518	004m030_629	0.829	0	1.8701	1	2.04561	0.829	0.0022729	0.000921111	2.48911	52.2714	15.9621	004t007	2.91	15.753	1.4133
4	NA	4	900	NA	NA	004m030_629	14	220.727	92.3671	22.6116	004m030	1	004m030_1	-	004m030_573	004m030_686	-0.935	-0.6919	-3.0216	1	3.23775	1.16316	0.0035975	0.0012924	2.48911	52.2714	18.5091	004t007	5.86	15.8529	-4.2281
4	NA	4	900	NA	NA	004m030_686	15	220.702	93.7509	21.8589	004m030	1	004m030_1	-	004m030_629	004m030_743	-0.025	1.3838	-0.7527	1	1.57546	1.38403	0.00175051	0.00153781	2.48911	52.2714	18.9975	004t007	-0.892	15.8231	5.3788
4	NA	4	900	NA	NA	004m030_743	16	220.608	93.7509	20.6365	004m030	1	004m030_1	-	004m030_686	004m030_800	-0.094	0	-1.2224	1	1.22601	0.094	0.00136223	0.000104444	2.48911	52.2714	20.6393	004t007	3.313	15.4261	2.5103
4	NA	4	900	NA	NA	004m030_800	17	220.359	95.1347	21.3934	004m030	1	004m030_1	-	004m030_743	004m030_857	-0.249	1.3838	0.7569	1	1.59681	1.40602	0.00177423	0.00156225	2.48911	52.2714	20.6706	004t007	8.909	14.9403	3.0129
4	NA	4	900	NA	NA	004m030_857	18	221.648	95.8266	20.1736	004m030	1	004m030_1	-	004m030_800	004m030_914	1.289	0.6919	-1.2198	1	1.90477	1.46296	0.00211641	0.00162551	2.48911	52.2714	20.0349	004t007	7.166	14.4114	7.7856
4	NA	4	900	NA	NA	004m030_914	19	221.317	95.1347	20.5316	004m030	1	004m030_1	-	004m030_857	004m030_970	-0.331	-0.6919	0.358	1	0.846434	0.766998	0.000940482	0.00085222	2.48911	52.2714	21.5379	004t007	2.49	13.3733	6.9782
4	NA	4	900	NA	NA	004m030_970	20	221.36	93.059	23.9434	004m030	1	004m030_1	-	004m030_914	004m030_1026	0.043	-2.0757	3.4118	1	3.99384	2.07615	0.0044376	0.00230683	2.48911	52.2714	22.5286	004t007	-0.649	17.302	-1.5414
4	NA	4	900	NA	NA	004m030_1026	21	221.98	95.8266	24.4517	004m030	1	004m030_1	-	004m030_970	004m030_1083	0.62	2.7676	0.5083	1	2.88138	2.8362	0.00320154	0.00315133	2.48911	52.2714	20.1853	004t007	1.207	12.8604	4.9026
4	NA	4	900	NA	NA	004m030_1083	22	222.401	93.059	19.7385	004m030	1	004m030_1	-	004m030_1026	004m030_1140	0.421	-2.7676	-4.7132	1	5.48189	2.79944	0.00609099	0.00311049	2.48911	52.2714	21.2378	004t007	0.021	15.69	2.6635
4	NA	4	900	NA	NA	004m030_1140	23	222.264	96.5185	23.4825	004m030	1	004m030_1	-	004m030_1083	004m030_1198	-0.137	3.4595	3.744	1	5.09946	3.46221	0.00566606	0.0038469	2.48911	52.2714	20.0553	004t007	2.337	11.2785	-0.6873
4	NA	4	900	NA	NA	004m030_1198	24	222.648	96.5185	21.8293	004m030	1	004m030_1	-	004m030_1140	004m030_1260	0.384	0	-1.6532	1	1.69721	0.384	0.00188579	0.000426667	2.48911	52.2714	20.3887	004t007	4.935	11.7655	6.1998
4	NA	4	900	NA	NA	004m030_1260	25	224.022	94.4428	18.1606	004m030	1	004m030_1	-	004m030_1198	004m030_1322	1.374	-2.0757	-3.6687	1	4.43348	2.48926	0.00492609	0.00276584	2.48911	52.2714	20.9329	004t007	8.156	13.2552	-0.7368
4	NA	4	900	NA	NA	004m030_1322	26	225.383	93.7509	18.3046	004m030	1	004m030_1	-	004m030_1260	004m030_1386	1.361	-0.6919	0.144	1	1.53355	1.52678	0.00170395	0.00169642	2.48911	52.2714	19.9082	004t007	5.239	13.0801	-0.1084
4	NA	4	900	NA	NA	004m030_1386	27	226.881	93.7509	22.1885	004m030	1	004m030_1	-	004m030_1322	004m030_1450	1.498	0	3.8839	1	4.16277	1.498	0.0046253	0.00166444	2.48911	52.2714	18.3791	004t007	4.784	9.9321	5.1917
4	NA	4	900	NA	NA	004m030_1450	28	226.302	92.3671	19.5614	004m030	1	004m030_1	-	004m030_1386	004m030_1513	-0.579	-1.3838	-2.6271	1	3.02519	1.50005	0.00336133	0.00166672	2.48911	52.2714	19.3445	004t007	1.135	14.7959	-1.9332
4	NA	4	900	NA	NA	004m030_1513	29	226.296	90.9834	17.7259	004m030	1	004m030_1	-	004m030_1450	004m030_1574	-0.006	-1.3837	-1.8355	1	2.29863	1.38371	0.00255404	0.00153746	2.48911	52.2714	20.0617	004t007	4.57	14.6856	-0.1078
4	NA	4	900	NA	NA	004m030_1574	30	225.337	90.9834	18.5877	004m030	1	004m030_1	-	004m030_1513	004m030_1637	-0.959	0	0.8618	1	1.28933	0.959	0.00143259	0.00106556	2.48911	52.2714	20.6917	004t007	4.947	12.5116	4.0371
4	NA	4	900	NA	NA	004m030_1637	31	227.355	92.3671	19.922	004m030	1	004m030_1	-	004m030_1574	004m030_1701	2.018	1.3837	1.3343	1	2.78699	2.44682	0.00309665	0.00271869	2.48911	52.2714	18.1223	004t007	5.34	13.9149	1.8367
4	NA	4	900	NA	NA	004m030_1701	32	227.882	92.3671	20.1022	004m030	1	004m030_1	-	004m030_1637	004m030_1764	0.527	0	0.1802	1	0.556957	0.527	0.000618841	0.000585556	2.48911	52.2714	18.3855	004t007	6.031	13.0739	-2.0856
4	NA	4	900	NA	NA	004m030_1764	33	228.539	92.3671	17.5505	004m030	1	004m030_1	-	004m030_1701	004m030_1828	0.657	0	-2.5517	1	2.63492	0.657	0.00292769	0.00073	2.48911	52.2714	18.556	004t007	5.952	11.9149	0.6101
4	NA	4	900	NA	NA	004m030_1828	34	230.415	90.9834	17.9456	004m030	1	004m030_1	-	004m030_1764	004m030_1892	1.876	-1.3837	0.3951	1	2.36434	2.33109	0.00262704	0.00259011	2.48911	52.2714	18.5637	004t007	2.088	13.8346	3.9369
4	NA	4	900	NA	NA	004m030_1892	35	229.984	88.9077	15.2457	004m030	1	004m030_1	-	004m030_1828	004m030_1955	-0.431	-2.0757	-2.6999	1	3.43275	2.11997	0.00381416	0.00235553	2.48911	52.2714	19.6675	004t007	5.849	14.0293	2.4321
4	NA	4	900	NA	NA	004m030_1955	36	230.887	96.5185	22.2687	004m030	1	004m030_1	-	004m030_1892	004m030_2019	0.903	7.6108	7.023	1	10.3953	7.66418	0.0115503	0.00851576	2.48911	52.2714	14.5781	004t007	3.353	8.6355	-1.5324
4	NA	4	900	NA	NA	004m030_2019	37	230.36	96.5185	22.0885	004m030	1	004m030_1	-	004m030_1955	004m030_2083	-0.527	0	-0.1802	1	0.556957	0.527	0.000618841	0.000585556	2.48911	52.2714	14.799	004t007	2.012	7.0955	5.7697
4	NA	4	900	NA	NA	004m030_2083	38	231.15	88.9077	14.8514	004m030	1	004m030_1	-	004m030_2019	004m030_2149	0.79	-7.6108	-7.2371	1	10.532	7.65169	0.0117023	0.00850188	2.48911	52.2714	17.9116	004t007	3.613	15.0633	2.5724
4	NA	4	900	NA	NA	004m030_2149	39	230.629	88.2158	12.7648	004m030	1	004m030_1	-	004m030_2083	004m030_2214	-0.521	-0.6919	-2.0866	1	2.25922	0.866122	0.00251024	0.000962357	2.48911	52.2714	19.0178	004t007	10.522	17.2232	0.5038
4	NA	4	900	NA	NA	004m030_2214	40	230.79	87.5239	17.2574	004m030	1	004m030_1	-	004m030_2149	004m030_2279	0.161	-0.6919	4.4926	1	4.54842	0.710385	0.0050538	0.000789316	2.48911	52.2714	19.619	004t007	6.103	14.3381	5.9481
4	NA	4	900	NA	NA	004m030_2279	41	229.974	85.4483	16.2108	004m030	1	004m030_1	-	004m030_2214	004m030_2343	-0.816	-2.0756	-1.0466	1	2.4636	2.23024	0.00273734	0.00247804	2.48911	52.2714	21.844	004t007	9.244	16.0017	1.7418
4	NA	4	900	NA	NA	004m030_2343	42	231.755	86.1401	19.1254	004m030	1	004m030_1	-	004m030_2279	004m030_2407	1.781	0.6918	2.9146	1	3.48503	1.91064	0.00387226	0.00212293	2.48911	52.2714	20.284	004t007	1.244	17.8869	3.2766
4	NA	4	900	NA	NA	004m030_2407	43	232.187	86.1401	18.0833	004m030	1	004m030_1	-	004m030_2343	004m030_2470	0.432	0	-1.0421	1	1.12809	0.432	0.00125344	0.00048	2.48911	52.2714	20.1971	004t007	6.987	14.7309	0.16
4	NA	4	900	NA	NA	004m030_2470	44	228.931	88.2158	19.5214	004m030	1	004m030_1	-	004m030_2407	004m030_2533	-3.256	2.0757	1.4381	1	4.12046	3.86136	0.00457829	0.0042904	2.48911	52.2714	21.755	004t007	9.714	12.3242	-2.0976
4	NA	4	900	NA	NA	004m030_2533	45	231.541	89.5996	19.67	004m030	1	004m030_1	-	004m030_2470	004m030_2595	2.61	1.3838	0.1486	1	2.95789	2.95415	0.00328654	0.00328239	2.48911	52.2714	18.9364	004t007	6.619	13.8914	3.5272
4	NA	4	900	NA	NA	004m030_2595	46	235.629	93.7509	24.7853	004m030	1	004m030_1	-	004m030_2533	004m030_2657	4.088	4.1513	5.1153	1	7.75315	5.82624	0.00861461	0.0064736	2.48911	52.2714	13.7375	004t007	6.225	5.1186	-2.3833
4	NA	4	900	NA	NA	004m030_2657	47	236.571	93.7509	25.9006	004m030	1	004m030_1	-	004m030_2595	004m030_2719	0.942	0	1.1153	1	1.45988	0.942	0.00162209	0.00104667	2.48911	52.2714	11.6212	004t007	4.799	6.0139	0.5265
4	NA	4	900	NA	NA	004m030_2719	48	236.233	94.4428	23.5288	004m030	1	004m030_1	-	004m030_2657	004m030_2781	-0.338	0.6919	-2.3718	1	2.49367	0.770045	0.00277075	0.000855606	2.48911	52.2714	10.6647	004t007	1.475	5.3685	-0.9534
4	NA	4	900	NA	NA	004m030_2781	49	237.613	90.9834	22.5899	004m030	1	004m030_1	end	004m030_2719	NA	1.38	-3.4594	-0.9389	1	3.84101	3.72449	0.00426779	0.00413833	2.48911	52.2714	9.08395	004t007	7.946	4.4196	6.7547
4	NA	4	900	NA	NA	004m031_31	1	182.095	61.2321	3.83067	004m031	1	004m031_1	track_start	NA	004m031_66	NA	NA	NA	NA	NA	NA	NA	NA	2.48911	52.2714	55.8374	004t007	28.022	46.4839	18.5713
4	NA	4	900	NA	NA	004m031_66	2	185.984	59.8484	3.72443	004m031	1	004m031_1	-	004m031_31	004m031_102	3.889	-1.3837	-0.10624	1	4.12919	4.12783	0.00458799	0.00458647	2.48911	52.2714	54.8291	004t007	27.689	47.9766	14.0972
4	NA	4	900	NA	NA	004m031_102	3	184.818	59.8484	4.1187	004m031	1	004m031_1	-	004m031_66	004m031_139	-1.166	0	0.39427	1	1.23086	1.166	0.00136762	0.00129556	2.48911	52.2714	56.099	004t007	24.96	47.0906	18.5501
4	NA	4	900	NA	NA	004m031_139	4	184.818	59.8484	4.1187	004m031	1	004m031_1	-	004m031_102	004m031_179	0	0	0	1	0	0	0	0	2.48911	52.2714	56.7515	004t007	28.042	44.9136	18.5162
4	NA	4	900	NA	NA	004m031_179	5	184.718	60.5403	4.80274	004m031	1	004m031_1	-	004m031_139	004m031_220	-0.1	0.6919	0.68404	1	0.978078	0.699089	0.00108675	0.000776766	2.48911	52.2714	57.0158	004t007	28.712	41.9557	22.5775
4	NA	4	900	NA	NA	004m031_220	6	185.503	64.6916	7.00304	004m031	1	004m031_1	-	004m031_179	004m031_265	0.785	4.1513	2.2003	1	4.76349	4.22487	0.00529277	0.0046943	2.48911	52.2714	54.3914	004t007	30.151	39.6074	15.399
4	NA	4	900	NA	NA	004m031_265	7	187.869	68.8429	9.74408	004m031	1	004m031_1	-	004m031_220	004m031_312	2.366	4.1513	2.74104	1	5.50859	4.77821	0.00612065	0.00530912	2.48911	52.2714	50.6989	004t007	24.06	39.7191	14.3334
4	NA	4	900	NA	NA	004m031_312	8	190.981	75.0699	21.4402	004m031	1	004m031_1	-	004m031_265	004m031_362	3.112	6.227	11.6961	1	13.611	6.96133	0.0151233	0.00773481	2.48911	52.2714	46.2121	004t007	17.143	36.1861	2.7831
4	NA	4	900	NA	NA	004m031_362	9	192.857	78.5294	24.683	004m031	1	004m031_1	-	004m031_312	004m031_413	1.876	3.4595	3.2428	1	5.09934	3.93542	0.00566593	0.00437269	2.48911	52.2714	44.3806	004t007	20.505	30.6196	-2.281
4	NA	4	900	NA	NA	004m031_413	10	195.099	79.9131	24.5077	004m031	1	004m031_1	-	004m031_362	004m031_465	2.242	1.3837	-0.1753	1	2.64044	2.63461	0.00293382	0.00292735	2.48911	52.2714	43.3562	004t007	19.716	29.9659	-1.5747
4	NA	4	900	NA	NA	004m031_465	11	195.553	84.0645	22.4298	004m031	1	004m031_1	-	004m031_413	004m031_520	0.454	4.1514	-2.0779	1	4.66454	4.17615	0.00518282	0.00464017	2.48911	52.2714	41.0274	004t007	18.088	27.5785	4.8338
4	NA	4	900	NA	NA	004m031_520	12	196.671	86.1401	25.1662	004m031	1	004m031_1	-	004m031_465	004m031_575	1.118	2.0756	2.7364	1	3.61191	2.35755	0.00401324	0.0026195	2.48911	52.2714	39.2108	004t007	16.102	26.7799	7.48
4	NA	4	900	NA	NA	004m031_575	13	196.156	86.832	24.9152	004m031	1	004m031_1	-	004m031_520	004m031_631	-0.515	0.6919	-0.251	1	0.898305	0.862526	0.000998117	0.000958362	2.48911	52.2714	39.4967	004t007	14.675	25.625	2.465
4	NA	4	900	NA	NA	004m031_631	14	196.416	88.2158	27.8295	004m031	1	004m031_1	-	004m031_575	004m031_688	0.26	1.3838	2.9143	1	3.23661	1.40801	0.00359623	0.00156446	2.48911	52.2714	40.3338	004t007	15.571	22.9952	8.5756
4	NA	4	900	NA	NA	004m031_688	15	199.455	95.1347	25.1475	004m031	1	004m031_1	-	004m031_631	004m031_745	3.039	6.9189	-2.682	1	8.01872	7.5569	0.00890969	0.00839655	2.48911	52.2714	36.5041	004t007	14.916	16.6533	2.2327
4	NA	4	900	NA	NA	004m031_745	16	203.295	98.5941	27.2778	004m031	1	004m031_1	-	004m031_688	004m031_802	3.84	3.4594	2.1303	1	5.59028	5.16847	0.00621142	0.00574274	2.48911	52.2714	33.528	004t007	12.676	13.7989	-4.8758
4	NA	4	900	NA	NA	004m031_802	17	203.318	99.9779	27.1362	004m031	1	004m031_1	-	004m031_745	004m031_859	0.023	1.3838	-0.1416	1	1.39122	1.38399	0.0015458	0.00153777	2.48911	52.2714	34.2071	004t007	13.401	14.7781	-0.9593
4	NA	4	900	NA	NA	004m031_859	18	205.081	101.362	27.3918	004m031	1	004m031_1	-	004m031_802	004m031_916	1.763	1.3841	0.2556	1	2.25593	2.24141	0.00250659	0.00249045	2.48911	52.2714	33.2673	004t007	6.341	14.669	5.6046
4	NA	4	900	NA	NA	004m031_916	19	205.933	102.745	29.1204	004m031	1	004m031_1	-	004m031_859	004m031_972	0.852	1.383	1.7286	1	2.37206	1.62437	0.00263562	0.00180486	2.48911	52.2714	33.2866	004t007	8.365	11.344	-1.7402
4	NA	4	900	NA	NA	004m031_972	20	206.123	100.67	27.8231	004m031	1	004m031_1	-	004m031_916	004m031_1028	0.19	-2.075	-1.2973	1	2.45453	2.08368	0.00272725	0.0023152	2.48911	52.2714	33.4292	004t007	7.201	13.822	5.118
4	NA	4	900	NA	NA	004m031_1028	21	206.78	100.67	25.2714	004m031	1	004m031_1	-	004m031_972	004m031_1085	0.657	0	-2.5517	1	2.63492	0.657	0.00292769	0.00073	2.48911	52.2714	32.7507	004t007	7.612	11.276	7.0871
4	NA	4	900	NA	NA	004m031_1085	22	207.236	99.286	24.9821	004m031	1	004m031_1	-	004m031_1028	004m031_1142	0.456	-1.384	-0.2893	1	1.48563	1.45719	0.0016507	0.0016191	2.48911	52.2714	32.5428	004t007	8.512	11.204	2.3981
4	NA	4	900	NA	NA	004m031_1142	23	207.615	97.9023	21.4933	004m031	1	004m031_1	-	004m031_1085	004m031_1200	0.379	-1.3837	-3.4888	1	3.77227	1.43467	0.00419141	0.00159407	2.48911	52.2714	33.2578	004t007	9.337	14.3697	0.9087
4	NA	4	900	NA	NA	004m031_1200	24	208.438	96.5185	21.5278	004m031	1	004m031_1	-	004m031_1142	004m031_1262	0.823	-1.3838	0.0345	1	1.61041	1.61004	0.00178934	0.00178893	2.48911	52.2714	33.5888	004t007	6.668	17.5105	1.5144
4	NA	4	900	NA	NA	004m031_1262	25	208.397	95.8266	19.0102	004m031	1	004m031_1	-	004m031_1200	004m031_1324	-0.041	-0.6919	-2.5176	1	2.61127	0.693114	0.00290141	0.000770126	2.48911	52.2714	34.575	004t007	13.452	13.8614	3.3918
4	NA	4	900	NA	NA	004m031_1324	26	213.645	100.67	25.6376	004m031	1	004m031_1	-	004m031_1262	004m031_1388	5.248	4.8434	6.6274	1	9.74282	7.14143	0.0108254	0.00793492	2.48911	52.2714	28.3457	004t007	6.297	10.538	-3.2356
4	NA	4	900	NA	NA	004m031_1388	27	214.06	100.67	26.5727	004m031	1	004m031_1	-	004m031_1324	004m031_1452	0.415	0	0.9351	1	1.02305	0.415	0.00113673	0.000461111	2.48911	52.2714	28.0128	004t007	3.562	9.211	4.5622
4	NA	4	900	NA	NA	004m031_1452	28	218.515	103.437	23.6337	004m031	1	004m031_1	-	004m031_1388	004m031_1515	4.455	2.767	-2.939	1	6.01174	5.24436	0.00667971	0.00582707	2.48911	52.2714	23.502	004t007	-0.228	7.652	4.2842
4	NA	4	900	NA	NA	004m031_1515	29	221.112	106.205	27.5951	004m031	1	004m031_1	-	004m031_1452	004m031_1576	2.597	2.768	3.9614	1	5.48625	3.79555	0.00609583	0.00421728	2.48911	52.2714	20.9745	004t007	-1.35	2.975	-0.2149
4	NA	4	900	NA	NA	004m031_1576	30	216.513	106.897	23.17	004m031	1	004m031_1	-	004m031_1515	004m031_1639	-4.599	0.692	-4.4251	1	6.41959	4.65077	0.00713288	0.00516752	2.48911	52.2714	25.5398	004t007	6.7	-0.707	-0.768
4	NA	4	900	NA	NA	004m031_1639	31	216.95	108.281	23.9636	004m031	1	004m031_1	-	004m031_1576	004m031_1703	0.437	1.384	0.7936	1	1.65415	1.45135	0.00183795	0.00161261	2.48911	52.2714	25.2532	004t007	0.99	4.165	-1.5616
4	NA	4	900	NA	NA	004m031_1703	32	217.985	108.972	21.665	004m031	1	004m031_1	-	004m031_1639	004m031_1766	1.035	0.691	-2.2986	1	2.61386	1.24447	0.00290429	0.00138274	2.48911	52.2714	25.4688	004t007	1.997	3.422	5.743
4	NA	4	900	NA	NA	004m031_1766	33	219.236	105.513	23.458	004m031	1	004m031_1	-	004m031_1703	004m031_1830	1.251	-3.459	1.793	1	4.09201	3.67827	0.00454668	0.00408697	2.48911	52.2714	24.7323	004t007	2.768	4.623	3.8395
4	NA	4	900	NA	NA	004m031_1830	34	219.312	106.205	22.0213	004m031	1	004m031_1	end	004m031_1766	NA	0.076	0.692	-1.4367	1	1.59648	0.696161	0.00177387	0.000773512	2.48911	52.2714	25.816	004t007	4.438	2.873	1.3513
4	NA	4	900	NA	NA	004m032_32	1	252.974	65.3835	50.2438	004m032	1	004m032_1	track_start	NA	004m032_67	NA	NA	NA	NA	NA	NA	NA	NA	2.48911	52.2714	19.1496	004t010	9.25	-19.9375	2.0276
4	NA	4	900	NA	NA	004m032_67	2	258.817	61.2321	45.3539	004m032	1	004m032_1	-	004m032_32	004m032_103	5.843	-4.1514	-4.8899	1	8.67674	7.16762	0.00964083	0.00796402	2.48911	52.2714	15.3622	004t010	9.846	-16.6344	6.9175
4	NA	4	900	NA	NA	004m032_103	3	262.587	59.1565	39.5307	004m032	1	004m032_1	-	004m032_67	004m032_140	3.77	-2.0756	-5.8232	1	7.2409	4.3036	0.00804545	0.00478178	2.48911	52.2714	14.503	004t010	6.063	-15.6875	12.7407
4	NA	4	900	NA	NA	004m032_140	4	262.954	59.1565	39.8546	004m032	1	004m032_1	-	004m032_103	004m032_180	0.367	0	0.3239	1	0.48949	0.367	0.000543877	0.000407778	2.48911	52.2714	17.2938	004t010	8.741	-13.3664	12.4168
4	NA	4	900	NA	NA	004m032_180	5	263.309	60.5403	43.9912	004m032	1	004m032_1	-	004m032_140	004m032_221	0.355	1.3838	4.1366	1	4.37634	1.42861	0.0048626	0.00158734	2.48911	52.2714	17.6646	004t010	8.519	-13.8397	8.2802
4	NA	4	900	NA	NA	004m032_221	6	262.977	60.5403	39.7131	004m032	1	004m032_1	-	004m032_180	004m032_266	-0.332	0	-4.2781	1	4.29096	0.332	0.00476774	0.000368889	2.48911	52.2714	17.3003	004t010	6.508	-15.0005	12.5583
4	NA	4	900	NA	NA	004m032_266	7	265.541	60.5403	48.5228	004m032	1	004m032_1	-	004m032_221	004m032_313	2.564	0	8.8097	1	9.17523	2.564	0.0101947	0.00284889	2.48911	52.2714	15.4055	004t010	5.969	-12.8474	3.7486
4	NA	4	900	NA	NA	004m032_313	8	265.369	60.5403	44.1011	004m032	1	004m032_1	-	004m032_266	004m032_363	-0.172	0	-4.4217	1	4.42504	0.172	0.00491672	0.000191111	2.48911	52.2714	14.5304	004t010	4.845	-11.076	8.1703
4	NA	4	900	NA	NA	004m032_363	9	265.623	61.2321	40.5435	004m032	1	004m032_1	-	004m032_313	004m032_414	0.254	0.6918	-3.5576	1	3.63313	0.736955	0.00403681	0.000818839	2.48911	52.2714	14.076	004t010	9.609	-11.5973	6.9922
4	NA	4	900	NA	NA	004m032_414	10	265.729	61.924	41.6951	004m032	1	004m032_1	-	004m032_363	004m032_466	0.106	0.6919	1.1516	1	1.34764	0.699973	0.00149738	0.000777747	2.48911	52.2714	13.7356	004t010	5.455	-12.0319	5.7552
4	NA	4	900	NA	NA	004m032_466	11	264.248	63.9997	39.5761	004m032	1	004m032_1	-	004m032_414	004m032_521	-1.481	2.0757	-2.119	1	3.31543	2.54988	0.00368381	0.0028332	2.48911	52.2714	15.1143	004t010	6.114	-13.3655	3.2777
4	NA	4	900	NA	NA	004m032_521	12	265.106	64.6916	39.3983	004m032	1	004m032_1	-	004m032_466	004m032_576	0.858	0.6919	-0.1778	1	1.11647	1.10222	0.00124052	0.00122469	2.48911	52.2714	13.9707	004t010	6.27	-9.2345	8.4409
4	NA	4	900	NA	NA	004m032_576	13	265.52	65.3835	35.6971	004m032	1	004m032_1	-	004m032_521	004m032_632	0.414	0.6919	-3.7012	1	3.78801	0.806301	0.0042089	0.00089589	2.48911	52.2714	13.2128	004t010	5.613	-11.2696	6.8453
4	NA	4	900	NA	NA	004m032_632	14	265.419	66.0754	36.3812	004m032	1	004m032_1	-	004m032_576	004m032_689	-0.101	0.6919	0.6841	1	0.978223	0.699233	0.00108691	0.000776925	2.48911	52.2714	13.5298	004t010	6.836	-10.6375	7.3125
4	NA	4	900	NA	NA	004m032_689	15	264.939	66.0754	36.8121	004m032	1	004m032_1	-	004m032_632	004m032_746	-0.48	0	0.4309	1	0.645039	0.48	0.00071671	0.000533333	2.48911	52.2714	13.895	004t010	7.128	-9.6883	5.5028
4	NA	4	900	NA	NA	004m032_746	16	264.868	67.4592	35.4482	004m032	1	004m032_1	-	004m032_689	004m032_803	-0.071	1.3838	-1.3639	1	1.94427	1.38562	0.00216029	0.00153958	2.48911	52.2714	14.6471	004t010	7.28	-10.2721	7.8683
4	NA	4	900	NA	NA	004m032_803	17	267.323	68.151	33.8341	004m032	1	004m032_1	-	004m032_746	004m032_860	2.455	0.6918	-1.6141	1	3.01843	2.55061	0.00335381	0.00283401	2.48911	52.2714	13.8749	004t010	7.928	-10.6905	3.5188
4	NA	4	900	NA	NA	004m032_860	18	270.3	69.5348	34.3065	004m032	1	004m032_1	-	004m032_803	004m032_917	2.977	1.3838	0.4724	1	3.31671	3.2829	0.00368524	0.00364767	2.48911	52.2714	13.2752	004t010	5.395	-12.3568	4.1713
4	NA	4	900	NA	NA	004m032_917	19	270.258	68.8429	31.789	004m032	1	004m032_1	-	004m032_860	004m032_973	-0.042	-0.6919	-2.5175	1	2.61119	0.693174	0.00290132	0.000770193	2.48911	52.2714	13.792	004t010	8.285	-12.2172	5.5477
4	NA	4	900	NA	NA	004m032_973	20	270.377	68.151	29.1279	004m032	1	004m032_1	branch	004m032_917	NA	0.119	-0.6919	-2.6611	1	2.75215	0.702059	0.00305795	0.000780065	2.48911	52.2714	14.2281	004t010	9.532	-13.2298	3.5951
4	NA	4	900	NA	NA	004m032_1029	21	267.979	68.8429	26.6462	004m032	2	004m032_2	subtrack_start	004m032_973	004m032_1086	-2.398	0.6919	-2.4817	1	3.51965	2.49582	0.00391073	0.00277314	2.48911	52.2714	17.6121	004t010	10.577	-13.9498	6.787
4	NA	4	900	NA	NA	004m032_1030	21	276.662	68.8429	30.609	004m032	3	004m032_3	subtrack_start	004m032_973	004m032_1087	6.285	0.6919	1.4811	1	6.49412	6.32297	0.00721569	0.00702552	2.48911	52.2714	10.7837	004t010	6.714	-10.3417	3.1284
4	NA	4	900	NA	NA	004m032_1086	22	268.748	68.8429	23.3397	004m032	2	004m032_2	-	004m032_1029	004m032_1143	0.769	0	-3.3065	1	3.39475	0.769	0.00377194	0.000854444	2.48911	52.2714	17.9136	004t010	12.561	-10.8829	9.5732
4	NA	4	900	NA	NA	004m032_1087	22	275.235	70.2267	27.1948	004m032	3	004m032_3	-	004m032_1030	004m032_1144	-1.427	1.3838	-3.4142	1	3.9507	1.98777	0.00438966	0.00220863	2.48911	52.2714	13.5289	004t010	6.074	-12.2667	5.7181
4	NA	4	900	NA	NA	004m032_1143	23	267.493	70.2267	24.3473	004m032	2	004m032_2	-	004m032_1086	004m032_1201	-1.255	1.3838	1.0076	1	2.12254	1.86813	0.00235838	0.00207571	2.48911	52.2714	20.7502	004t010	11.588	-14.6066	8.4075
4	NA	4	900	NA	NA	004m032_1144	23	273.897	69.5348	27.8034	004m032	3	004m032_3	-	004m032_1087	004m032_1202	-1.338	-0.6919	0.6086	1	1.62461	1.50631	0.00180512	0.00167368	2.48911	52.2714	14.9173	004t010	5.184	-13.9147	4.9514
4	NA	4	900	NA	NA	004m032_1201	24	264.918	70.9186	23.9864	004m032	2	004m032_2	-	004m032_1143	004m032_1263	-2.575	0.6919	-0.3609	1	2.69065	2.66634	0.00298961	0.0029626	2.48911	52.2714	24.4918	004t010	12.177	-15.3433	13.4869
4	NA	4	900	NA	NA	004m032_1202	24	274.507	69.5348	24.6406	004m032	3	004m032_3	-	004m032_1144	004m032_1264	0.61	0	-3.1628	1	3.22109	0.61	0.00357899	0.000677778	2.48911	52.2714	15.3753	004t010	10.765	-9.1059	7.7308
4	NA	4	900	NA	NA	004m032_1263	25	271.067	68.8429	17.9858	004m032	2	004m032_2	-	004m032_1201	004m032_1325	6.149	-2.0757	-6.0006	1	8.83889	6.48989	0.00982099	0.00721099	2.48911	52.2714	19.173	004t010	12.551	-11.5891	14.762
4	NA	4	900	NA	NA	004m032_1264	25	279.349	66.7673	21.837	004m032	3	004m032_3	-	004m032_1202	004m032_1326	4.842	-2.7675	-2.8036	1	6.24213	5.5771	0.0069357	0.00619678	2.48911	52.2714	10.8145	004t010	6.618	-7.9994	10.9408
4	NA	4	900	NA	NA	004m032_1325	26	275.229	66.7673	21.6173	004m032	2	004m032_2	-	004m032_1263	004m032_1389	4.162	-2.0756	3.6315	1	5.90069	4.65085	0.00655632	0.00516761	2.48911	52.2714	16.0327	004t010	8.592	-13.152	11.0033
4	NA	4	900	NA	NA	004m032_1326	26	281.686	66.0754	19.142	004m032	3	004m032_3	-	004m032_1264	004m032_1390	2.337	-0.6919	-2.695	1	3.63364	2.43727	0.00403737	0.00270808	2.48911	52.2714	10.0086	004t010	8.132	-11.67	8.2382
4	NA	4	900	NA	NA	004m032_1389	27	275.087	66.7673	19.7837	004m032	2	004m032_2	-	004m032_1325	004m032_1453	-0.142	0	-1.8336	1	1.83909	0.142	0.00204343	0.000157778	2.48911	52.2714	17.6692	004t010	8.466	-14.8707	12.5748
4	NA	4	900	NA	NA	004m032_1390	27	283.824	61.924	14.9675	004m032	3	004m032_3	-	004m032_1326	004m032_1454	2.138	-4.1514	-4.1745	1	6.26351	4.6696	0.00695946	0.00518844	2.48911	52.2714	7.75827	004t010	6.216	-8.9448	12.5369
4	NA	4	900	NA	NA	004m032_1453	28	277.426	65.3835	21.725	004m032	2	004m032_2	-	004m032_1389	004m032_1516	2.339	-1.3838	1.9413	1	3.33983	2.71769	0.00371092	0.00301965	2.48911	52.2714	16.478	004t010	10.228	-11.6143	10.6335
4	NA	4	900	NA	NA	004m032_1454	28	285.039	59.1565	16.0786	004m032	3	004m032_3	-	004m032_1390	004m032_1517	1.215	-2.7675	1.1111	1	3.22022	3.02246	0.00357802	0.00335829	2.48911	52.2714	7.41412	004t010	6.808	-6.6458	11.7678
4	NA	4	900	NA	NA	004m032_1516	29	279.948	63.3078	19.6392	004m032	2	004m032_2	-	004m032_1453	004m032_1577	2.522	-2.0757	-2.0858	1	3.87551	3.26635	0.00430612	0.00362927	2.48911	52.2714	13.4115	004t010	7.555	-11.1706	12.7387
4	NA	4	900	NA	NA	004m032_1517	29	286.116	58.4646	12.5557	004m032	3	004m032_3	-	004m032_1454	004m032_1578	1.077	-0.6919	-3.5229	1	3.74826	1.2801	0.00416474	0.00142233	2.48911	52.2714	6.41892	004t010	5.223	-8.1631	15.4453
4	NA	4	900	NA	NA	004m032_1577	30	280.355	61.2321	16.4335	004m032	2	004m032_2	-	004m032_1516	004m032_1641	0.407	-2.0757	-3.2057	1	3.84066	2.11523	0.0042674	0.00235025	2.48911	52.2714	12.5234	004t010	7.368	-12.6733	10.9467
4	NA	4	900	NA	NA	004m032_1578	30	285.498	59.1565	10.6835	004m032	3	004m032_3	-	004m032_1517	004m032_1640	-0.618	0.6919	-1.8722	1	2.08945	0.927712	0.00232161	0.00103079	2.48911	52.2714	7.14598	004t010	8.762	-4.6343	16.72
4	NA	4	900	NA	NA	004m032_1640	31	287.261	60.5403	10.9391	004m032	3	004m032_3	-	004m032_1578	004m032_1704	1.763	1.3838	0.2556	1	2.25575	2.24122	0.00250639	0.00249025	2.48911	52.2714	5.72486	004t010	4.992	-8.2914	16.4411
4	NA	4	900	NA	NA	004m032_1641	31	285.529	59.1565	23.2666	004m032	2	004m032_2	-	004m032_1577	004m032_1705	5.174	-2.0756	6.8331	1	8.81871	5.5748	0.00979857	0.00619422	2.48911	52.2714	7.21193	004t010	6.724	-6.9076	4.1136
4	NA	4	900	NA	NA	004m032_1704	32	287.81	60.5403	2.59967	004m032	3	004m032_3	-	004m032_1640	004m032_1767	0.549	0	-8.33943	1	8.35748	0.549	0.00928609	0.00061	2.48911	52.2714	6.55584	004t010	7.745	-15.8776	19.8023
4	NA	4	900	NA	NA	004m032_1705	32	288.761	59.1565	24.0953	004m032	2	004m032_2	-	004m032_1641	004m032_1768	3.232	0	0.8287	1	3.33655	3.232	0.00370728	0.00359111	2.48911	52.2714	5.38838	004t010	6.454	-5.0327	3.2849
4	NA	4	900	NA	NA	004m032_1767	33	289.131	58.4646	4.86233	004m032	3	004m032_3	-	004m032_1704	004m032_1831	1.321	-2.0757	2.26266	1	3.34263	2.4604	0.00371404	0.00273378	2.48911	52.2714	6.42221	004t010	6.311	-16.7327	17.5397
4	NA	4	900	NA	NA	004m032_1768	33	291.089	56.3889	30.7435	004m032	2	004m032_2	-	004m032_1705	004m032_1832	2.328	-2.7676	6.6482	1	7.56821	3.61652	0.00840912	0.00401835	2.48911	52.2714	5.06692	004t010	2.124	-2.2624	2.0018
4	NA	4	900	NA	NA	004m032_1831	34	286.579	60.5403	4.35991	004m032	3	004m032_3	-	004m032_1767	004m032_1894	-2.552	2.0757	-0.50242	1	3.32771	3.28956	0.00369746	0.00365507	2.48911	52.2714	10.5198	004t010	8.409	-9.5302	23.4132
4	NA	4	900	NA	NA	004m032_1832	34	290.597	56.3889	26.609	004m032	2	004m032_2	-	004m032_1768	004m032_1895	-0.492	0	-4.1345	1	4.16367	0.492	0.0046263	0.000546667	2.48911	52.2714	6.78401	004t010	4.391	-5.3788	1.1641
4	NA	4	900	NA	NA	004m032_1894	35	287.528	57.0808	4.46311	004m032	3	004m032_3	-	004m032_1831	004m032_1957	0.949	-3.4595	0.1032	1	3.58879	3.5873	0.00398754	0.00398589	2.48911	52.2714	10.204	004t010	13.405	-7.1119	18.0547
4	NA	4	900	NA	NA	004m032_1895	35	288.431	55.697	25.3476	004m032	2	004m032_2	-	004m032_1832	004m032_1958	-2.166	-0.6919	-1.2614	1	2.60027	2.27383	0.00288919	0.00252647	2.48911	52.2714	9.42804	004t010	6.426	-5.4625	2.4623
4	NA	4	900	NA	NA	004m032_1957	36	287.275	54.3133	4.27867	004m032	3	004m032_3	-	004m032_1894	004m032_2022	-0.253	-2.7675	-0.18444	1	2.78515	2.77904	0.00309462	0.00308782	2.48911	52.2714	11.3255	004t010	11.966	-5.5764	18.1602
4	NA	4	900	NA	NA	004m032_1958	36	287.893	52.9295	21.4962	004m032	2	004m032_2	-	004m032_1895	004m032_2021	-0.538	-2.7675	-3.8514	1	4.77303	2.81931	0.00530336	0.00313256	2.48911	52.2714	10.9809	004t010	7.659	-3.1897	5.884
4	NA	4	900	NA	NA	004m032_2021	37	285.417	54.3133	11.1789	004m032	2	004m032_2	-	004m032_1958	004m032_2085	-2.476	1.3838	-10.3173	1	10.7001	2.83646	0.011889	0.00315162	2.48911	52.2714	13.8775	004t010	11.682	-7.6228	11.3583
4	NA	4	900	NA	NA	004m032_2022	37	290.921	53.6214	3.02294	004m032	3	004m032_3	-	004m032_1957	004m032_2086	3.646	-0.6919	-1.25573	1	3.91777	3.71107	0.00435307	0.00412341	2.48911	52.2714	8.393	004t010	14.052	-7.6871	14.4009
4	NA	4	900	NA	NA	004m032_2085	38	288.931	48.0863	20.9861	004m032	2	004m032_2	-	004m032_2021	004m032_2151	3.514	-6.227	9.8072	1	12.1369	7.15009	0.0134855	0.00794454	2.48911	52.2714	12.2819	004t010	5.474	-5.3856	1.4159
4	NA	4	900	NA	NA	004m032_2086	38	288.43	50.8538	4.84939	004m032	3	004m032_3	-	004m032_2022	004m032_2152	-2.491	-2.7676	1.82645	1	4.14736	3.72353	0.00460818	0.00413726	2.48911	52.2714	11.7901	004t010	12.093	-9.0468	12.745
4	NA	4	900	NA	NA	004m032_2151	39	288.285	49.47	18.8309	004m032	2	004m032_2	-	004m032_2085	004m032_2217	-0.646	1.3837	-2.1552	1	2.64137	1.52707	0.00293485	0.00169674	2.48911	52.2714	12.7161	004t010	6.538	-6.3083	3.7719
4	NA	4	900	NA	NA	004m032_2152	39	289.015	54.3133	4.67581	004m032	3	004m032_3	-	004m032_2086	004m032_2216	0.585	3.4595	-0.17358	1	3.5129	3.50861	0.00390323	0.00389846	2.48911	52.2714	11.531	004t010	13.334	-9.8828	12.748
4	NA	4	900	NA	NA	004m032_2216	40	290.148	48.7782	10.0243	004m032	3	004m032_3	-	004m032_2152	004m032_2282	1.133	-5.5351	5.34849	1	7.77993	5.64987	0.00864437	0.00627763	2.48911	52.2714	11.5446	004t010	7.402	-3.1911	12.5039
4	NA	4	900	NA	NA	004m032_2217	40	283.826	52.9295	15.3451	004m032	2	004m032_2	-	004m032_2151	004m032_2281	-4.459	3.4595	-3.4858	1	6.63337	5.64365	0.00737041	0.00627073	2.48911	52.2714	17.251	004t010	13.724	-7.3424	7.1831
4	NA	4	900	NA	NA	004m032_2281	41	282.979	53.6214	10.8159	004m032	2	004m032_2	-	004m032_2217	004m032_2345	-0.847	0.6919	-4.5292	1	4.65938	1.09368	0.00517708	0.0012152	2.48911	52.2714	18.4384	004t010	15.585	-9.4571	11.7855
4	NA	4	900	NA	NA	004m032_2282	41	292.859	48.7782	14.125	004m032	3	004m032_3	-	004m032_2216	004m032_2346	2.711	0	4.1007	1	4.91582	2.711	0.00546202	0.00301222	2.48911	52.2714	8.52602	004t010	5.705	-4.6139	8.4764
4	NA	4	900	NA	NA	004m032_2345	42	287.365	52.2376	8.30162	004m032	2	004m032_2	-	004m032_2281	004m032_2409	4.386	-1.3838	-2.51428	1	5.24152	4.59912	0.00582391	0.00511013	2.48911	52.2714	14.3369	004t010	11.149	-11.3406	14.1004
4	NA	4	900	NA	NA	004m032_2346	42	292.269	46.0106	16.205	004m032	3	004m032_3	-	004m032_2282	004m032_2410	-0.59	-2.7676	2.08	1	3.512	2.82979	0.00390222	0.00314421	2.48911	52.2714	9.43137	004t010	6.245	-5.1136	6.197
4	NA	4	900	NA	NA	004m032_2409	43	287.976	50.8538	14.4111	004m032	2	004m032_2	-	004m032_2345	004m032_2472	0.611	-1.3838	6.10948	1	6.29396	1.51269	0.00699329	0.00168076	2.48911	52.2714	13.9724	004t010	13.43	-7.9413	8.1239
4	NA	4	900	NA	NA	004m032_2410	43	297.023	43.9349	18.6508	004m032	3	004m032_3	-	004m032_2346	004m032_2473	4.754	-2.0757	2.4458	1	5.73507	5.18739	0.0063723	0.00576377	2.48911	52.2714	5.29194	004t010	4.383	-1.0224	3.8842
4	NA	4	900	NA	NA	004m032_2472	44	286.58	49.47	14.4795	004m032	2	004m032_2	-	004m032_2409	004m032_2535	-1.396	-1.3838	0.0684	1	1.96682	1.96563	0.00218536	0.00218404	2.48911	52.2714	15.7668	004t010	11.425	-10.3159	8.0775
4	NA	4	900	NA	NA	004m032_2473	44	294.595	44.6268	13.5808	004m032	3	004m032_3	-	004m032_2410	004m032_2536	-2.428	0.6919	-5.07	1	5.66382	2.52466	0.00629313	0.00280518	2.48911	52.2714	7.68557	004t010	3.41	-5.4727	8.9762
4	NA	4	900	NA	NA	004m032_2535	45	288.74	48.7782	13.9053	004m032	2	004m032_2	-	004m032_2472	004m032_2598	2.16	-0.6918	-0.5742	1	2.33964	2.26808	0.00259959	0.00252009	2.48911	52.2714	14.2627	004t010	12.813	-8.9247	8.4967
4	NA	4	900	NA	NA	004m032_2536	45	299.865	41.1674	20.9138	004m032	3	004m032_3	-	004m032_2473	004m032_2597	5.27	-3.4594	7.333	1	9.67022	6.30399	0.0107447	0.00700444	2.48911	52.2714	5.6168	004t010	1.688	-1.3139	1.4882
4	NA	4	900	NA	NA	004m032_2597	46	303.399	40.4755	20.4129	004m032	3	004m032_3	-	004m032_2536	004m032_2659	3.534	-0.6919	-0.5009	1	3.63576	3.60109	0.00403974	0.00400122	2.48911	52.2714	5.0581	004t010	2.076	-0.1737	2.3507
4	NA	4	900	NA	NA	004m032_2598	46	291.524	44.6268	20.2642	004m032	2	004m032_2	-	004m032_2535	004m032_2660	2.784	-4.1514	6.3589	1	8.08829	4.99848	0.00898699	0.00555386	2.48911	52.2714	11.9116	004t010	7.769	-5.7548	7.1955
4	NA	4	900	NA	NA	004m032_2659	47	306.453	39.7836	20.3429	004m032	3	004m032_3	-	004m032_2597	004m032_2721	3.054	-0.6919	-0.07	1	3.13218	3.1314	0.0034802	0.00347933	2.48911	52.2714	4.72646	004t010	-1.764	-0.8951	2.0591
4	NA	4	900	NA	NA	004m032_2660	47	293.264	45.3187	16.0251	004m032	2	004m032_2	-	004m032_2598	004m032_2722	1.74	0.6919	-4.2391	1	4.63425	1.87252	0.00514917	0.00208058	2.48911	52.2714	10.9941	004t010	4.025	-7.1816	11.3551
4	NA	4	900	NA	NA	004m032_2721	48	306.505	39.7836	14.4115	004m032	3	004m032_3	-	004m032_2659	004m032_2783	0.052	0	-5.9314	1	5.93163	0.052	0.0065907	5.77778e-05	2.48911	52.2714	2.97304	004t010	0.293	0.7619	7.9905
4	NA	4	900	NA	NA	004m032_2722	48	292.855	44.6268	13.1837	004m032	2	004m032_2	-	004m032_2660	004m032_2784	-0.409	-0.6919	-2.8414	1	2.95289	0.803745	0.00328099	0.00089305	2.48911	52.2714	12.3022	004t010	12.156	-3.9749	9.2183
4	NA	4	900	NA	NA	004m032_2783	49	305.98	37.016	15.1255	004m032	3	004m032_3	end	004m032_2721	NA	-0.525	-2.7676	0.714	1	2.90603	2.81695	0.00322893	0.00312995	2.48911	52.2714	3.69176	004t010	1.158	2.2158	7.4807
4	NA	4	900	NA	NA	004m032_2784	49	292.518	42.5512	11.7062	004m032	2	004m032_2	end	004m032_2722	NA	-0.337	-2.0756	-1.4775	1	2.56996	2.10278	0.00285551	0.00233642	2.48911	52.2714	13.3167	004t010	14.62	-3.3194	10.9
4	NA	4	900	NA	NA	004m033_61	2	307.303	198.967	52.2714	004m033	1	004m033_1	track_start	NA	004m033_97	NA	NA	NA	NA	NA	NA	NA	NA	2.48911	52.2714	18.3296	004t006	-9.713	0.731	0
4	NA	4	900	NA	NA	004m033_97	3	310.014	196.337	52.2714	004m033	1	004m033_1	-	004m033_61	004m033_133	2.711	-2.63	0	1	3.77709	3.77709	0.00419677	0.00419677	2.48911	52.2714	19.2162	004t006	-11.009	4.666	0
4	NA	4	900	NA	NA	004m033_133	4	313.758	194.319	52.2714	004m033	1	004m033_1	-	004m033_97	004m033_171	3.744	-2.018	0	1	4.25322	4.25322	0.0047258	0.0047258	2.48911	52.2714	20.4766	004t006	-15.906	2.427	0
4	NA	4	900	NA	NA	004m033_171	5	317.902	195.618	52.2714	004m033	1	004m033_1	-	004m033_133	004m033_212	4.144	1.299	0	1	4.34283	4.34283	0.00482536	0.00482536	2.48911	52.2714	23.6583	004t006	-20.064	3.262	-3.3313
4	NA	4	900	NA	NA	004m033_212	6	320.346	195.971	52.2714	004m033	1	004m033_1	-	004m033_171	004m033_254	2.444	0.353	0	1	2.46936	2.46936	0.00274373	0.00274373	2.48911	52.2714	26.3219	004t006	-21.123	5.474	-4.8594
4	NA	4	900	NA	NA	004m033_254	7	324.143	196.368	52.2714	004m033	1	004m033_1	-	004m033_212	004m033_299	3.797	0.397	0	1	3.8177	3.8177	0.00424189	0.00424189	2.48911	52.2714	30.0208	004t006	-24.975	6.445	0
4	NA	4	900	NA	NA	004m033_299	8	321.481	200.89	52.2714	004m033	1	004m033_1	-	004m033_254	004m033_349	-2.662	4.522	0	1	5.24735	5.24735	0.00583039	0.00583039	2.48911	52.2714	25.9132	004t006	-23.45	5.856	0
4	NA	4	900	NA	NA	004m033_349	9	322.269	201.142	52.2714	004m033	1	004m033_1	-	004m033_299	004m033_399	0.788	0.252	0	1	0.827314	0.827314	0.000919237	0.000919237	2.48911	52.2714	27.1684	004t006	-23.688	3.734	0
4	NA	4	900	NA	NA	004m033_399	10	324.535	198.115	52.2714	004m033	1	004m033_1	-	004m033_349	004m033_450	2.266	-3.027	0	1	3.7812	3.7812	0.00420134	0.00420134	2.48911	52.2714	31.7981	004t006	-25.114	5.327	-3.6582
4	NA	4	900	NA	NA	004m033_450	11	320.135	206.18	52.2714	004m033	1	004m033_1	-	004m033_399	004m033_505	-4.4	8.065	0	1	9.18718	9.18718	0.010208	0.010208	2.48911	52.2714	23.4754	004t006	-18.401	8.122	-4.9028
4	NA	4	900	NA	NA	004m033_505	12	315.849	208.829	52.2714	004m033	1	004m033_1	-	004m033_450	004m033_560	-4.286	2.649	0	1	5.03855	5.03855	0.00559839	0.00559839	2.48911	52.2714	18.905	004t006	-15.996	2.355	0
4	NA	4	900	NA	NA	004m033_560	13	313.848	208.423	47.2931	004m033	1	004m033_1	-	004m033_505	004m033_616	-2.001	-0.406	-4.9783	1	5.38073	2.04177	0.00597859	0.00226864	2.48911	52.2714	18.3593	004t006	-13.408	-0.748	-0.9867
4	NA	4	900	NA	NA	004m033_616	14	313.151	210.384	47.2931	004m033	1	004m033_1	-	004m033_560	004m033_672	-0.697	1.961	0	1	2.08118	2.08118	0.00231243	0.00231243	2.48911	52.2714	16.8757	004t006	-9.767	5.017	-0.3013
4	NA	4	900	NA	NA	004m033_672	15	312.479	213.291	47.2931	004m033	1	004m033_1	-	004m033_616	004m033_729	-0.672	2.907	0	1	2.98366	2.98366	0.00331518	0.00331518	2.48911	52.2714	14.6456	004t006	-9.281	0.754	-0.2632
4	NA	4	900	NA	NA	004m033_729	16	312.371	215.99	47.2931	004m033	1	004m033_1	-	004m033_672	004m033_786	-0.108	2.699	0	1	2.70116	2.70116	0.00300129	0.00300129	2.48911	52.2714	12.9266	004t006	-8.759	-0.46	0.3569
4	NA	4	900	NA	NA	004m033_786	17	317.833	214.293	47.2931	004m033	1	004m033_1	-	004m033_729	004m033_843	5.462	-1.697	0	1	5.71955	5.71955	0.00635506	0.00635506	2.48911	52.2714	17.6209	004t006	-11.665	2.618	0.1688
4	NA	4	900	NA	NA	004m033_843	18	324.868	212.578	47.2931	004m033	1	004m033_1	-	004m033_786	004m033_900	7.035	-1.715	0	1	7.24103	7.24103	0.00804558	0.00804558	2.48911	52.2714	23.4462	004t006	-16.327	4.936	-1.1379
4	NA	4	900	NA	NA	004m033_900	19	332.297	208.844	47.2931	004m033	1	004m033_1	-	004m033_843	004m033_956	7.429	-3.734	0	1	8.31461	8.31461	0.00923846	0.00923846	2.48911	52.2714	31.0191	004t006	-24.84	4.088	-0.0783
4	NA	4	900	NA	NA	004m033_956	20	339.097	208.266	52.2714	004m033	1	004m033_1	-	004m033_900	004m033_1012	6.8	-0.578	4.9783	1	8.44734	6.82452	0.00938593	0.0075828	2.48911	52.2714	35.6452	004t006	-28.382	8.033	-8.7923
4	NA	4	900	NA	NA	004m033_1012	21	341.581	208.418	52.2714	004m033	1	004m033_1	-	004m033_956	004m033_1069	2.484	0.152	0	1	2.48865	2.48865	0.00276516	0.00276516	2.48911	52.2714	36.5806	004t006	-30.075	11.914	0
4	NA	4	900	NA	NA	004m033_1069	22	340.601	214.582	47.2931	004m033	1	004m033_1	-	004m033_1012	004m033_1126	-0.98	6.164	-4.9783	1	7.98366	6.24142	0.00887073	0.00693491	2.48911	52.2714	31.1674	004t006	-26.414	6.513	-1.2488
4	NA	4	900	NA	NA	004m033_1126	23	346.469	213.484	47.2931	004m033	1	004m033_1	-	004m033_1069	004m033_1184	5.868	-1.098	0	1	5.96984	5.96984	0.00663316	0.00663316	2.48911	52.2714	36.92	004t006	-32.114	6.916	-3.7983
4	NA	4	900	NA	NA	004m033_1184	24	342.912	216.688	47.2931	004m033	1	004m033_1	-	004m033_1126	004m033_1243	-3.557	3.204	0	1	4.78726	4.78726	0.00531918	0.00531918	2.48911	52.2714	32.4157	004t006	-28.457	7.632	-1.1846
4	NA	4	900	NA	NA	004m033_1243	25	342.55	216.934	47.2931	004m033	1	004m033_1	-	004m033_1184	004m033_1305	-0.362	0.246	0	1	0.437676	0.437676	0.000486306	0.000486306	2.48911	52.2714	32.2028	004t006	-27.304	4.694	-0.4629
4	NA	4	900	NA	NA	004m033_1305	26	345.103	218.876	47.2931	004m033	1	004m033_1	-	004m033_1243	004m033_1369	2.553	1.942	0	1	3.20767	3.20767	0.00356408	0.00356408	2.48911	52.2714	31.96	004t006	-29.339	3.19	-1.562
4	NA	4	900	NA	NA	004m033_1369	27	345.862	221.424	47.2931	004m033	1	004m033_1	end	004m033_1305	NA	0.759	2.548	0	1	2.65864	2.65864	0.00295405	0.00295405	2.48911	52.2714	29.918	004t006	-26.465	7.064	-1.9956
4	NA	4	900	NA	NA	004m034_64	2	278.477	91.6753	16.6896	004m034	1	004m034_1	track_start	NA	004m034_100	NA	NA	NA	NA	NA	NA	NA	NA	2.48911	52.2714	44.3139	004t010	-26.168	22.8147	11.4151
4	NA	4	900	NA	NA	004m034_100	3	277.346	90.9834	17.6622	004m034	1	004m034_1	-	004m034_64	004m034_137	-1.131	-0.6919	0.9726	1	1.64433	1.32585	0.00182704	0.00147317	2.48911	52.2714	43.0975	004t008	-24.438	20.6956	9.9816
4	NA	4	900	NA	NA	004m034_137	4	276.093	93.7509	15.0712	004m034	1	004m034_1	-	004m034_100	004m034_177	-1.253	2.7675	-2.591	1	3.99279	3.03794	0.00443643	0.00337549	2.48911	52.2714	37.7516	004t008	-21.988	20.5981	12.6551
4	NA	4	900	NA	NA	004m034_177	5	273.92	97.2104	14.7509	004m034	1	004m034_1	-	004m034_137	004m034_218	-2.173	3.4595	-0.3203	1	4.09788	4.08535	0.00455321	0.00453928	2.48911	52.2714	34.7026	004t008	-20.488	20.9566	8.1234
4	NA	4	900	NA	NA	004m034_218	6	274.122	98.5941	19.3571	004m034	1	004m034_1	-	004m034_177	004m034_263	0.202	1.3837	4.6062	1	4.81378	1.39837	0.00534865	0.00155374	2.48911	52.2714	34.5683	004t008	-22.647	16.2559	3.6461
4	NA	4	900	NA	NA	004m034_263	7	278.354	99.286	16.3157	004m034	1	004m034_1	-	004m034_218	004m034_309	4.232	0.6919	-3.0414	1	5.25725	4.28819	0.00584139	0.00476465	2.48911	52.2714	36.8812	004t008	-26.326	15.892	6.8111
4	NA	4	900	NA	NA	004m034_309	8	279.484	101.362	16.4063	004m034	1	004m034_1	-	004m034_263	004m034_359	1.13	2.076	0.0906	1	2.36535	2.36362	0.00262817	0.00262624	2.48911	52.2714	37.0643	004t008	-26.685	16.206	6.1579
4	NA	4	900	NA	NA	004m034_359	9	280.473	104.129	17.4233	004m034	1	004m034_1	-	004m034_309	004m034_410	0.989	2.767	1.017	1	3.10945	2.93844	0.00345495	0.00326493	2.48911	52.2714	36.5803	004t008	-25.711	15.242	5.4507
4	NA	4	900	NA	NA	004m034_410	10	281.681	108.281	16.4302	004m034	1	004m034_1	-	004m034_359	004m034_462	1.208	4.152	-0.9931	1	4.43673	4.32416	0.00492971	0.00480462	2.48911	52.2714	35.0397	004t008	-23.968	13.219	11.2502
4	NA	4	900	NA	NA	004m034_462	11	284.844	111.74	20.9571	004m034	1	004m034_1	-	004m034_410	004m034_517	3.163	3.459	4.5269	1	6.51629	4.68714	0.00724033	0.00520793	2.48911	52.2714	34.4097	004t008	-26.359	12.084	6.8504
4	NA	4	900	NA	NA	004m034_517	12	281.042	113.816	23.2866	004m034	1	004m034_1	-	004m034_462	004m034_572	-3.802	2.076	2.3295	1	4.91849	4.33186	0.00546499	0.00481317	2.48911	52.2714	30.8979	004t008	-22.77	10.718	0.6165
4	NA	4	900	NA	NA	004m034_572	13	287.249	111.74	15.8999	004m034	1	004m034_1	-	004m034_517	004m034_628	6.207	-2.076	-7.3867	1	9.86914	6.54497	0.0109657	0.00727219	2.48911	52.2714	36.5108	004t008	-28.756	13.095	6.8184
4	NA	4	900	NA	NA	004m034_628	14	286.604	109.664	18.5627	004m034	1	004m034_1	-	004m034_572	004m034_685	-0.645	-2.076	2.6628	1	3.43749	2.17389	0.00381943	0.00241543	2.48911	52.2714	38.02	004t008	-25.124	15.812	9.7042
4	NA	4	900	NA	NA	004m034_685	15	287.958	112.432	14.4576	004m034	1	004m034_1	-	004m034_628	004m034_742	1.354	2.768	-4.1051	1	5.13293	3.08142	0.00570326	0.0034238	2.48911	52.2714	36.6242	004t008	-28.659	11.197	7.9444
4	NA	4	900	NA	NA	004m034_742	16	287.895	115.199	14.3003	004m034	1	004m034_1	-	004m034_685	004m034_799	-0.063	2.767	-0.1573	1	2.77218	2.76772	0.0030802	0.00307524	2.48911	52.2714	34.4605	004t008	-24.78	12.623	9.0447
4	NA	4	900	NA	NA	004m034_799	17	290.146	116.583	15.6633	004m034	1	004m034_1	-	004m034_742	004m034_856	2.251	1.384	1.363	1	2.97325	2.64243	0.00330361	0.00293604	2.48911	52.2714	33.6	004t008	-25.84	11.874	7.1817
4	NA	4	900	NA	NA	004m034_856	18	294.382	116.583	10.4362	004m034	1	004m034_1	-	004m034_799	004m034_913	4.236	0	-5.2271	1	6.72802	4.236	0.00747558	0.00470667	2.48911	52.2714	35.0991	004t008	-25.058	16.058	11.9658
4	NA	4	900	NA	NA	004m034_913	19	296.925	115.199	5.57505	004m034	1	004m034_1	-	004m034_856	004m034_969	2.543	-1.384	-4.86115	1	5.65801	2.89522	0.00628668	0.00321691	2.48911	52.2714	36.6403	004t008	-30.146	15.867	11.8488
4	NA	4	900	NA	NA	004m034_969	20	297.054	116.583	11.2057	004m034	1	004m034_1	-	004m034_913	004m034_1025	0.129	1.384	5.63065	1	5.79968	1.39	0.00644409	0.00154444	2.48911	52.2714	35.5883	004t008	-26.34	15.244	11.9418
4	NA	4	900	NA	NA	004m034_1025	21	297.205	118.659	9.09753	004m034	1	004m034_1	-	004m034_969	004m034_1082	0.151	2.076	-2.10817	1	2.96259	2.08148	0.00329177	0.00231276	2.48911	52.2714	34.0087	004t008	-25.847	11.699	13.3045
4	NA	4	900	NA	NA	004m034_1082	22	299.177	120.735	10.1276	004m034	1	004m034_1	-	004m034_1025	004m034_1139	1.972	2.076	1.03007	1	3.04296	2.86331	0.00338107	0.00318146	2.48911	52.2714	33.5967	004t008	-27.819	13.077	7.8168
4	NA	4	900	NA	NA	004m034_1139	23	299.89	120.735	6.49963	004m034	1	004m034_1	-	004m034_1082	004m034_1197	0.713	0	-3.62797	1	3.69737	0.713	0.00410819	0.000792222	2.48911	52.2714	32.7998	004t008	-27.732	12.734	10.9242
4	NA	4	900	NA	NA	004m034_1197	24	301.519	120.735	2.7867	004m034	1	004m034_1	-	004m034_1139	004m034_1258	1.629	0	-3.71293	1	4.05456	1.629	0.00450507	0.00181	2.48911	52.2714	32.5977	004t008	-27.85	12.991	15.6333
4	NA	4	900	NA	NA	004m034_1258	25	303.134	121.426	4.56758	004m034	1	004m034_1	-	004m034_1197	004m034_1320	1.615	0.691	1.78088	1	2.50145	1.75662	0.00277939	0.0019518	2.48911	52.2714	31.8639	004t008	-25.205	13.266	12.9705
4	NA	4	900	NA	NA	004m034_1320	26	301.308	120.735	2.55185	004m034	1	004m034_1	-	004m034_1258	004m034_1384	-1.826	-0.691	-2.01573	1	2.80623	1.95237	0.00311803	0.0021693	2.48911	52.2714	30.2922	004t008	-23.756	11.232	15.1933
4	NA	4	900	NA	NA	004m034_1384	27	301.016	120.735	6.64956	004m034	1	004m034_1	-	004m034_1320	004m034_1448	-0.292	0	4.09771	1	4.1081	0.292	0.00456456	0.000324444	2.48911	52.2714	29.2276	004t008	-23.53	7.678	10.7742
4	NA	4	900	NA	NA	004m034_1448	28	299.535	126.27	12.5665	004m034	1	004m034_1	-	004m034_1384	004m034_1511	-1.481	5.535	5.91694	1	8.23649	5.72971	0.00915166	0.00636635	2.48911	52.2714	22.9242	004t008	-17.688	5.07	11.0694
4	NA	4	900	NA	NA	004m034_1511	29	303.701	121.426	2.98843	004m034	1	004m034_1	-	004m034_1448	004m034_1572	4.166	-4.844	-9.57807	1	11.5134	6.38904	0.0127927	0.00709894	2.48911	52.2714	28.3376	004t008	-21.913	9.079	14.4719
4	NA	4	900	NA	NA	004m034_1572	30	305.527	122.118	5.00419	004m034	1	004m034_1	-	004m034_1511	004m034_1635	1.826	0.692	2.01576	1	2.8065	1.95273	0.00311833	0.0021697	2.48911	52.2714	27.8582	004t008	-21.605	11.09	12.9473
4	NA	4	900	NA	NA	004m034_1635	31	307.847	121.426	5.402	004m034	1	004m034_1	-	004m034_1572	004m034_1699	2.32	-0.692	0.39781	1	2.45347	2.421	0.00272608	0.00269001	2.48911	52.2714	28.804	004t008	-21.658	11.713	12.2508
4	NA	4	900	NA	NA	004m034_1699	32	309.961	122.81	5.50572	004m034	1	004m034_1	-	004m034_1635	004m034_1762	2.114	1.384	0.10372	1	2.52888	2.52675	0.00280986	0.0028075	2.48911	52.2714	28.2967	004t008	-24.598	9.449	12.8494
4	NA	4	900	NA	NA	004m034_1762	33	309.266	125.578	4.64381	004m034	1	004m034_1	-	004m034_1699	004m034_1826	-0.695	2.768	-0.86191	1	2.98123	2.85392	0.00331248	0.00317102	2.48911	52.2714	25.0023	004t008	-20.548	9.485	13.0697
4	NA	4	900	NA	NA	004m034_1826	34	311.447	123.502	2.71918	004m034	1	004m034_1	-	004m034_1762	004m034_1890	2.181	-2.076	-1.92463	1	3.57362	3.01107	0.00397069	0.00334563	2.48911	52.2714	27.2966	004t008	-24.033	12.656	9.72642
4	NA	4	900	NA	NA	004m034_1890	35	312.71	123.502	4.12835	004m034	1	004m034_1	-	004m034_1826	004m034_1952	1.263	0	1.40917	1	1.89233	1.263	0.00210259	0.00140333	2.48911	52.2714	26.4997	004t008	-19.006	11.148	13.2955
4	NA	4	900	NA	NA	004m034_1952	36	312.642	122.81	2.96709	004m034	1	004m034_1	-	004m034_1890	004m034_2017	-0.068	-0.692	-1.16126	1	1.35352	0.695333	0.00150391	0.000772592	2.48911	52.2714	25.4759	004t008	-20.9	8.385	9.59151
4	NA	4	900	NA	NA	004m034_2017	37	315.592	120.735	3.00633	004m034	1	004m034_1	-	004m034_1952	004m034_2081	2.95	-2.075	0.03924	1	3.60689	3.60668	0.00400766	0.00400742	2.48911	52.2714	27.3401	004t008	-19.77	8.832	14.4667
4	NA	4	900	NA	NA	004m034_2081	38	316.009	120.043	4.59856	004m034	1	004m034_1	-	004m034_2017	004m034_2147	0.417	-0.692	1.59223	1	1.78548	0.807931	0.00198387	0.000897701	2.48911	52.2714	27.7444	004t008	-18.206	9.031	12.8252
4	NA	4	900	NA	NA	004m034_2147	39	312.848	122.118	4.32439	004m034	1	004m034_1	-	004m034_2081	004m034_2212	-3.161	2.075	-0.27417	1	3.79114	3.78121	0.00421237	0.00420134	2.48911	52.2714	23.8715	004t008	-16.511	7.856	8.45611
4	NA	4	900	NA	NA	004m034_2212	40	313.063	122.81	3.43682	004m034	1	004m034_1	-	004m034_2147	004m034_2277	0.215	0.692	-0.88757	1	1.14581	0.72463	0.00127312	0.000805145	2.48911	52.2714	23.0012	004t008	-17.579	4.233	9.00878
4	NA	4	900	NA	NA	004m034_2277	41	313.058	123.502	5.62249	004m034	1	004m034_1	-	004m034_2212	004m034_2341	-0.005	0.692	2.18567	1	2.29261	0.692018	0.00254734	0.000768909	2.48911	52.2714	20.9027	004t008	-14.589	6.156	6.82311
4	NA	4	900	NA	NA	004m034_2341	42	312.273	124.886	11.3381	004m034	1	004m034_1	-	004m034_2277	004m034_2405	-0.785	1.384	5.71561	1	5.93295	1.59113	0.00659217	0.00176792	2.48911	52.2714	17.8677	004t008	-11.89	1.994	2.1227
4	NA	4	900	NA	NA	004m034_2405	43	312.689	122.81	11.8671	004m034	1	004m034_1	-	004m034_2341	004m034_2468	0.416	-2.076	0.529	1	2.18235	2.11727	0.00242484	0.00235252	2.48911	52.2714	18.6049	004t008	-9.126	1.92	0.5785
4	NA	4	900	NA	NA	004m034_2468	44	310.214	123.502	16.8263	004m034	1	004m034_1	-	004m034_2405	004m034_2531	-2.475	0.692	4.9592	1	5.58553	2.56992	0.00620615	0.00285547	2.48911	52.2714	16.6891	004t008	-3.603	2.885	5.5757
4	NA	4	900	NA	NA	004m034_2531	45	312.628	119.351	5.27132	004m034	1	004m034_1	-	004m034_2468	004m034_2593	2.414	-4.151	-11.555	1	12.513	4.8019	0.0139034	0.00533544	2.48911	52.2714	20.7465	004t008	-11.319	-0.1	7.17428
4	NA	4	900	NA	NA	004m034_2593	46	316.361	117.967	2.84382	004m034	1	004m034_1	-	004m034_2531	004m034_2655	3.733	-1.384	-2.4275	1	4.66299	3.9813	0.0051811	0.00442367	2.48911	52.2714	22.4976	004t008	-11.462	4.572	9.67168
4	NA	4	900	NA	NA	004m034_2655	47	316.778	118.659	5.4992	004m034	1	004m034_1	-	004m034_2593	004m034_2717	0.417	0.692	2.65538	1	2.77557	0.807931	0.00308397	0.000897701	2.48911	52.2714	20.7238	004t008	-10.416	3.98	6.9464
4	NA	4	900	NA	NA	004m034_2717	48	315.304	118.659	3.85513	004m034	1	004m034_1	-	004m034_2655	004m034_2779	-1.474	0	-1.64407	1	2.20809	1.474	0.00245343	0.00163778	2.48911	52.2714	19.2042	004t008	-9.89	0.749	8.72427
4	NA	4	900	NA	NA	004m034_2779	49	316.988	117.275	4.67093	004m034	1	004m034_1	end	004m034_2717	NA	1.684	-1.384	0.8158	1	2.32741	2.17975	0.00258601	0.00242194	2.48911	52.2714	19.7561	004t008	-10.215	1.334	7.85177
4	NA	4	900	NA	NA	004m035_135	4	260.27	141.275	22.402	004m035	1	004m035_1	track_start	NA	004m035_174	NA	NA	NA	NA	NA	NA	NA	NA	2.48911	52.2714	14.0371	004t008	-4.881	-2.461	6.0291
4	NA	4	900	NA	NA	004m035_174	5	259.757	142.947	22.402	004m035	1	004m035_1	-	004m035_135	004m035_215	-0.513	1.672	0	1	1.74893	1.74893	0.00194325	0.00194325	2.48911	52.2714	14.2942	004t008	-6.84	-0.941	5.1764
4	NA	4	900	NA	NA	004m035_215	6	259.893	144.054	22.402	004m035	1	004m035_1	-	004m035_174	004m035_259	0.136	1.107	0	1	1.11532	1.11532	0.00123925	0.00123925	2.48911	52.2714	14.046	004t008	-5.839	-3.974	5.1167
4	NA	4	900	NA	NA	004m035_259	7	260.296	147.156	22.402	004m035	1	004m035_1	-	004m035_215	004m035_305	0.403	3.102	0	1	3.12807	3.12807	0.00347563	0.00347563	2.48911	52.2714	15.7998	004t008	-5.534	-4.425	5.1954
4	NA	4	900	NA	NA	004m035_305	8	259.726	151.158	22.402	004m035	1	004m035_1	-	004m035_259	004m035_355	-0.57	4.002	0	1	4.04239	4.04239	0.00449154	0.00449154	2.48911	52.2714	17.6999	004t008	-7.52	-2.609	5.1939
4	NA	4	900	NA	NA	004m035_355	9	261.368	153.555	17.4238	004m035	1	004m035_1	-	004m035_305	004m035_405	1.642	2.397	-4.9782	1	5.76405	2.90547	0.0064045	0.0032283	2.48911	52.2714	17.9079	004t008	-5.626	-6.636	10.1177
4	NA	4	900	NA	NA	004m035_405	10	264.529	156.619	17.4238	004m035	1	004m035_1	-	004m035_355	004m035_457	3.161	3.064	0	1	4.40227	4.40227	0.00489142	0.00489142	2.48911	52.2714	18.8924	004t008	-8.322	-8.264	9.9564
4	NA	4	900	NA	NA	004m035_457	11	266.587	159.698	17.4238	004m035	1	004m035_1	-	004m035_405	004m035_512	2.058	3.079	0	1	3.70346	3.70346	0.00411495	0.00411495	2.48911	52.2714	21.0087	004t008	-10.475	-8.8	9.9564
4	NA	4	900	NA	NA	004m035_512	12	269.695	160.433	17.4238	004m035	1	004m035_1	-	004m035_457	004m035_567	3.108	0.735	0	1	3.19373	3.19373	0.00354859	0.00354859	2.48911	52.2714	21.0877	004t008	-12.595	-8.973	10.0219
4	NA	4	900	NA	NA	004m035_567	13	273.197	159.165	17.4238	004m035	1	004m035_1	-	004m035_512	004m035_623	3.502	-1.268	0	1	3.72449	3.72449	0.00413832	0.00413832	2.48911	52.2714	19.6837	004t008	-12.981	-10.975	9.9564
4	NA	4	900	NA	NA	004m035_623	14	273.02	161.053	17.4238	004m035	1	004m035_1	-	004m035_567	004m035_679	-0.177	1.888	0	1	1.89628	1.89628	0.00210698	0.00210698	2.48911	52.2714	20.2602	004t008	-13.514	-8.758	10.7149
4	NA	4	900	NA	NA	004m035_679	15	273.883	164.925	17.4238	004m035	1	004m035_1	-	004m035_623	004m035_736	0.863	3.872	0	1	3.96701	3.96701	0.00440779	0.00440779	2.48911	52.2714	23.1261	004t008	-16.141	-5.282	10.0841
4	NA	4	900	NA	NA	004m035_736	16	273.806	166.369	17.4238	004m035	1	004m035_1	-	004m035_679	004m035_793	-0.077	1.444	0	1	1.44605	1.44605	0.00160672	0.00160672	2.48911	52.2714	23.4477	004t008	-15.681	-5.145	10.1463
4	NA	4	900	NA	NA	004m035_793	17	275.166	167.904	17.4238	004m035	1	004m035_1	-	004m035_736	004m035_850	1.36	1.535	0	1	2.05081	2.05081	0.00227868	0.00227868	2.48911	52.2714	24.7838	004t008	-14.037	-12.38	5.1354
4	NA	4	900	NA	NA	004m035_850	18	276.279	168.333	17.4238	004m035	1	004m035_1	-	004m035_793	004m035_907	1.113	0.429	0	1	1.19282	1.19282	0.00132535	0.00132535	2.48911	52.2714	25.0136	004t008	-13.903	-8.176	9.9564
4	NA	4	900	NA	NA	004m035_907	19	272.498	164.079	22.402	004m035	1	004m035_1	-	004m035_850	004m035_963	-3.781	-4.254	4.9782	1	7.56141	5.69144	0.00840157	0.00632382	2.48911	52.2714	20.3997	004t008	-5.117	-8.198	5.1713
4	NA	4	900	NA	NA	004m035_963	20	273.378	163.956	22.402	004m035	1	004m035_1	-	004m035_907	004m035_1019	0.88	-0.123	0	1	0.888554	0.888554	0.000987283	0.000987283	2.48911	52.2714	19.5146	004t008	-4.688	-7.874	5.7301
4	NA	4	900	NA	NA	004m035_1019	21	278.676	166.969	17.4238	004m035	1	004m035_1	-	004m035_963	004m035_1076	5.298	3.013	-4.9782	1	7.86953	6.09483	0.00874392	0.00677204	2.48911	52.2714	21.8409	004t008	-9.707	-11.898	5.572
4	NA	4	900	NA	NA	004m035_1076	22	284.258	171.465	22.402	004m035	1	004m035_1	-	004m035_1019	004m035_1133	5.582	4.496	4.9782	1	8.7267	7.16748	0.00969633	0.00796386	2.48911	52.2714	26.3877	004t008	-13.484	-14.183	5.0857
4	NA	4	900	NA	NA	004m035_1133	23	286.787	174.072	17.4238	004m035	1	004m035_1	-	004m035_1076	004m035_1191	2.529	2.607	-4.9782	1	6.16237	3.63212	0.00684707	0.00403569	2.48911	52.2714	29.3425	004t008	-16.488	-13.223	9.9564
4	NA	4	900	NA	NA	004m035_1191	24	289.004	174.485	17.4238	004m035	1	004m035_1	-	004m035_1133	004m035_1252	2.217	0.413	0	1	2.25514	2.25514	0.00250571	0.00250571	2.48911	52.2714	30.1034	004t008	-18.016	-13.279	10.052
4	NA	4	900	NA	NA	004m035_1252	25	293.446	175.646	17.4238	004m035	1	004m035_1	-	004m035_1191	004m035_1314	4.442	1.161	0	1	4.59122	4.59122	0.00510135	0.00510135	2.48911	52.2714	32.2938	004t008	-19.858	-14.721	10.1672
4	NA	4	900	NA	NA	004m035_1314	26	293.449	175.757	17.4238	004m035	1	004m035_1	-	004m035_1252	004m035_1378	0.003	0.111	0	1	0.111041	0.111041	0.000123378	0.000123378	2.48911	52.2714	32.039	004t008	-14.962	-18.802	10.3281
4	NA	4	900	NA	NA	004m035_1378	27	290.875	174.238	17.4238	004m035	1	004m035_1	-	004m035_1314	004m035_1442	-2.574	-1.519	0	1	2.98879	2.98879	0.00332087	0.00332087	2.48911	52.2714	29.6608	004t008	-14.262	-16.008	6.584
4	NA	4	900	NA	NA	004m035_1442	28	293.375	174.338	22.402	004m035	1	004m035_1	-	004m035_1378	004m035_1505	2.5	0.1	4.9782	1	5.57158	2.502	0.00619064	0.00278	2.48911	52.2714	30.102	004t008	-16.014	-10.71	5.6071
4	NA	4	900	NA	NA	004m035_1505	29	296.685	177.266	17.4238	004m035	1	004m035_1	-	004m035_1442	004m035_1566	3.31	2.928	-4.9782	1	6.65671	4.41919	0.00739634	0.00491022	2.48911	52.2714	33.3982	004t008	-19.625	-12.277	9.9564
4	NA	4	900	NA	NA	004m035_1566	30	296.754	175.49	17.4238	004m035	1	004m035_1	-	004m035_1505	004m035_1628	0.069	-1.776	0	1	1.77734	1.77734	0.00197482	0.00197482	2.48911	52.2714	31.3391	004t008	-18.376	-13.471	5.3675
4	NA	4	900	NA	NA	004m035_1628	31	298.373	173.915	17.4238	004m035	1	004m035_1	-	004m035_1566	004m035_1692	1.619	-1.575	0	1	2.25871	2.25871	0.00250968	0.00250968	2.48911	52.2714	29.8497	004t008	-16.322	-14.681	5.3171
4	NA	4	900	NA	NA	004m035_1692	32	301.053	178.295	12.4456	004m035	1	004m035_1	-	004m035_1628	004m035_1755	2.68	4.38	-4.9782	1	7.15187	5.13486	0.00794652	0.0057054	2.48911	52.2714	34.3473	004t008	-16.62	-14.133	15.334
4	NA	4	900	NA	NA	004m035_1755	33	301.688	174.092	17.4238	004m035	1	004m035_1	-	004m035_1692	004m035_1819	0.635	-4.203	4.9782	1	6.54606	4.2507	0.0072734	0.004723	2.48911	52.2714	30.0289	004t008	-18.162	-8.398	6.2402
4	NA	4	900	NA	NA	004m035_1819	34	302.355	174.305	17.4238	004m035	1	004m035_1	-	004m035_1755	004m035_1883	0.667	0.213	0	1	0.700184	0.700184	0.000777983	0.000777983	2.48911	52.2714	29.9862	004t008	-14.439	-13.485	4.9829
4	NA	4	900	NA	NA	004m035_1883	35	302.689	174.411	17.4238	004m035	1	004m035_1	-	004m035_1819	004m035_1946	0.334	0.106	0	1	0.350417	0.350417	0.000389352	0.000389352	2.48911	52.2714	30.5083	004t008	-15.024	-13.116	6.5925
4	NA	4	900	NA	NA	004m035_1946	36	304.615	174.806	12.4456	004m035	1	004m035_1	-	004m035_1883	004m035_2010	1.926	0.395	-4.9782	1	5.35238	1.96609	0.00594709	0.00218454	2.48911	52.2714	31.6669	004t008	-17.679	-11.706	10.1117
4	NA	4	900	NA	NA	004m035_2010	37	306.147	174.231	12.4456	004m035	1	004m035_1	-	004m035_1946	004m035_2074	1.532	-0.575	0	1	1.63635	1.63635	0.00181817	0.00181817	2.48911	52.2714	31.796	004t008	-20.31	-9.68	9.9804
4	NA	4	900	NA	NA	004m035_2074	38	307.789	173.654	12.4456	004m035	1	004m035_1	-	004m035_2010	004m035_2140	1.642	-0.577	0	1	1.74043	1.74043	0.00193381	0.00193381	2.48911	52.2714	31.844	004t008	-20.087	-9.793	11.0412
4	NA	4	900	NA	NA	004m035_2140	39	306.427	173.806	17.4238	004m035	1	004m035_1	-	004m035_2074	004m035_2206	-1.362	0.152	4.9782	1	5.16339	1.37046	0.0057371	0.00152273	2.48911	52.2714	31.9475	004t008	-14.955	-12.835	10.524
4	NA	4	900	NA	NA	004m035_2206	40	305.771	174.036	17.4238	004m035	1	004m035_1	-	004m035_2140	004m035_2270	-0.656	0.23	0	1	0.695152	0.695152	0.000772391	0.000772391	2.48911	52.2714	32.3216	004t008	-16.759	-10.565	10.5158
4	NA	4	900	NA	NA	004m035_2270	41	309.827	172.872	17.4238	004m035	1	004m035_1	-	004m035_2206	004m035_2334	4.056	-1.164	0	1	4.21972	4.21972	0.00468858	0.00468858	2.48911	52.2714	32.2586	004t008	-18.373	-12.814	5.7893
4	NA	4	900	NA	NA	004m035_2334	42	312.934	171.809	12.4456	004m035	1	004m035_1	-	004m035_2270	004m035_2398	3.107	-1.063	-4.9782	1	5.96371	3.28381	0.00662635	0.00364868	2.48911	52.2714	32.186	004t008	-16.754	-17.49	5.1179
4	NA	4	900	NA	NA	004m035_2398	43	315.482	172.218	12.4456	004m035	1	004m035_1	-	004m035_2334	004m035_2462	2.548	0.409	0	1	2.58062	2.58062	0.00286735	0.00286735	2.48911	52.2714	33.41	004t008	-18.245	-19.653	4.9782
4	NA	4	900	NA	NA	004m035_2462	44	315.212	170.114	12.4456	004m035	1	004m035_1	-	004m035_2398	004m035_2525	-0.27	-2.104	0	1	2.12125	2.12125	0.00235695	0.00235695	2.48911	52.2714	31.2618	004t008	-14.906	-21.06	6.0689
4	NA	4	900	NA	NA	004m035_2525	45	311.585	172.515	17.4238	004m035	1	004m035_1	-	004m035_2462	004m035_2588	-3.627	2.401	4.9782	1	6.61078	4.3497	0.00734531	0.00483301	2.48911	52.2714	33.0397	004t008	-18.815	-13.196	6.0334
4	NA	4	900	NA	NA	004m035_2588	46	311.503	173.737	17.4238	004m035	1	004m035_1	-	004m035_2525	004m035_2650	-0.082	1.222	0	1	1.22475	1.22475	0.00136083	0.00136083	2.48911	52.2714	34.4283	004t008	-14.464	-18.523	6.1128
4	NA	4	900	NA	NA	004m035_2650	47	313.798	175.792	12.4456	004m035	1	004m035_1	-	004m035_2588	004m035_2712	2.295	2.055	-4.9782	1	5.85427	3.08059	0.00650475	0.00342288	2.48911	52.2714	37.4499	004t008	-17.095	-20.491	6.1138
4	NA	4	900	NA	NA	004m035_2712	48	316.146	177.092	12.4456	004m035	1	004m035_1	-	004m035_2650	004m035_2774	2.348	1.3	0	1	2.68386	2.68386	0.00298207	0.00298207	2.48911	52.2714	39.7425	004t008	-19.915	-20.656	4.9782
4	NA	4	900	NA	NA	004m035_2774	49	315.224	177.126	17.4238	004m035	1	004m035_1	end	004m035_2712	NA	-0.922	0.034	4.9782	1	5.06297	0.922627	0.00562553	0.00102514	2.48911	52.2714	40.5052	004t008	-17.096	-18.998	5.0871
4	NA	4	900	NA	NA	004m036_160	5	177.059	218.085	12.4456	004m036	1	004m036_1	track_start	NA	004m036_201	NA	NA	NA	NA	NA	NA	NA	NA	2.48911	52.2714	43.2295	004t005	14.025	7.167	9.9564
4	NA	4	900	NA	NA	004m036_201	6	177.416	221.541	7.46734	004m036	1	004m036_1	-	004m036_160	004m036_242	0.357	3.456	-4.97826	1	6.07079	3.47439	0.00674532	0.00386043	2.48911	52.2714	40.5832	004t005	15.448	3.721	15.3173
4	NA	4	900	NA	NA	004m036_242	7	177.215	225.179	7.46734	004m036	1	004m036_1	-	004m036_201	004m036_287	-0.201	3.638	0	1	3.64355	3.64355	0.00404839	0.00404839	2.48911	52.2714	37.9244	004t005	16.955	0.966	15.3813
4	NA	4	900	NA	NA	004m036_287	8	176.448	225.68	7.46734	004m036	1	004m036_1	-	004m036_242	004m036_337	-0.767	0.501	0	1	0.916128	0.916128	0.00101792	0.00101792	2.48911	52.2714	39.3413	004t005	18.278	2.795	14.9347
4	NA	4	900	NA	NA	004m036_337	9	174.277	226.439	12.4456	004m036	1	004m036_1	-	004m036_287	004m036_387	-2.171	0.759	4.97826	1	5.48383	2.29985	0.00609314	0.00255539	2.48911	52.2714	40.8927	004t005	17.119	4.944	15.6449
4	NA	4	900	NA	NA	004m036_387	10	172.778	229.116	7.46734	004m036	1	004m036_1	-	004m036_337	004m036_438	-1.499	2.677	-4.97826	1	5.84777	3.06812	0.00649752	0.00340902	2.48911	52.2714	40.4172	004t005	17.411	10.165	19.9129
4	NA	4	900	NA	NA	004m036_438	11	170.08	232.071	12.4456	004m036	1	004m036_1	-	004m036_387	004m036_491	-2.698	2.955	4.97826	1	6.38704	4.0014	0.00709671	0.004446	2.48911	52.2714	40.6459	004t005	19.113	10.285	15.3077
4	NA	4	900	NA	NA	004m036_491	12	172.171	234.968	12.4456	004m036	1	004m036_1	-	004m036_438	004m036_546	2.091	2.897	0	1	3.5728	3.5728	0.00396978	0.00396978	2.48911	52.2714	39.5134	004t005	16.341	10.526	15.8403
4	NA	4	900	NA	NA	004m036_546	13	170.635	232.228	7.46734	004m036	1	004m036_1	-	004m036_491	004m036_602	-1.536	-2.74	-4.97826	1	5.88642	3.14116	0.00654047	0.00349018	2.48911	52.2714	44.8499	004t005	20.593	10.557	19.9129
4	NA	4	900	NA	NA	004m036_602	14	174.027	235.663	12.4456	004m036	1	004m036_1	-	004m036_546	004m036_659	3.392	3.435	4.97826	1	6.93455	4.82751	0.00770505	0.0053639	2.48911	52.2714	42.4767	004t005	18.312	7.786	15.2552
4	NA	4	900	NA	NA	004m036_659	15	175.899	238.66	17.4238	004m036	1	004m036_1	-	004m036_602	004m036_716	1.872	2.997	4.9782	1	6.10482	3.53361	0.00678314	0.00392623	2.48911	52.2714	40.9396	004t005	15.512	8.607	9.9844
4	NA	4	900	NA	NA	004m036_716	16	178.936	239.788	17.4238	004m036	1	004m036_1	-	004m036_659	004m036_773	3.037	1.128	0	1	3.23971	3.23971	0.00359968	0.00359968	2.48911	52.2714	41.111	004t005	13.566	8.919	9.9564
4	NA	4	900	NA	NA	004m036_773	17	179.483	240.876	12.4456	004m036	1	004m036_1	-	004m036_716	004m036_830	0.547	1.088	-4.9782	1	5.12498	1.21777	0.00569442	0.00135307	2.48911	52.2714	41.2024	004t005	14.646	12.76	9.9564
4	NA	4	900	NA	NA	004m036_830	18	181.45	242.69	17.4238	004m036	1	004m036_1	-	004m036_773	004m036_887	1.967	1.814	4.9782	1	5.65174	2.67576	0.00627971	0.00297307	2.48911	52.2714	40.4484	004t005	8.977	11.944	9.9564
4	NA	4	900	NA	NA	004m036_887	19	182.795	243.802	17.4238	004m036	1	004m036_1	-	004m036_830	004m036_945	1.345	1.112	0	1	1.74516	1.74516	0.00193906	0.00193906	2.48911	52.2714	40.4995	004t005	11.063	7.739	10.1235
4	NA	4	900	NA	NA	004m036_945	20	185.796	244.998	12.4456	004m036	1	004m036_1	-	004m036_887	004m036_1001	3.001	1.196	-4.9782	1	5.93455	3.23054	0.00659395	0.00358949	2.48911	52.2714	40.0158	004t005	11.534	10.388	9.9641
4	NA	4	900	NA	NA	004m036_1001	21	189.421	246.724	12.4456	004m036	1	004m036_1	-	004m036_945	004m036_1058	3.625	1.726	0	1	4.01493	4.01493	0.00446104	0.00446104	2.48911	52.2714	39.2299	004t005	11.377	9.548	10.3112
4	NA	4	900	NA	NA	004m036_1058	22	190.965	248.533	17.4238	004m036	1	004m036_1	-	004m036_1001	004m036_1115	1.544	1.809	4.9782	1	5.51715	2.37832	0.00613016	0.00264258	2.48911	52.2714	38.3009	004t005	7.183	6.489	9.9564
4	NA	4	900	NA	NA	004m036_1115	23	191.617	251.417	17.4238	004m036	1	004m036_1	-	004m036_1058	004m036_1172	0.652	2.884	0	1	2.95678	2.95678	0.00328531	0.00328531	2.48911	52.2714	36.8607	004t005	8.363	4.198	9.9564
4	NA	4	900	NA	NA	004m036_1172	24	189.647	254.023	17.4238	004m036	1	004m036_1	-	004m036_1115	004m036_1231	-1.97	2.606	0	1	3.26682	3.26682	0.0036298	0.0036298	2.48911	52.2714	35.3771	004t005	7.31	7.306	9.9564
4	NA	4	900	NA	NA	004m036_1231	25	189.962	256.65	17.4238	004m036	1	004m036_1	-	004m036_1172	004m036_1293	0.315	2.627	0	1	2.64582	2.64582	0.0029398	0.0029398	2.48911	52.2714	34.1397	004t005	7.102	4.613	10.1874
4	NA	4	900	NA	NA	004m036_1293	26	190.383	256.992	17.4238	004m036	1	004m036_1	-	004m036_1231	004m036_1356	0.421	0.342	0	1	0.542407	0.542407	0.000602674	0.000602674	2.48911	52.2714	34.9718	004t005	4.721	8.23	9.9564
4	NA	4	900	NA	NA	004m036_1356	27	192.546	257.164	12.4456	004m036	1	004m036_1	-	004m036_1293	004m036_1421	2.163	0.172	-4.9782	1	5.43053	2.16983	0.00603392	0.00241092	2.48911	52.2714	36.1942	004t005	9.976	8.647	9.9564
4	NA	4	900	NA	NA	004m036_1421	28	195.718	256.703	17.4238	004m036	1	004m036_1	-	004m036_1356	004m036_1484	3.172	-0.461	4.9782	1	5.92086	3.20532	0.00657873	0.00356147	2.48911	52.2714	38.3478	004t005	5.55	6.073	10.4581
4	NA	4	900	NA	NA	004m036_1484	29	197.699	256.993	22.402	004m036	1	004m036_1	-	004m036_1421	004m036_1546	1.981	0.29	4.9782	1	5.36572	2.00211	0.00596191	0.00222457	2.48911	52.2714	38.4774	004t005	4.5	6.269	5.9468
4	NA	4	900	NA	NA	004m036_1546	30	198.023	258.604	22.402	004m036	1	004m036_1	-	004m036_1484	004m036_1608	0.324	1.611	0	1	1.64326	1.64326	0.00182584	0.00182584	2.48911	52.2714	36.9324	004t005	6.92	3.767	5.1094
4	NA	4	900	NA	NA	004m036_1608	31	198.865	259.12	22.402	004m036	1	004m036_1	-	004m036_1546	004m036_1672	0.842	0.516	0	1	0.987532	0.987532	0.00109726	0.00109726	2.48911	52.2714	36.5756	004t005	5.982	4.184	5.5188
4	NA	4	900	NA	NA	004m036_1672	32	199.571	259.99	27.3802	004m036	1	004m036_1	-	004m036_1608	004m036_1736	0.706	0.87	4.9782	1	5.10273	1.12042	0.0056697	0.00124491	2.48911	52.2714	37.721	004t005	2.165	5.077	5.6346
4	NA	4	900	NA	NA	004m036_1736	33	199.004	262.591	22.402	004m036	1	004m036_1	-	004m036_1672	004m036_1799	-0.567	2.601	-4.9782	1	5.64528	2.66208	0.00627253	0.00295787	2.48911	52.2714	36.9131	004t005	6.26	7.671	5.0664
4	NA	4	900	NA	NA	004m036_1799	34	198.348	264.295	27.3802	004m036	1	004m036_1	-	004m036_1736	004m036_1863	-0.656	1.704	4.9782	1	5.30249	1.82591	0.00589166	0.00202879	2.48911	52.2714	37.0178	004t005	6.883	6.158	4.9783
4	NA	4	900	NA	NA	004m036_1863	35	198.733	268.616	27.3802	004m036	1	004m036_1	-	004m036_1799	004m036_1930	0.385	4.321	0	1	4.33812	4.33812	0.00482013	0.00482013	2.48911	52.2714	33.5532	004t005	5.974	2.342	5.1699
4	NA	4	900	NA	NA	004m036_1930	36	201.711	271.566	26.6241	004m036	1	004m036_1	-	004m036_1863	004m036_1989	2.978	2.95	-0.7561	1	4.25942	4.19178	0.00473269	0.00465753	2.48911	52.2714	31.8778	004t005	5.07	4.883	0.7561
4	NA	4	900	NA	NA	004m036_1989	37	200.804	273.798	27.3802	004m036	1	004m036_1	-	004m036_1930	004m036_2054	-0.907	2.232	0.7561	1	2.52511	2.40925	0.00280567	0.00267694	2.48911	52.2714	30.2406	004t005	3.22	3.335	4.9783
4	NA	4	900	NA	NA	004m036_2054	38	202.527	274.509	32.3585	004m036	1	004m036_1	-	004m036_1989	004m036_2119	1.723	0.711	4.9783	1	5.3158	1.86393	0.00590644	0.00207104	2.48911	52.2714	31.4512	004t005	3.364	5.317	0.0125
4	NA	4	900	NA	NA	004m036_2119	39	198.432	274.03	27.3802	004m036	1	004m036_1	-	004m036_2054	004m036_2185	-4.095	-0.479	-4.9783	1	6.46389	4.12292	0.00718211	0.00458102	2.48911	52.2714	33.103	004t005	10.447	2.633	5.0007
4	NA	4	900	NA	NA	004m036_2185	40	194.695	271.27	22.402	004m036	1	004m036_1	-	004m036_2119	004m036_2250	-3.737	-2.76	-4.9782	1	6.8092	4.64573	0.00756578	0.00516192	2.48911	52.2714	37.5721	004t005	13.892	9.813	4.9782
4	NA	4	900	NA	NA	004m036_2250	41	193.934	271.263	22.402	004m036	1	004m036_1	-	004m036_2185	004m036_2314	-0.761	-0.007	0	1	0.761032	0.761032	0.000845591	0.000845591	2.48911	52.2714	39.0847	004t005	13.507	10.601	9.9565
4	NA	4	900	NA	NA	004m036_2314	42	197.268	271.649	27.3802	004m036	1	004m036_1	-	004m036_2250	004m036_2378	3.334	0.386	4.9782	1	6.00392	3.35627	0.00667102	0.00372919	2.48911	52.2714	39.8153	004t005	11.44	7.141	9.9565
4	NA	4	900	NA	NA	004m036_2378	43	202.76	272.801	27.3802	004m036	1	004m036_1	-	004m036_2314	004m036_2442	5.492	1.152	0	1	5.61152	5.61152	0.00623502	0.00623502	2.48911	52.2714	39.8281	004t005	9.541	7.87	4.9783
4	NA	4	900	NA	NA	004m036_2442	44	205.065	274.701	32.3585	004m036	1	004m036_1	-	004m036_2378	004m036_2505	2.305	1.9	4.9783	1	5.80573	2.98714	0.00645081	0.00331905	2.48911	52.2714	39.0466	004t005	7.626	6.052	0.0505
4	NA	4	900	NA	NA	004m036_2505	45	205.823	275.047	32.3585	004m036	1	004m036_1	-	004m036_2442	004m036_2568	0.758	0.346	0	1	0.833235	0.833235	0.000925816	0.000925816	2.48911	52.2714	39.7653	004t005	8.592	4.9	1.4363
4	NA	4	900	NA	NA	004m036_2568	46	206.195	275.406	37.3367	004m036	1	004m036_1	-	004m036_2505	004m036_2630	0.372	0.359	4.9782	1	5.00497	0.516977	0.00556108	0.000574419	2.48911	52.2714	40.4435	004t005	7.49	6.193	0.8004
4	NA	4	900	NA	NA	004m036_2630	47	207.636	275.166	37.3367	004m036	1	004m036_1	-	004m036_2568	004m036_2692	1.441	-0.24	0	1	1.46085	1.46085	0.00162317	0.00162317	2.48911	52.2714	41.6955	004t005	7.832	6.345	0.3206
4	NA	4	900	NA	NA	004m036_2692	48	208.481	275.343	37.3367	004m036	1	004m036_1	-	004m036_2630	004m036_2754	0.845	0.177	0	1	0.863339	0.863339	0.000959265	0.000959265	2.48911	52.2714	42.4992	004t005	7.285	8.255	4.7219
4	NA	4	900	NA	NA	004m036_2754	49	207.629	276.012	37.3367	004m036	1	004m036_1	end	004m036_2692	NA	-0.852	0.669	0	1	1.08327	1.08327	0.00120363	0.00120363	2.48911	52.2714	42.8065	004t005	6.652	10.83	0.8337
4	NA	4	900	NA	NA	004m037_173	5	254.507	105.513	4.17481	004m037	1	004m037_1	track_start	NA	004m037_214	NA	NA	NA	NA	NA	NA	NA	NA	2.48911	52.2714	23.6304	004t008	-13.326	6.835	8.38079
4	NA	4	900	NA	NA	004m037_214	6	255.37	113.816	4.34347	004m037	1	004m037_1	-	004m037_173	004m037_255	0.863	8.303	0.16866	1	8.34943	8.34773	0.00927715	0.00927525	2.48911	52.2714	16.7617	004t008	-10.999	2.362	8.56343
4	NA	4	900	NA	NA	004m037_255	7	255.053	114.507	5.12508	004m037	1	004m037_1	-	004m037_214	004m037_301	-0.317	0.691	0.78161	1	1.09036	0.760243	0.00121151	0.000844715	2.48911	52.2714	17.6017	004t008	-9.205	6.412	7.32052
4	NA	4	900	NA	NA	004m037_301	8	255.049	116.583	3.36377	004m037	1	004m037_1	-	004m037_255	004m037_352	-0.004	2.076	-1.76131	1	2.7225	2.076	0.003025	0.00230667	2.48911	52.2714	17.9496	004t008	-10.984	3.7	9.08183
4	NA	4	900	NA	NA	004m037_352	9	259.086	117.275	5.09015	004m037	1	004m037_1	-	004m037_301	004m037_402	4.037	0.692	1.72638	1	4.44484	4.09588	0.00493871	0.00455098	2.48911	52.2714	18.598	004t008	-7.136	6.972	12.4337
4	NA	4	900	NA	NA	004m037_402	10	261.349	122.81	4.10146	004m037	1	004m037_1	-	004m037_352	004m037_453	2.263	5.535	-0.98869	1	6.06093	5.97975	0.00673437	0.00664417	2.48911	52.2714	15.066	004t008	-7.928	4.82	13.3223
4	NA	4	900	NA	NA	004m037_453	11	262.003	123.502	5.88804	004m037	1	004m037_1	-	004m037_402	004m037_508	0.654	0.692	1.78658	1	2.02446	0.952145	0.0022494	0.00105794	2.48911	52.2714	15.4798	004t008	-7.381	4.527	11.5358
4	NA	4	900	NA	NA	004m037_508	12	262.336	126.961	6.695	004m037	1	004m037_1	-	004m037_453	004m037_563	0.333	3.459	0.80696	1	3.56746	3.47499	0.00396384	0.0038611	2.48911	52.2714	13.205	004t008	-6.125	0.715	10.7955
4	NA	4	900	NA	NA	004m037_563	13	265.388	128.345	4.10342	004m037	1	004m037_1	-	004m037_508	004m037_619	3.052	1.384	-2.59158	1	4.23632	3.35114	0.00470703	0.00372349	2.48911	52.2714	12.7104	004t008	-13.333	1.575	8.59328
4	NA	4	900	NA	NA	004m037_619	14	265.882	129.729	5.64644	004m037	1	004m037_1	-	004m037_563	004m037_675	0.494	1.384	1.54302	1	2.13082	1.46952	0.00236758	0.0016328	2.48911	52.2714	12.1765	004t008	-11.692	2.698	7.07336
4	NA	4	900	NA	NA	004m037_675	15	266.523	132.497	3.62741	004m037	1	004m037_1	-	004m037_619	004m037_732	0.641	2.768	-2.01903	1	3.48557	2.84125	0.00387285	0.00315695	2.48911	52.2714	10.2701	004t008	-9.94	-0.796	9.08979
4	NA	4	900	NA	NA	004m037_732	16	265.552	132.497	2.62239	004m037	1	004m037_1	-	004m037_675	004m037_789	-0.971	0	-1.00502	1	1.39746	0.971	0.00155274	0.00107889	2.48911	52.2714	11.4159	004t008	-8.558	-1.5	9.87541
4	NA	4	900	NA	NA	004m037_789	17	266.69	134.572	3.9077	004m037	1	004m037_1	-	004m037_732	004m037_846	1.138	2.075	1.28531	1	2.69308	2.36657	0.00299231	0.00262953	2.48911	52.2714	9.7077	004t008	-7.375	0.143	8.5379
4	NA	4	900	NA	NA	004m037_846	18	268.144	135.264	4.65779	004m037	1	004m037_1	-	004m037_789	004m037_903	1.454	0.692	0.75009	1	1.77641	1.61027	0.00197378	0.00178919	2.48911	52.2714	9.28266	004t008	-6.655	1.808	7.78781
4	NA	4	900	NA	NA	004m037_903	19	268.14	135.956	3.38916	004m037	1	004m037_1	-	004m037_846	004m037_958	-0.004	0.692	-1.26863	1	1.4451	0.692012	0.00160566	0.000768902	2.48911	52.2714	9.69684	004t008	-6	2.642	9.05644
[truncated: 23,615 more rows]
