# Supplementary material for: Analysed cap mesenchyme track data from live imaging of mouse kidney development
Source: Data Brief. 2016 Sep 1;9:149–54. doi: 10.1016/j.dib.2016.08.053 (PMC5018081; doi:10.1016/j.dib.2016.08.053)
Supplement: Supplementary file 4 — Supplementary material [file mmc4.xlsx]

## Sheet: cell_tracks_drift_corrected
sample	crop	dataset	time_interval_sec	attached	attachment_id	id	time	x	y	z	track	track_branch	subtrack_id	track_end_annotation	prior_timestep_id	next_timestep_id	dx	dy	dz	dt	dxyz	dxy	speed	speed.xy	min.z	max.z	tipendDist	tipendClosest	epithelium_pos_x	epithelium_pos_y	epithelium_pos_z	move_towards_epithelium	move_towards_epithelium_xy
1	NA	1	912.583	NA	NA	001m000_47	1	341.646	882.548	1.015	001m000	1	001m000_1	branch	NA	NA	NA	NA	NA	NA	NA	NA	NA	NA	1.015	1.015	24.982	001t000	16.874	-14.369	0	NA	NA
1	NA	1	912.583	NA	NA	001m000_46	2	341.756	882.096	1.015	001m000	2	001m000_2	subtrack_start	001m000_47	001m000_45	0.11	-0.452	0	1	0.465192	0.465192	0.000509754	0.000509754	1.015	1.015	24.5254	001t000	22.252	-13.006	0	0.376795	0.376795
1	NA	1	912.583	NA	NA	001m000_94	2	345.649	875.349	1.015	001m000	3	001m000_3	subtrack_start	001m000_47	001m000_48	4.003	-7.199	0	1	8.23709	8.23709	0.00902612	0.00902612	1.015	1.015	16.7821	001t000	18.359	-6.259	0	7.71506	7.71506
1	NA	1	912.583	NA	NA	001m000_45	3	340.905	884.167	1.015	001m000	2	001m000_2	-	001m000_46	001m000_44	-0.851	2.071	0	1	2.23903	2.23903	0.00245351	0.00245351	1.015	1.015	26.7625	001t000	24.974	-6.347	0	-1.77976	-1.77976
1	NA	1	912.583	NA	NA	001m000_48	3	347.387	876.071	1.015	001m000	3	001m000_3	-	001m000_94	001m000_49	1.738	0.722	0	1	1.882	1.882	0.00206228	0.00206228	1.015	1.015	16.8917	001t000	11.031	-12.961	0	1.41205	1.41205
1	NA	1	912.583	NA	NA	001m000_44	4	341.272	883.101	1.015	001m000	2	001m000_2	-	001m000_45	001m000_43	0.367	-1.066	0	1	1.12741	1.12741	0.0012354	0.0012354	1.015	1.015	25.6407	001t000	19.805	-20.915	0	0.618264	0.618264
1	NA	1	912.583	NA	NA	001m000_49	4	347.629	871.11	1.015	001m000	3	001m000_3	-	001m000_48	001m000_50	0.242	-4.961	0	1	4.9669	4.9669	0.00544268	0.00544268	1.015	1.015	12.1102	001t000	13.448	-8.924	0	3.93479	3.93479
1	NA	1	912.583	NA	NA	001m000_43	5	342.466	881.237	1.015	001m000	2	001m000_2	-	001m000_44	001m000_42	1.194	-1.864	0	1	2.21362	2.21362	0.00242567	0.00242567	1.015	1.015	23.4494	001t000	25.935	-8.023	0	2.17444	2.17444
1	NA	1	912.583	NA	NA	001m000_50	5	347.011	868.968	1.015	001m000	3	001m000_3	-	001m000_49	001m000_51	-0.618	-2.142	0	1	2.22937	2.22937	0.00244292	0.00244292	1.015	1.015	10.4305	001t000	5.306	-16.903	0	0.669431	0.669431
1	NA	1	912.583	NA	NA	001m000_42	6	340.172	883.575	1.015	001m000	2	001m000_2	-	001m000_43	001m000_41	-2.294	2.338	0	1	3.27547	3.27547	0.00358923	0.00358923	1.015	1.015	26.5453	001t000	23.211	-8.583	0	-2.88249	-2.88249
1	NA	1	912.583	NA	NA	001m000_51	6	344.251	871.811	1.015	001m000	3	001m000_3	-	001m000_50	001m000_52	-2.76	2.843	0	1	3.96235	3.96235	0.00434191	0.00434191	1.015	1.015	14.2913	001t000	12.614	-9.271	0	-3.53911	-3.53911
1	NA	1	912.583	NA	NA	001m000_41	7	340.91	884.953	1.015	001m000	2	001m000_2	-	001m000_42	001m000_40	0.738	1.378	0	1	1.56318	1.56318	0.00171292	0.00171292	1.015	1.015	27.477	001t000	16.868	-18.988	0	0.214261	0.214261
1	NA	1	912.583	NA	NA	001m000_52	7	346.28	872.2	1.015	001m000	3	001m000_3	-	001m000_51	001m000_53	2.029	0.389	0	1	2.06595	2.06595	0.00226385	0.00226385	1.015	1.015	13.6445	001t000	11.498	-6.235	0	1.40454	1.40454
1	NA	1	912.583	NA	NA	001m000_40	8	343.895	881.748	1.015	001m000	2	001m000_2	-	001m000_41	001m000_39	2.985	-3.205	0	1	4.37975	4.37975	0.00479929	0.00479929	1.015	1.015	23.3807	001t000	10.518	-16.543	0	4.37854	4.37854
1	NA	1	912.583	NA	NA	001m000_53	8	347.016	870.325	1.015	001m000	3	001m000_3	-	001m000_52	001m000_54	0.736	-1.875	0	1	2.01428	2.01428	0.00220723	0.00220723	1.015	1.015	11.6349	001t000	7.397	-5.12	0	1.54079	1.54079
1	NA	1	912.583	NA	NA	001m000_39	9	343.946	884.909	1.015	001m000	2	001m000_2	-	001m000_40	001m000_38	0.051	3.161	0	1	3.16141	3.16141	0.00346425	0.00346425	1.015	1.015	26.3505	001t000	18.895	-8.161	0	-2.64013	-2.64013
1	NA	1	912.583	NA	NA	001m000_54	9	348.105	868.885	1.015	001m000	3	001m000_3	-	001m000_53	001m000_55	1.089	-1.44	0	1	1.80541	1.80541	0.00197836	0.00197836	1.015	1.015	9.87195	001t000	5.852	-12.032	0	1.71498	1.71498
1	NA	1	912.583	NA	NA	001m000_38	10	341.077	886.514	1.015	001m000	2	001m000_2	-	001m000_39	001m000_37	-2.869	1.605	0	1	3.28743	3.28743	0.00360233	0.00360233	1.015	1.015	28.8469	001t000	17.251	-16.935	0	-3.27023	-3.27023
1	NA	1	912.583	NA	NA	001m000_55	10	347.19	869.637	1.015	001m000	3	001m000_3	-	001m000_54	001m000_56	-0.915	0.752	0	1	1.18437	1.18437	0.00129782	0.00129782	1.015	1.015	10.9402	001t000	11.138	-0.058	0	-1.07646	-1.07646
1	NA	1	912.583	NA	NA	001m000_37	11	340.991	883.434	1.015	001m000	2	001m000_2	-	001m000_38	001m000_36	-0.086	-3.08	0	1	3.0812	3.0812	0.00337635	0.00337635	1.015	1.015	26.0613	001t000	15.041	-19.808	0	2.09629	2.09629
1	NA	1	912.583	NA	NA	001m000_56	11	347.669	862.748	1.015	001m000	3	001m000_3	-	001m000_55	001m000_57	0.479	-6.889	0	1	6.90563	6.90563	0.00756713	0.00756713	1.015	1.015	5.26134	001t000	8.363	0.878	0	0.514867	0.514867
1	NA	1	912.583	NA	NA	001m000_36	12	339.694	880.091	1.015	001m000	2	001m000_2	-	001m000_37	001m000_35	-1.297	-3.343	0	1	3.58579	3.58579	0.00392927	0.00392927	1.015	1.015	23.7268	001t000	18.259	-14.623	0	1.87806	1.87806
1	NA	1	912.583	NA	NA	001m000_57	12	346.717	859.371	1.015	001m000	3	001m000_3	-	001m000_56	001m000_58	-0.952	-3.377	0	1	3.50862	3.50862	0.00384472	0.00384472	1.015	1.015	5.35423	001t000	11.236	6.097	0	-1.2994	-1.2994
1	NA	1	912.583	NA	NA	001m000_35	13	339.349	878.997	1.015	001m000	2	001m000_2	-	001m000_36	001m000_34	-0.345	-1.094	0	1	1.14711	1.14711	0.00125699	0.00125699	1.015	1.015	22.9888	001t000	13.988	-18.573	0	0.414581	0.414581
1	NA	1	912.583	NA	NA	001m000_58	13	346.684	857.618	1.015	001m000	3	001m000_3	-	001m000_57	001m000_59	-0.033	-1.753	0	1	1.75331	1.75331	0.00192126	0.00192126	1.015	1.015	5.80726	001t000	6.653	2.806	0	-0.865078	-0.865078
1	NA	1	912.583	NA	NA	001m000_34	14	339.056	877.809	1.015	001m000	2	001m000_2	-	001m000_35	001m000_33	-0.293	-1.188	0	1	1.2236	1.2236	0.00134081	0.00134081	1.015	1.015	22.1788	001t000	15.631	-16.687	0	0.7727	0.7727
1	NA	1	912.583	NA	NA	001m000_59	14	346.708	855.593	1.015	001m000	3	001m000_3	-	001m000_58	001m000_60	0.024	-2.025	0	1	2.02514	2.02514	0.00221913	0.00221913	1.015	1.015	6.82281	001t000	7.979	5.529	0	-0.76483	-0.76483
1	NA	1	912.583	NA	NA	001m000_33	15	340.994	882.83	1.015	001m000	2	001m000_2	-	001m000_34	001m000_32	1.938	5.021	0	1	5.38203	5.38203	0.00589758	0.00589758	1.015	1.015	25.5143	001t000	17.776	-13.757	0	-2.33955	-2.33955
1	NA	1	912.583	NA	NA	001m000_60	15	345.987	859.357	1.015	001m000	3	001m000_3	-	001m000_59	001m000_61	-0.721	3.764	0	1	3.83243	3.83243	0.00419954	0.00419954	1.015	1.015	6.08289	001t000	7.892	-1.474	0	1.55121	1.55121
1	NA	1	912.583	NA	NA	001m000_32	16	338.651	881.134	1.015	001m000	2	001m000_2	-	001m000_33	001m000_31	-2.343	-1.69567	0	1	2.89222	2.89222	0.00316927	0.00316927	1.015	1.015	25.163	001t000	19.904	-13.842	0	-0.815118	-0.815118
1	NA	1	912.583	NA	NA	001m000_61	16	346.798	858.562	1.015	001m000	3	001m000_3	-	001m000_60	001m000_62	0.811	-0.794667	0	1	1.13544	1.13544	0.0012442	0.0012442	1.015	1.015	5.4052	001t000	10.291	-3.722	0	0.943112	0.943112
1	NA	1	912.583	NA	NA	001m000_31	17	338.143	880.543	1.015	001m000	2	001m000_2	-	001m000_32	001m000_30	-0.508	-0.591667	0	1	0.779829	0.779829	0.00085453	0.00085453	1.015	1.015	24.9439	001t000	21.191	-6.295	0	-0.0792519	-0.0792519
1	NA	1	912.583	NA	NA	001m000_62	17	345.785	857.469	1.015	001m000	3	001m000_3	-	001m000_61	001m000_63	-1.013	-1.09367	0	1	1.49073	1.49073	0.00163353	0.00163353	1.015	1.015	6.69829	001t000	7.092	-3.108	0	-0.580638	-0.580638
1	NA	1	912.583	NA	NA	001m000_30	18	335.655	879.659	1.015	001m000	2	001m000_2	-	001m000_31	001m000_29	-2.488	-0.883667	0	1	2.64027	2.64027	0.00289318	0.00289318	1.015	1.015	25.7251	001t000	16.841	-17.214	0	-2.13336	-2.13336
1	NA	1	912.583	NA	NA	001m000_63	18	348.111	857.8	1.015	001m000	3	001m000_3	-	001m000_62	001m000_64	2.326	0.331333	0	1	2.34948	2.34948	0.00257454	0.00257454	1.015	1.015	4.43496	001t000	4.385	4.645	0	1.99741	1.99741
1	NA	1	912.583	NA	NA	001m000_29	19	334.341	877.695	1.015	001m000	2	001m000_2	-	001m000_30	001m000_28	-1.31433	-1.96367	0	1	2.36293	2.36293	0.00258928	0.00258928	1.015	1.015	25.1518	001t000	21.74	-12.92	0	0.484507	0.484507
1	NA	1	912.583	NA	NA	001m000_64	19	348.434	855.128	1.015	001m000	3	001m000_3	-	001m000_63	001m000_65	0.322667	-2.67167	0	1	2.69108	2.69108	0.00294886	0.00294886	1.015	1.015	5.93694	001t000	10.344	-2.932	0	-1.72124	-1.72124
1	NA	1	912.583	NA	NA	001m000_28	20	337.056	878.757	1.015	001m000	2	001m000_2	-	001m000_29	001m000_27	2.71567	1.06133	0	1	2.91569	2.91569	0.00319499	0.00319499	1.015	1.015	24.1419	001t000	17.377	-19.355	0	1.7923	1.7923
1	NA	1	912.583	NA	NA	001m000_65	20	347.969	854.119	1.015	001m000	3	001m000_3	-	001m000_64	001m000_66	-0.464333	-1.00967	0	1	1.11132	1.11132	0.00121777	0.00121777	1.015	1.015	7.02481	001t000	6.464	5.283	0	-0.171392	-0.171392
1	NA	1	912.583	NA	NA	001m000_27	21	338.213	876.912	1.015	001m000	2	001m000_2	-	001m000_28	001m000_26	1.15667	-1.84467	0	1	2.17731	2.17731	0.00238587	0.00238587	1.015	1.015	21.9791	001t000	15.119	-14.206	0	2.14535	2.14535
1	NA	1	912.583	NA	NA	001m000_66	21	347.359	853.938	1.015	001m000	3	001m000_3	-	001m000_65	001m000_67	-0.610333	-0.180667	0	1	0.636512	0.636512	0.000697484	0.000697484	1.015	1.015	7.53666	001t000	9.723	-1.116	0	-0.586908	-0.586908
1	NA	1	912.583	NA	NA	001m000_26	22	338.676	877.089	1.015	001m000	2	001m000_2	-	001m000_27	001m000_25	0.463333	0.176667	0	1	0.495872	0.495872	0.000543372	0.000543372	1.015	1.015	21.8297	001t000	17.672	-16.513	0	0.216689	0.216689
1	NA	1	912.583	NA	NA	001m000_67	22	347	854.127	1.015	001m000	3	001m000_3	-	001m000_66	001m000_68	-0.358667	0.188667	0	1	0.405262	0.405262	0.000444082	0.000444082	1.015	1.015	7.62271	001t000	9.348	6.449	0	-0.377841	-0.377841
1	NA	1	912.583	NA	NA	001m000_25	23	338.936	875.8	1.015	001m000	2	001m000_2	-	001m000_26	001m000_24	0.259333	-1.28833	0	1	1.31418	1.31418	0.00144006	0.00144006	1.015	1.015	20.6609	001t000	17.819	-9.899	0	1.06908	1.06908
1	NA	1	912.583	NA	NA	001m000_68	23	347.468	854.302	1.015	001m000	3	001m000_3	-	001m000_67	001m000_69	0.467333	0.175667	0	1	0.499259	0.499259	0.000547083	0.000547083	1.015	1.015	7.18529	001t000	6.394	-9.393	0	0.484428	0.484428
1	NA	1	912.583	NA	NA	001m000_24	24	340.583	877.261	1.015	001m000	2	001m000_2	-	001m000_25	001m000_23	1.64733	1.46067	0	1	2.20165	2.20165	0.00241255	0.00241255	1.015	1.015	20.8601	001t000	21.443	-2.332	0	0.730706	0.730706
1	NA	1	912.583	NA	NA	001m000_69	24	346.633	855.326	1.015	001m000	3	001m000_3	-	001m000_68	001m000_70	-0.834667	1.02367	0	1	1.32082	1.32082	0.00144734	0.00144734	1.015	1.015	7.04946	001t000	9.543	5.959	0	-1.31589	-1.31589
1	NA	1	912.583	NA	NA	001m000_23	25	341.11	876.76	1.015	001m000	2	001m000_2	-	001m000_24	001m000_22	0.526667	-0.501	0	1	0.726897	0.726897	0.000796527	0.000796527	1.015	1.015	20.1528	001t000	16.186	-7.992	0	0.577746	0.577746
1	NA	1	912.583	NA	NA	001m000_70	25	344.819	853.538	1.015	001m000	3	001m000_3	-	001m000_69	001m000_71	-1.81433	-1.788	0	1	2.5473	2.5473	0.00279131	0.00279131	1.015	1.015	9.59017	001t000	10.648	-0.955	0	-2.48596	-2.48596
1	NA	1	912.583	NA	NA	001m000_22	26	343.88	873.932	1.015	001m000	2	001m000_2	-	001m000_23	001m000_21	2.77067	-2.828	0	1	3.95906	3.95906	0.0043383	0.0043383	1.015	1.015	16.2929	001t000	13.256	-7.676	0	3.73638	3.73638
1	NA	1	912.583	NA	NA	001m000_71	26	342.658	851.257	1.015	001m000	3	001m000_3	-	001m000_70	001m000_72	-2.16033	-2.281	0	1	3.14166	3.14166	0.0034426	0.0034426	1.015	1.015	12.7209	001t000	10.856	3.813	0	-1.94794	-1.94794
1	NA	1	912.583	NA	NA	001m000_21	27	342.541	877.709	1.015	001m000	2	001m000_2	-	001m000_22	001m000_20	-1.33933	3.777	0	1	4.00744	4.00744	0.00439131	0.00439131	1.015	1.015	20.2456	001t000	16.218	-1.519	0	-3.05172	-3.05172
1	NA	1	912.583	NA	NA	001m000_72	27	340.46	854.104	1.015	001m000	3	001m000_3	-	001m000_71	001m000_73	-2.19833	2.847	0	1	3.59695	3.59695	0.00394151	0.00394151	1.015	1.015	12.9309	001t000	11.377	-2.685	0	-1.13065	-1.13065
1	NA	1	912.583	NA	NA	001m000_20	28	345.417	876.972	1.015	001m000	2	001m000_2	-	001m000_21	001m000_19	2.87567	-0.736667	0	1	2.96852	2.96852	0.00325288	0.00325288	1.015	1.015	18.3758	001t000	14.067	-4.85	0	2.93183	2.93183
1	NA	1	912.583	NA	NA	001m000_73	28	340.542	853.247	1.015	001m000	3	001m000_3	-	001m000_72	001m000_74	0.0816667	-0.856667	0	1	0.860551	0.860551	0.000942983	0.000942983	1.015	1.015	13.2618	001t000	16.156	-1.807	0	0.276253	0.276253
1	NA	1	912.583	NA	NA	001m000_19	29	347.449	875.272	1.015	001m000	2	001m000_2	-	001m000_20	001m000_18	2.03267	-1.70067	0	1	2.65028	2.65028	0.00290416	0.00290416	1.015	1.015	16.107	001t000	11.631	-0.984	0	2.47599	2.47599
1	NA	1	912.583	NA	NA	001m000_74	29	339.809	852.902	1.015	001m000	3	001m000_3	-	001m000_73	001m000_75	-0.732333	-0.345667	0	1	0.809813	0.809813	0.000887386	0.000887386	1.015	1.015	14.0692	001t000	-3.258	-8.442	0	-0.689373	-0.689373
1	NA	1	912.583	NA	NA	001m000_18	30	347.832	873.273	1.015	001m000	2	001m000_2	-	001m000_19	001m000_17	0.382667	-1.99867	0	1	2.03497	2.03497	0.0022299	0.0022299	1.015	1.015	14.0838	001t000	13.258	1.054	0	0.549793	0.549793
1	NA	1	912.583	NA	NA	001m000_75	30	342.364	851.673	1.015	001m000	3	001m000_3	-	001m000_74	001m000_76	2.55467	-1.22867	0	1	2.83477	2.83477	0.00310632	0.00310632	1.015	1.015	12.6678	001t000	11.242	1.128	0	0.22647	0.22647
1	NA	1	912.583	NA	NA	001m000_17	31	347.569	873.666	1.015	001m000	2	001m000_2	-	001m000_18	001m000_16	-0.263333	0.393	0	1	0.473068	0.473068	0.000518384	0.000518384	1.015	1.015	14.5382	001t000	5.855	-8.31	0	-0.23136	-0.23136
1	NA	1	912.583	NA	NA	001m000_76	31	342.43	852.047	1.015	001m000	3	001m000_3	-	001m000_75	001m000_77	0.0656667	0.374	0	1	0.379721	0.379721	0.000416095	0.000416095	1.015	1.015	12.379	001t000	8.69	-0.233	0	0.102678	0.102678
1	NA	1	912.583	NA	NA	001m000_16	32	347.821	875.031	1.015	001m000	2	001m000_2	-	001m000_17	001m000_15	0.252667	1.365	0	1	1.38819	1.38819	0.00152116	0.00152116	1.015	1.015	15.7727	001t000	9.107	-7.954	0	-0.970321	-0.970321
1	NA	1	912.583	NA	NA	001m000_77	32	343.347	853.399	1.015	001m000	3	001m000_3	-	001m000_76	001m000_78	0.917667	1.352	0	1	1.63402	1.63402	0.00179054	0.00179054	1.015	1.015	10.8254	001t000	8.483	1.195	0	0.8811	0.8811
1	NA	1	912.583	NA	NA	001m000_15	33	348.855	874.583	1.015	001m000	2	001m000_2	-	001m000_16	001m000_14	1.03367	-0.448	0	1	1.12657	1.12657	0.00123449	0.00123449	1.015	1.015	15.0893	001t000	11.553	-1.037	0	1.07324	1.07324
1	NA	1	912.583	NA	NA	001m000_78	33	344.734	853.584	1.015	001m000	3	001m000_3	-	001m000_77	001m000_79	1.38667	0.185	0	1	1.39895	1.39895	0.00153296	0.00153296	1.015	1.015	9.62424	001t000	9.628	-2.425	0	1.39892	1.39892
1	NA	1	912.583	NA	NA	001m000_14	34	345.853	875.941	1.015	001m000	2	001m000_2	-	001m000_15	001m000_13	-3.00167	1.358	0	1	3.29457	3.29457	0.00361016	0.00361016	1.015	1.015	17.2564	001t000	14.35	0.444	0	-3.11105	-3.11105
1	NA	1	912.583	NA	NA	001m000_79	34	342.858	854.274	1.015	001m000	3	001m000_3	-	001m000_78	001m000_80	-1.87567	0.69	0	1	1.99856	1.99856	0.00219	0.00219	1.015	1.015	10.7443	001t000	9.617	2.941	0	-1.98739	-1.98739
1	NA	1	912.583	NA	NA	001m000_13	35	345.273	875.293	1.015	001m000	2	001m000_2	-	001m000_14	001m000_12	-0.580667	-0.648	0	1	0.870102	0.870102	0.00095345	0.00095345	1.015	1.015	16.8779	001t000	9.69	-5.635	0	-0.600429	-0.600429
1	NA	1	912.583	NA	NA	001m000_80	35	340.628	853.976	1.015	001m000	3	001m000_3	-	001m000_79	001m000_81	-2.23067	-0.298	0	1	2.25048	2.25048	0.00246606	0.00246606	1.015	1.015	12.8387	001t000	14.492	-4.067	0	-2.2203	-2.2203
1	NA	1	912.583	NA	NA	001m000_12	36	346.348	875.106	1.015	001m000	2	001m000_2	-	001m000_13	001m000_11	1.07533	-0.187	0	1	1.09147	1.09147	0.00119602	0.00119602	1.015	1.015	16.3002	001t000	13.505	2.14	0	1.02359	1.02359
1	NA	1	912.583	NA	NA	001m000_81	36	344.508	853.079	1.015	001m000	3	001m000_3	-	001m000_80	001m000_82	3.88033	-0.897	0	1	3.98266	3.98266	0.00436416	0.00436416	1.015	1.015	10.1269	001t000	9.216	3.052	0	3.97837	3.97837
1	NA	1	912.583	NA	NA	001m000_11	37	346.693	874.024	1.015	001m000	2	001m000_2	-	001m000_12	001m000_10	0.345	-1.08167	0	1	1.13535	1.13535	0.00124411	0.00124411	1.015	1.015	15.1663	001t000	10.453	-5.25	0	0.17146	0.17146
1	NA	1	912.583	NA	NA	001m000_82	37	344.651	850.327	1.015	001m000	3	001m000_3	-	001m000_81	001m000_83	0.143	-2.75167	0	1	2.75538	2.75538	0.00301932	0.00301932	1.015	1.015	12.0488	001t000	7.546	4.797	0	-0.7293	-0.7293
1	NA	1	912.583	NA	NA	001m000_10	38	346.265	875.085	1.015	001m000	2	001m000_2	-	001m000_11	001m000_9	-0.428	1.06033	0	1	1.14346	1.14346	0.00125299	0.00125299	1.015	1.015	16.3095	001t000	11.415	-1.375	0	-0.858369	-0.858369
1	NA	1	912.583	NA	NA	001m000_83	38	342.881	850.757	1.015	001m000	3	001m000_3	-	001m000_82	001m000_84	-1.77	0.429333	0	1	1.82133	1.82133	0.00199579	0.00199579	1.015	1.015	12.9044	001t000	12.792	3.291	0	-1.2634	-1.2634
1	NA	1	912.583	NA	NA	001m000_84	39	344.896	850.128	1.015	001m000	3	001m000_3	-	001m000_83	001m000_85	2.015	-0.628667	0	1	2.11079	2.11079	0.00231299	0.00231299	1.015	1.015	12.0598	001t000	9.524	2.886	0	1.79482	1.79482
1	NA	1	912.583	NA	NA	001m000_9	39	348.262	874.302	1.015	001m000	2	001m000_2	-	001m000_10	001m000_8	1.997	-0.782667	0	1	2.1449	2.1449	0.00235036	0.00235036	1.015	1.015	14.954	001t000	8.673	-3.891	0	2.07627	2.07627
1	NA	1	912.583	NA	NA	001m000_8	40	348.175	873.999	1.015	001m000	2	001m000_2	-	001m000_9	001m000_7	-0.0866667	-0.303333	0	1	0.315471	0.315471	0.000345691	0.000345691	1.015	1.015	14.6834	001t000	7.764	-3.251	0	0.0450892	0.0450892
1	NA	1	912.583	NA	NA	001m000_85	40	343.48	849.673	1.015	001m000	3	001m000_3	-	001m000_84	001m000_86	-1.41567	-0.455333	0	1	1.48709	1.48709	0.00162954	0.00162954	1.015	1.015	13.2947	001t000	11.898	-2.283	0	-1.48688	-1.48688
1	NA	1	912.583	NA	NA	001m000_7	41	350.22	873.33	1.015	001m000	2	001m000_2	-	001m000_8	001m000_6	2.04433	-0.668333	0	1	2.15081	2.15081	0.00235683	0.00235683	1.015	1.015	13.618	001t000	6.5	-0.877	0	2.14383	2.14383
1	NA	1	912.583	NA	NA	001m000_86	41	344.092	850.843	1.015	001m000	3	001m000_3	-	001m000_85	001m000_87	0.611333	1.17067	0	1	1.32068	1.32068	0.00144719	0.00144719	1.015	1.015	12.0091	001t000	13.634	1.766	0	0.379776	0.379776
1	NA	1	912.583	NA	NA	001m000_6	42	348.704	875.345	1.015	001m000	2	001m000_2	-	001m000_7	001m000_5	-1.51567	2.01467	0	1	2.52114	2.52114	0.00276264	0.00276264	1.015	1.015	15.866	001t000	12.163	-2.476	0	-1.77144	-1.77144
1	NA	1	912.583	NA	NA	001m000_87	42	347.115	848.819	1.015	001m000	3	001m000_3	-	001m000_86	001m000_88	3.02333	-2.02433	0	1	3.63847	3.63847	0.003987	0.003987	1.015	1.015	12.0722	001t000	-8.405	-0.859	0	2.73825	2.73825
1	NA	1	912.583	NA	NA	001m000_5	43	348.637	873.57	1.015	001m000	2	001m000_2	-	001m000_6	001m000_4	-0.0673333	-1.77533	0	1	1.77661	1.77661	0.00194679	0.00194679	1.015	1.015	14.1517	001t000	8.428	-1.195	0	0.288158	0.288158
1	NA	1	912.583	NA	NA	001m000_88	43	346.117	849.528	1.015	001m000	3	001m000_3	-	001m000_87	001m000_89	-0.998333	0.708667	0	1	1.22429	1.22429	0.00134156	0.00134156	1.015	1.015	11.8945	001t000	7.486	1.704	0	0.921109	0.921109
1	NA	1	912.583	NA	NA	001m000_4	44	347.461	873.778	1.015	001m000	2	001m000_2	-	001m000_5	001m000_3	-1.17533	0.208667	0	1	1.19371	1.19371	0.00130806	0.00130806	1.015	1.015	14.6783	001t000	11.294	-1.274	0	-1.19299	-1.19299
1	NA	1	912.583	NA	NA	001m000_89	44	344.897	847.748	1.015	001m000	3	001m000_3	-	001m000_88	001m000_90	-1.21933	-1.77933	0	1	2.15704	2.15704	0.00236366	0.00236366	1.015	1.015	14.0459	001t000	8.884	4.947	0	-1.58384	-1.58384
1	NA	1	912.583	NA	NA	001m000_3	45	347.903	872.648	1.015	001m000	2	001m000_2	-	001m000_4	001m000_2	0.441667	-1.13033	0	1	1.21356	1.21356	0.00132981	0.00132981	1.015	1.015	13.4667	001t000	7.403	-6.55	0	0.565585	0.565585
1	NA	1	912.583	NA	NA	001m000_90	45	345.365	847.271	1.015	001m000	3	001m000_3	-	001m000_89	001m000_91	0.467667	-0.477333	0	1	0.668251	0.668251	0.000732263	0.000732263	1.015	1.015	14.2331	001t000	10.965	-2.601	0	0.176367	0.176367
1	NA	1	912.583	NA	NA	001m000_2	46	351.522	873.993	1.015	001m000	2	001m000_2	-	001m000_3	001m000_1	3.619	1.345	0	1	3.86085	3.86085	0.00423069	0.00423069	1.015	1.015	14.1669	001t000	5.789	-4.539	0	1.81915	1.81915
1	NA	1	912.583	NA	NA	001m000_91	46	345.662	846.521	1.015	001m000	3	001m000_3	-	001m000_90	001m000_92	0.297	-0.75	0	1	0.806665	0.806665	0.000883936	0.000883936	1.015	1.015	14.7685	001t000	7.727	0.787	0	0.462085	0.462085
1	NA	1	912.583	NA	NA	001m000_1	47	350.634	872.138	1.015	001m000	2	001m000_2	-	001m000_2	001m000_0	-0.888	-1.855	0	1	2.05659	2.05659	0.00225359	0.00225359	1.015	1.015	12.3833	001t000	5.932	-8.968	0	0.44577	0.44577
1	NA	1	912.583	NA	NA	001m000_92	47	346.007	847.934	1.015	001m000	3	001m000_3	-	001m000_91	001m000_93	0.345	1.413	0	1	1.45451	1.45451	0.00159384	0.00159384	1.015	1.015	13.3487	001t000	12.188	1.563	0	0.486399	0.486399
1	NA	1	912.583	NA	NA	001m000_0	48	348.123	871.458	1.015	001m000	2	001m000_2	end	001m000_1	NA	-2.511	-0.68	0	1	2.60145	2.60145	0.00285064	0.00285064	1.015	1.015	12.2678	001t000	8.16	-2.504	0	-0.818146	-0.818146
1	NA	1	912.583	NA	NA	001m000_93	48	344.97	846.706	1.015	001m000	3	001m000_3	end	001m000_92	NA	-1.037	-1.228	0	1	1.60728	1.60728	0.00176124	0.00176124	1.015	1.015	14.9177	001t000	7.638	5.969	0	-1.18478	-1.18478
4	NA	4	900	NA	NA	004m000_0	1	97.7876	223.886	12.4456	004m000	1	004m000_1	track_start	NA	004m000_33	NA	NA	NA	NA	NA	NA	NA	NA	2.48911	52.2714	37.7858	004t002	2.8944	-0.728	0	NA	NA
4	NA	4	900	NA	NA	004m000_33	2	101.698	222.958	7.46734	004m000	1	004m000_1	-	004m000_0	004m000_68	3.91013	-0.927715	-4.97826	1	6.39788	4.01868	0.00710875	0.0044652	2.48911	52.2714	34.7677	004t002	1.802	-0.49	4.97826	4.01831	4.01831
4	NA	4	900	NA	NA	004m000_68	3	100.139	224.786	7.46734	004m000	1	004m000_1	-	004m000_33	004m000_104	-1.55872	1.8278	0	1	2.40218	2.40218	0.00266909	0.00266909	2.48911	52.2714	37.0961	004t002	-0.22	0.705	4.97826	-0.696717	-1.9837
4	NA	4	900	NA	NA	004m000_104	4	99.3388	225.092	7.46734	004m000	1	004m000_1	-	004m000_68	004m000_141	-0.800247	0.305551	0	1	0.856596	0.856596	0.000951773	0.000951773	2.48911	52.2714	38.129	004t003	-0.398	0.129	4.97826	0.0777842	0.530065
4	NA	4	900	NA	NA	004m000_141	5	98.4106	224.416	7.46734	004m000	1	004m000_1	-	004m000_104	004m000_181	-0.928124	-0.675696	0	1	1.14803	1.14803	0.00127559	0.00127559	2.48911	52.2714	38.8407	004t002	0.554	0.433	4.97826	0.0564931	0.674569
4	NA	4	900	NA	NA	004m000_181	6	98.2673	223.482	7.46734	004m000	1	004m000_1	-	004m000_141	004m000_222	-0.143386	-0.933578	0	1	0.944525	0.944525	0.00104947	0.00104947	2.48911	52.2714	38.2867	004t002	1.89	-0.388	5.19856	-0.0962026	-0.68788
4	NA	4	900	NA	NA	004m000_222	7	94.1155	223.169	2.48911	004m000	1	004m000_1	-	004m000_181	004m000_267	-4.15175	-0.313159	-4.97823	1	6.48983	4.16355	0.00721092	0.00462616	2.48911	52.2714	40.2434	004t002	3.1994	0.37	10.1218	-6.06034	-4.00396
4	NA	4	900	NA	NA	004m000_267	8	93.0265	223.666	2.48911	004m000	1	004m000_1	-	004m000_222	004m000_314	-1.08898	0.497244	0	1	1.19713	1.19713	0.00133015	0.00133015	2.48911	52.2714	39.3819	004t003	1.3866	-1.227	9.98459	-0.31069	-1.02465
4	NA	4	900	NA	NA	004m000_314	9	92.2226	222.838	2.48911	004m000	1	004m000_1	-	004m000_267	004m000_364	-0.803966	-0.828355	0	1	1.15435	1.15435	0.00128262	0.00128262	2.48911	52.2714	39.8616	004t003	2.077	-1.546	10.009	-0.00968867	-0.0531378
4	NA	4	900	NA	NA	004m000_364	10	91.2735	222.3	2.48911	004m000	1	004m000_1	-	004m000_314	004m000_415	-0.949095	-0.537744	0	1	1.09085	1.09085	0.00121205	0.00121205	2.48911	52.2714	40.5795	004t003	7.0257	-4.957	9.95649	-0.11026	-0.440256
4	NA	4	900	NA	NA	004m000_415	11	89.6258	220.725	2.48911	004m000	1	004m000_1	-	004m000_364	004m000_467	-1.64769	-1.57493	0	1	2.27932	2.27932	0.00253257	0.00253257	2.48911	52.2714	41.2349	004t002	-2.12	-1.395	14.9347	-0.286518	-0.438368
4	NA	4	900	NA	NA	004m000_467	12	86.9198	219.414	2.48911	004m000	1	004m000_1	-	004m000_415	004m000_523	-2.70598	-1.31141	0	1	3.00702	3.00702	0.00334113	0.00334113	2.48911	52.2714	42.5476	004t002	-2.3058	-1.449	15.0648	0.499453	2.98136
4	NA	4	900	NA	NA	004m000_523	13	85.308	214.793	2.48911	004m000	1	004m000_1	-	004m000_467	004m000_577	-1.61175	-4.62138	0	1	4.89437	4.89437	0.00543819	0.00543819	2.48911	52.2714	41.0799	004t002	11.244	-1.433	10.4614	0.680173	3.82359
4	NA	4	900	NA	NA	004m000_577	14	82.0958	217.043	2.48911	004m000	1	004m000_1	-	004m000_523	004m000_633	-3.21221	2.25062	0	1	3.92219	3.92219	0.00435799	0.00435799	2.48911	52.2714	47.9364	004t003	0.5223	0.823	14.9347	-2.55066	-3.47096
4	NA	4	900	NA	NA	004m000_633	15	83.185	216.181	2.48911	004m000	1	004m000_1	-	004m000_577	004m000_690	1.08919	-0.861784	0	1	1.38889	1.38889	0.00154321	0.00154321	2.48911	52.2714	48.2542	004t003	-4.1992	-1.313	14.9347	-0.00937848	-0.143999
4	NA	4	900	NA	NA	004m000_690	16	83.2777	214.947	2.48911	004m000	1	004m000_1	-	004m000_633	004m000_747	0.0926917	-1.23432	0	1	1.23779	1.23779	0.00137533	0.00137533	2.48911	52.2714	49.5947	004t003	-3.2783	-0.958	15.0892	0.0790935	0.27989
4	NA	4	900	NA	NA	004m000_747	17	81.1068	215.091	2.48911	004m000	1	004m000_1	-	004m000_690	004m000_804	-2.17093	0.144219	0	1	2.17572	2.17572	0.00241746	0.00241746	2.48911	52.2714	44.4925	004t012	-2.8859	1.31	14.9347	0.451093	2.04333
4	NA	4	900	NA	NA	004m000_804	18	78.7799	214.002	2.48911	004m000	1	004m000_1	-	004m000_747	004m000_861	-2.32692	-1.08916	0	1	2.56921	2.56921	0.00285468	0.00285468	2.48911	52.2714	46.2982	004t012	-1.8996	3.838	14.9347	0.346391	1.66864
4	NA	4	900	NA	NA	004m000_861	19	76.384	215.698	7.46734	004m000	1	004m000_1	-	004m000_804	004m000_918	-2.39583	1.69538	4.97823	1	5.77902	2.93502	0.00642114	0.00326113	2.48911	52.2714	49.1494	004t012	0.5864	-2.299	15.0929	5.49713	2.58221
4	NA	4	900	NA	NA	004m000_918	20	78.6038	216.813	7.46734	004m000	1	004m000_1	-	004m000_861	004m000_974	2.21974	1.11563	0	1	2.48432	2.48432	0.00276036	0.00276036	2.48911	52.2714	47.7809	004t012	8.5912	-3.734	10.4215	-0.0826793	-0.532407
4	NA	4	900	NA	NA	004m000_974	21	77.0917	216.229	7.46734	004m000	1	004m000_1	-	004m000_918	004m000_1031	-1.51209	-0.584273	0	1	1.62105	1.62105	0.00180116	0.00180116	2.48911	52.2714	48.0064	004t012	9.4008	-5.604	10.0252	-0.771366	-1.15387
4	NA	4	900	NA	NA	004m000_1031	22	77.6294	215.224	12.4456	004m000	1	004m000_1	-	004m000_974	004m000_1088	0.537748	-1.0047	4.97826	1	5.10702	1.13956	0.00567447	0.00126618	2.48911	52.2714	47.0208	004t012	-2.4214	-0.543	9.9564	4.08258	0.976354
4	NA	4	900	NA	NA	004m000_1088	23	79.3417	215.378	12.4456	004m000	1	004m000_1	-	004m000_1031	004m000_1145	1.71225	0.153485	0	1	1.71912	1.71912	0.00191013	0.00191013	2.48911	52.2714	45.7066	004t012	2.2926	-0.727	9.9564	-0.412182	-1.70435
4	NA	4	900	NA	NA	004m000_1145	24	78.4327	215.563	17.4238	004m000	1	004m000_1	-	004m000_1088	004m000_1203	-0.908975	0.185025	4.9782	1	5.06389	0.927615	0.00562654	0.00103068	2.48911	52.2714	46.7451	004t012	-0.8654	0.268	5.0816	4.62243	-0.922383
4	NA	4	900	NA	NA	004m000_1203	25	77.5513	217.02	17.4238	004m000	1	004m000_1	-	004m000_1145	004m000_1265	-0.881383	1.45693	0	1	1.70279	1.70279	0.00189199	0.00189199	2.48911	52.2714	48.1206	004t012	3.3284	2.996	4.9782	0.223415	1.27293
4	NA	4	900	NA	NA	004m000_1265	26	75.3274	218.21	17.4238	004m000	1	004m000_1	-	004m000_1203	004m000_1327	-2.22395	1.19029	0	1	2.52245	2.52245	0.00280273	0.00280273	2.48911	52.2714	50.4666	004t012	-2.4205	-2.11	4.9782	-0.57289	-0.856614
4	NA	4	900	NA	NA	004m000_1327	27	73.1611	217.51	17.4238	004m000	1	004m000_1	-	004m000_1265	004m000_1391	-2.16624	-0.699668	0	1	2.27643	2.27643	0.00252937	0.00252937	2.48911	52.2714	49.091	004t004	1.6494	-1.552	4.9782	1.13432	2.09267
4	NA	4	900	NA	NA	004m000_1391	28	72.6491	216.452	17.4238	004m000	1	004m000_1	-	004m000_1327	004m000_1455	-0.512067	-1.05849	0	1	1.17585	1.17585	0.0013065	0.0013065	2.48911	52.2714	49.4574	004t004	-1.2952	-0.382	4.9782	0.145942	0.352431
4	NA	4	900	NA	NA	004m000_1455	29	75.1601	219.701	17.4238	004m000	1	004m000_1	-	004m000_1391	004m000_1518	2.51109	3.24877	0	1	4.1061	4.1061	0.00456233	0.00456233	2.48911	52.2714	51.549	004t004	-2.0702	1.598	5.0785	-0.871133	-3.32755
4	NA	4	900	NA	NA	004m000_1518	30	75.1637	217.849	17.4238	004m000	1	004m000_1	-	004m000_1455	004m000_1579	0.00354144	-1.85187	0	1	1.85188	1.85188	0.00205764	0.00205764	2.48911	52.2714	50.4689	004t012	-3.5743	-2.964	4.9782	-0.519339	-1.13437
4	NA	4	900	NA	NA	004m000_1579	31	76.1437	219.719	17.4238	004m000	1	004m000_1	-	004m000_1518	004m000_1642	0.980037	1.87018	0	1	2.11141	2.11141	0.00234601	0.00234601	2.48911	52.2714	49.7844	004t012	7.2293	-1.677	4.9782	-1.32883	-1.94819
4	NA	4	900	NA	NA	004m000_1642	32	77.0193	220.358	22.402	004m000	1	004m000_1	-	004m000_1579	004m000_1706	0.875536	0.638724	4.9782	1	5.0948	1.08376	0.00566089	0.00120418	2.48911	52.2714	48.9337	004t012	3.0432	0.622	0.0833	3.36166	0.708555
4	NA	4	900	NA	NA	004m000_1706	33	77.0949	221.857	17.4238	004m000	1	004m000_1	-	004m000_1642	004m000_1769	0.0756641	1.49893	-4.9782	1	5.19952	1.50084	0.00577724	0.0016676	2.48911	52.2714	50.3816	004t012	-0.15	-0.877	5.6312	0.2407	0.374292
4	NA	4	900	NA	NA	004m000_1769	34	78.1785	222.404	22.402	004m000	1	004m000_1	-	004m000_1706	004m000_1833	1.08359	0.546989	4.9782	1	5.12405	1.21383	0.00569338	0.00134869	2.48911	52.2714	50.3356	004t012	0.249	1.236	4.9782	4.80455	-0.721842
4	NA	4	900	NA	NA	004m000_1833	35	79.1197	222.786	17.4238	004m000	1	004m000_1	-	004m000_1769	004m000_1896	0.941192	0.382712	-4.9782	1	5.08083	1.01603	0.00564536	0.00112892	2.48911	52.2714	49.9424	004t012	1.502	-4.489	4.9782	-4.68808	0.561049
4	NA	4	900	NA	NA	004m000_1896	36	79.0139	222.893	17.4238	004m000	1	004m000_1	-	004m000_1833	004m000_1959	-0.105797	0.106686	0	1	0.150249	0.150249	0.000166943	0.000166943	2.48911	52.2714	49.9972	004t012	4.872	-6.37	4.9782	-0.0928483	-0.134742
4	NA	4	900	NA	NA	004m000_1959	37	79.3493	223.185	22.402	004m000	1	004m000_1	-	004m000_1896	004m000_2023	0.335381	0.291599	4.9782	1	4.998	0.444422	0.00555333	0.000493802	2.48911	52.2714	49.8283	004t012	0.944	2.011	4.9782	2.60185	-0.0278706
4	NA	4	900	NA	NA	004m000_2023	38	80.9859	225.289	22.402	004m000	1	004m000_1	-	004m000_1959	004m000_2087	1.63666	2.10411	0	1	2.66569	2.66569	0.00296188	0.00296188	2.48911	52.2714	48.923	004t003	2.448	1.843	5.4125	1.05961	2.60016
4	NA	4	900	NA	NA	004m000_2087	39	81.3553	226.484	17.4238	004m000	1	004m000_1	-	004m000_2023	004m000_2153	0.369398	1.19488	-4.9782	1	5.1329	1.25068	0.00570322	0.00138964	2.48911	52.2714	47.6059	004t003	2.843	3.541	5.5127	-3.83268	1.01379
4	NA	4	900	NA	NA	004m000_2153	40	84.0165	227.606	17.4238	004m000	1	004m000_1	-	004m000_2087	004m000_2218	2.66111	1.12243	0	1	2.88813	2.88813	0.00320904	0.00320904	2.48911	52.2714	45.253	004t003	5.589	1.856	4.9782	1.61575	2.54126
4	NA	4	900	NA	NA	004m000_2218	41	81.7844	227.904	17.4238	004m000	1	004m000_1	-	004m000_2153	004m000_2283	-2.23206	0.298345	0	1	2.25191	2.25191	0.00250212	0.00250212	2.48911	52.2714	46.1107	004t003	5.466	2.356	4.9782	-1.54594	-2.02428
4	NA	4	900	NA	NA	004m000_2283	42	82.9598	227.536	17.4238	004m000	1	004m000_1	-	004m000_2218	004m000_2347	1.1754	-0.368028	0	1	1.23167	1.23167	0.00136852	0.00136852	2.48911	52.2714	45.9797	004t003	4.01	4.173	4.9782	0.716237	0.933727
4	NA	4	900	NA	NA	004m000_2347	43	80.4942	228.28	12.4456	004m000	1	004m000_1	-	004m000_2283	004m000_2411	-2.46556	0.743693	-4.9782	1	5.60487	2.57528	0.00622763	0.00286142	2.48911	52.2714	46.6509	004t003	7.897	0.126	9.9564	-4.13496	-1.17211
4	NA	4	900	NA	NA	004m000_2411	44	78.2248	228.169	12.4456	004m000	1	004m000_1	-	004m000_2347	004m000_2474	-2.26945	-0.111449	0	1	2.27219	2.27219	0.00252465	0.00252465	2.48911	52.2714	48.3395	004t003	8.009	1.854	9.9564	-1.41132	-2.27094
4	NA	4	900	NA	NA	004m000_2474	45	76.9457	227.958	12.4456	004m000	1	004m000_1	-	004m000_2411	004m000_2537	-1.27907	-0.210123	0	1	1.29621	1.29621	0.00144023	0.00144023	2.48911	52.2714	49.3507	004t003	-3.74	5.933	9.9564	-0.823565	-1.2935
4	NA	4	900	NA	NA	004m000_2537	46	77.7541	229.911	12.4456	004m000	1	004m000_1	-	004m000_2474	004m000_2599	0.808389	1.95253	0	1	2.11326	2.11326	0.00234807	0.00234807	2.48911	52.2714	47.4099	004t003	1.714	3.501	10.0345	0.702956	1.22066
4	NA	4	900	NA	NA	004m000_2599	47	78.1066	231.257	12.4456	004m000	1	004m000_1	-	004m000_2537	004m000_2661	0.352471	1.34609	0	1	1.39147	1.39147	0.00154608	0.00154608	2.48911	52.2714	46.6482	004t003	0.025	3.037	9.9564	0.493895	1.36396
4	NA	4	900	NA	NA	004m000_2661	48	76.9939	230.852	12.4456	004m000	1	004m000_1	-	004m000_2599	004m000_2723	-1.11263	-0.404722	0	1	1.18395	1.18395	0.0013155	0.0013155	2.48911	52.2714	48.3573	004t003	1.485	1.458	9.9564	-0.120753	-0.413867
4	NA	4	900	NA	NA	004m000_2723	49	75.3656	230.973	12.4456	004m000	1	004m000_1	end	004m000_2661	NA	-1.62831	0.120667	0	1	1.63277	1.63277	0.00181419	0.00181419	2.48911	52.2714	50.0265	004t003	-2.234	1.453	9.9564	-0.220429	-1.07737
4	NA	4	900	NA	NA	004m001_1	1	21.5684	134.386	22.402	004m001	1	004m001_1	track_start	NA	004m001_34	NA	NA	NA	NA	NA	NA	NA	NA	2.48911	52.2714	11.1908	004t001	10.6727	-10.803	6.2405	NA	NA
4	NA	4	900	NA	NA	004m001_34	2	24.0507	129.35	22.402	004m001	1	004m001_1	-	004m001_1	004m001_69	2.48228	-5.03551	0	1	5.6141	5.6141	0.00623788	0.00623788	2.48911	52.2714	6.12249	004t001	11.1695	-5.804	4.9782	4.92694	5.32674
4	NA	4	900	NA	NA	004m001_69	3	23.5483	128.795	22.402	004m001	1	004m001_1	-	004m001_34	004m001_105	-0.50241	-0.555613	0	1	0.749081	0.749081	0.000832312	0.000832312	2.48911	52.2714	6.34506	004t001	11.481	-4.023	5.5422	-0.176335	-0.189625
4	NA	4	900	NA	NA	004m001_105	4	22.2332	130.085	22.402	004m001	1	004m001_1	-	004m001_69	004m001_142	-1.31509	1.2904	0	1	1.84245	1.84245	0.00204716	0.00204716	2.48911	52.2714	8.10184	004t001	8.1174	-8.277	5.8825	-1.51775	-1.66783
4	NA	4	900	NA	NA	004m001_142	5	21.8527	130.49	22.402	004m001	1	004m001_1	-	004m001_105	004m001_182	-0.380441	0.404635	0	1	0.555396	0.555396	0.000617107	0.000617107	2.48911	52.2714	8.64923	004t001	10.1135	-7.684	4.9954	-0.495174	-0.555273
4	NA	4	900	NA	NA	004m001_182	6	24.2852	131.376	27.3802	004m001	1	004m001_1	-	004m001_142	004m001_223	2.43246	0.885694	4.9782	1	5.61104	2.58869	0.00623449	0.00287632	2.48911	52.2714	7.21096	004t001	8.993	-6.388	0	3.12585	1.40102
4	NA	4	900	NA	NA	004m001_223	7	23.7347	131.079	22.402	004m001	1	004m001_1	-	004m001_182	004m001_268	-0.550447	-0.296875	-4.9782	1	5.01733	0.625401	0.00557481	0.00069489	2.48911	52.2714	7.43613	004t001	9.3796	-4.921	5.4045	-0.276834	-0.276834
4	NA	4	900	NA	NA	004m001_268	8	29.6802	128.803	27.3802	004m001	1	004m001_1	-	004m001_223	004m001_315	5.94547	-2.27623	4.9782	1	8.0816	6.36631	0.00897956	0.00707367	2.48911	52.2714	2.44552	004t001	4.9527	-1.855	0.3871	7.89422	6.32238
4	NA	4	900	NA	NA	004m001_315	9	29.1015	130.86	22.402	004m001	1	004m001_1	-	004m001_268	004m001_365	-0.578742	2.05761	-4.9782	1	5.41767	2.13745	0.00601964	0.00237495	2.48911	52.2714	4.52433	004t001	3.2724	-6.265	5.17	-1.62371	-1.26368
4	NA	4	900	NA	NA	004m001_365	10	29.0036	130.175	22.402	004m001	1	004m001_1	-	004m001_315	004m001_416	-0.0978996	-0.685602	0	1	0.692556	0.692556	0.000769507	0.000769507	2.48911	52.2714	3.86195	004t001	3.6469	-5.717	5.3066	0.453907	0.562372
4	NA	4	900	NA	NA	004m001_416	11	28.4035	131.032	22.402	004m001	1	004m001_1	-	004m001_365	004m001_469	-0.60007	0.857084	0	1	1.04627	1.04627	0.00116252	0.00116252	2.48911	52.2714	4.82553	004t001	6.2222	-4.09	5.7117	-0.823203	-1.0453
4	NA	4	900	NA	NA	004m001_469	12	28.0831	130.832	22.402	004m001	1	004m001_1	-	004m001_416	004m001_524	-0.320411	-0.199522	0	1	0.377454	0.377454	0.000419394	0.000419394	2.48911	52.2714	4.72569	004t001	4.4322	-5.929	5.9922	-0.125486	-0.158153
4	NA	4	900	NA	NA	004m001_524	13	26.3423	130.784	27.3802	004m001	1	004m001_1	-	004m001_469	004m001_579	-1.74079	-0.0476825	4.9782	1	5.274	1.74145	0.00586	0.00193494	2.48911	52.2714	5.47226	004t001	5.5281	-7.936	0.9777	2.35173	-1.00409
4	NA	4	900	NA	NA	004m001_579	14	26.0969	131.442	22.402	004m001	1	004m001_1	-	004m001_524	004m001_635	-0.245399	0.657134	-4.9782	1	5.02738	0.701459	0.00558597	0.000779399	2.48911	52.2714	6.17191	004t001	5.9743	-7.265	5.4903	-1.17672	-0.679474
4	NA	4	900	NA	NA	004m001_635	15	27.5331	132.209	27.3802	004m001	1	004m001_1	-	004m001_579	004m001_692	1.4362	0.7679	4.9782	1	5.23783	1.6286	0.00581981	0.00180956	2.48911	52.2714	6.25754	004t001	6.4939	-7.185	0.3395	2.78515	0.319105
4	NA	4	900	NA	NA	004m001_692	16	27.2762	133.921	22.402	004m001	1	004m001_1	-	004m001_635	004m001_749	-0.256871	1.71122	-4.9782	1	5.27036	1.73039	0.00585596	0.00192265	2.48911	52.2714	7.99884	004t001	6.584	-10.439	5.4158	-1.61528	-1.44176
4	NA	4	900	NA	NA	004m001_749	17	28.0443	134.691	22.402	004m001	1	004m001_1	-	004m001_692	004m001_806	0.7681	0.770021	0	1	1.08762	1.08762	0.00120846	0.00120846	2.48911	52.2714	8.57865	004t001	6.2346	-11.071	5.1761	-0.221184	-0.241542
4	NA	4	900	NA	NA	004m001_806	18	27.4871	134.643	22.402	004m001	1	004m001_1	-	004m001_749	004m001_863	-0.557276	-0.0475962	0	1	0.559305	0.559305	0.00062145	0.00062145	2.48911	52.2714	8.64197	004t001	5.9557	-12.317	5.4982	-0.214834	-0.231977
4	NA	4	900	NA	NA	004m001_863	19	26.2837	135.3	27.3802	004m001	1	004m001_1	-	004m001_806	004m001_920	-1.20335	0.656516	4.9782	1	5.16348	1.37079	0.0057372	0.0015231	2.48911	52.2714	9.5989	004t001	9.6874	-8.877	4.9783	0.82185	-1.11489
4	NA	4	900	NA	NA	004m001_920	20	27.1521	136.583	22.402	004m001	1	004m001_1	-	004m001_863	004m001_976	0.868411	1.28344	-4.9782	1	5.21381	1.54963	0.00579313	0.00172182	2.48911	52.2714	10.6748	004t001	6.9038	-11.128	10.5213	-1.97591	-0.226834
4	NA	4	900	NA	NA	004m001_976	21	27.5929	136.083	27.3802	004m001	1	004m001_1	-	004m001_920	004m001_1033	0.440807	-0.500005	4.9782	1	5.02263	0.666571	0.0055807	0.000740634	2.48911	52.2714	10.1708	004t001	4.7919	-12.801	5.3145	3.63033	0.657267
4	NA	4	900	NA	NA	004m001_1033	22	28.9264	136.742	27.3802	004m001	1	004m001_1	-	004m001_976	004m001_1090	1.33347	0.658831	0	1	1.48735	1.48735	0.00165261	0.00165261	2.48911	52.2714	10.7589	004t001	4.4875	-12.482	5.4011	-0.139365	-0.149528
4	NA	4	900	NA	NA	004m001_1090	23	28.2679	136.22	22.402	004m001	1	004m001_1	-	004m001_1033	004m001_1147	-0.658513	-0.521618	-4.9782	1	5.04858	0.840074	0.00560954	0.000933416	2.48911	52.2714	10.3451	004t001	7.886	-14.185	5.1839	-1.62914	0.268073
4	NA	4	900	NA	NA	004m001_1147	24	29.2754	136.35	27.3802	004m001	1	004m001_1	-	004m001_1090	004m001_1205	1.00752	0.130017	4.9782	1	5.0808	1.01588	0.00564533	0.00112875	2.48911	52.2714	10.4526	004t001	9.0788	-9.284	5.0541	1.87278	0.375917
4	NA	4	900	NA	NA	004m001_1205	25	27.9891	135.743	27.3802	004m001	1	004m001_1	-	004m001_1147	004m001_1267	-1.28634	-0.607751	0	1	1.42268	1.42268	0.00158076	0.00158076	2.48911	52.2714	9.98377	004t001	6.6811	-10.762	4.9783	-0.433182	-0.464837
4	NA	4	900	NA	NA	004m001_1267	26	27.0737	136.56	22.402	004m001	1	004m001_1	-	004m001_1205	004m001_1329	-0.915421	0.817671	-4.9782	1	5.12729	1.22743	0.00569698	0.00136381	2.48911	52.2714	10.9553	004t001	6.3808	-12.772	9.9565	-2.91681	-1.17751
4	NA	4	900	NA	NA	004m001_1329	27	27.8689	136.157	27.3802	004m001	1	004m001_1	-	004m001_1267	004m001_1393	0.795271	-0.403504	4.9782	1	5.05744	0.89178	0.00561938	0.000990866	2.48911	52.2714	10.4251	004t001	5.9092	-11.476	4.9783	3.43521	0.716388
4	NA	4	900	NA	NA	004m001_1393	28	29.5428	136.387	27.3802	004m001	1	004m001_1	-	004m001_1329	004m001_1457	1.67391	0.230062	0	1	1.68965	1.68965	0.00187739	0.00187739	2.48911	52.2714	10.5651	004t001	6.864	-10.2	5.8951	0.524136	0.561767
4	NA	4	900	NA	NA	004m001_1457	29	30.2406	136.852	22.402	004m001	1	004m001_1	-	004m001_1393	004m001_1520	0.697731	0.465743	-4.9782	1	5.04839	0.838895	0.00560932	0.000932105	2.48911	52.2714	11.0609	004t001	6.205	-10.867	10.5811	-2.14953	0.00314339
4	NA	4	900	NA	NA	004m001_1520	30	28.9165	136.266	27.3802	004m001	1	004m001_1	-	004m001_1457	004m001_1581	-1.32407	-0.586481	4.9782	1	5.18455	1.44814	0.00576062	0.00160905	2.48911	52.2714	10.486	004t001	1.3349	-14.147	5.4353	3.10187	-0.147244
4	NA	4	900	NA	NA	004m001_1581	31	31.1151	136.378	27.3802	004m001	1	004m001_1	-	004m001_1520	004m001_1644	2.19858	0.111532	0	1	2.2014	2.2014	0.00244601	0.00244601	2.48911	52.2714	10.7449	004t001	5.8817	-11.289	6.2317	0.0891973	0.0954997
4	NA	4	900	NA	NA	004m001_1644	32	31.8075	136.347	27.3802	004m001	1	004m001_1	-	004m001_1581	004m001_1708	0.692432	-0.030773	0	1	0.693116	0.693116	0.000770128	0.000770128	2.48911	52.2714	10.8636	004t001	5.0283	-11.97	4.9783	0.311869	0.347235
4	NA	4	900	NA	NA	004m001_1708	33	31.1892	134.971	27.3802	004m001	1	004m001_1	-	004m001_1644	004m001_1771	-0.6183	-1.37599	0	1	1.50852	1.50852	0.00167614	0.00167614	2.48911	52.2714	9.39795	004t001	4.3771	-11.011	6.9001	0.960922	1.02914
4	NA	4	900	NA	NA	004m001_1771	34	32.1517	134.42	27.3802	004m001	1	004m001_1	-	004m001_1708	004m001_1835	0.962471	-0.551242	0	1	1.10915	1.10915	0.00123239	0.00123239	2.48911	52.2714	9.1219	004t001	2.877	-9.996	5.3523	0.749907	0.867792
4	NA	4	900	NA	NA	004m001_1835	35	33.8642	134.641	27.3802	004m001	1	004m001_1	-	004m001_1771	004m001_1898	1.71251	0.221277	0	1	1.72675	1.72675	0.00191861	0.00191861	2.48911	52.2714	9.99012	004t001	3.6648	-9.971	5.328	0.232091	0.261014
4	NA	4	900	NA	NA	004m001_1898	36	34.8637	135.221	22.402	004m001	1	004m001_1	-	004m001_1835	004m001_1961	0.999544	0.579862	-4.9782	1	5.11056	1.15556	0.0056784	0.00128396	2.48911	52.2714	10.9732	004t001	3.3327	-11.557	4.9782	-2.41009	-0.19944
4	NA	4	900	NA	NA	004m001_1961	37	30.916	135.004	27.3802	004m001	1	004m001_1	-	004m001_1898	004m001_2025	-3.94769	-0.216494	4.9782	1	6.35717	3.95363	0.00706352	0.00439292	2.48911	52.2714	9.35817	004t001	3.405	-11.472	5.3709	1.08532	-0.88581
4	NA	4	900	NA	NA	004m001_2025	38	30.579	136.547	27.3802	004m001	1	004m001_1	-	004m001_1961	004m001_2089	-0.337085	1.54274	0	1	1.57914	1.57914	0.0017546	0.0017546	2.48911	52.2714	10.8394	004t001	3.4965	-12.428	5.0712	-1.43681	-1.57489
4	NA	4	900	NA	NA	004m001_2089	39	33.992	136.546	27.3802	004m001	1	004m001_1	-	004m001_2025	004m001_2155	3.41309	-0.00089826	0	1	3.41309	3.41309	0.00379233	0.00379233	2.48911	52.2714	11.7875	004t001	3.9071	-10.557	5.476	0.861168	0.92522
4	NA	4	900	NA	NA	004m001_2155	40	32.8885	136.742	27.3802	004m001	1	004m001_1	-	004m001_2089	004m001_2220	-1.10352	0.196197	0	1	1.12082	1.12082	0.00124536	0.00124536	2.48911	52.2714	11.5813	004t001	2.1214	-12.056	1.2737	-0.509887	-0.567017
4	NA	4	900	NA	NA	004m001_2220	41	32.5304	136.463	27.3802	004m001	1	004m001_1	-	004m001_2155	004m001_2285	-0.358084	-0.279428	0	1	0.454207	0.454207	0.000504675	0.000504675	2.48911	52.2714	11.2258	004t001	0.938	-10.515	6.6701	0.212	0.213144
4	NA	4	900	NA	NA	004m001_2285	42	32.6975	136.459	27.3802	004m001	1	004m001_1	-	004m001_2220	004m001_2349	0.167035	-0.00349795	0	1	0.167071	0.167071	0.000185635	0.000185635	2.48911	52.2714	11.2945	004t001	2.9818	-10.054	5.0746	0.0154924	0.0183257
4	NA	4	900	NA	NA	004m001_2349	43	30.998	136.96	27.3802	004m001	1	004m001_1	-	004m001_2285	004m001_2413	-1.69947	0.500488	0	1	1.77163	1.77163	0.00196848	0.00196848	2.48911	52.2714	11.407	004t001	2.4942	-10.747	6.0618	-0.866889	-0.963051
4	NA	4	900	NA	NA	004m001_2413	44	29.6395	136.384	27.3802	004m001	1	004m001_1	-	004m001_2349	004m001_2476	-1.35853	-0.57601	0	1	1.4756	1.4756	0.00163956	0.00163956	2.48911	52.2714	10.6986	004t001	2.3877	-11.008	5.9487	0.222583	0.253968
4	NA	4	900	NA	NA	004m001_2476	45	29.0858	135.285	27.3802	004m001	1	004m001_1	-	004m001_2413	004m001_2539	-0.553641	-1.09917	0	1	1.23073	1.23073	0.00136747	0.00136747	2.48911	52.2714	9.59049	004t001	7.0188	-10.384	4.8034	0.846088	0.95683
4	NA	4	900	NA	NA	004m001_2539	46	31.1533	136.089	27.3802	004m001	1	004m001_1	-	004m001_2476	004m001_2601	2.0675	0.804676	0	1	2.21857	2.21857	0.00246508	0.00246508	2.48911	52.2714	10.5981	004t001	0.996	-10.489	5.1824	0.458605	0.49113
4	NA	4	900	NA	NA	004m001_2601	47	32.1829	137.133	27.3802	004m001	1	004m001_1	-	004m001_2539	004m001_2663	1.02958	1.04365	0	1	1.46603	1.46603	0.00162892	0.00162892	2.48911	52.2714	11.8942	004t001	4.4596	-12.794	0.6425	-0.844967	-0.941649
4	NA	4	900	NA	NA	004m001_2663	48	31.8692	138.951	27.3802	004m001	1	004m001_1	-	004m001_2601	004m001_2725	-0.313729	1.81837	0	1	1.84523	1.84523	0.00205026	0.00205026	2.48911	52.2714	13.6361	004t001	4.8946	-13.182	0.7781	-1.81827	-1.82031
4	NA	4	900	NA	NA	004m001_2725	49	31.7651	138.555	32.3585	004m001	1	004m001_1	end	004m001_2663	NA	-0.104121	-0.396658	4.9783	1	4.99516	0.410096	0.00555018	0.000455662	2.48911	52.2714	13.2713	004t001	7.9508	-10.205	0.6689	0.610154	0.335608
4	NA	4	900	NA	NA	004m002_2	1	127.553	182.453	22.402	004m002	1	004m002_1	track_start	NA	004m002_35	NA	NA	NA	NA	NA	NA	NA	NA	2.48911	52.2714	13.2523	004t002	-11.642	0.416	0.8083	NA	NA
4	NA	4	900	NA	NA	004m002_35	2	129.017	181.46	22.402	004m002	1	004m002_1	-	004m002_2	004m002_70	1.46386	-0.993077	0	1	1.76893	1.76893	0.00196547	0.00196547	2.48911	52.2714	14.903	004t002	-8.51	2.597	4.6745	-1.4948	-1.49839
4	NA	4	900	NA	NA	004m002_70	3	128.673	183.121	22.402	004m002	1	004m002_1	-	004m002_35	004m002_106	-0.34342	1.66147	0	1	1.69659	1.69659	0.0018851	0.0018851	2.48911	52.2714	13.3746	004t002	-9.123	5.054	-0.1127	0.720086	0.813417
4	NA	4	900	NA	NA	004m002_106	4	125.116	186.704	27.3802	004m002	1	004m002_1	-	004m002_70	004m002_143	-3.55707	3.58244	4.9782	1	7.09007	5.04843	0.00787786	0.00560937	2.48911	52.2714	8.34672	004t002	-5.893	3.337	-3.741	4.79346	4.84754
4	NA	4	900	NA	NA	004m002_143	5	126.079	186.426	22.402	004m002	1	004m002_1	-	004m002_106	004m002_183	0.962244	-0.278148	-4.9782	1	5.07797	1.00164	0.00564219	0.00111293	2.48911	52.2714	9.13389	004t002	-7.51	1.064	1.4866	1.55423	-0.974375
4	NA	4	900	NA	NA	004m002_183	6	127.407	187.181	22.402	004m002	1	004m002_1	-	004m002_143	004m002_224	1.32845	0.75516	0	1	1.52808	1.52808	0.00169787	0.00169787	2.48911	52.2714	9.48372	004t002	-7.178	4.443	0	-1.1868	-1.20938
4	NA	4	900	NA	NA	004m002_224	7	128.468	188.014	22.402	004m002	1	004m002_1	-	004m002_183	004m002_269	1.06105	0.833017	0	1	1.34898	1.34898	0.00149887	0.00149887	2.48911	52.2714	9.80861	004t002	-9.944	1.112	5.044	-0.463778	-0.463778
4	NA	4	900	NA	NA	004m002_269	8	128.965	185.735	22.402	004m002	1	004m002_1	-	004m002_224	004m002_317	0.496831	-2.27864	0	1	2.33217	2.33217	0.0025913	0.0025913	2.48911	52.2714	11.586	004t002	-10.552	2.817	0	-0.667028	-0.746986
4	NA	4	900	NA	NA	004m002_317	9	129.697	185.07	27.3802	004m002	1	004m002_1	-	004m002_269	004m002_367	0.731749	-0.665405	4.9782	1	5.0755	0.98905	0.00563944	0.00109894	2.48911	52.2714	12.5471	004t002	-11.565	-1.766	4.6151	-0.878617	-0.878617
4	NA	4	900	NA	NA	004m002_367	10	132.398	182.138	22.402	004m002	1	004m002_1	-	004m002_317	004m002_418	2.7011	-2.93195	-4.9782	1	6.37768	3.98651	0.00708631	0.00442946	2.48911	52.2714	16.4444	004t002	-13.571	1.251	6.3158	-3.89898	-2.22756
4	NA	4	900	NA	NA	004m002_418	11	129.364	186.303	27.3802	004m002	1	004m002_1	-	004m002_367	004m002_471	-3.03415	4.16538	4.9782	1	7.16512	5.1533	0.00796125	0.00572589	2.48911	52.2714	11.4116	004t002	-11.122	6.136	5.1448	5.18137	3.40369
4	NA	4	900	NA	NA	004m002_471	12	130.406	184.169	27.3802	004m002	1	004m002_1	-	004m002_418	004m002_526	1.0423	-2.13392	0	1	2.37487	2.37487	0.00263874	0.00263874	2.48911	52.2714	13.5463	004t002	-13.504	-1.939	4.7063	-1.8013	-1.94344
4	NA	4	900	NA	NA	004m002_526	13	130.907	183.855	32.3585	004m002	1	004m002_1	-	004m002_471	004m002_581	0.501275	-0.314182	4.9783	1	5.01333	0.591597	0.00557036	0.00065733	2.48911	52.2714	14.1096	004t002	-13.801	-1.852	4.2517	1.19665	-0.451532
4	NA	4	900	NA	NA	004m002_581	14	130.018	186.739	27.3802	004m002	1	004m002_1	-	004m002_526	004m002_637	-0.889381	2.8839	-4.9783	1	5.82163	3.01792	0.00646847	0.00335325	2.48911	52.2714	57.3454	004t009	-12.099	0.807	0.1995	-0.977576	0.497919
4	NA	4	900	NA	NA	004m002_637	15	129.719	187.036	27.3802	004m002	1	004m002_1	-	004m002_581	004m002_694	-0.298898	0.296985	0	1	0.421355	0.421355	0.000468172	0.000468172	2.48911	52.2714	57.6175	004t009	-12.237	3.26	0.9606	0.317957	0.318
4	NA	4	900	NA	NA	004m002_694	16	130.975	186.06	27.3802	004m002	1	004m002_1	-	004m002_637	004m002_751	1.25598	-0.976484	0	1	1.59091	1.59091	0.00176768	0.00176768	2.48911	52.2714	55.9504	004t009	-14.036	0.857	2.0255	-1.46083	-1.46502
4	NA	4	900	NA	NA	004m002_751	17	131.133	184.852	27.3802	004m002	1	004m002_1	-	004m002_694	004m002_808	0.157929	-1.20735	0	1	1.21763	1.21763	0.00135293	0.00135293	2.48911	52.2714	14.5396	004t012	-13.164	7.495	0.7015	-0.228854	-0.231216
4	NA	4	900	NA	NA	004m002_808	18	127.702	185.349	32.3585	004m002	1	004m002_1	-	004m002_751	004m002_865	-3.43117	0.497011	4.9783	1	6.06658	3.46698	0.00674065	0.0038522	2.48911	52.2714	11.3989	004t012	-10.065	5.679	-0.1569	3.4545	3.22766
4	NA	4	900	NA	NA	004m002_865	19	127.032	185.407	32.3585	004m002	1	004m002_1	-	004m002_808	004m002_922	-0.669953	0.058284	0	1	0.672484	0.672484	0.000747204	0.000747204	2.48911	52.2714	10.8399	004t012	-9.751	3.1	0.7942	0.612067	0.612123
4	NA	4	900	NA	NA	004m002_922	20	126.887	185.35	32.3585	004m002	1	004m002_1	-	004m002_865	004m002_978	-0.145124	-0.0572148	0	1	0.155995	0.155995	0.000173328	0.000173328	2.48911	52.2714	10.766	004t012	-9.126	4.407	4.8131	0.120606	0.120968
4	NA	4	900	NA	NA	004m002_978	21	126.521	184.303	32.3585	004m002	1	004m002_1	-	004m002_922	004m002_1035	-0.365552	-1.04761	0	1	1.10955	1.10955	0.00123284	0.00123284	2.48911	52.2714	11.2857	004t012	-9.99	-0.427	0	-0.114159	-0.12638
4	NA	4	900	NA	NA	004m002_1035	22	126.133	180.802	32.3585	004m002	1	004m002_1	-	004m002_978	004m002_1092	-0.387898	-3.50116	0	1	3.52258	3.52258	0.00391398	0.00391398	2.48911	52.2714	13.8602	004t012	-9.755	2.038	5.555	0.537057	0.537057
4	NA	4	900	NA	NA	004m002_1092	23	127.672	189.473	32.3585	004m002	1	004m002_1	-	004m002_1035	004m002_1149	1.53888	8.67168	0	1	8.80717	8.80717	0.00978574	0.00978574	2.48911	52.2714	9.47184	004t012	-9.844	-0.912	-4.8439	0.233244	0.267033
4	NA	4	900	NA	NA	004m002_1149	24	127.619	190.889	32.3585	004m002	1	004m002_1	-	004m002_1092	004m002_1207	-0.0528323	1.41592	0	1	1.4169	1.4169	0.00157434	0.00157434	2.48911	52.2714	9.03524	004t012	-10.744	-0.088	1.0862	-0.0700545	-0.0780116
4	NA	4	900	NA	NA	004m002_1207	25	126.52	190.354	32.3585	004m002	1	004m002_1	-	004m002_1149	004m002_1269	-1.09894	-0.534823	0	1	1.22217	1.22217	0.00135796	0.00135796	2.48911	52.2714	8.08335	004t012	-8.141	0.897	-0.2804	1.09768	1.10328
4	NA	4	900	NA	NA	004m002_1269	26	124.184	189.286	32.3585	004m002	1	004m002_1	-	004m002_1207	004m002_1332	-2.33627	-1.06842	0	1	2.56898	2.56898	0.00285443	0.00285443	2.48911	52.2714	6.37983	004t012	-7.11	2.667	-3.1792	2.20391	2.2052
4	NA	4	900	NA	NA	004m002_1332	27	123.85	190.007	27.3802	004m002	1	004m002_1	-	004m002_1269	004m002_1396	-0.33412	0.720769	-4.9783	1	5.04129	0.794446	0.00560143	0.000882718	2.48911	52.2714	5.72778	004t012	-6.415	-1.724	0.0825	2.4446	0.565977
4	NA	4	900	NA	NA	004m002_1396	28	123.953	189.818	27.3802	004m002	1	004m002_1	-	004m002_1332	004m002_1460	0.102904	-0.188937	0	1	0.215142	0.215142	0.000239047	0.000239047	2.48911	52.2714	5.90087	004t012	-7.306	-3.688	2.0593	-0.0503378	-0.0503417
4	NA	4	900	NA	NA	004m002_1460	29	126.041	191.058	27.3802	004m002	1	004m002_1	-	004m002_1396	004m002_1523	2.08835	1.24031	0	1	2.4289	2.4289	0.00269878	0.00269878	2.48911	52.2714	7.44056	004t012	-9.678	0.02	-4.9679	-2.34996	-2.42321
4	NA	4	900	NA	NA	004m002_1523	30	126.635	189.626	32.3585	004m002	1	004m002_1	-	004m002_1460	004m002_1584	0.593727	-1.43173	4.9783	1	5.214	1.54995	0.00579334	0.00172217	2.48911	52.2714	8.49644	004t012	-8.027	4.877	-1.5211	-2.80426	-0.596685
4	NA	4	900	NA	NA	004m002_1584	31	127.361	189.248	32.3585	004m002	1	004m002_1	-	004m002_1523	004m002_1647	0.726527	-0.378514	0	1	0.819216	0.819216	0.00091024	0.00091024	2.48911	52.2714	9.40127	004t012	-7.901	1.797	-4.9783	-0.806937	-0.81745
4	NA	4	900	NA	NA	004m002_1647	32	128.35	186.601	32.3585	004m002	1	004m002_1	-	004m002_1584	004m002_1711	0.98832	-2.64693	0	1	2.82543	2.82543	0.00313936	0.00313936	2.48911	52.2714	11.6074	004t012	-10.424	4.66	-0.0384	-1.32128	-1.55073
4	NA	4	900	NA	NA	004m002_1711	33	128.182	187.68	32.3585	004m002	1	004m002_1	-	004m002_1647	004m002_1774	-0.167208	1.07928	0	1	1.09215	1.09215	0.0012135	0.0012135	2.48911	52.2714	10.8539	004t012	-8.273	4.82	-3.7398	0.59312	0.593123
4	NA	4	900	NA	NA	004m002_1774	34	128.478	186.174	32.3585	004m002	1	004m002_1	-	004m002_1711	004m002_1838	0.295063	-1.50646	0	1	1.53508	1.53508	0.00170565	0.00170565	2.48911	52.2714	11.8486	004t012	-10.587	1.545	-2.9022	-0.943869	-1.01331
4	NA	4	900	NA	NA	004m002_1838	35	128.163	185.159	37.3367	004m002	1	004m002_1	-	004m002_1774	004m002_1901	-0.31469	-1.01468	4.9782	1	5.09029	1.06236	0.00565588	0.0011804	2.48911	52.2714	12.2071	004t012	-10.986	4.441	-0.6697	-1.14415	0.164868
4	NA	4	900	NA	NA	004m002_1901	36	130.823	185.575	37.3367	004m002	1	004m002_1	-	004m002_1838	004m002_1964	2.65964	0.416351	0	1	2.69203	2.69203	0.00299114	0.00299114	2.48911	52.2714	14.1205	004t012	-14.605	2.542	3.0266	-2.30607	-2.30975
4	NA	4	900	NA	NA	004m002_1964	37	129.831	184.952	32.3585	004m002	1	004m002_1	-	004m002_1901	004m002_2028	-0.991955	-0.623391	-4.9782	1	5.1142	1.17158	0.00568245	0.00130175	2.48911	52.2714	13.6506	004t012	-13.3	0.204	0	-0.143035	0.870369
4	NA	4	900	NA	NA	004m002_2028	38	129.754	185.566	37.3367	004m002	1	004m002_1	-	004m002_1964	004m002_2092	-0.0769609	0.614148	4.9782	1	5.01653	0.618952	0.00557392	0.000687724	2.48911	52.2714	13.1493	004t012	-13.248	3.241	3.8326	0.0863707	0.0863707
4	NA	4	900	NA	NA	004m002_2092	39	129.77	188.905	37.3367	004m002	1	004m002_1	-	004m002_2028	004m002_2158	0.0166225	3.33885	0	1	3.33889	3.33889	0.00370988	0.00370988	2.48911	52.2714	11.6094	004t012	-11.437	3.633	-5.3444	0.748292	0.777275
4	NA	4	900	NA	NA	004m002_2158	40	128.624	189.759	37.3367	004m002	1	004m002_1	-	004m002_2092	004m002_2223	-1.14592	0.854535	0	1	1.42946	1.42946	0.00158829	0.00158829	2.48911	52.2714	10.2325	004t012	-10.586	2.278	0.0453	1.234	1.35085
4	NA	4	900	NA	NA	004m002_2223	41	129.348	187.929	32.3585	004m002	1	004m002_1	-	004m002_2158	004m002_2288	0.72416	-1.83022	-4.9782	1	5.35319	1.96828	0.00594798	0.00218698	2.48911	52.2714	11.7037	004t012	-9.356	6.359	0.6814	-1.1138	-1.09299
4	NA	4	900	NA	NA	004m002_2288	42	130.089	192.239	32.3585	004m002	1	004m002_1	-	004m002_2223	004m002_2352	0.740142	4.30983	0	1	4.37292	4.37292	0.0048588	0.0048588	2.48911	52.2714	11.2921	004t012	-10.005	4.275	5.9152	1.80724	1.81052
4	NA	4	900	NA	NA	004m002_2352	43	129.54	191.936	37.3367	004m002	1	004m002_1	-	004m002_2288	004m002_2416	-0.549029	-0.303151	4.9782	1	5.01755	0.627163	0.00557506	0.000696848	2.48911	52.2714	10.8409	004t012	-9.627	1.787	-0.5054	2.71672	0.385758
4	NA	4	900	NA	NA	004m002_2416	44	129.116	191.302	37.3367	004m002	1	004m002_1	-	004m002_2352	004m002_2479	-0.423863	-0.63421	0	1	0.762812	0.762812	0.000847568	0.000847568	2.48911	52.2714	10.5438	004t012	-9.737	2.117	0.5245	0.300597	0.300997
4	NA	4	900	NA	NA	004m002_2479	45	128.291	191.083	32.3585	004m002	1	004m002_1	-	004m002_2416	004m002_2542	-0.82486	-0.21828	-4.9782	1	5.05079	0.853253	0.00561199	0.000948059	2.48911	52.2714	9.76301	004t012	-9.748	3.312	4.9391	0.496929	0.759655
4	NA	4	900	NA	NA	004m002_2542	46	127.038	191.568	37.3367	004m002	1	004m002_1	-	004m002_2479	004m002_2604	-1.25302	0.484383	4.9782	1	5.15627	1.34338	0.00572919	0.00149265	2.48911	52.2714	8.41603	004t012	-10.234	0.439	1.7765	3.36347	1.34224
4	NA	4	900	NA	NA	004m002_2604	47	127.936	193.944	32.3585	004m002	1	004m002_1	-	004m002_2542	004m002_2666	0.898296	2.37581	-4.9782	1	5.58873	2.53996	0.0062097	0.00282218	2.48911	52.2714	9.09878	004t012	-8.907	-1.329	-4.3005	-1.63461	-0.795652
4	NA	4	900	NA	NA	004m002_2666	48	129.144	196.192	32.3585	004m002	1	004m002_1	-	004m002_2604	004m002_2728	1.20788	2.24866	0	1	2.55253	2.55253	0.00283615	0.00283615	2.48911	52.2714	10.5991	004t012	-9.807	0.017	0.2105	-1.37749	-1.5265
4	NA	4	900	NA	NA	004m002_2728	49	129.521	197.272	32.3585	004m002	1	004m002_1	end	004m002_2666	NA	0.376758	1.07954	0	1	1.1434	1.1434	0.00127044	0.00127044	2.48911	52.2714	11.2265	004t012	-10.113	-2.579	4.2828	-0.3748	-0.374886
4	NA	4	900	NA	NA	004m003_3	1	140.874	196.88	22.402	004m003	1	004m003_1	track_start	NA	004m003_36	NA	NA	NA	NA	NA	NA	NA	NA	2.48911	52.2714	20.7761	004t002	-21.133	7.393	0.0346	NA	NA
4	NA	4	900	NA	NA	004m003_36	2	143.975	196.258	22.402	004m003	1	004m003_1	-	004m003_3	004m003_71	3.10055	-0.621534	0	1	3.16223	3.16223	0.00351359	0.00351359	2.48911	52.2714	23.8183	004t002	-21.197	-0.428	0.8106	-3.13186	-3.13187
4	NA	4	900	NA	NA	004m003_71	3	142.13	197.97	27.3802	004m003	1	004m003_1	-	004m003_36	004m003_107	-1.84464	1.71144	4.9782	1	5.57801	2.51629	0.00619779	0.00279588	2.48911	52.2714	22.3179	004t002	-20.13	0.924	4.174	1.99859	1.80971
4	NA	4	900	NA	NA	004m003_107	4	137.939	203.776	22.402	004m003	1	004m003_1	-	004m003_71	004m003_144	-4.19063	5.80613	-4.9782	1	8.72095	7.16048	0.00968994	0.00795609	2.48911	52.2714	20.4736	004t002	-17.871	1.358	0.8261	3.35018	4.45245
4	NA	4	900	NA	NA	004m003_144	5	139.092	204.593	27.3802	004m003	1	004m003_1	-	004m003_107	004m003_184	1.15245	0.816927	4.9782	1	5.17474	1.41262	0.00574972	0.00156958	2.48911	52.2714	21.8901	004t002	-18.386	3.828	-4.1733	-0.856868	-1.08724
4	NA	4	900	NA	NA	004m003_184	6	137.776	203.454	22.402	004m003	1	004m003_1	-	004m003_144	004m003_225	-1.31532	-1.13934	-4.9782	1	5.27358	1.74016	0.00585953	0.00193351	2.48911	52.2714	20.1915	004t002	-17.152	0.919	7.0127	2.11024	1.05547
4	NA	4	900	NA	NA	004m003_225	7	139.277	203.772	22.402	004m003	1	004m003_1	-	004m003_184	004m003_270	1.50033	0.318003	0	1	1.53366	1.53366	0.00170407	0.00170407	2.48911	52.2714	21.6819	004t002	-18.293	3.797	0.5189	-1.37128	-1.48117
4	NA	4	900	NA	NA	004m003_270	8	138.998	203.264	27.3802	004m003	1	004m003_1	-	004m003_225	004m003_318	-0.279212	-0.507578	4.9782	1	5.01179	0.579306	0.00556866	0.000643673	2.48911	52.2714	21.2661	004t002	-18.502	1.093	4.5896	0.308374	0.170228
4	NA	4	900	NA	NA	004m003_318	9	139.708	201.348	22.402	004m003	1	004m003_1	-	004m003_270	004m003_368	0.710217	-1.91625	-4.9782	1	5.38135	2.04363	0.00597927	0.0022707	2.48911	52.2714	21.1265	004t002	-20.022	0.389	0.0258	-1.99449	-0.821986
4	NA	4	900	NA	NA	004m003_368	10	141.162	204.059	27.3802	004m003	1	004m003_1	-	004m003_318	004m003_419	1.45453	2.71092	4.9782	1	5.85211	3.07649	0.00650235	0.00341832	2.48911	52.2714	23.7161	004t002	-18.198	1.837	0.7391	-1.39518	-1.40159
4	NA	4	900	NA	NA	004m003_419	11	142.117	205.041	27.3802	004m003	1	004m003_1	-	004m003_368	004m003_472	0.9548	0.982749	0	1	1.3702	1.3702	0.00152244	0.00152244	2.48911	52.2714	25.2115	004t002	-20.753	-0.076	4.133	-0.850576	-0.85127
4	NA	4	900	NA	NA	004m003_472	12	141.025	206.544	27.3802	004m003	1	004m003_1	-	004m003_419	004m003_527	-1.09187	1.50245	0	1	1.85729	1.85729	0.00206365	0.00206365	2.48911	52.2714	25.2888	004t002	-19.467	9.153	0.759	1.06544	1.08636
4	NA	4	900	NA	NA	004m003_527	13	141.802	204.983	32.3585	004m003	1	004m003_1	-	004m003_472	004m003_582	0.776604	-1.56077	4.9783	1	5.27471	1.74331	0.00586079	0.00193701	2.48911	52.2714	25.2626	004t002	-20.592	4.739	3.515	-1.1905	-1.3669
4	NA	4	900	NA	NA	004m003_582	14	141.754	204.261	32.3585	004m003	1	004m003_1	-	004m003_527	004m003_638	-0.0482772	-0.722575	0	1	0.724185	0.724185	0.000804651	0.000804651	2.48911	52.2714	57.1499	004t009	-21.178	4.18	-0.0944	-0.113449	-0.115008
4	NA	4	900	NA	NA	004m003_638	15	140.85	203.639	32.3585	004m003	1	004m003_1	-	004m003_582	004m003_695	-0.903901	-0.621717	0	1	1.09707	1.09707	0.00121897	0.00121897	2.48911	52.2714	57.387	004t009	-21.241	3.76	-3.346	0.766397	0.766404
4	NA	4	900	NA	NA	004m003_695	16	139.51	202.918	32.3585	004m003	1	004m003_1	-	004m003_638	004m003_752	-1.33926	-0.720814	0	1	1.52092	1.52092	0.00168991	0.00168991	2.48911	52.2714	57.9122	004t009	-19.029	4.081	1.7536	1.17901	1.19311
4	NA	4	900	NA	NA	004m003_752	17	138.511	202.18	32.3585	004m003	1	004m003_1	-	004m003_695	004m003_809	-0.998962	-0.738142	0	1	1.24209	1.24209	0.0013801	0.0013801	2.48911	52.2714	22.8466	004t012	-17.937	0.888	5.1575	0.818651	0.821968
4	NA	4	900	NA	NA	004m003_809	18	136.318	200.297	27.3802	004m003	1	004m003_1	-	004m003_752	004m003_866	-2.19372	-1.88323	-4.9783	1	5.75695	2.89119	0.00639661	0.00321243	2.48911	52.2714	19.9342	004t012	-18.054	5.387	0.0451	0.642278	2.09792
4	NA	4	900	NA	NA	004m003_866	19	134.941	200.274	32.3585	004m003	1	004m003_1	-	004m003_809	004m003_923	-1.37653	-0.0224291	4.9783	1	5.16515	1.37672	0.00573906	0.00152968	2.48911	52.2714	18.7062	004t012	-16.178	-2.514	0.422	1.32457	1.31265
4	NA	4	900	NA	NA	004m003_923	20	134.339	199.973	27.3802	004m003	1	004m003_1	-	004m003_866	004m003_979	-0.601793	-0.30143	-4.9783	1	5.02359	0.673064	0.00558177	0.000747849	2.48911	52.2714	17.976	004t012	-16.041	2.577	5.6034	0.512454	0.640942
4	NA	4	900	NA	NA	004m003_979	21	132.171	200.618	22.402	004m003	1	004m003_1	-	004m003_923	004m003_1036	-2.1681	0.64539	-4.9782	1	5.46806	2.26212	0.00607562	0.00251347	2.48911	52.2714	16.5889	004t012	-13.975	5.74	5.643	0.497317	2.24302
4	NA	4	900	NA	NA	004m003_1036	22	131.845	201.331	27.3802	004m003	1	004m003_1	-	004m003_979	004m003_1093	-0.326521	0.712323	4.9782	1	5.03949	0.783594	0.00559944	0.00087066	2.48911	52.2714	16.7471	004t012	-13.982	1.362	0.3844	2.27835	0.572672
4	NA	4	900	NA	NA	004m003_1093	23	132.402	202.794	27.3802	004m003	1	004m003_1	-	004m003_1036	004m003_1150	0.557737	1.46326	0	1	1.56595	1.56595	0.00173994	0.00173994	2.48911	52.2714	18.0741	004t012	-12.65	-2.227	5.9792	-0.413089	-0.413244
4	NA	4	900	NA	NA	004m003_1150	24	131.647	203.866	32.3585	004m003	1	004m003_1	-	004m003_1093	004m003_1208	-0.755099	1.0721	4.9783	1	5.14811	1.31133	0.00572012	0.00145703	2.48911	52.2714	18.0671	004t012	-11.825	2.65	0.8996	2.60662	0.55778
4	NA	4	900	NA	NA	004m003_1208	25	130.42	204.22	32.3585	004m003	1	004m003_1	-	004m003_1150	004m003_1270	-1.22749	0.354204	0	1	1.27758	1.27758	0.00141953	0.00141953	2.48911	52.2714	17.3321	004t012	-11.508	4.231	0.0393	1.27174	1.27524
4	NA	4	900	NA	NA	004m003_1270	26	129.59	202.598	27.3802	004m003	1	004m003_1	-	004m003_1208	004m003_1333	-0.829902	-1.62206	-4.9783	1	5.30125	1.82204	0.00589028	0.00202449	2.48911	52.2714	15.4436	004t012	-10.921	-1.053	5.9912	0.203236	0.219194
4	NA	4	900	NA	NA	004m003_1333	27	128.797	202.599	27.3802	004m003	1	004m003_1	-	004m003_1270	004m003_1397	-0.793385	0.00117244	0	1	0.793386	0.793386	0.00088154	0.00088154	2.48911	52.2714	14.9158	004t012	-11.136	3.103	0.6677	0.693018	0.78961
4	NA	4	900	NA	NA	004m003_1397	28	125.434	204.698	32.3585	004m003	1	004m003_1	end	004m003_1333	NA	-3.36238	2.09857	4.9783	1	6.36342	3.96354	0.00707046	0.00440393	2.48911	52.2714	14.8667	004t012	-6.571	2.387	-4.9783	4.08302	3.80229
4	NA	4	900	NA	NA	004m004_4	1	127.805	217.305	37.3367	004m004	1	004m004_1	track_start	NA	004m004_37	NA	NA	NA	NA	NA	NA	NA	NA	2.48911	52.2714	24.8616	004t002	-7.578	0.384	1.8043	NA	NA
4	NA	4	900	NA	NA	004m004_37	2	129.099	216.496	32.3585	004m004	1	004m004_1	-	004m004_4	004m004_72	1.29384	-0.808704	-4.9782	1	5.20677	1.52579	0.00578531	0.00169532	2.48911	52.2714	24.651	004t002	-4.674	-1.087	0.9244	-2.44861	-1.33311
4	NA	4	900	NA	NA	004m004_72	3	129.377	216.902	32.3585	004m004	1	004m004_1	-	004m004_37	004m004_108	0.278609	0.405788	0	1	0.492226	0.492226	0.000546918	0.000546918	2.48911	52.2714	25.262	004t002	-6.205	-0.633	-1.5603	-0.356727	-0.363285
4	NA	4	900	NA	NA	004m004_108	4	126.704	219.36	32.3585	004m004	1	004m004_1	-	004m004_72	004m004_145	-2.67343	2.4581	0	1	3.63174	3.63174	0.00403526	0.00403526	2.48911	52.2714	27.1496	004t002	-5.392	-2.09	4.2537	2.33811	2.41016
4	NA	4	900	NA	NA	004m004_145	5	128.429	218.091	27.3802	004m004	1	004m004_1	-	004m004_108	004m004_185	1.7252	-1.26874	-4.9783	1	5.41936	2.1415	0.00602151	0.00237944	2.48911	52.2714	26.4565	004t002	-7.626	-0.159	0.813	-3.87623	-1.15005
4	NA	4	900	NA	NA	004m004_185	6	128.506	217.547	27.3802	004m004	1	004m004_1	-	004m004_145	004m004_226	0.0767711	-0.544323	0	1	0.54971	0.54971	0.000610789	0.000610789	2.48911	52.2714	26.0406	004t002	-8.535	0.04	0.6128	-0.0650395	-0.0654079
4	NA	4	900	NA	NA	004m004_226	7	127.92	217.712	32.3585	004m004	1	004m004_1	-	004m004_185	004m004_271	-0.585496	0.16465	4.9783	1	5.01532	0.608206	0.00557257	0.000675785	2.48911	52.2714	26.0216	004t002	-5.607	-3.722	0.1816	0.941269	0.586261
4	NA	4	900	NA	NA	004m004_271	8	127.604	216.55	32.3585	004m004	1	004m004_1	-	004m004_226	004m004_319	-0.316322	-1.16215	0	1	1.20443	1.20443	0.00133826	0.00133826	2.48911	52.2714	24.9301	004t002	-5.57	-1.818	0.3395	0.905945	0.906275
4	NA	4	900	NA	NA	004m004_319	9	129.71	215.994	37.3367	004m004	1	004m004_1	-	004m004_271	004m004_369	2.10595	-0.555425	4.9782	1	5.43378	2.17797	0.00603754	0.00241996	2.48911	52.2714	25.2236	004t002	-6.821	-2.072	-1.9246	-1.53864	-1.82967
4	NA	4	900	NA	NA	004m004_369	10	130.574	214.011	32.3585	004m004	1	004m004_1	-	004m004_319	004m004_420	0.863402	-1.98312	-4.9782	1	5.42777	2.16292	0.00603086	0.00240325	2.48911	52.2714	23.9211	004t002	-7.718	0.229	3.5654	1.05645	-0.249726
4	NA	4	900	NA	NA	004m004_420	11	132.862	215.837	37.3367	004m004	1	004m004_1	-	004m004_369	004m004_473	2.28887	1.82623	4.9782	1	5.77551	2.92815	0.00641724	0.0032535	2.48911	52.2714	26.8788	004t002	-10.401	-1.645	-3.5146	0.0590189	-2.23371
4	NA	4	900	NA	NA	004m004_473	12	134.246	217.097	42.3149	004m004	1	004m004_1	-	004m004_420	004m004_528	1.38371	1.25979	4.9782	1	5.31829	1.87129	0.00590921	0.00207921	2.48911	52.2714	28.9631	004t002	-12.29	3.957	-0.8809	-3.05916	-1.56353
4	NA	4	900	NA	NA	004m004_528	13	131.675	216.73	37.3367	004m004	1	004m004_1	-	004m004_473	004m004_583	-2.57153	-0.367542	-4.9782	1	5.61519	2.59766	0.0062391	0.00288629	2.48911	52.2714	27.7313	004t002	-9.64	-0.065	0.0842	2.66859	2.33514
4	NA	4	900	NA	NA	004m004_583	14	130.824	215.403	37.3367	004m004	1	004m004_1	-	004m004_528	004m004_639	-0.850839	-1.32697	0	1	1.57631	1.57631	0.00175146	0.00175146	2.48911	52.2714	56.34	004t003	-8.817	-3.288	-1.0971	0.859734	0.859767
4	NA	4	900	NA	NA	004m004_639	15	130.492	215.628	37.3367	004m004	1	004m004_1	-	004m004_583	004m004_696	-0.331476	0.225902	0	1	0.401133	0.401133	0.000445703	0.000445703	2.48911	52.2714	55.613	004t003	-7.379	4.083	0.4243	0.230091	0.23165
4	NA	4	900	NA	NA	004m004_696	16	129.58	214.067	37.3367	004m004	1	004m004_1	-	004m004_639	004m004_753	-0.912742	-1.56188	0	1	1.80902	1.80902	0.00201002	0.00201002	2.48911	52.2714	56.5502	004t003	-7.405	1.7	0.8236	0.0423943	0.0424479
4	NA	4	900	NA	NA	004m004_753	17	130.888	216.467	42.3149	004m004	1	004m004_1	-	004m004_696	004m004_810	1.30891	2.40061	4.9782	1	5.67967	2.73426	0.00631074	0.00303806	2.48911	52.2714	28.991	004t012	-9.443	-0.272	-0.5446	-0.197771	-0.738577
4	NA	4	900	NA	NA	004m004_810	18	129.811	216.19	47.2931	004m004	1	004m004_1	-	004m004_753	004m004_867	-1.07781	-0.276849	4.9782	1	5.10106	1.1128	0.00566784	0.00123644	2.48911	52.2714	28.3103	004t012	-9.39	-0.786	-1.9825	0.797026	1.08533
4	NA	4	900	NA	NA	004m004_867	19	130.359	215.265	42.3149	004m004	1	004m004_1	-	004m004_810	004m004_924	0.548377	-0.92501	-4.9782	1	5.09302	1.07534	0.00565891	0.00119482	2.48911	52.2714	27.6999	004t012	-9.449	-2.925	-1.1784	0.565687	-0.469307
4	NA	4	900	NA	NA	004m004_924	20	129.855	214.356	42.3149	004m004	1	004m004_1	-	004m004_867	004m004_980	-0.50363	-0.909456	0	1	1.03959	1.03959	0.0011551	0.0011551	2.48911	52.2714	26.6147	004t012	-8.86	2.036	-0.8532	0.744777	0.750043
4	NA	4	900	NA	NA	004m004_980	21	130.548	215.171	47.2931	004m004	1	004m004_1	-	004m004_924	004m004_1037	0.692667	0.815502	4.9782	1	5.09189	1.06997	0.00565765	0.00118885	2.48911	52.2714	27.6862	004t012	-9.467	-1.433	-0.1372	-0.955447	-0.492432
4	NA	4	900	NA	NA	004m004_1037	22	131.105	215.283	52.2714	004m004	1	004m004_1	-	004m004_980	004m004_1094	0.556604	0.112028	4.9783	1	5.01057	0.567766	0.0055673	0.000630851	2.48911	52.2714	27.9862	004t012	-11.444	-0.662	0	-0.638371	-0.567101
4	NA	4	900	NA	NA	004m004_1094	23	131.297	214.641	52.2714	004m004	1	004m004_1	-	004m004_1037	004m004_1151	0.192679	-0.642485	0	1	0.670755	0.670755	0.000745283	0.000745283	2.48911	52.2714	27.4572	004t012	-9.509	0.169	-5.8586	-0.155254	-0.155254
4	NA	4	900	NA	NA	004m004_1151	24	130.282	215.16	52.2714	004m004	1	004m004_1	-	004m004_1094	004m004_1209	-1.01491	0.518737	0	1	1.1398	1.1398	0.00126644	0.00126644	2.48911	52.2714	27.1994	004t012	-9.132	-0.144	-5.58	0.871827	1.02397
4	NA	4	900	NA	NA	004m004_1209	25	129.551	216.352	47.2931	004m004	1	004m004_1	-	004m004_1151	004m004_1271	-0.731534	1.19193	-4.9783	1	5.17101	1.39851	0.00574556	0.0015539	2.48911	52.2714	27.7183	004t012	-9.099	0.403	-0.2427	3.20361	0.71265
4	NA	4	900	NA	NA	004m004_1271	26	128.441	215.21	42.3149	004m004	1	004m004_1	-	004m004_1209	004m004_1334	-1.10942	-1.14129	-4.9782	1	5.22645	1.59165	0.00580717	0.0017685	2.48911	52.2714	25.9534	004t012	-6.933	3.19	-0.8359	1.19006	1.05783
4	NA	4	900	NA	NA	004m004_1334	27	127.493	214.93	42.3149	004m004	1	004m004_1	-	004m004_1271	004m004_1398	-0.948645	-0.279868	0	1	0.989067	0.989067	0.00109896	0.00109896	2.48911	52.2714	25.4403	004t012	-5.434	3.203	-1.1898	0.740385	0.744813
4	NA	4	900	NA	NA	004m004_1398	28	127.113	214.392	47.2931	004m004	1	004m004_1	-	004m004_1334	004m004_1461	-0.379761	-0.538447	4.9782	1	5.02162	0.658896	0.00557957	0.000732107	2.48911	52.2714	24.9306	004t012	-6.001	3.766	-0.2966	-0.869935	0.0537398
4	NA	4	900	NA	NA	004m004_1461	29	126.703	214.911	42.3149	004m004	1	004m004_1	-	004m004_1398	004m004_1585	-0.410025	0.518502	-4.9782	1	5.0219	0.661033	0.00557988	0.000734481	2.48911	52.2714	25.4105	004t012	-5.114	4.028	3.4697	0.830595	0.622914
4	NA	4	900	NA	NA	004m004_1585	31	126.807	213.18	32.3585	004m004	1	004m004_1	-	004m004_1461	004m004_1648	0.104229	-1.73036	-9.9564	2	10.1062	1.7335	0.00561455	0.000963053	2.48911	52.2714	23.1947	004t012	-4.53	1.442	-1.4313	-5.70015	-1.15255
4	NA	4	900	NA	NA	004m004_1648	32	128.652	211.992	32.3585	004m004	1	004m004_1	-	004m004_1585	004m004_1712	1.84481	-1.18808	0	1	2.19428	2.19428	0.00243809	0.00243809	2.48911	52.2714	22.7319	004t012	-5.256	3.559	5.4416	-2.02834	-2.11827
4	NA	4	900	NA	NA	004m004_1712	33	128.351	212.537	37.3367	004m004	1	004m004_1	-	004m004_1648	004m004_1775	-0.301331	0.544534	4.9782	1	5.01695	0.622348	0.00557439	0.000691498	2.48911	52.2714	22.9371	004t012	-4.175	4.622	0.6616	3.66127	0.554822
4	NA	4	900	NA	NA	004m004_1775	34	127.232	214.182	52.2714	004m004	1	004m004_1	-	004m004_1712	004m004_1839	-1.11901	1.64502	14.9347	1	15.0666	1.98954	0.0167407	0.0022106	2.48911	52.2714	23.9027	004t012	-4.434	1.698	-5.6046	3.53732	1.97082
4	NA	4	900	NA	NA	004m004_1839	35	126.914	213.732	52.2714	004m004	1	004m004_1	-	004m004_1775	004m004_1902	-0.317949	-0.450021	0	1	0.551008	0.551008	0.000612232	0.000612232	2.48911	52.2714	23.1716	004t012	-5.626	2.565	-5.2059	0.0878982	0.135983
4	NA	4	900	NA	NA	004m004_1902	36	128.65	214.361	52.2714	004m004	1	004m004_1	-	004m004_1839	004m004_1965	1.73615	0.629384	0	1	1.84671	1.84671	0.0020519	0.0020519	2.48911	52.2714	24.6109	004t012	-8.516	4.707	0	-1.0087	-1.31862
4	NA	4	900	NA	NA	004m004_1965	37	129.621	214.342	47.2931	004m004	1	004m004_1	-	004m004_1902	004m004_2029	0.971442	-0.0188329	-4.9783	1	5.07223	0.971625	0.00563581	0.00107958	2.48911	52.2714	25.223	004t012	-7.363	1.406	-0.88	-0.859324	-0.859324
4	NA	4	900	NA	NA	004m004_2029	38	129.893	215.252	52.2714	004m004	1	004m004_1	-	004m004_1965	004m004_2093	0.271777	0.90988	4.9783	1	5.06806	0.949602	0.00563118	0.00105511	2.48911	52.2714	26.2217	004t012	-7.092	0.01	-5.8061	-0.676077	-0.0962908
4	NA	4	900	NA	NA	004m004_2093	39	129.737	214.387	52.2714	004m004	1	004m004_1	-	004m004_2029	004m004_2159	-0.155862	-0.865263	0	1	0.879189	0.879189	0.000976877	0.000976877	2.48911	52.2714	25.115	004t012	-6.527	1.908	-5.8924	0.119657	0.154642
4	NA	4	900	NA	NA	004m004_2159	40	132.446	215.782	52.2714	004m004	1	004m004_1	-	004m004_2093	004m004_2224	2.70866	1.39565	0	1	3.04708	3.04708	0.00338565	0.00338565	2.48911	52.2714	27.2937	004t012	-7.58	3.075	-5.7508	-1.66889	-2.20826
4	NA	4	900	NA	NA	004m004_2224	41	133.39	213.986	52.2714	004m004	1	004m004_1	-	004m004_2159	004m004_2289	0.944403	-1.79668	0	1	2.02977	2.02977	0.0022553	0.0022553	2.48911	52.2714	26.0729	004t012	-10.454	4.485	0	-1.26844	-1.55054
4	NA	4	900	NA	NA	004m004_2289	42	134.049	214.677	52.2714	004m004	1	004m004_1	-	004m004_2224	004m004_2353	0.658879	0.691474	0	1	0.955122	0.955122	0.00106125	0.00106125	2.48911	52.2714	27.0172	004t012	-9.219	2.448	-6.2832	-0.33288	-0.33288
4	NA	4	900	NA	NA	004m004_2353	43	134.375	215.068	52.2714	004m004	1	004m004_1	-	004m004_2289	004m004_2417	0.326187	0.3903	0	1	0.508657	0.508657	0.000565174	0.000565174	2.48911	52.2714	27.5326	004t012	-9.04	1.468	-5.4094	-0.179624	-0.215093
4	NA	4	900	NA	NA	004m004_2417	44	134.004	215.151	52.2714	004m004	1	004m004_1	-	004m004_2353	004m004_2480	-0.371374	0.0837669	0	1	0.380704	0.380704	0.000423004	0.000423004	2.48911	52.2714	27.3246	004t012	-8.364	3.507	-6.1291	0.327189	0.379999
4	NA	4	900	NA	NA	004m004_2480	45	132.945	214.341	52.2714	004m004	1	004m004_1	-	004m004_2417	004m004_2543	-1.05924	-0.809834	0	1	1.33335	1.33335	0.0014815	0.0014815	2.48911	52.2714	25.8744	004t012	-8.339	4.287	-5.648	0.549903	0.663698
4	NA	4	900	NA	NA	004m004_2543	46	131.817	214.312	52.2714	004m004	1	004m004_1	-	004m004_2480	004m004_2605	-1.12819	-0.0291214	0	1	1.12857	1.12857	0.00125396	0.00125396	2.48911	52.2714	25.0731	004t012	-8.906	4.164	0	0.848077	0.990051
4	NA	4	900	NA	NA	004m004_2605	47	130.945	214.18	52.2714	004m004	1	004m004_1	-	004m004_2543	004m004_2667	-0.872085	-0.132017	0	1	0.882021	0.882021	0.000980024	0.000980024	2.48911	52.2714	24.4059	004t012	-6.198	2.615	-5.3539	0.734086	0.734086
4	NA	4	900	NA	NA	004m004_2667	48	129.714	213.97	52.2714	004m004	1	004m004_1	-	004m004_2605	004m004_2729	-1.23025	-0.210467	0	1	1.24813	1.24813	0.00138681	0.00138681	2.48911	52.2714	23.6304	004t012	-5.102	3.912	-5.6844	0.82288	1.05168
4	NA	4	900	NA	NA	004m004_2729	49	129.776	214.335	52.2714	004m004	1	004m004_1	end	004m004_2667	NA	0.0620365	0.365475	0	1	0.370703	0.370703	0.000411892	0.000411892	2.48911	52.2714	23.9785	004t012	-5.747	2.733	-5.1638	0.12972	0.173153
4	NA	4	900	NA	NA	004m005_5	1	95.76	73.2533	17.4238	004m005	1	004m005_1	track_start	NA	004m005_38	NA	NA	NA	NA	NA	NA	NA	NA	2.48911	52.2714	16.8679	004t011	-15.177	5.9856	5.0271	NA	NA
4	NA	4	900	NA	NA	004m005_38	2	98.1851	71.3996	22.402	004m005	1	004m005_1	-	004m005_5	004m005_73	2.42509	-1.8537	4.9782	1	5.8395	3.05242	0.00648833	0.00339158	2.48911	52.2714	20.0881	004t011	-16.0857	5.8971	-4.9782	-1.33996	-2.93608
4	NA	4	900	NA	NA	004m005_73	3	98.9212	72.0754	17.4238	004m005	1	004m005_1	-	004m005_38	004m005_109	0.736089	0.675809	-4.9782	1	5.0775	0.999272	0.00564167	0.0011103	2.48911	52.2714	20.5491	004t011	-17.8007	2.4059	5.8224	0.948775	-0.458495
4	NA	4	900	NA	NA	004m005_109	4	97.7516	73.0174	17.4238	004m005	1	004m005_1	-	004m005_73	004m005_146	-1.16957	0.941961	0	1	1.50173	1.50173	0.00166859	0.00166859	2.48911	52.2714	19.211	004t011	-16.4408	5.093	4.9782	1.22257	1.2852
4	NA	4	900	NA	NA	004m005_146	5	96.9663	74.0871	22.402	004m005	1	004m005_1	-	004m005_109	004m005_186	-0.785281	1.06973	4.9782	1	5.15203	1.32702	0.00572448	0.00147447	2.48911	52.2714	17.9648	004t011	-17.4284	2.6787	0	2.40783	1.06665
4	NA	4	900	NA	NA	004m005_186	6	96.8023	74.6608	22.402	004m005	1	004m005_1	-	004m005_146	004m005_227	-0.164003	0.573741	0	1	0.59672	0.59672	0.000663023	0.000663023	2.48911	52.2714	17.531	004t011	-16.7744	7.7586	-3.8902	0.249258	0.249258
4	NA	4	900	NA	NA	004m005_227	7	96.3782	74.0246	22.402	004m005	1	004m005_1	-	004m005_186	004m005_272	-0.424148	-0.636247	0	1	0.764664	0.764664	0.000849627	0.000849627	2.48911	52.2714	17.4062	004t011	-17.733	2.0963	-1.0101	0.115342	0.11787
4	NA	4	900	NA	NA	004m005_272	8	97.053	74.6668	22.402	004m005	1	004m005_1	-	004m005_227	004m005_320	0.674846	0.642214	0	1	0.931588	0.931588	0.0010351	0.0010351	2.48911	52.2714	17.5708	004t011	-18.2232	2.6496	0.5253	-0.593836	-0.594785
4	NA	4	900	NA	NA	004m005_320	9	95.8282	73.367	17.4238	004m005	1	004m005_1	-	004m005_272	004m005_370	-1.22482	-1.29977	-4.9782	1	5.28886	1.78595	0.00587651	0.00198438	2.48911	52.2714	17.0038	004t011	-16.5328	4.7473	5.798	0.882692	1.02506
4	NA	4	900	NA	NA	004m005_370	10	96.2422	73.7432	22.402	004m005	1	004m005_1	-	004m005_320	004m005_421	0.414011	0.37616	4.9782	1	5.00953	0.559376	0.00556614	0.000621529	2.48911	52.2714	17.0633	004t011	-17.5143	1.7579	1.0572	1.31142	-0.294114
4	NA	4	900	NA	NA	004m005_421	11	96.1004	76.2661	27.3802	004m005	1	004m005_1	-	004m005_370	004m005_474	-0.141795	2.52286	4.9782	1	5.58278	2.52684	0.00620308	0.0028076	2.48911	52.2714	15.8421	004t011	-15.4695	6.147	6.4536	0.690785	0.393038
4	NA	4	900	NA	NA	004m005_474	12	96.3548	74.1819	22.402	004m005	1	004m005_1	-	004m005_421	004m005_529	0.254343	-2.08412	-4.9782	1	5.40284	2.09958	0.00600316	0.00233286	2.48911	52.2714	17.0045	004t011	-16.365	7.8716	0.6389	-2.73747	-1.00598
4	NA	4	900	NA	NA	004m005_529	13	95.6463	73.9157	32.3585	004m005	1	004m005_1	-	004m005_474	004m005_584	-0.70843	-0.266284	9.9565	1	9.98522	0.756823	0.0110947	0.000840914	2.48911	52.2714	16.5792	004t011	-15.7165	-0.7463	-4.9783	0.872744	0.522992
4	NA	4	900	NA	NA	004m005_584	14	94.8396	74.5926	32.3585	004m005	1	004m005_1	-	004m005_529	004m005_640	-0.806721	0.676907	0	1	1.05309	1.05309	0.0011701	0.0011701	2.48911	52.2714	15.5596	004t011	-16.3685	-0.5965	-0.0424	0.737663	0.773706
4	NA	4	900	NA	NA	004m005_640	15	91.1501	74.0481	27.3802	004m005	1	004m005_1	-	004m005_584	004m005_697	-3.68953	-0.544439	-4.9783	1	6.22033	3.72948	0.00691148	0.00414387	2.48911	52.2714	12.8688	004t011	-12.3917	3.1833	0.2852	3.71978	3.70691
4	NA	4	900	NA	NA	004m005_697	16	94.8632	73.4994	22.402	004m005	1	004m005_1	-	004m005_640	004m005_754	3.7131	-0.548768	-4.9782	1	6.23464	3.75343	0.00692738	0.00417048	2.48911	52.2714	16.1569	004t011	-15.2815	4.0217	-4.4491	-3.84289	-3.73287
4	NA	4	900	NA	NA	004m005_754	17	94.3374	77.5354	27.3802	004m005	1	004m005_1	-	004m005_697	004m005_811	-0.525742	4.03609	4.9782	1	6.43031	4.07019	0.00714479	0.00452244	2.48911	52.2714	13.7489	004t011	-13.1788	1.5612	4.6368	0.128993	1.53565
4	NA	4	900	NA	NA	004m005_811	18	92.9747	78.2668	27.3802	004m005	1	004m005_1	-	004m005_754	004m005_868	-1.36278	0.731403	0	1	1.54664	1.54664	0.00171849	0.00171849	2.48911	52.2714	12.1714	004t011	-11.789	2.4578	-4.3255	1.3588	1.43936
4	NA	4	900	NA	NA	004m005_868	19	93.2377	79.3727	27.3802	004m005	1	004m005_1	branch	004m005_811	NA	0.263068	1.10586	0	1	1.13672	1.13672	0.00126302	0.00126302	2.48911	52.2714	12.0833	004t011	-12.1185	4.1474	-4.2121	-0.0299585	-0.0318325
4	NA	4	900	NA	NA	004m005_925	20	93.1638	78.7928	32.3585	004m005	2	004m005_2	subtrack_start	004m005_868	004m005_981	-0.0739583	-0.579905	4.9783	1	5.01251	0.584602	0.00556945	0.000649558	2.48911	52.2714	12.1459	004t011	-12.0347	2.7585	0.1284	-1.66709	-0.117799
4	NA	4	900	NA	NA	004m005_926	20	100.974	80.3251	27.3802	004m005	3	004m005_3	subtrack_start	004m005_868	004m005_982	7.73603	0.952417	0	1	7.79444	7.79444	0.00866049	0.00866049	2.48911	52.2714	19.5475	004t011	-19.7207	2.7342	-4.9201	-6.65999	-7.01087
4	NA	4	900	NA	NA	004m005_981	21	90.2977	80.0684	27.3802	004m005	2	004m005_2	-	004m005_925	004m005_1038	-2.86606	1.2756	-4.9783	1	5.88429	3.13711	0.00653811	0.00348568	2.48911	52.2714	9.05102	004t011	-9.7268	-0.8397	4.291	3.02667	3.07861
4	NA	4	900	NA	NA	004m005_982	21	102.59	80.3448	22.402	004m005	3	004m005_3	-	004m005_926	004m005_1039	1.61609	0.0196454	-4.9782	1	5.23398	1.6162	0.00581554	0.00179578	2.48911	52.2714	21.151	004t011	-22.3156	6.2058	0.4972	-0.357094	-1.59807
4	NA	4	900	NA	NA	004m005_1038	22	89.1624	81.4197	17.4238	004m005	2	004m005_2	-	004m005_981	004m005_1095	-1.1353	1.35127	-9.9564	1	10.1116	1.76489	0.0112351	0.00196099	2.48911	52.2714	7.6972	004t011	-8.3717	-2.472	5.423	-3.07705	1.01487
4	NA	4	900	NA	NA	004m005_1039	22	102.312	83.2448	27.3802	004m005	3	004m005_3	-	004m005_982	004m005_1096	-0.2783	2.90004	4.9782	1	5.76803	2.91336	0.00640892	0.00323706	2.48911	52.2714	20.7717	004t011	-21.3596	2.3498	-4.9782	1.15171	1.04512
4	NA	4	900	NA	NA	004m005_1095	23	88.5969	84.3209	32.3585	004m005	2	004m005_2	-	004m005_1038	004m005_1152	-0.565508	2.90119	14.9347	1	15.2244	2.95579	0.016916	0.00328421	2.48911	52.2714	7.41417	004t011	-9.6704	0.407	0.1386	7.64403	-0.279237
4	NA	4	900	NA	NA	004m005_1096	23	100.103	84.2414	22.402	004m005	3	004m005_3	-	004m005_1039	004m005_1153	-2.20865	0.996622	-4.9782	1	5.53659	2.42309	0.00615177	0.00269233	2.48911	52.2714	18.6702	004t011	-19.9524	0.9027	1.7727	3.36847	2.30439
4	NA	4	900	NA	NA	004m005_1152	24	91.4511	79.06	27.3802	004m005	2	004m005_2	-	004m005_1095	004m005_1210	2.85424	-5.26087	-4.9783	1	7.78505	5.98527	0.00865005	0.0066503	2.48911	52.2714	10.4111	004t011	-12.1971	-0.562	1.3814	-3.1439	-3.07293
4	NA	4	900	NA	NA	004m005_1153	24	98.9628	85.2826	22.402	004m005	3	004m005_3	-	004m005_1096	004m005_1211	-1.14014	1.0412	0	1	1.54403	1.54403	0.00171559	0.00171559	2.48911	52.2714	17.7361	004t011	-19.3524	1.193	5.4574	1.18139	1.18604
4	NA	4	900	NA	NA	004m005_1210	25	89.0016	76.6682	7.46734	004m005	2	004m005_2	-	004m005_1152	004m005_1272	-2.44954	-2.39182	-19.9129	1	20.205	3.4236	0.02245	0.003804	2.48911	52.2714	9.25332	004t011	-11.1197	3.3571	9.95646	0.302241	2.55704
4	NA	4	900	NA	NA	004m005_1211	25	96.7181	89.4088	22.402	004m005	3	004m005_3	-	004m005_1153	004m005_1273	-2.24466	4.12619	0	1	4.69723	4.69723	0.00521914	0.00521914	2.48911	52.2714	16.9978	004t011	-15.9966	-5.3481	5.6986	2.40099	2.49429
4	NA	4	900	NA	NA	004m005_1272	26	91.2605	80.7568	27.3802	004m005	2	004m005_2	-	004m005_1210	004m005_1335	2.25893	4.08868	19.9129	1	20.4534	4.6712	0.022726	0.00519022	2.48911	52.2714	9.86494	004t011	-10.059	3.6713	1.3918	12.2147	-0.980811
4	NA	4	900	NA	NA	004m005_1273	26	95.7956	90.5286	27.3802	004m005	3	004m005_3	-	004m005_1211	004m005_1336	-0.922505	1.11974	4.9782	1	5.1853	1.4508	0.00576144	0.001612	2.48911	52.2714	16.7393	004t011	-15.6577	-0.6491	0.2671	2.08594	0.519861
4	NA	4	900	NA	NA	004m005_1335	27	91.9333	83.2356	27.3802	004m005	2	004m005_2	-	004m005_1272	004m005_1399	0.67274	2.47874	0	1	2.56841	2.56841	0.00285379	0.00285379	2.48911	52.2714	10.4983	004t011	-10.0295	-1.2308	0.9773	0.216065	0.217882
4	NA	4	900	NA	NA	004m005_1336	27	93.5768	93.7261	27.3802	004m005	3	004m005_3	-	004m005_1273	004m005_1400	-2.21881	3.19754	0	1	3.89196	3.89196	0.0043244	0.0043244	2.48911	52.2714	16.9561	004t011	-13.202	-3.4118	0.5507	2.08416	2.08446
4	NA	4	900	NA	NA	004m005_1399	28	91.1745	78.5147	2.48911	004m005	2	004m005_2	-	004m005_1335	004m005_1462	-0.758794	-4.72088	-24.8911	1	25.3462	4.78147	0.0281624	0.00531275	2.48911	52.2714	10.2915	004t011	-17.2657	-0.3802	9.99979	-1.07421	1.32817
4	NA	4	900	NA	NA	004m005_1400	28	92.7447	94.3964	27.3802	004m005	3	004m005_3	-	004m005_1336	004m005_1463	-0.832129	0.670317	0	1	1.06853	1.06853	0.00118726	0.00118726	2.48911	52.2714	16.8607	004t011	-13.8248	-5.1909	-4.9705	0.63742	0.63794
4	NA	4	900	NA	NA	004m005_1462	29	93.4953	80.3561	27.3802	004m005	2	004m005_2	-	004m005_1399	004m005_1524	2.32078	1.84135	24.8911	1	25.0668	2.96253	0.027852	0.0032917	2.48911	52.2714	12.1007	004t011	-11.563	-1.3912	-3.617	10.4297	-2.36076
4	NA	4	900	NA	NA	004m005_1463	29	94.5832	94.8456	32.3585	004m005	3	004m005_3	-	004m005_1400	004m005_1525	1.83849	0.449186	4.9783	1	5.32591	1.89257	0.00591768	0.00210286	2.48911	52.2714	18.4021	004t011	-14.8375	0.1601	0.5787	-3.36899	-1.87906
4	NA	4	900	NA	NA	004m005_1524	30	90.7355	82.6932	27.3802	004m005	2	004m005_2	-	004m005_1462	004m005_1586	-2.75976	2.33718	0	1	3.61644	3.61644	0.00401827	0.00401827	2.48911	52.2714	9.22595	004t011	-9.776	-6.002	0.5433	2.35008	2.46081
4	NA	4	900	NA	NA	004m005_1525	30	91.7189	98.4938	22.402	004m005	3	004m005_3	-	004m005_1463	004m005_1587	-2.86424	3.64818	-9.9565	1	10.9838	4.63822	0.0122043	0.00515357	2.48911	52.2714	19.5709	004t011	-14.7753	-4.8051	4.3066	2.51322	2.90343
4	NA	4	900	NA	NA	004m005_1586	31	89.3345	83.7363	32.3585	004m005	2	004m005_2	-	004m005_1524	004m005_1649	-1.40101	1.04306	4.9783	1	5.27582	1.74665	0.00586202	0.00194073	2.48911	52.2714	7.9803	004t011	-7.959	-2.4818	0.5974	0.882985	0.648198
4	NA	4	900	NA	NA	004m005_1587	31	90.1369	102.633	32.3585	004m005	3	004m005_3	-	004m005_1525	004m005_1650	-1.58204	4.13884	9.9565	1	10.8979	4.43089	0.0121088	0.00492321	2.48911	52.2714	22.5887	004t011	-11.9704	-6.8784	-4.7612	2.87581	0.224469
4	NA	4	900	NA	NA	004m005_1649	32	89.2444	82.7009	32.3585	004m005	2	004m005_2	-	004m005_1586	004m005_1713	-0.0900655	-1.03544	0	1	1.03935	1.03935	0.00115483	0.00115483	2.48911	52.2714	7.75096	004t011	-6.86	-3.8705	-1.0224	0.39321	0.394218
4	NA	4	900	NA	NA	004m005_1650	32	88.6608	102.417	27.3802	004m005	3	004m005_3	-	004m005_1587	004m005_1714	-1.47606	-0.215983	-4.9783	1	5.19701	1.49178	0.00577445	0.00165753	2.48911	52.2714	21.9145	004t011	-10.9365	-4.5545	1.553	2.93466	1.38742
4	NA	4	900	NA	NA	004m005_1713	33	88.6025	83.2039	32.3585	004m005	2	004m005_2	-	004m005_1649	004m005_1776	-0.641966	0.503095	0	1	0.815613	0.815613	0.000906237	0.000906237	2.48911	52.2714	7.18562	004t011	-6.93	-3.1454	0.7813	0.309299	0.311894
4	NA	4	900	NA	NA	004m005_1714	33	87.8466	103.238	27.3802	004m005	3	004m005_3	-	004m005_1650	004m005_1777	-0.814186	0.821776	0	1	1.15681	1.15681	0.00128535	0.00128535	2.48911	52.2714	22.4936	004t011	-9.2732	-7.5007	0.9366	0.431992	0.435687
4	NA	4	900	NA	NA	004m005_1776	34	89.3566	83.0898	27.3802	004m005	2	004m005_2	-	004m005_1713	004m005_1840	0.754164	-0.11418	-4.9783	1	5.03639	0.762759	0.00559599	0.00084751	2.48911	52.2714	7.93226	004t011	-8.138	-3.1803	1.7651	-1.14461	-0.639547
4	NA	4	900	NA	NA	004m005_1777	34	87.1372	103.255	27.3802	004m005	3	004m005_3	-	004m005_1714	004m005_1841	-0.709419	0.0168857	0	1	0.709619	0.709619	0.000788466	0.000788466	2.48911	52.2714	22.3581	004t011	-10.0267	-6.2642	0.234	0.539292	0.540952
4	NA	4	900	NA	NA	004m005_1840	35	89.2202	83.3154	32.3585	004m005	2	004m005_2	-	004m005_1776	004m005_1903	-0.136414	0.225605	4.9783	1	4.98528	0.263641	0.0055392	0.000292934	2.48911	52.2714	7.84233	004t011	-7.959	-2.0377	-4.1467	1.02984	0.044939
4	NA	4	900	NA	NA	004m005_1841	35	86.1693	103.708	32.3585	004m005	3	004m005_3	-	004m005_1777	004m005_1904	-0.967941	0.45235	4.9783	1	5.09166	1.06842	0.0056574	0.00118714	2.48911	52.2714	22.5401	004t011	-9.8258	-2.91	1.4109	0.679627	0.581227
4	NA	4	900	NA	NA	004m005_1903	36	89.3891	82.8223	22.402	004m005	2	004m005_2	-	004m005_1840	004m005_1966	0.168876	-0.493079	-9.9565	1	9.97013	0.521196	0.0110779	0.000579107	2.48911	52.2714	7.96008	004t011	-7.797	1.6946	4.9782	4.4494	-0.0413035
4	NA	4	900	NA	NA	004m005_1904	36	86.6797	104.498	32.3585	004m005	3	004m005_3	-	004m005_1841	004m005_1967	0.510473	0.790823	0	1	0.941267	0.941267	0.00104585	0.00104585	2.48911	52.2714	23.3605	004t011	-10.6712	-3.462	-0.0916	-0.707354	-0.714027
4	NA	4	900	NA	NA	004m005_1966	37	91.5016	82.8081	27.3802	004m005	2	004m005_2	-	004m005_1903	004m005_2030	2.11248	-0.0141507	4.9782	1	5.40789	2.11253	0.00600877	0.00234726	2.48911	52.2714	10.0835	004t011	-11.044	0.2542	5.8882	0.88121	-2.0673
4	NA	4	900	NA	NA	004m005_1967	37	87.7672	105.151	32.3585	004m005	3	004m005_3	-	004m005_1904	004m005_2031	1.08749	0.652875	0	1	1.26841	1.26841	0.00140935	0.00140935	2.48911	52.2714	24.2061	004t011	-14.1508	-2.289	0.4172	-1.23584	-1.23588
4	NA	4	900	NA	NA	004m005_2030	38	93.3872	82.6375	27.3802	004m005	2	004m005_2	-	004m005_1966	004m005_2094	1.88565	-0.170645	0	1	1.89336	1.89336	0.00210373	0.00210373	2.48911	52.2714	11.979	004t011	-11.046	-3.0073	0.5334	-1.66705	-1.88908
4	NA	4	900	NA	NA	004m005_2031	38	89.5874	103.623	37.3367	004m005	3	004m005_3	-	004m005_1967	004m005_2095	1.82021	-1.52849	4.9782	1	5.51651	2.37686	0.00612946	0.00264095	2.48911	52.2714	23.4716	004t011	-12.605	-5.116	0.3564	-1.4073	-1.55278
4	NA	4	900	NA	NA	004m005_2094	39	97.348	81.4561	27.3802	004m005	2	004m005_2	-	004m005_2030	004m005_2160	3.96075	-1.18144	0	1	4.1332	4.1332	0.00459245	0.00459245	2.48911	52.2714	15.9581	004t011	-15.221	1.6915	1.8609	-3.50749	-3.5113
4	NA	4	900	NA	NA	004m005_2095	39	93.8926	106.328	32.3585	004m005	3	004m005_3	-	004m005_2031	004m005_2161	4.30517	2.70535	-4.9782	1	7.11589	5.08463	0.00790654	0.00564958	2.48911	52.2714	27.9044	004t011	-15.04	-10.4167	1.1309	-5.1352	-5.00654
4	NA	4	900	NA	NA	004m005_2160	40	100.422	82.9634	27.3802	004m005	2	004m005_2	-	004m005_2094	004m005_2225	3.07436	1.50737	0	1	3.42401	3.42401	0.00380446	0.00380446	2.48911	52.2714	19.0768	004t011	-17.875	0.3497	4.5932	-2.86797	-2.88907
4	NA	4	900	NA	NA	004m005_2161	40	93.3795	108.314	32.3585	004m005	3	004m005_3	-	004m005_2095	004m005_2226	-0.513108	1.98542	0	1	2.05065	2.05065	0.0022785	0.0022785	2.48911	52.2714	29.6302	004t011	-16.7519	-10.66	1.3159	-0.707279	-0.708629
4	NA	4	900	NA	NA	004m005_2225	41	100.552	82.3032	27.3802	004m005	2	004m005_2	-	004m005_2160	004m005_2290	0.129723	-0.660253	0	1	0.672876	0.672876	0.00074764	0.00074764	2.48911	52.2714	19.1539	004t011	-18.336	2.5109	0.5207	-0.138127	-0.142613
4	NA	4	900	NA	NA	004m005_2226	41	92.7756	110.183	32.3585	004m005	3	004m005_3	-	004m005_2161	004m005_2291	-0.603863	1.86921	0	1	1.96433	1.96433	0.00218259	0.00218259	2.48911	52.2714	31.0487	004t011	-15.891	-13.063	4.5441	-0.49297	-0.494051
4	NA	4	900	NA	NA	004m005_2290	42	101.007	81.7238	27.3802	004m005	2	004m005_2	-	004m005_2225	004m005_2354	0.454614	-0.579391	0	1	0.736456	0.736456	0.000818285	0.000818285	2.48911	52.2714	19.5798	004t011	-18.261	0.3611	-4.9782	-0.528808	-0.529018
4	NA	4	900	NA	NA	004m005_2291	42	91.5109	110.68	32.3585	004m005	3	004m005_3	-	004m005_2226	004m005_2355	-1.26479	0.497299	0	1	1.35905	1.35905	0.00151005	0.00151005	2.48911	52.2714	30.993	004t011	-17.4132	-10.728	-0.1261	0.645687	0.661252
4	NA	4	900	NA	NA	004m005_2354	43	99.7838	82.4942	27.3802	004m005	2	004m005_2	-	004m005_2290	004m005_2418	-1.2229	0.770414	0	1	1.44535	1.44535	0.00160594	0.00160594	2.48911	52.2714	18.3357	004t011	-16.425	0.7975	4.684	1.19433	1.23789
4	NA	4	900	NA	NA	004m005_2355	43	90.9581	112.202	37.3367	004m005	3	004m005_3	-	004m005_2291	004m005_2419	-0.552717	1.52224	4.9782	1	5.235	1.61948	0.00581666	0.00179942	2.48911	52.2714	32.19	004t011	-19.1231	-8.194	0.5456	-0.358565	-0.327879
4	NA	4	900	NA	NA	004m005_2418	44	99.3429	84.5684	32.3585	004m005	2	004m005_2	-	004m005_2354	004m005_2481	-0.440852	2.0742	4.9783	1	5.41111	2.12053	0.00601235	0.00235615	2.48911	52.2714	18.05	004t011	-17.746	-0.5939	0.441	1.884	0.540925
4	NA	4	900	NA	NA	004m005_2419	44	90.3121	110.571	37.3367	004m005	3	004m005_3	-	004m005_2355	004m005_2482	-0.646056	-1.63088	0	1	1.75418	1.75418	0.00194909	0.00194909	2.48911	52.2714	30.5295	004t011	-14.3	-12.453	-0.3227	1.23574	1.23617
4	NA	4	900	NA	NA	004m005_2481	45	99.2314	84.8849	32.3585	004m005	2	004m005_2	-	004m005_2418	004m005_2544	-0.111481	0.31654	0	1	0.335598	0.335598	0.000372886	0.000372886	2.48911	52.2714	17.9884	004t011	-18.661	-0.6677	1.5142	0.1008	0.100831
4	NA	4	900	NA	NA	004m005_2482	45	89.2651	112.469	32.3585	004m005	3	004m005_3	-	004m005_2419	004m005_2545	-1.047	1.89782	-4.9782	1	5.42958	2.16747	0.00603287	0.0024083	2.48911	52.2714	32.1907	004t011	-17.628	-9.424	4.134	-0.371998	-0.45677
4	NA	4	900	NA	NA	004m005_2544	46	99.9734	84.2523	27.3802	004m005	2	004m005_2	-	004m005_2481	004m005_2606	0.74196	-0.632581	-4.9783	1	5.07288	0.97502	0.00563654	0.00108336	2.48911	52.2714	18.6323	004t011	-19.09	-1.6165	-4.7734	-1.11889	-0.718866
4	NA	4	900	NA	NA	004m005_2545	46	90.9472	111.735	37.3367	004m005	3	004m005_3	-	004m005_2482	004m005_2607	1.68209	-0.734569	4.9782	1	5.3058	1.83549	0.00589533	0.00203943	2.48911	52.2714	32.0833	004t011	-13.999	-14.8357	-1.3494	-0.105303	-1.13709
4	NA	4	900	NA	NA	004m005_2606	47	90.1312	86.7422	37.3367	004m005	2	004m005_2	-	004m005_2544	004m005_2668	-9.84223	2.48983	9.9565	1	14.2197	10.1523	0.0157997	0.0112803	2.48911	52.2714	9.88287	004t011	-9.36	-1.814	0.3368	6.90523	9.59705
4	NA	4	900	NA	NA	004m005_2607	47	91.5286	110.293	32.3585	004m005	3	004m005_3	-	004m005_2545	004m005_2669	0.581428	-1.44216	-4.9782	1	5.2154	1.55496	0.00579489	0.00172773	2.48911	52.2714	30.7913	004t011	-16.678	-8.891	4.6595	0.977072	0.649879
4	NA	4	900	NA	NA	004m005_2668	48	90.4174	85.1209	32.3585	004m005	2	004m005_2	-	004m005_2606	004m005_2730	0.286237	-1.62127	-4.9782	1	5.24337	1.64634	0.00582597	0.00182927	2.48911	52.2714	9.45667	004t011	-7.727	0.4923	-0.3641	-0.148305	0.02746
4	NA	4	900	NA	NA	004m005_2669	48	91.5967	113.761	37.3367	004m005	3	004m005_3	-	004m005_2607	004m005_2731	0.0681294	3.46801	4.9782	1	6.06747	3.46868	0.00674163	0.00385409	2.48911	52.2714	33.9354	004t011	-16.004	-12.753	-0.1345	-0.450761	-1.69156
4	NA	4	900	NA	NA	004m005_2730	49	90.307	83.8206	37.3367	004m005	2	004m005_2	end	004m005_2668	NA	-0.110383	-1.30034	4.9782	1	5.14641	1.30501	0.00571823	0.00145001	2.48911	52.2714	8.98388	004t011	-8.863	-3.1438	0.3972	-0.206391	0.027481
4	NA	4	900	NA	NA	004m005_2731	49	89.6208	113.2	27.3802	004m005	3	004m005_3	end	004m005_2669	NA	-1.97594	-0.560896	-9.9565	1	10.1662	2.05401	0.0112957	0.00228223	2.48911	52.2714	32.6748	004t011	-13.398	-16.163	-1.6271	1.96026	1.89486
4	NA	4	900	NA	NA	004m006_6	1	234.896	166.897	15.1182	004m006	1	004m006_1	track_start	NA	004m006_39	NA	NA	NA	NA	NA	NA	NA	NA	2.48911	52.2714	39.2922	004t008	-2.131	0.803	12.3449	NA	NA
4	NA	4	900	NA	NA	004m006_39	2	236.256	164.007	12.3653	004m006	1	004m006_1	-	004m006_6	004m006_74	1.35988	-2.88972	-2.7529	1	4.21642	3.1937	0.00468491	0.00354856	2.48911	52.2714	36.4448	004t008	-8.378	-1.464	10.0367	-3.12292	-2.29149
4	NA	4	900	NA	NA	004m006_74	3	234.875	165.975	8.83006	004m006	1	004m006_1	-	004m006_39	004m006_110	-1.38081	1.96755	-3.53524	1	4.27502	2.40372	0.00475002	0.00267081	2.48911	52.2714	39.1913	004t008	-9.349	-1.205	13.8191	-2.03672	1.02151
4	NA	4	900	NA	NA	004m006_110	4	229.456	165.526	9.1851	004m006	1	004m006_1	-	004m006_74	004m006_147	-5.41871	-0.448405	0.35504	1	5.44881	5.43723	0.00605424	0.00604137	2.48911	52.2714	41.9914	004t008	-3.008	-7.08	13.2169	3.35404	5.43158
4	NA	4	900	NA	NA	004m006_147	5	227.905	166.326	12.8794	004m006	1	004m006_1	-	004m006_110	004m006_187	-1.55117	0.799565	3.6943	1	4.08574	1.74512	0.00453971	0.00193902	2.48911	52.2714	43.4861	004t008	-4.483	-4.231	9.5226	3.12782	-0.129347
4	NA	4	900	NA	NA	004m006_187	6	227.73	166.135	14.4811	004m006	1	004m006_1	-	004m006_147	004m006_228	-0.175682	-0.19077	1.6017	1	1.62256	0.25934	0.00180284	0.000288156	2.48911	52.2714	43.4031	004t008	-4.649	-4.773	7.9209	1.48515	0.258704
4	NA	4	900	NA	NA	004m006_228	7	226.846	164.64	15.9864	004m006	1	004m006_1	-	004m006_187	004m006_273	-0.883168	-1.49481	1.5053	1	2.29791	1.73622	0.00255323	0.00192913	2.48911	52.2714	42.6909	004t008	-4.133	-5.189	6.4484	2.23793	1.68703
4	NA	4	900	NA	NA	004m006_273	8	226.974	163.834	15.032	004m006	1	004m006_1	-	004m006_228	004m006_321	0.127297	-0.805956	-0.9544	1	1.25565	0.815947	0.00139516	0.000906608	2.48911	52.2714	41.9224	004t008	-7.535	-1.165	7.37	-0.270052	0.551114
4	NA	4	900	NA	NA	004m006_321	9	226.404	163.525	15.1239	004m006	1	004m006_1	-	004m006_273	004m006_371	-0.570108	-0.309381	0.0919	1	0.655122	0.648645	0.000727914	0.000720716	2.48911	52.2714	41.9979	004t008	-8.137	-0.341	7.6234	0.502958	0.610686
4	NA	4	900	NA	NA	004m006_371	10	225.145	162.127	16.6803	004m006	1	004m006_1	-	004m006_321	004m006_422	-1.2582	-1.3982	1.5564	1	2.44139	1.88096	0.00271266	0.00208996	2.48911	52.2714	41.8029	004t008	-4.916	-2.693	5.7217	2.02411	1.31564
4	NA	4	900	NA	NA	004m006_422	11	222.606	164.447	13.7599	004m006	1	004m006_1	-	004m006_371	004m006_475	-2.53972	2.32027	-2.9204	1	4.51249	3.44004	0.00501388	0.00382226	2.48911	52.2714	42.5347	004t009	-3.485	-1.368	8.8336	-1.30751	1.11266
4	NA	4	900	NA	NA	004m006_475	12	222.829	164.4	12.8056	004m006	1	004m006_1	-	004m006_422	004m006_530	0.223279	-0.0475335	-0.9543	1	0.981224	0.228282	0.00109025	0.000253647	2.48911	52.2714	42.6243	004t009	-3.958	0.239	9.8302	-0.95297	-0.190471
4	NA	4	900	NA	NA	004m006_530	13	220.285	162.239	18.872	004m006	1	004m006_1	-	004m006_475	004m006_585	-2.54378	-2.16092	6.0664	1	6.92399	3.33772	0.00769332	0.00370858	2.48911	52.2714	39.9557	004t009	-1.472	-2.254	3.53	6.52708	2.40891
4	NA	4	900	NA	NA	004m006_585	14	219.537	162.928	16.9033	004m006	1	004m006_1	-	004m006_530	004m006_641	-0.747758	0.689188	-1.9687	1	2.21583	1.01692	0.00246203	0.00112991	2.48911	52.2714	39.5277	004t009	-0.69	-2.049	5.4987	-1.6674	-0.168171
4	NA	4	900	NA	NA	004m006_641	15	220.871	165.067	14.5502	004m006	1	004m006_1	-	004m006_585	004m006_698	1.33389	2.1388	-2.3531	1	3.4483	2.52066	0.00383145	0.00280073	2.48911	52.2714	41.2292	004t009	-2.097	-1.222	9.1914	-3.08739	-2.45265
4	NA	4	900	NA	NA	004m006_698	16	219.436	164.725	18.1673	004m006	1	004m006_1	-	004m006_641	004m006_755	-1.43482	-0.342061	3.6171	1	3.90629	1.47503	0.00434033	0.00163892	2.48911	52.2714	40.1168	004t009	-0.847	-2.26	4.2347	3.8577	1.41191
4	NA	4	900	NA	NA	004m006_755	17	218.675	165.743	18.2739	004m006	1	004m006_1	-	004m006_698	004m006_812	-0.760959	1.01865	0.1066	1	1.27595	1.27149	0.00141773	0.00141277	2.48911	52.2714	39.2665	004t009	-2.427	-1.313	4.1281	-0.247464	-0.686804
4	NA	4	900	NA	NA	004m006_812	18	219.993	168.104	16.4454	004m006	1	004m006_1	-	004m006_755	004m006_869	1.31742	2.36034	-1.8285	1	3.26347	2.70311	0.00362607	0.00300345	2.48911	52.2714	40.6282	004t009	-4.456	-2.536	6.0334	-2.78822	-2.28183
4	NA	4	900	NA	NA	004m006_869	19	220.581	170.474	16.6632	004m006	1	004m006_1	-	004m006_812	004m006_927	0.588449	2.36995	0.2178	1	2.4516	2.44191	0.00272401	0.00271323	2.48911	52.2714	41.4016	004t009	-6.435	-3.635	5.7388	-0.924295	-1.68366
4	NA	4	900	NA	NA	004m006_927	20	223.066	171.435	11.6665	004m006	1	004m006_1	-	004m006_869	004m006_983	2.485	0.960998	-4.9967	1	5.66266	2.66434	0.00629185	0.00296038	2.48911	52.2714	52.6739	004t008	-9.758	-3.009	10.7355	-5.14678	-2.63631
4	NA	4	900	NA	NA	004m006_983	21	222.832	173.979	15.466	004m006	1	004m006_1	-	004m006_927	004m006_1040	-0.234166	2.54398	3.7995	1	4.57852	2.55473	0.00508725	0.00283859	2.48911	52.2714	54.568	004t008	-7.455	-5	6.936	2.39058	-0.525867
4	NA	4	900	NA	NA	004m006_1040	22	222.698	177.203	15.7055	004m006	1	004m006_1	-	004m006_983	004m006_1097	-0.134219	3.22429	0.2395	1	3.23595	3.22708	0.0035955	0.00358564	2.48911	52.2714	43.2741	004t013	-4.008	-1.965	11.6747	-1.18651	-1.6845
4	NA	4	900	NA	NA	004m006_1097	23	222.739	177.996	13.7309	004m006	1	004m006_1	-	004m006_1040	004m006_1154	0.0411235	0.792938	-1.9746	1	2.12826	0.794004	0.00236473	0.000882227	2.48911	52.2714	43.9862	004t013	2.018	-0.754	13.6493	-1.98223	-0.385984
4	NA	4	900	NA	NA	004m006_1154	24	222.078	179.591	13.8535	004m006	1	004m006_1	-	004m006_1097	004m006_1212	-0.661302	1.59561	0.1226	1	1.73157	1.72722	0.00192396	0.00191913	2.48911	52.2714	44.304	004t013	-8.262	-6.164	8.5485	-0.0625399	-1.17794
4	NA	4	900	NA	NA	004m006_1212	25	222.072	179.554	12.8583	004m006	1	004m006_1	-	004m006_1154	004m006_1274	-0.00590961	-0.0377217	-0.9952	1	0.995932	0.0381818	0.00110659	4.24243e-05	2.48911	52.2714	44.7751	004t013	-7.835	-7.402	9.5641	-0.614279	0.0272935
4	NA	4	900	NA	NA	004m006_1274	26	223.781	179.298	8.78541	004m006	1	004m006_1	-	004m006_1212	004m006_1337	1.70925	-0.25608	-4.07289	1	4.42443	1.72833	0.00491603	0.00192037	2.48911	52.2714	46.3931	004t013	-11.325	-2.51	13.6166	-3.50104	-1.06661
4	NA	4	900	NA	NA	004m006_1337	27	224.803	177.016	10.747	004m006	1	004m006_1	-	004m006_1274	004m006_1401	1.02233	-2.28166	1.96159	1	3.17789	2.50023	0.00353099	0.00277803	2.48911	52.2714	46.8037	004t013	-1.206	1.541	16.6332	1.16613	-0.504399
4	NA	4	900	NA	NA	004m006_1401	28	224.449	176.465	9.70067	004m006	1	004m006_1	-	004m006_1337	004m006_1464	-0.354552	-0.550915	-1.04633	1	1.23451	0.655145	0.00137168	0.000727939	2.48911	52.2714	46.3729	004t013	0.377	0.629	17.6795	-1.06432	-0.215335
4	NA	4	900	NA	NA	004m006_1464	29	225.32	176.051	9.2039	004m006	1	004m006_1	-	004m006_1401	004m006_1526	0.871334	-0.41433	-0.49677	1	1.08521	0.964828	0.00120579	0.00107203	2.48911	52.2714	46.7595	004t013	0.206	-3.361	18.1763	-0.492507	0.0925633
4	NA	4	900	NA	NA	004m006_1526	30	226.914	177.082	4.18243	004m006	1	004m006_1	-	004m006_1464	004m006_1588	1.59363	1.03103	-5.02147	1	5.36822	1.89807	0.00596469	0.00210897	2.48911	52.2714	48.1776	004t013	-1.413	-0.215	23.1978	-5.10716	-0.931605
4	NA	4	900	NA	NA	004m006_1588	31	225.721	175.388	3.57024	004m006	1	004m006_1	-	004m006_1526	004m006_1652	-1.19282	-1.69359	-0.61219	1	2.16005	2.07149	0.00240006	0.00230165	2.48911	52.2714	46.2642	004t013	-11.177	-7.105	18.8318	-0.522846	1.43401
4	NA	4	900	NA	NA	004m006_1652	32	223.217	175.926	6.17294	004m006	1	004m006_1	-	004m006_1588	004m006_1716	-2.50444	0.537792	2.6027	1	3.65178	2.56153	0.00405753	0.00284615	2.48911	52.2714	44.0646	004t013	-6.098	-5.741	16.2291	3.17881	1.82505
4	NA	4	900	NA	NA	004m006_1716	33	220.632	173.817	9.12221	004m006	1	004m006_1	-	004m006_1652	004m006_1779	-2.58435	-2.10884	2.94927	1	4.45244	3.33558	0.00494716	0.0037062	2.48911	52.2714	41.2113	004t013	-3.07	1.478	13.2798	4.1467	3.32721
4	NA	4	900	NA	NA	004m006_1779	34	218.736	173.229	11.1477	004m006	1	004m006_1	-	004m006_1716	004m006_1843	-1.89621	-0.588516	2.02549	1	2.83629	1.98544	0.00315144	0.00220604	2.48911	52.2714	39.3932	004t013	-0.31	-1.523	11.2543	2.32311	1.45323
4	NA	4	900	NA	NA	004m006_1843	35	218.304	172.979	12.6824	004m006	1	004m006_1	-	004m006_1779	004m006_1906	-0.432279	-0.249086	1.5347	1	1.61376	0.498908	0.00179306	0.000554342	2.48911	52.2714	39.1611	004t013	-0.694	-3.294	9.7196	1.56546	0.330302
4	NA	4	900	NA	NA	004m006_1906	36	222.029	175.083	3.11435	004m006	1	004m006_1	-	004m006_1843	004m006_1969	3.72476	2.10314	-9.56805	1	10.4807	4.2775	0.0116452	0.00475278	2.48911	52.2714	43.5167	004t013	-8.023	-3.838	19.2876	-9.96596	-2.82586
4	NA	4	900	NA	NA	004m006_1969	37	220.933	171.248	3.37918	004m006	1	004m006_1	-	004m006_1906	004m006_2033	-1.09596	-3.83451	0.26483	1	3.99684	3.98805	0.00444093	0.00443117	2.48911	52.2714	41.8136	004t013	0.113	-2.59	19.3435	1.34738	2.6434
4	NA	4	900	NA	NA	004m006_2033	38	220.623	171.447	4.41972	004m006	1	004m006_1	-	004m006_1969	004m006_2097	-0.30929	0.198838	1.04054	1	1.10359	0.367692	0.00122622	0.000408546	2.48911	52.2714	41.8529	004t013	-2.693	-1.788	18.3077	1.00314	-0.21213
4	NA	4	900	NA	NA	004m006_2097	39	220.377	169.117	4.27668	004m006	1	004m006_1	-	004m006_2033	004m006_2163	-0.246453	-2.33021	-0.14304	1	2.34757	2.34321	0.00260841	0.00260357	2.48911	52.2714	41.4687	004t013	-1.36	-2.965	18.1253	0.11895	1.49423
4	NA	4	900	NA	NA	004m006_2163	40	218.76	166.937	4.11462	004m006	1	004m006_1	-	004m006_2097	004m006_2228	-1.61719	-2.17933	-0.16206	1	2.71865	2.71382	0.00302072	0.00301535	2.48911	52.2714	39.8097	004t013	-2.973	-0.971	18.2874	0.310792	2.65513
4	NA	4	900	NA	NA	004m006_2228	41	217.516	166.218	4.05329	004m006	1	004m006_1	-	004m006_2163	004m006_2293	-1.24389	-0.718921	-0.06133	1	1.43801	1.4367	0.00159779	0.00159634	2.48911	52.2714	38.4245	004t013	0.331	-0.134	18.4405	0.176501	1.40563
4	NA	4	900	NA	NA	004m006_2293	42	217.654	163.254	3.87828	004m006	1	004m006_1	-	004m006_2228	004m006_2357	0.13825	-2.96485	-0.17501	1	2.97323	2.96807	0.00330359	0.00329786	2.48911	52.2714	38.3314	004t013	-5.066	-8.129	13.5455	-0.150956	1.24071
4	NA	4	900	NA	NA	004m006_2357	43	216.41	162.223	2.76625	004m006	1	004m006_1	-	004m006_2293	004m006_2421	-1.24411	-1.03048	-1.11203	1	1.9612	1.61545	0.00217911	0.00179495	2.48911	52.2714	37.0069	004t013	-7.53	-2.339	14.725	-0.0231223	1.53256
4	NA	4	900	NA	NA	004m006_2421	44	215.213	159.577	3.60822	004m006	1	004m006_1	-	004m006_2357	004m006_2484	-1.19647	-2.64647	0.84197	1	3.02395	2.90436	0.00335994	0.00322707	2.48911	52.2714	36.1308	004t013	-2.002	0.56	13.8699	1.65223	1.92767
4	NA	4	900	NA	NA	004m006_2484	45	215.353	159.576	2.58234	004m006	1	004m006_1	-	004m006_2421	004m006_2547	0.139192	-0.000895423	-1.02588	1	1.03528	0.139195	0.00115031	0.000154661	2.48911	52.2714	36.5	004t013	-4.03	2.133	15.1287	-1.03445	-0.134288
4	NA	4	900	NA	NA	004m006_2547	46	216.862	159.889	4.17687	004m006	1	004m006_1	-	004m006_2484	004m006_2609	1.50904	0.313699	1.59453	1	2.21768	1.5413	0.00246409	0.00171255	2.48911	52.2714	38.225	004t013	-5.298	-3.449	13.2469	1.18416	-1.18699
4	NA	4	900	NA	NA	004m006_2609	47	213.708	158.059	2.95513	004m006	1	004m006_1	-	004m006_2547	004m006_2671	-3.15376	-1.83084	-1.22174	1	3.84588	3.64666	0.0042732	0.00405185	2.48911	52.2714	35.4888	004t013	-2.451	-0.057	14.4687	0.465925	3.6419
4	NA	4	900	NA	NA	004m006_2671	48	212.005	159.322	4.00729	004m006	1	004m006_1	-	004m006_2609	004m006_2733	-1.70261	1.26295	1.05216	1	2.36664	2.11989	0.0026296	0.00235543	2.48911	52.2714	33.8245	004t013	-0.548	-0.388	13.4165	1.31684	1.67279
4	NA	4	900	NA	NA	004m006_2733	49	208.941	159.788	4.46893	004m006	1	004m006_1	end	004m006_2671	NA	-3.06458	0.466136	0.46164	1	3.13402	3.09983	0.00348224	0.00344425	2.48911	52.2714	30.8734	004t013	-1.157	0.569	12.9549	0.572616	2.23177
4	NA	4	900	NA	NA	004m007_7	1	213.448	159.742	2.93207	004m007	1	004m007_1	track_start	NA	004m007_40	NA	NA	NA	NA	NA	NA	NA	NA	2.48911	52.2714	28.8617	004t009	-3.398	-0.147	9.93573	NA	NA
4	NA	4	900	NA	NA	004m007_40	2	214.445	159.426	2.89869	004m007	1	004m007_1	-	004m007_7	004m007_75	0.997313	-0.316078	-0.03338	1	1.04673	1.0462	0.00116304	0.00116245	2.48911	52.2714	30.3118	004t009	-2.569	-3.159	9.67751	-0.349852	-0.98272
4	NA	4	900	NA	NA	004m007_75	3	212.029	159.023	9.48407	004m007	1	004m007_1	-	004m007_40	004m007_111	-2.41635	-0.403325	6.58538	1	7.02628	2.44978	0.00780698	0.00272198	2.48911	52.2714	28.3303	004t009	-0.529	-0.613	3.19853	6.78259	1.83747
4	NA	4	900	NA	NA	004m007_111	4	209.03	161.526	8.51642	004m007	1	004m007_1	-	004m007_75	004m007_148	-2.99899	2.5032	-0.96765	1	4.02447	3.9064	0.00447163	0.00434045	2.48911	52.2714	25.4503	004t009	-1.287	-0.136	4.11898	-0.922298	0.064228
4	NA	4	900	NA	NA	004m007_148	5	207.777	161.833	3.43764	004m007	1	004m007_1	-	004m007_111	004m007_189	-1.25347	0.307162	-5.07878	1	5.24018	1.29055	0.00582243	0.00143395	2.48911	52.2714	24.5657	004t009	-0.699	-1.868	9.10146	-4.48128	1.21425
4	NA	4	900	NA	NA	004m007_189	6	207.895	161.485	2.9787	004m007	1	004m007_1	-	004m007_148	004m007_230	0.118423	-0.34751	-0.45894	1	0.587718	0.367134	0.000653021	0.000407926	2.48911	52.2714	25.0843	004t009	-0.546	-7.056	9.7746	-0.387516	0.283966
4	NA	4	900	NA	NA	004m007_230	7	206.644	161.696	3.04131	004m007	1	004m007_1	-	004m007_189	004m007_275	-1.25091	0.210213	0.06261	1	1.26999	1.26845	0.0014111	0.00140939	2.48911	52.2714	24.2043	004t009	-0.591	-8.436	9.64909	-0.0156019	-0.113078
4	NA	4	900	NA	NA	004m007_275	8	206.206	160.185	4.09206	004m007	1	004m007_1	-	004m007_230	004m007_323	-0.437999	-1.51042	1.05075	1	1.89138	1.57265	0.00210153	0.00174739	2.48911	52.2714	23.9838	004t009	1.781	-6.659	9.14294	1.80349	1.53734
4	NA	4	900	NA	NA	004m007_323	9	208.512	159.076	3.16123	004m007	1	004m007_1	-	004m007_275	004m007_373	2.30643	-1.10924	-0.93083	1	2.72332	2.5593	0.00302591	0.00284367	2.48911	52.2714	26.5464	004t009	-1.962	2.315	14.2626	0.260574	1.6675
4	NA	4	900	NA	NA	004m007_373	10	208.074	162.096	2.94743	004m007	1	004m007_1	-	004m007_323	004m007_424	-0.438484	3.01959	-0.2138	1	3.05874	3.05126	0.0033986	0.00339029	2.48911	52.2714	25.8755	004t009	1.173	0.961	14.4764	0.329268	2.58707
4	NA	4	900	NA	NA	004m007_424	11	206.894	160.626	3.93248	004m007	1	004m007_1	-	004m007_373	004m007_477	-1.17968	-1.46947	0.98505	1	2.12633	1.8844	0.00236259	0.00209378	2.48911	52.2714	24.6969	004t009	0.152	-0.658	13.4913	0.787604	-1.8438
4	NA	4	900	NA	NA	004m007_477	12	208.484	161.265	2.52799	004m007	1	004m007_1	-	004m007_424	004m007_532	1.59002	0.638541	-1.40449	1	2.21551	1.71345	0.00246168	0.00190383	2.48911	52.2714	26.0892	004t009	-1.485	-2.14	14.8958	-1.41595	-0.264281
4	NA	4	900	NA	NA	004m007_532	13	205.217	159.694	3.97913	004m007	1	004m007_1	-	004m007_477	004m007_587	-3.26763	-1.57057	1.45114	1	3.90511	3.62548	0.00433901	0.00402831	2.48911	52.2714	22.9064	004t009	-0.126	-1.905	13.4447	1.9726	3.15324
4	NA	4	900	NA	NA	004m007_587	14	203.96	161.768	4.13816	004m007	1	004m007_1	-	004m007_532	004m007_644	-1.25653	2.07384	0.15903	1	2.43001	2.4248	0.00270002	0.00269423	2.48911	52.2714	21.5798	004t009	0.241	-5.39	13.7255	-0.121818	-1.98639
4	NA	4	900	NA	NA	004m007_644	15	204.098	164.603	2.82693	004m007	1	004m007_1	-	004m007_587	004m007_701	0.137782	2.83472	-1.31123	1	3.12633	2.83807	0.0034737	0.00315341	2.48911	52.2714	21.8686	004t009	4.247	-3.072	14.5969	-2.2541	-2.82573
4	NA	4	900	NA	NA	004m007_701	16	204.227	164.495	4.42285	004m007	1	004m007_1	-	004m007_644	004m007_758	0.128617	-0.108122	1.59592	1	1.60474	0.168025	0.00178305	0.000186695	2.48911	52.2714	22.1435	004t009	2.285	-6.936	13.0009	1.55865	0.16758
4	NA	4	900	NA	NA	004m007_758	17	202.046	166.448	3.54132	004m007	1	004m007_1	-	004m007_701	004m007_815	-2.18073	1.95335	-0.88153	1	3.05749	2.92765	0.00339721	0.00325295	2.48911	52.2714	20.0976	004t009	-1.334	1.828	18.8607	-2.01134	-2.53761
4	NA	4	900	NA	NA	004m007_815	18	199.854	167	4.11846	004m007	1	004m007_1	-	004m007_758	004m007_872	-2.19183	0.55234	0.57714	1	2.33287	2.26035	0.00259208	0.0025115	2.48911	52.2714	17.953	004t009	8.18	-7.33	13.4	0.780104	1.73822
4	NA	4	900	NA	NA	004m007_872	19	198.325	165.238	3.53689	004m007	1	004m007_1	-	004m007_815	004m007_930	-1.52937	-1.76262	-0.58157	1	2.405	2.33362	0.00267222	0.00259291	2.48911	52.2714	16.0895	004t009	4.832	-7.747	13.8869	-0.426132	0.0373058
4	NA	4	900	NA	NA	004m007_930	20	199.447	165.726	4.14198	004m007	1	004m007_1	-	004m007_872	004m007_986	1.12249	0.487907	0.60509	1	1.36534	1.22394	0.00151705	0.00135993	2.48911	52.2714	69.9972	004t008	5.81	-7.933	13.7985	0.60452	0.180062
4	NA	4	900	NA	NA	004m007_986	21	199.985	166.975	3.75317	004m007	1	004m007_1	-	004m007_930	004m007_1043	0.537494	1.24903	-0.38881	1	1.41426	1.35977	0.00157141	0.00151085	2.48911	52.2714	70.1247	004t008	1.383	0.613	18.6488	-0.717124	-0.690092
4	NA	4	900	NA	NA	004m007_1043	22	199.281	167.517	4.32452	004m007	1	004m007_1	-	004m007_986	004m007_1100	-0.703827	0.54264	0.57135	1	1.05654	0.888724	0.00117393	0.000987471	2.48911	52.2714	15.5283	004t013	4.041	-2.849	13.0993	0.535233	-0.423565
4	NA	4	900	NA	NA	004m007_1100	23	196.966	166.759	3.7501	004m007	1	004m007_1	-	004m007_1043	004m007_1157	-2.31505	-0.758415	-0.57442	1	2.50292	2.43611	0.00278102	0.00270679	2.48911	52.2714	13.2051	004t013	2.783	-2.431	13.6737	-1.05125	-1.45508
4	NA	4	900	NA	NA	004m007_1157	24	197.4	167.402	4.34628	004m007	1	004m007_1	branch	004m007_1100	NA	0.434255	0.6428	0.59618	1	0.978366	0.775738	0.00108707	0.000861931	2.48911	52.2714	13.8446	004t013	3.508	-4.34	13.0775	0.550533	-0.0958303
4	NA	4	900	NA	NA	004m007_1215	25	201.224	166.73	3.3834	004m007	2	004m007_2	subtrack_start	004m007_1157	004m007_1277	3.8242	-0.671663	-0.96288	1	4.00034	3.88273	0.00444483	0.00431415	2.48911	52.2714	17.701	004t013	2.627	-2.059	14.5773	0.262914	2.92633
4	NA	4	900	NA	NA	004m007_1216	25	194.409	166.373	4.25702	004m007	3	004m007_3	subtrack_start	004m007_1157	004m007_1278	-2.99124	-1.02853	-0.08926	1	3.16439	3.16313	0.00351599	0.00351459	2.48911	52.2714	10.7939	004t013	6.321	-5.803	13.1668	-0.506157	-1.08046
4	NA	4	900	NA	NA	004m007_1277	26	202.32	164.777	2.79475	004m007	2	004m007_2	-	004m007_1215	004m007_1340	1.09533	-1.95256	-0.58865	1	2.3149	2.2388	0.00257211	0.00248756	2.48911	52.2714	18.6831	004t013	1.354	-4.383	14.629	-0.112553	2.06658
4	NA	4	900	NA	NA	004m007_1278	26	193.424	168.325	3.86954	004m007	3	004m007_3	-	004m007_1216	004m007_1341	-0.984562	1.95202	-0.38748	1	2.22034	2.18627	0.00246704	0.00242918	2.48911	52.2714	10.3125	004t013	7.586	-10.113	13.5543	-1.44139	-2.04539
4	NA	4	900	NA	NA	004m007_1340	27	202.727	166.483	3.44642	004m007	2	004m007_2	-	004m007_1277	004m007_1404	0.407036	1.70602	0.65167	1	1.87106	1.75391	0.00207895	0.00194878	2.48911	52.2714	19.147	004t013	3.146	-4.636	13.9774	0.170039	-1.50988
4	NA	4	900	NA	NA	004m007_1341	27	194.518	167.044	3.32175	004m007	3	004m007_3	-	004m007_1278	004m007_1405	1.09342	-1.28078	-0.54779	1	1.77089	1.68403	0.00196765	0.00187115	2.48911	52.2714	11.0059	004t013	6.692	-7.166	14.1743	0.74575	1.68068
4	NA	4	900	NA	NA	004m007_1404	28	203.136	165.046	3.90407	004m007	2	004m007_2	-	004m007_1340	004m007_1467	0.409589	-1.43771	0.45765	1	1.5634	1.49492	0.00173711	0.00166102	2.48911	52.2714	19.4718	004t013	5.145	-3.997	13.5238	0.95299	1.41965
4	NA	4	900	NA	NA	004m007_1405	28	195.612	169.395	2.99869	004m007	3	004m007_3	-	004m007_1341	004m007_1468	1.09487	2.35078	-0.32306	1	2.61328	2.59324	0.00290365	0.00288138	2.48911	52.2714	12.7169	004t013	4.681	-11.81	14.5186	-0.817986	-0.970831
4	NA	4	900	NA	NA	004m007_1467	29	205.2	165.929	2.99808	004m007	2	004m007_2	-	004m007_1404	004m007_1529	2.06378	0.883564	-0.90599	1	2.42089	2.24497	0.00268987	0.00249441	2.48911	52.2714	21.3637	004t013	0.933	-4.206	14.7207	-0.344133	1.0877
4	NA	4	900	NA	NA	004m007_1468	29	196.185	169.52	2.53255	004m007	3	004m007_3	-	004m007_1405	004m007_1530	0.57212	0.124739	-0.46614	1	0.748444	0.585561	0.000831604	0.000650623	2.48911	52.2714	13.2182	004t013	7.428	-8.3	15.0064	-0.288348	0.0948475
4	NA	4	900	NA	NA	004m007_1529	30	202.399	165.828	2.96881	004m007	2	004m007_2	-	004m007_1467	004m007_1591	-2.80059	-0.101472	-0.02927	1	2.80258	2.80243	0.00311398	0.00311381	2.48911	52.2714	18.3895	004t013	4.099	-6.071	14.455	-0.170622	-0.507436
4	NA	4	900	NA	NA	004m007_1530	30	197.472	168.977	3.07058	004m007	3	004m007_3	-	004m007_1468	004m007_1592	1.28746	-0.542315	0.53803	1	1.49704	1.39702	0.00166338	0.00155224	2.48911	52.2714	14.1662	004t013	8.943	-9.248	14.3532	1.1846	1.26269
4	NA	4	900	NA	NA	004m007_1591	31	200.953	167.672	2.57113	004m007	2	004m007_2	-	004m007_1529	004m007_1655	-1.44616	1.84446	-0.39768	1	2.3773	2.3438	0.00264144	0.00260422	2.48911	52.2714	17.0266	004t013	2.962	-6.745	14.8527	-1.41153	-2.33789
4	NA	4	900	NA	NA	004m007_1592	31	196.681	171.689	3.76894	004m007	3	004m007_3	-	004m007_1530	004m007_1656	-0.791046	2.71113	0.69836	1	2.90924	2.82418	0.00323249	0.00313797	2.48911	52.2714	14.4307	004t013	-1.233	-1.376	18.6913	-1.14778	-2.49883
4	NA	4	900	NA	NA	004m007_1655	32	199.146	167.944	3.08695	004m007	2	004m007_2	-	004m007_1591	004m007_1719	-1.80717	0.272121	0.51582	1	1.89894	1.82754	0.00210993	0.0020306	2.48911	52.2714	15.3074	004t013	5.172	-7.074	14.3934	0.028531	-0.975779
4	NA	4	900	NA	NA	004m007_1656	32	194.868	171.083	3.71344	004m007	3	004m007_3	-	004m007_1592	004m007_1720	-1.81288	-0.605877	-0.0555	1	1.91225	1.91144	0.00212472	0.00212383	2.48911	52.2714	12.5906	004t013	1.386	2.406	18.6886	0.108165	1.66105
4	NA	4	900	NA	NA	004m007_1719	33	200.066	168.444	2.64127	004m007	2	004m007_2	-	004m007_1655	004m007_1782	0.919958	0.499262	-0.44568	1	1.13764	1.0467	0.00126404	0.001163	2.48911	52.2714	16.3614	004t013	0.883	1.584	20.1362	-0.307909	0.139933
4	NA	4	900	NA	NA	004m007_1720	33	194.409	171.114	4.23814	004m007	3	004m007_3	-	004m007_1656	004m007_1783	-0.459583	0.0313769	0.5247	1	0.69822	0.460653	0.0007758	0.000511836	2.48911	52.2714	12.2704	004t013	1.594	-0.466	18.1639	0.489285	-0.202217
4	NA	4	900	NA	NA	004m007_1782	34	203.055	167.742	3.70846	004m007	2	004m007_2	-	004m007_1719	004m007_1846	2.98894	-0.701613	1.06719	1	3.25038	3.07019	0.00361153	0.00341132	2.48911	52.2714	19.1865	004t013	3.326	-6.612	13.7153	1.13846	0.842509
4	NA	4	900	NA	NA	004m007_1783	34	196.021	170.993	2.73595	004m007	3	004m007_3	-	004m007_1720	004m007_1847	1.61205	-0.120827	-1.50219	1	2.20678	1.61657	0.00245198	0.00179619	2.48911	52.2714	13.6565	004t013	6.843	-10.798	14.6878	-1.35198	1.58119
4	NA	4	900	NA	NA	004m007_1846	35	200.728	169.702	3.28146	004m007	2	004m007_2	-	004m007_1782	004m007_1909	-2.32714	1.95955	-0.427	1	3.07209	3.04227	0.00341343	0.0033803	2.48911	52.2714	17.496	004t013	4.811	-4.538	14.4254	-1.70376	-2.7963
4	NA	4	900	NA	NA	004m007_1847	35	193.724	172.233	3.80846	004m007	3	004m007_3	-	004m007_1783	004m007_1910	-2.29705	1.2393	1.07251	1	2.8218	2.61004	0.00313534	0.00290004	2.48911	52.2714	12.4943	004t013	3.352	0.052	18.779	-0.685489	-2.27638
4	NA	4	900	NA	NA	004m007_1909	36	199.814	168.936	3.74043	004m007	2	004m007_2	-	004m007_1846	004m007_1972	-0.91351	-0.766018	0.45897	1	1.27747	1.19218	0.00141941	0.00132464	2.48911	52.2714	16.4342	004t013	2.854	-3.436	13.6834	0.35932	-0.138913
4	NA	4	900	NA	NA	004m007_1910	36	194.2	174.696	2.95047	004m007	3	004m007_3	-	004m007_1847	004m007_1973	0.476829	2.4634	-0.85799	1	2.65177	2.50913	0.00294641	0.00278792	2.48911	52.2714	14.5402	004t013	8.389	-9.061	14.4733	-0.754134	0.514982
4	NA	4	900	NA	NA	004m007_1972	37	199.595	168.517	4.23447	004m007	2	004m007_2	-	004m007_1909	004m007_2036	-0.218945	-0.418322	0.49404	1	0.683378	0.472155	0.000759309	0.000524616	2.48911	52.2714	16.146	004t013	4.034	-4.558	13.3811	0.526097	0.181898
4	NA	4	900	NA	NA	004m007_1973	37	192.617	171.514	3.76181	004m007	3	004m007_3	-	004m007_1910	004m007_2037	-1.58351	-3.18175	0.81134	1	3.64545	3.55402	0.0040505	0.00394891	2.48911	52.2714	11.2352	004t013	10.953	-7.426	13.8538	1.43435	1.25896
4	NA	4	900	NA	NA	004m007_2036	38	203.586	169.178	4.34285	004m007	2	004m007_2	-	004m007_1972	004m007_2101	3.99081	0.660759	0.10838	1	4.04659	4.04514	0.00449622	0.0044946	2.48911	52.2714	20.3048	004t013	2.7	-2.233	13.0809	0.988912	2.15011
4	NA	4	900	NA	NA	004m007_2037	38	194.581	172.429	3.32639	004m007	3	004m007_3	-	004m007_1973	004m007_2102	1.96372	0.914827	-0.43542	1	2.20968	2.16636	0.0024552	0.00240706	2.48911	52.2714	13.4269	004t013	9.166	-6.516	14.8317	0.453218	1.112
4	NA	4	900	NA	NA	004m007_2101	39	202.768	170.493	3.36937	004m007	2	004m007_2	-	004m007_2036	004m007_2167	-0.817863	1.31519	-0.97348	1	1.82929	1.54875	0.00203254	0.00172084	2.48911	52.2714	20.0177	004t013	-0.112	-4.777	14.2668	-1.32026	-1.46844
4	NA	4	900	NA	NA	004m007_2102	39	193.105	173.665	4.38869	004m007	3	004m007_3	-	004m007_2037	004m007_2168	-1.47607	1.23585	1.0623	1	2.19877	1.92512	0.00244307	0.00213902	2.48911	52.2714	13.2308	004t013	5.359	-10.569	13.0351	-0.31304	-1.91911
4	NA	4	900	NA	NA	004m007_2167	40	203.333	169.959	3.85318	004m007	2	004m007_2	-	004m007_2101	004m007_2232	0.564571	-0.534081	0.48381	1	0.915454	0.777164	0.00101717	0.000863515	2.48911	52.2714	20.503	004t013	-2.328	-7.337	13.5706	0.62413	0.520701
4	NA	4	900	NA	NA	004m007_2168	40	194.399	171.245	3.73428	004m007	3	004m007_3	-	004m007_2102	004m007_2233	1.29461	-2.42001	-0.65441	1	2.82147	2.74453	0.00313497	0.00304948	2.48911	52.2714	12.7386	004t013	2.554	-8.065	13.6895	1.36149	2.74387
4	NA	4	900	NA	NA	004m007_2232	41	205.536	170.556	4.45692	004m007	2	004m007_2	-	004m007_2167	004m007_2297	2.20348	0.59682	0.60374	1	2.36136	2.28288	0.00262374	0.00253653	2.48911	52.2714	22.7357	004t013	-3.143	-6.704	12.9669	-0.0843145	-1.23528
4	NA	4	900	NA	NA	004m007_2233	41	191.024	172.463	3.75159	004m007	3	004m007_3	-	004m007_2168	004m007_2298	-3.37499	1.21811	0.01731	1	3.58813	3.58809	0.00398681	0.00398676	2.48911	52.2714	11.0256	004t013	5.586	-9.068	13.9068	-1.13138	-2.18019
4	NA	4	900	NA	NA	004m007_2297	42	207.051	170.793	2.96496	004m007	2	004m007_2	-	004m007_2232	004m007_2361	1.51447	0.236726	-1.49196	1	2.13907	1.53286	0.00237674	0.00170318	2.48911	52.2714	24.1953	004t013	-4.431	-6.909	14.4588	-1.72068	-0.857217
4	NA	4	900	NA	NA	004m007_2298	42	186.264	173.803	2.71954	004m007	3	004m007_3	-	004m007_2233	004m007_2362	-4.76015	1.33998	-1.03205	1	5.0517	4.94516	0.005613	0.00549462	2.48911	52.2714	10.0458	004t013	11.235	-9.634	14.7937	-3.03105	-3.63751
4	NA	4	900	NA	NA	004m007_2361	43	205.794	170.413	3.95444	004m007	2	004m007_2	-	004m007_2297	004m007_2425	-1.25718	-0.380065	0.98948	1	1.64439	1.31337	0.0018271	0.0014593	2.48911	52.2714	22.8292	004t013	-4.519	-4.801	13.4694	1.35349	0.998613
4	NA	4	900	NA	NA	004m007_2362	43	183.585	175.129	3.27178	004m007	3	004m007_3	-	004m007_2298	004m007_2426	-2.67919	1.32581	0.55224	1	3.03987	2.98928	0.00337763	0.00332143	2.48911	52.2714	11.1258	004t013	12.989	-10.315	14.5142	-1.65842	-2.89687
4	NA	4	900	NA	NA	004m007_2425	44	202.647	171.677	3.96733	004m007	2	004m007_2	-	004m007_2361	004m007_2488	-3.14631	1.26419	0.01289	1	3.39082	3.39079	0.00376758	0.00376755	2.48911	52.2714	20.4029	004t013	-0.318	-6.765	13.4565	0.554958	1.23593
4	NA	4	900	NA	NA	004m007_2426	44	181.855	178.255	3.42641	004m007	3	004m007_3	-	004m007_2362	004m007_2489	-1.72936	3.12625	0.15463	1	3.57603	3.57269	0.00397337	0.00396965	2.48911	52.2714	14.446	004t013	12.596	-7.003	19.0075	-2.38043	-3.29845
4	NA	4	900	NA	NA	004m007_2488	45	202.917	173.579	2.54371	004m007	2	004m007_2	-	004m007_2425	004m007_2551	0.270071	1.90276	-1.42362	1	2.39168	1.92183	0.00265742	0.00213537	2.48911	52.2714	21.602	004t013	-1.686	-6.713	14.8801	-2.13181	-1.91334
4	NA	4	900	NA	NA	004m007_2489	45	182.177	177.636	3.38997	004m007	3	004m007_3	-	004m007_2426	004m007_2552	0.321827	-0.618888	-0.03644	1	0.698515	0.697564	0.000776128	0.000775071	2.48911	52.2714	13.8338	004t013	12.262	-13.768	14.0338	0.322602	0.582008
4	NA	4	900	NA	NA	004m007_2551	46	203.187	173.117	3.54787	004m007	2	004m007_2	-	004m007_2488	004m007_2613	0.270085	-0.462215	1.00416	1	1.13795	0.535339	0.00126439	0.000594822	2.48911	52.2714	21.7587	004t013	1.409	-7.093	13.8759	1.0718	0.382503
4	NA	4	900	NA	NA	004m007_2552	46	181.805	177.747	3.90001	004m007	3	004m007_3	-	004m007_2489	004m007_2614	-0.371944	0.111263	0.51004	1	0.640985	0.388229	0.000712206	0.000431365	2.48911	52.2714	14.0385	004t013	13.241	-13.336	13.5238	0.0459714	-0.330462
4	NA	4	900	NA	NA	004m007_2613	47	204.959	173.364	2.55128	004m007	2	004m007_2	-	004m007_2551	004m007_2675	1.77126	0.246707	-0.99659	1	2.0473	1.78836	0.00227477	0.00198707	2.48911	52.2714	23.6469	004t013	1.345	-3.581	15.0017	-0.836107	0.103133
4	NA	4	900	NA	NA	004m007_2614	47	185.751	175.719	3.31439	004m007	3	004m007_3	-	004m007_2552	004m007_2676	3.94613	-2.02811	-0.58562	1	4.47528	4.4368	0.00497253	0.00492977	2.48911	52.2714	12.0872	004t013	8.948	-12.036	14.1585	3.08286	4.21955
4	NA	4	900	NA	NA	004m007_2675	48	207.44	172.708	3.56872	004m007	2	004m007_2	-	004m007_2613	004m007_2737	2.4811	-0.655612	1.01744	1	2.76059	2.56626	0.00306733	0.0028514	2.48911	52.2714	25.8142	004t013	-2.286	-2.526	13.8551	1.35309	1.48613
4	NA	4	900	NA	NA	004m007_2676	48	185.552	175.849	4.3243	004m007	3	004m007_3	-	004m007_2614	004m007_2738	-0.199752	0.129637	1.00991	1	1.03761	0.238131	0.00115289	0.00026459	2.48911	52.2714	12.2248	004t013	11.213	-7.777	13.3632	0.530961	-0.223213
4	NA	4	900	NA	NA	004m007_2737	49	207.845	171.58	4.00144	004m007	2	004m007_2	end	004m007_2675	NA	0.405627	-1.12811	0.43272	1	1.27452	1.19882	0.00141614	0.00133202	2.48911	52.2714	25.9516	004t013	-0.879	-1.376	13.6481	0.554936	0.564262
4	NA	4	900	NA	NA	004m007_2738	49	184.637	178.397	3.41212	004m007	3	004m007_3	end	004m007_2676	NA	-0.915151	2.54838	-0.91218	1	2.85724	2.70772	0.00317471	0.00300858	2.48911	52.2714	14.7178	004t013	11.243	-11.366	14.1443	-2.21316	-2.20434
4	NA	4	900	NA	NA	004m008_8	1	245.274	146.969	11.0006	004m008	1	004m008_1	track_start	NA	004m008_41	NA	NA	NA	NA	NA	NA	NA	NA	2.48911	52.2714	16.8656	004t008	-7.082	-4.963	6.4232	NA	NA
4	NA	4	900	NA	NA	004m008_41	2	245.053	147.746	13.5846	004m008	1	004m008_1	-	004m008_8	004m008_76	-0.221327	0.776948	2.584	1	2.70734	0.807858	0.00300816	0.00089762	2.48911	52.2714	17.7756	004t008	-6.495	-3.796	3.8392	1.32831	-0.264638
4	NA	4	900	NA	NA	004m008_76	3	244.157	149.595	12.1042	004m008	1	004m008_1	-	004m008_41	004m008_112	-0.895308	1.84917	-1.4804	1	2.53231	2.05451	0.00281368	0.00228279	2.48911	52.2714	19.954	004t008	-3.996	-5.478	5.3196	-0.815538	-0.160102
4	NA	4	900	NA	NA	004m008_112	4	242.631	153.506	9.71161	004m008	1	004m008_1	-	004m008_76	004m008_149	-1.52626	3.91055	-2.39259	1	4.8318	4.19784	0.00536867	0.00466426	2.48911	52.2714	24.3535	004t008	-9.885	-6.118	7.71219	-3.25479	-2.25984
4	NA	4	900	NA	NA	004m008_149	5	240.218	154.965	9.83107	004m008	1	004m008_1	-	004m008_112	004m008_190	-2.41294	1.4589	0.11946	1	2.82223	2.8197	0.00313581	0.003133	2.48911	52.2714	26.5353	004t008	-5.267	-9.991	7.59273	1.13598	1.28398
4	NA	4	900	NA	NA	004m008_190	6	238.506	156.048	11.4852	004m008	1	004m008_1	-	004m008_149	004m008_231	-1.71233	1.08335	1.65413	1	2.6157	2.02626	0.00290633	0.0022514	2.48911	52.2714	28.1572	004t008	-6.437	-4.797	10.9168	0.790229	-0.159811
4	NA	4	900	NA	NA	004m008_231	7	238.865	156.925	10.5921	004m008	1	004m008_1	-	004m008_190	004m008_276	0.358882	0.876981	-0.8931	1	1.30212	0.947572	0.0014468	0.00105286	2.48911	52.2714	28.601	004t008	-2.09	-9.665	12.4884	-1.20044	-0.811801
4	NA	4	900	NA	NA	004m008_276	8	236.099	156.367	14.7511	004m008	1	004m008_1	-	004m008_231	004m008_324	-2.76523	-0.557957	4.159	1	5.02544	2.82096	0.00558383	0.0031344	2.48911	52.2714	29.42	004t008	-5.704	-8.326	7.6509	3.96198	1.12981
4	NA	4	900	NA	NA	004m008_324	9	231.965	155.733	20.4213	004m008	1	004m008_1	-	004m008_276	004m008_374	-4.13427	-0.633811	5.6702	1	7.04593	4.18257	0.00782881	0.0046473	2.48911	52.2714	31.351	004t008	-1.44	-1.068	6.9589	5.70414	2.85946
4	NA	4	900	NA	NA	004m008_374	10	231.304	156.445	21.0948	004m008	1	004m008_1	-	004m008_324	004m008_425	-0.661473	0.712329	0.6735	1	1.18261	0.972089	0.00131401	0.0010801	2.48911	52.2714	32.2573	004t008	0.848	-2.651	6.2854	0.678887	0.106956
4	NA	4	900	NA	NA	004m008_425	11	230.775	155.925	19.5851	004m008	1	004m008_1	-	004m008_374	004m008_478	-0.528577	-0.520646	-1.5097	1	1.68216	0.741934	0.00186907	0.000824371	2.48911	52.2714	32.4844	004t008	-0.9	-4.916	2.8169	-1.24483	0.334851
4	NA	4	900	NA	NA	004m008_478	12	230.936	155.915	17.0904	004m008	1	004m008_1	-	004m008_425	004m008_533	0.161007	-0.00991031	-2.4947	1	2.49991	0.161312	0.00277768	0.000179236	2.48911	52.2714	32.6075	004t008	-0.134	-6.64	5.6009	-1.2417	-0.0192464
4	NA	4	900	NA	NA	004m008_533	13	231.776	154.62	15.5588	004m008	1	004m008_1	-	004m008_478	004m008_588	0.839955	-1.29488	-1.5316	1	2.17441	1.54345	0.00241601	0.00171495	2.48911	52.2714	31.3289	004t008	-0.9	-5.734	6.8432	-0.010691	1.27767
4	NA	4	900	NA	NA	004m008_588	14	230.891	153.441	18.1091	004m008	1	004m008_1	-	004m008_533	004m008_645	-0.885483	-1.17913	2.5503	1	2.94592	1.47459	0.00327325	0.00163843	2.48911	52.2714	31.1846	004t008	0.866	-4.904	4.2929	2.78722	1.30217
4	NA	4	900	NA	NA	004m008_645	15	230.013	153.55	17.6501	004m008	1	004m008_1	-	004m008_588	004m008_702	-0.877416	0.109173	-0.459	1	0.996222	0.884182	0.00110691	0.000982424	2.48911	52.2714	31.9406	004t008	-1.597	-2.08	4.7519	-0.496694	-0.260092
4	NA	4	900	NA	NA	004m008_702	16	228.432	152.102	19.6553	004m008	1	004m008_1	-	004m008_645	004m008_759	-1.58147	-1.44851	2.0052	1	2.93599	2.14458	0.00326221	0.00238287	2.48911	52.2714	32.284	004t008	-0.121	-1.993	2.7467	2.77607	2.11203
4	NA	4	900	NA	NA	004m008_759	17	226.905	153.816	16.1768	004m008	1	004m008_1	-	004m008_702	004m008_816	-1.52656	1.71442	-3.4785	1	4.16769	2.29557	0.00463076	0.00255063	2.48911	52.2714	34.9615	004t008	0.559	-2.084	6.7317	-3.76546	-1.61876
4	NA	4	900	NA	NA	004m008_816	18	227.459	155.932	15.8537	004m008	1	004m008_1	-	004m008_759	004m008_873	0.553607	2.11584	-0.3231	1	2.2108	2.18707	0.00245645	0.00243007	2.48911	52.2714	36.3138	004t008	0.617	-3.735	6.7169	-0.887668	-1.90017
4	NA	4	900	NA	NA	004m008_873	19	225.231	155.77	17.91	004m008	1	004m008_1	-	004m008_816	004m008_931	-2.22772	-0.162007	2.0563	1	3.03601	2.2336	0.00337334	0.00248178	2.48911	52.2714	38.3605	004t008	-0.657	-4.155	4.492	1.69159	-0.203244
4	NA	4	900	NA	NA	004m008_931	20	225.683	158.21	18.1129	004m008	1	004m008_1	-	004m008_873	004m008_987	0.451935	2.43986	0.2029	1	2.48965	2.48137	0.00276627	0.00275707	2.48911	52.2714	39.4325	004t008	-2.111	-5.374	4.424	-1.54743	-2.48051
4	NA	4	900	NA	NA	004m008_987	21	225.477	158.049	17.6278	004m008	1	004m008_1	-	004m008_931	004m008_1044	-0.206221	-0.160987	-0.4851	1	0.55115	0.261618	0.000612388	0.000290686	2.48911	52.2714	39.3717	004t008	-4.913	1.182	5.0815	-0.116254	0.225239
4	NA	4	900	NA	NA	004m008_1044	22	225.332	160.037	18.3057	004m008	1	004m008_1	-	004m008_987	004m008_1101	-0.144523	1.9885	0.6779	1	2.10584	1.99374	0.00233982	0.00221527	2.48911	52.2714	40.7235	004t008	1.905	-2.632	9.0745	0.907743	0.605646
4	NA	4	900	NA	NA	004m008_1101	23	225.873	163.66	12.9083	004m008	1	004m008_1	-	004m008_1044	004m008_1158	0.540677	3.62314	-5.3974	1	6.52314	3.66326	0.00724794	0.00407029	2.48911	52.2714	43.7417	004t008	-4.969	-3.344	9.7297	-5.96401	-2.61802
4	NA	4	900	NA	NA	004m008_1158	24	227.084	165.123	13.0544	004m008	1	004m008_1	-	004m008_1101	004m008_1217	1.21148	1.46245	0.1461	1	1.90468	1.89907	0.00211631	0.00211007	2.48911	52.2714	44.8657	004t008	-6.301	-1.729	9.5268	-0.830498	-1.82159
4	NA	4	900	NA	NA	004m008_1217	25	229.632	166.62	5.5075	004m008	1	004m008_1	-	004m008_1158	004m008_1279	2.54727	1.49769	-7.5469	1	8.10477	2.95494	0.0090053	0.00328327	2.48911	52.2714	45.1773	004t008	-6.431	-3.951	16.8945	-7.83731	-2.85279
4	NA	4	900	NA	NA	004m008_1279	26	227.849	166.255	12.1644	004m008	1	004m008_1	-	004m008_1217	004m008_1342	-1.78261	-0.365562	6.6569	1	6.90113	1.8197	0.00766793	0.00202189	2.48911	52.2714	46.3637	004t008	-9.207	-3.828	10.5988	6.77553	1.71022
4	NA	4	900	NA	NA	004m008_1342	27	228.148	167.049	11.7245	004m008	1	004m008_1	branch	004m008_1279	NA	0.298507	0.794524	-0.4399	1	0.955974	0.848749	0.00106219	0.000943054	2.48911	52.2714	47.0563	004t008	-10.502	-3.773	10.7038	-0.718272	-0.580659
4	NA	4	900	NA	NA	004m008_1406	28	226.385	166.2	17.3205	004m008	2	004m008_2	subtrack_start	004m008_1342	004m008_1469	-1.76251	-0.849841	5.596	1	5.92823	1.9567	0.00658692	0.00217411	2.48911	52.2714	47.9151	004t008	-2.778	-0.318	10.0597	5.27813	1.94605
4	NA	4	900	NA	NA	004m008_1407	28	233.948	173.664	6.60778	004m008	3	004m008_3	subtrack_start	004m008_1342	004m008_1470	5.80008	6.61495	-5.11672	1	10.1774	8.79764	0.0113082	0.00977516	2.48911	52.2714	49.3366	004t008	-5.631	-3.893	20.7724	-9.0953	-7.69506
4	NA	4	900	NA	NA	004m008_1469	29	225.885	166.26	16.825	004m008	2	004m008_2	-	004m008_1406	004m008_1531	-0.499695	0.0601631	-0.4955	1	0.706282	0.503304	0.000784758	0.000559226	2.48911	52.2714	48.6408	004t008	-1.549	-0.528	10.5552	-0.346283	0.489611
4	NA	4	900	NA	NA	004m008_1470	29	234.137	171.72	9.60545	004m008	3	004m008_3	-	004m008_1407	004m008_1532	0.18899	-1.94463	2.99767	1	3.57817	1.95379	0.00397575	0.00217088	2.48911	52.2714	47.8554	004t008	-0.901	-2.025	17.7748	3.14453	0.950412
4	NA	4	900	NA	NA	004m008_1531	30	225.406	167.538	14.3507	004m008	2	004m008_2	-	004m008_1469	004m008_1593	-0.479365	1.27781	-2.4743	1	2.82573	1.36476	0.0031397	0.00151641	2.48911	52.2714	48.1181	004t013	4.556	-9.402	8.0513	-2.43873	0.041463
4	NA	4	900	NA	NA	004m008_1532	30	235.037	172.163	2.98807	004m008	3	004m008_3	-	004m008_1470	004m008_1594	0.899883	0.443238	-6.61738	1	6.69298	1.00312	0.00743664	0.00111458	2.48911	52.2714	48.1103	004t008	-5.13	-14.058	19.4139	-6.6619	-0.770778
4	NA	4	900	NA	NA	004m008_1593	31	224.912	168.397	10.3054	004m008	2	004m008_2	-	004m008_1531	004m008_1657	-0.494261	0.859011	-4.0453	1	4.16493	0.991056	0.0046277	0.00110117	2.48911	52.2714	47.2449	004t013	-5.091	-8.427	12.0966	-3.25231	-0.988567
4	NA	4	900	NA	NA	004m008_1594	31	235.229	169.747	5.44511	004m008	3	004m008_3	-	004m008_1532	004m008_1658	0.192345	-2.41561	2.45704	1	3.45097	2.42326	0.00383441	0.00269251	2.48911	52.2714	46.288	004t008	-2.195	-11.309	16.9569	3.29113	2.2033
4	NA	4	900	NA	NA	004m008_1657	32	226.538	170.15	7.91588	004m008	2	004m008_2	-	004m008_1593	004m008_1721	1.62645	1.75337	-2.38952	1	3.38075	2.39158	0.00375639	0.00265731	2.48911	52.2714	49.0069	004t013	-8.496	-5.999	14.4861	-3.33151	-2.34179
4	NA	4	900	NA	NA	004m008_1658	32	235.439	172.414	5.14819	004m008	3	004m008_3	-	004m008_1594	004m008_1722	0.21019	2.66649	-0.29692	1	2.69119	2.67476	0.00299021	0.00297195	2.48911	52.2714	48.7489	004t008	-3.906	-12.112	17.2538	-1.7391	-2.65769
4	NA	4	900	NA	NA	004m008_1721	33	223.943	170.138	14.599	004m008	2	004m008_2	-	004m008_1657	004m008_1784	-2.59483	-0.0120941	6.68312	1	7.1692	2.59486	0.00796577	0.00288317	2.48911	52.2714	46.532	004t013	-6.994	-3.361	7.9802	6.66912	2.12665
4	NA	4	900	NA	NA	004m008_1722	33	235.573	175.55	2.82126	004m008	3	004m008_3	-	004m008_1658	004m008_1785	0.133792	3.13598	-2.32693	1	3.90729	3.13884	0.00434143	0.00348759	2.48911	52.2714	51.678	004t008	-3.111	-12.438	19.7278	-3.66865	-3.02568
4	NA	4	900	NA	NA	004m008_1784	34	224.109	167.979	20.6876	004m008	2	004m008_2	-	004m008_1721	004m008_1848	0.165845	-2.15854	6.0886	1	6.46203	2.1649	0.00718003	0.00240544	2.48911	52.2714	46.6312	004t013	-3.981	0.745	1.7144	4.91276	0.785463
4	NA	4	900	NA	NA	004m008_1785	34	237.764	176.851	2.9967	004m008	3	004m008_3	-	004m008_1722	004m008_1849	2.19106	1.30163	0.17544	1	2.55456	2.54853	0.0028384	0.0028317	2.48911	52.2714	52.1211	004t008	-2.249	-15.636	19.4053	-0.830711	-1.79438
4	NA	4	900	NA	NA	004m008_1848	35	224.99	170.599	18.3039	004m008	2	004m008_2	-	004m008_1784	004m008_1911	0.880946	2.61944	-2.3837	1	3.6496	2.76361	0.00405511	0.00307068	2.48911	52.2714	48.0603	004t013	-1.208	0.307	9.1155	-1.28289	-0.384079
4	NA	4	900	NA	NA	004m008_1849	35	239.873	178.064	3.64132	004m008	3	004m008_3	-	004m008_1785	004m008_1912	2.10926	1.21206	0.64462	1	2.51666	2.43271	0.00279629	0.00270301	2.48911	52.2714	52.9376	004t008	-3.796	-11.077	23.781	-0.447061	-1.50001
4	NA	4	900	NA	NA	004m008_1911	36	226.583	172.073	17.4038	004m008	2	004m008_2	-	004m008_1848	004m008_1974	1.5925	1.47382	-0.9001	1	2.34913	2.16984	0.00261014	0.00241094	2.48911	52.2714	50.1121	004t013	0.421	-0.293	9.9764	-1.05172	-1.18042
4	NA	4	900	NA	NA	004m008_1912	36	241.32	176.168	8.70847	004m008	3	004m008_3	-	004m008_1849	004m008_1975	1.44702	-1.8951	5.06715	1	5.60011	2.38438	0.00622235	0.00264931	2.48911	52.2714	51.156	004t008	-3.143	-11.305	18.6717	5.13067	1.32365
4	NA	4	900	NA	NA	004m008_1974	37	226.104	173.414	17.9999	004m008	2	004m008_2	-	004m008_1911	004m008_2038	-0.478907	1.34144	0.5961	1	1.54407	1.42437	0.00171564	0.00158263	2.48911	52.2714	50.1197	004t013	-0.589	1.695	9.4203	0.535785	-1.15936
4	NA	4	900	NA	NA	004m008_1975	37	242.755	176.965	4.67646	004m008	3	004m008_3	-	004m008_1912	004m008_2039	1.43516	0.796178	-4.03201	1	4.35324	1.64121	0.00483693	0.00182357	2.48911	52.2714	51.8872	004t008	-4.002	-17.704	17.7255	-4.02657	-1.15151
4	NA	4	900	NA	NA	004m008_2038	38	228.511	171.792	16.9261	004m008	2	004m008_2	-	004m008_1974	004m008_2103	2.40689	-1.62175	-1.0738	1	3.09455	2.90228	0.00343839	0.00322475	2.48911	52.2714	52.619	004t013	-8.318	-2.837	5.6559	-1.48931	-2.32193
4	NA	4	900	NA	NA	004m008_2039	38	244.382	175.703	8.24994	004m008	3	004m008_3	-	004m008_1975	004m008_2104	1.62676	-1.26207	3.57348	1	4.12419	2.05893	0.00458243	0.0022877	2.48911	52.2714	50.4822	004t008	-4.892	-15.569	14.3884	3.12081	0.872332
4	NA	4	900	NA	NA	004m008_2103	39	225.451	172.502	18.9792	004m008	2	004m008_2	-	004m008_2038	004m008_2169	-3.05941	0.709874	2.0531	1	3.75222	3.14069	0.00416913	0.00348965	2.48911	52.2714	49.9861	004t013	0.855	0.054	8.747	3.35335	2.66647
4	NA	4	900	NA	NA	004m008_2104	39	241.235	175.873	6.67139	004m008	3	004m008_3	-	004m008_2039	004m008_2170	-3.1468	0.169974	-1.57855	1	3.52463	3.15138	0.00391626	0.00350154	2.48911	52.2714	52.1479	004t008	-4.855	-6.992	20.9094	-0.458019	0.78114
4	NA	4	900	NA	NA	004m008_2169	40	225.166	171.669	16.3574	004m008	2	004m008_2	-	004m008_2103	004m008_2234	-0.285418	-0.833568	-2.6218	1	2.76589	0.881078	0.00307321	0.000978976	2.48911	52.2714	49.8621	004t013	0.986	-2.022	11.0228	-2.6422	-0.337392
4	NA	4	900	NA	NA	004m008_2170	40	237.425	173.986	4.43538	004m008	3	004m008_3	-	004m008_2104	004m008_2235	-3.81054	-1.88672	-2.23601	1	4.80413	4.25205	0.00533792	0.0047245	2.48911	52.2714	52.3594	004t008	-1.562	-15.829	18.2083	-0.667158	3.7231
4	NA	4	900	NA	NA	004m008_2234	41	223.214	171.853	16.8528	004m008	2	004m008_2	-	004m008_2169	004m008_2299	-1.95187	0.184569	0.4954	1	2.0222	1.96058	0.00224689	0.00217842	2.48911	52.2714	47.9036	004t013	-1.314	-1.981	10.5274	0.281151	-1.0214
4	NA	4	900	NA	NA	004m008_2235	41	235.429	173.531	10.5516	004m008	3	004m008_3	-	004m008_2170	004m008_2300	-1.99548	-0.45475	6.11622	1	6.44956	2.04664	0.00716618	0.00227405	2.48911	52.2714	53.427	004t008	-2.217	-6.608	16.8286	5.03288	0.648514
4	NA	4	900	NA	NA	004m008_2299	42	222.647	171.143	20.4072	004m008	2	004m008_2	-	004m008_2234	004m008_2363	-0.567482	-0.710198	3.5544	1	3.66881	0.909075	0.00407646	0.00101008	2.48911	52.2714	47.1681	004t013	-3.789	-1.739	2.0697	3.66656	0.905518
4	NA	4	900	NA	NA	004m008_2300	42	236.199	173.917	10.5955	004m008	3	004m008_3	-	004m008_2235	004m008_2364	0.770107	0.385451	0.0439	1	0.862302	0.861184	0.000958113	0.000956871	2.48911	52.2714	53.9184	004t008	-4.707	-13.617	11.8065	-0.193008	-0.610387
4	NA	4	900	NA	NA	004m008_2363	43	222.079	169.649	20.3095	004m008	2	004m008_2	-	004m008_2299	004m008_2427	-0.567384	-1.49419	-0.0977	1	1.60127	1.59829	0.00177919	0.00177587	2.48911	52.2714	46.338	004t013	-4.19	-2.294	2.0925	0.97669	1.13893
4	NA	4	900	NA	NA	004m008_2364	43	236.961	172.052	14.6177	004m008	3	004m008_3	-	004m008_2300	004m008_2428	0.761404	-1.8644	4.0222	1	4.4982	2.01389	0.004998	0.00223765	2.48911	52.2714	52.4264	004t008	-3.733	-8.858	13.0712	3.71993	1.51335
4	NA	4	900	NA	NA	004m008_2427	44	221.513	169.881	20.8297	004m008	2	004m008_2	-	004m008_2363	004m008_2490	-0.566248	0.232148	0.5202	1	0.803205	0.611988	0.00089245	0.000679987	2.48911	52.2714	46.067	004t013	-4.662	-1.026	1.5723	0.561554	0.385196
4	NA	4	900	NA	NA	004m008_2428	44	235.597	172.102	15.1131	004m008	3	004m008_3	-	004m008_2364	004m008_2491	-1.36409	0.0496857	0.4954	1	1.45211	1.36499	0.00161346	0.00151666	2.48911	52.2714	53.4886	004t008	-4.292	-8.538	12.2672	0.685818	0.483959
4	NA	4	900	NA	NA	004m008_2490	45	217.464	170.809	19.2672	004m008	2	004m008_2	-	004m008_2427	004m008_2553	-4.04869	0.927685	-1.5625	1	4.43778	4.15361	0.00493087	0.00461513	2.48911	52.2714	42.4858	004t013	-2.985	0.514	3.4911	3.07739	3.75468
4	NA	4	900	NA	NA	004m008_2491	45	233.487	167.914	14.8181	004m008	3	004m008_3	-	004m008_2428	004m008_2554	-2.11012	-4.18811	-0.295	1	4.69893	4.68966	0.00522103	0.00521073	2.48911	52.2714	51.4541	004t008	-5.149	-10.352	7.7183	2.64925	4.68966
4	NA	4	900	NA	NA	004m008_2553	46	217.564	169.65	20.2304	004m008	2	004m008_2	-	004m008_2490	004m008_2615	0.100156	-1.1588	0.9632	1	1.51016	1.16312	0.00167796	0.00129235	2.48911	52.2714	42.6996	004t013	-2.325	-3.45	2.6273	0.533985	-0.295347
4	NA	4	900	NA	NA	004m008_2554	46	232.057	161.88	22.6579	004m008	3	004m008_3	-	004m008_2491	004m008_2616	-1.42927	-6.0334	7.8398	1	9.99536	6.20038	0.011106	0.00688931	2.48911	52.2714	47.9363	004t008	-1.372	0.807	5.1552	9.37511	6.03858
4	NA	4	900	NA	NA	004m008_2615	47	217.078	168.424	19.6182	004m008	2	004m008_2	-	004m008_2553	004m008_2677	-0.48634	-1.22555	-0.6122	1	1.45372	1.31852	0.00161524	0.00146503	2.48911	52.2714	42.4117	004t013	-2.219	-0.426	2.7838	0.76222	1.2881
4	NA	4	900	NA	NA	004m008_2616	47	230.716	161.809	23.643	004m008	3	004m008_3	-	004m008_2554	004m008_2678	-1.3413	-0.0712736	0.9851	1	1.66571	1.34319	0.00185079	0.00149244	2.48911	52.2714	49.5422	004t008	1.42	1.338	3.9173	1.27168	1.12
4	NA	4	900	NA	NA	004m008_2677	48	216.68	167.608	17.9961	004m008	2	004m008_2	-	004m008_2615	004m008_2739	-0.397678	-0.816231	-1.6221	1	1.85892	0.907954	0.00206547	0.00100884	2.48911	52.2714	42.1803	004t013	0.416	1.483	4.4059	-0.916343	0.544435
4	NA	4	900	NA	NA	004m008_2678	48	231.56	164.969	21.775	004m008	3	004m008_3	-	004m008_2616	004m008_2740	0.84362	3.16042	-1.868	1	3.76688	3.27108	0.00418542	0.00363453	2.48911	52.2714	52.1353	004t008	-1.012	-1.034	5.6052	-0.432086	2.78135
4	NA	4	900	NA	NA	004m008_2739	49	215.597	168.934	18.5528	004m008	2	004m008_2	end	004m008_2677	NA	-1.08381	1.32597	0.5567	1	1.80076	1.71255	0.00200085	0.00190283	2.48911	52.2714	41.4996	004t013	-0.679	-0.392	3.9447	0.850225	0.983967
4	NA	4	900	NA	NA	004m008_2740	49	231.023	164.176	23.7539	004m008	3	004m008_3	end	004m008_2678	NA	-0.536201	-0.793828	1.9789	1	2.19857	0.957953	0.00244286	0.00106439	2.48911	52.2714	52.658	004t008	-1.76	0.056	4.327	2.15163	0.942377
4	NA	4	900	NA	NA	004m009_9	1	207.487	184.027	17.4238	004m009	1	004m009_1	track_start	NA	004m009_42	NA	NA	NA	NA	NA	NA	NA	NA	2.48911	52.2714	31.5274	004t009	-2.082	-2.249	0	NA	NA
4	NA	4	900	NA	NA	004m009_42	2	209.788	183.235	17.4238	004m009	1	004m009_1	-	004m009_9	004m009_77	2.30112	-0.791785	0	1	2.43353	2.43353	0.00270392	0.00270392	2.48911	52.2714	33.1262	004t009	3.182	-1.769	0	-0.9822	-0.9822
4	NA	4	900	NA	NA	004m009_77	3	206.314	184.496	12.4456	004m009	1	004m009_1	-	004m009_42	004m009_113	-3.4737	1.26128	-4.9782	1	6.19999	3.69559	0.00688888	0.00410622	2.48911	52.2714	31.8078	004t009	1.705	-0.244	4.9782	-3.64892	-3.64892
4	NA	4	900	NA	NA	004m009_113	4	203.937	188.254	12.4456	004m009	1	004m009_1	-	004m009_77	004m009_150	-2.37769	3.75764	0	1	4.44671	4.44671	0.00494079	0.00494079	2.48911	52.2714	33.5144	004t009	1.045	-0.825	4.9782	-0.943636	-2.88604
4	NA	4	900	NA	NA	004m009_150	5	205.029	190.037	17.4238	004m009	1	004m009_1	-	004m009_113	004m009_191	1.09262	1.78282	4.9782	1	5.39951	2.091	0.00599946	0.00232333	2.48911	52.2714	35.5594	004t009	0.631	0.052	0	4.74532	-0.247138
4	NA	4	900	NA	NA	004m009_191	6	204.754	189.76	17.4238	004m009	1	004m009_1	-	004m009_150	004m009_232	-0.275017	-0.276665	0	1	0.3901	0.3901	0.000433444	0.000433444	2.48911	52.2714	35.1557	004t009	-1.604	0.349	0	-0.296811	-0.296811
4	NA	4	900	NA	NA	004m009_232	7	204.484	190.806	17.4238	004m009	1	004m009_1	-	004m009_191	004m009_277	-0.270085	1.04591	0	1	1.08022	1.08022	0.00120024	0.00120024	2.48911	52.2714	35.7771	004t009	0.828	0.634	0	0.486277	0.486277
4	NA	4	900	NA	NA	004m009_277	8	203.846	189.955	17.4238	004m009	1	004m009_1	-	004m009_232	004m009_325	-0.63796	-0.851458	0	1	1.06394	1.06394	0.00118216	0.00118216	2.48911	52.2714	34.4466	004t009	1.75	0.357	0.2131	-1.02417	-1.02417
4	NA	4	900	NA	NA	004m009_325	9	204.041	187.257	17.4238	004m009	1	004m009_1	-	004m009_277	004m009_375	0.194683	-2.69737	0	1	2.70439	2.70439	0.00300487	0.00300487	2.48911	52.2714	32.2622	004t009	0.874	4.529	0	-0.345951	-0.348405
4	NA	4	900	NA	NA	004m009_375	10	203.377	186.365	17.4238	004m009	1	004m009_1	-	004m009_325	004m009_426	-0.664003	-0.89207	0	1	1.11206	1.11206	0.00123563	0.00123563	2.48911	52.2714	30.9438	004t009	1.1	3.577	0	-1.00173	-1.00173
4	NA	4	900	NA	NA	004m009_426	11	202.914	184.984	17.4238	004m009	1	004m009_1	-	004m009_375	004m009_479	-0.463362	-1.38146	0	1	1.4571	1.4571	0.001619	0.001619	2.48911	52.2714	29.6408	004t009	-0.23	4.889	0.1341	-1.45663	-1.45663
4	NA	4	900	NA	NA	004m009_479	12	204.144	186.398	12.4456	004m009	1	004m009_1	-	004m009_426	004m009_534	1.23001	1.41403	-4.9782	1	5.31929	1.87414	0.00591033	0.00208238	2.48911	52.2714	31.5415	004t009	-0.685	7.949	5.1155	1.21781	1.35466
4	NA	4	900	NA	NA	004m009_534	13	203.69	185.584	12.4456	004m009	1	004m009_1	-	004m009_479	004m009_589	-0.453346	-0.813874	0	1	0.931619	0.931619	0.00103513	0.00103513	2.48911	52.2714	30.651	004t009	1.373	0.083	9.9564	-0.649844	-0.771946
4	NA	4	900	NA	NA	004m009_589	14	203.5	185.529	12.4456	004m009	1	004m009_1	-	004m009_534	004m009_646	-0.190206	-0.0553723	0	1	0.198102	0.198102	0.000220113	0.000220113	2.48911	52.2714	30.6634	004t009	0.997	-1.219	9.9564	-0.0264401	-0.1932
4	NA	4	900	NA	NA	004m009_646	15	198.18	189.47	17.4238	004m009	1	004m009_1	-	004m009_589	004m009_703	-5.31978	3.94169	4.9782	1	8.28368	6.62094	0.00920409	0.0073566	2.48911	52.2714	30.9045	004t009	-2.559	0.05	5.1724	3.91424	-6.41909
4	NA	4	900	NA	NA	004m009_703	16	197.81	189.22	17.4238	004m009	1	004m009_1	-	004m009_646	004m009_760	-0.369941	-0.250234	0	1	0.446624	0.446624	0.000496249	0.000496249	2.48911	52.2714	30.6783	004t009	-1.725	-1.632	5.1664	0.161872	0.364982
4	NA	4	900	NA	NA	004m009_760	17	196.16	191.083	17.4238	004m009	1	004m009_1	-	004m009_703	004m009_817	-1.65016	1.86327	0	1	2.48893	2.48893	0.00276548	0.00276548	2.48911	52.2714	31.4104	004t009	1.042	-0.119	4.9782	-0.0341782	-0.0818378
4	NA	4	900	NA	NA	004m009_817	18	195.2	191.668	17.4238	004m009	1	004m009_1	-	004m009_760	004m009_874	-0.960262	0.58495	0	1	1.1244	1.1244	0.00124933	0.00124933	2.48911	52.2714	31.3937	004t009	1.512	-1.464	5.6885	-0.21036	-1.02043
4	NA	4	900	NA	NA	004m009_874	19	195.486	192.972	17.4238	004m009	1	004m009_1	-	004m009_817	004m009_932	0.28644	1.30405	0	1	1.33514	1.33514	0.00148348	0.00148348	2.48911	52.2714	32.5491	004t009	0.315	-0.058	4.9782	-0.243354	-0.701326
4	NA	4	900	NA	NA	004m009_932	20	193.325	192.499	12.4456	004m009	1	004m009_1	-	004m009_874	004m009_988	-2.16118	-0.473353	-4.9782	1	5.44768	2.21241	0.00605298	0.00245824	2.48911	52.2714	75.4752	004t012	2.755	0.476	10.0911	-5.09889	-2.03974
4	NA	4	900	NA	NA	004m009_988	21	194.016	194.8	17.4238	004m009	1	004m009_1	-	004m009_932	004m009_1045	0.691233	2.30059	4.9782	1	5.52747	2.40219	0.00614164	0.0026691	2.48911	52.2714	76.6714	004t012	1.7	-1.166	5.7248	5.08392	1.07283
4	NA	4	900	NA	NA	004m009_1045	22	194.778	194.75	12.4456	004m009	1	004m009_1	-	004m009_988	004m009_1102	0.76161	-0.0500075	-4.9782	1	5.03637	0.76325	0.00559597	0.000848055	2.48911	52.2714	32.4053	004t013	1.393	-2.367	9.9564	-4.46142	0.656358
4	NA	4	900	NA	NA	004m009_1102	23	194.607	196.233	12.4456	004m009	1	004m009_1	-	004m009_1045	004m009_1159	-0.17101	1.48295	0	1	1.49277	1.49277	0.00165864	0.00165864	2.48911	52.2714	33.8848	004t013	4.356	-0.326	9.9564	-0.362921	-1.36478
4	NA	4	900	NA	NA	004m009_1159	24	197.823	197.064	12.4456	004m009	1	004m009_1	-	004m009_1102	004m009_1218	3.21626	0.831046	0	1	3.32189	3.32189	0.00369099	0.00369099	2.48911	52.2714	35.9289	004t013	1.413	-0.79	10.3965	1.26366	3.14526
4	NA	4	900	NA	NA	004m009_1218	25	197.875	197.798	12.4456	004m009	1	004m009_1	-	004m009_1159	004m009_1280	0.0513081	0.734199	0	1	0.73599	0.73599	0.000817767	0.000817767	2.48911	52.2714	36.8226	004t013	4.351	-3.627	9.9564	-0.0482351	-0.313506
4	NA	4	900	NA	NA	004m009_1280	26	195.317	198.643	12.4456	004m009	1	004m009_1	-	004m009_1218	004m009_1343	-2.55752	0.845208	0	1	2.69357	2.69357	0.00299285	0.00299285	2.48911	52.2714	36.8908	004t013	4.31	-7.115	10.0567	-1.23906	-2.50568
4	NA	4	900	NA	NA	004m009_1343	27	197.095	199.058	7.46734	004m009	1	004m009_1	-	004m009_1280	004m009_1408	1.77819	0.415354	-4.97826	1	5.3026	1.82605	0.00589177	0.00202895	2.48911	52.2714	37.9253	004t013	5.25	-8.303	14.9347	-3.47522	0.566048
4	NA	4	900	NA	NA	004m009_1408	28	195.778	198.323	7.46734	004m009	1	004m009_1	-	004m009_1343	004m009_1471	-1.31693	-0.735433	0	1	1.50836	1.50836	0.00167596	0.00167596	2.48911	52.2714	36.8707	004t013	6.376	-10.388	14.9697	-0.0451762	-0.0822069
4	NA	4	900	NA	NA	004m009_1471	29	193.775	196.034	17.4238	004m009	1	004m009_1	-	004m009_1408	004m009_1533	-2.00285	-2.28916	9.95646	1	10.4107	3.04165	0.0115674	0.00337961	2.48911	52.2714	34.0941	004t013	5.082	-1.84	10.0646	8.29114	0.903264
4	NA	4	900	NA	NA	004m009_1533	30	192.725	195.617	17.4238	004m009	1	004m009_1	-	004m009_1471	004m009_1595	-1.0506	-0.416761	0	1	1.13024	1.13024	0.00125583	0.00125583	2.48911	52.2714	33.5636	004t013	6.165	-1.524	9.9686	-0.400236	-0.845965
4	NA	4	900	NA	NA	004m009_1595	31	193.047	193.384	17.4238	004m009	1	004m009_1	-	004m009_1533	004m009_1659	0.322235	-2.23305	0	1	2.25618	2.25618	0.00250687	0.00250687	2.48911	52.2714	31.6037	004t013	5.866	-1.702	9.9564	0.456001	0.848702
4	NA	4	900	NA	NA	004m009_1659	32	193.144	193.889	17.4238	004m009	1	004m009_1	-	004m009_1595	004m009_1723	0.0966739	0.505245	0	1	0.514411	0.514411	0.000571568	0.000571568	2.48911	52.2714	32.628	004t013	7.942	0.619	10.007	-0.0250705	-0.047944
4	NA	4	900	NA	NA	004m009_1723	33	193.971	192.352	22.402	004m009	1	004m009_1	-	004m009_1659	004m009_1786	0.826957	-1.53752	4.9782	1	5.27544	1.7458	0.0058616	0.00193978	2.48911	52.2714	31.8288	004t013	7.752	-0.728	5.1166	4.33388	0.704984
4	NA	4	900	NA	NA	004m009_1786	34	197.003	191.855	27.3802	004m009	1	004m009_1	-	004m009_1723	004m009_1850	3.03178	-0.49634	4.9782	1	5.84983	3.07214	0.00649981	0.00341349	2.48911	52.2714	32.7991	004t013	0.948	-2.191	5.2194	5.29528	3.0649
4	NA	4	900	NA	NA	004m009_1850	35	196.426	190.884	27.3802	004m009	1	004m009_1	-	004m009_1786	004m009_1913	-0.576196	-0.971064	0	1	1.12914	1.12914	0.00125461	0.00125461	2.48911	52.2714	31.9393	004t013	1.862	-1.444	5.1933	0.275526	0.662409
4	NA	4	900	NA	NA	004m009_1913	36	197.394	192.084	22.402	004m009	1	004m009_1	-	004m009_1850	004m009_1976	0.967371	1.19979	-4.9782	1	5.21131	1.54121	0.00579035	0.00171245	2.48911	52.2714	33.5562	004t013	2.401	0.807	9.9698	-4.52134	0.0291742
4	NA	4	900	NA	NA	004m009_1976	37	195.283	192.871	22.402	004m009	1	004m009_1	-	004m009_1913	004m009_2040	-2.111	0.787067	0	1	2.25295	2.25295	0.00250328	0.00250328	2.48911	52.2714	33.7059	004t013	5.04	-2.101	10.3364	-0.430985	-1.75024
4	NA	4	900	NA	NA	004m009_2040	38	195.213	192.958	27.3802	004m009	1	004m009_1	-	004m009_1976	004m009_2105	-0.069835	0.0866012	4.9782	1	4.97944	0.111251	0.00553271	0.000123612	2.48911	52.2714	34.1635	004t013	5.751	-0.659	5.1899	4.35608	-0.0977802
4	NA	4	900	NA	NA	004m009_2105	39	194.112	193.43	27.3802	004m009	1	004m009_1	-	004m009_2040	004m009_2171	-1.1008	0.472161	0	1	1.19778	1.19778	0.00133087	0.00133087	2.48911	52.2714	34.7546	004t013	6.796	-4.363	4.9783	-0.854306	-1.14739
4	NA	4	900	NA	NA	004m009_2171	40	193.908	193.337	27.3802	004m009	1	004m009_1	-	004m009_2105	004m009_2236	-0.204034	-0.0928384	0	1	0.224163	0.224163	0.00024907	0.00024907	2.48911	52.2714	35.0827	004t013	4.902	0.224	10.1131	-0.103463	-0.121541
4	NA	4	900	NA	NA	004m009_2236	41	191.614	192.513	27.3802	004m009	1	004m009_1	-	004m009_2171	004m009_2301	-2.29412	-0.823991	0	1	2.43761	2.43761	0.00270846	0.00270846	2.48911	52.2714	33.9116	004t013	6.352	0.708	10.1662	-1.01687	-2.32934
4	NA	4	900	NA	NA	004m009_2301	42	190.469	193.332	27.3802	004m009	1	004m009_1	-	004m009_2236	004m009_2365	-1.145	0.819176	0	1	1.40786	1.40786	0.00156429	0.00156429	2.48911	52.2714	34.6684	004t013	7.379	-2.254	9.9565	-0.557365	-1.0472
4	NA	4	900	NA	NA	004m009_2365	43	190.892	192.779	22.402	004m009	1	004m009_1	-	004m009_2301	004m009_2430	0.42271	-0.552787	-4.9782	1	5.0266	0.695886	0.00558511	0.000773206	2.48911	52.2714	34.3776	004t013	7.147	-1.237	14.9815	-3.58843	0.565759
4	NA	4	900	NA	NA	004m009_2430	44	191.648	188.998	22.402	004m009	1	004m009_1	-	004m009_2365	004m009_2492	0.756108	-3.78155	0	1	3.8564	3.8564	0.00428489	0.00428489	2.48911	52.2714	31.0358	004t013	9.404	-7.753	9.9565	0.60569	1.38995
4	NA	4	900	NA	NA	004m009_2492	45	191.702	189.751	22.402	004m009	1	004m009_1	-	004m009_2430	004m009_2555	0.0539231	0.753397	0	1	0.755324	0.755324	0.000839249	0.000839249	2.48911	52.2714	32.0238	004t013	8.626	-9.012	9.9714	-0.33893	-0.437647
4	NA	4	900	NA	NA	004m009_2555	46	191.2	188.78	27.3802	004m009	1	004m009_1	-	004m009_2492	004m009_2617	-0.502117	-0.970807	4.9782	1	5.09677	1.09297	0.00566308	0.00121441	2.48911	52.2714	31.1977	004t013	8.113	0.567	10.124	3.38485	0.354122
4	NA	4	900	NA	NA	004m009_2617	47	193.466	187.667	27.3802	004m009	1	004m009_1	-	004m009_2555	004m009_2679	2.26649	-1.11331	0	1	2.52516	2.52516	0.00280574	0.00280574	2.48911	52.2714	31.0762	004t013	6.336	1.028	10.3825	1.36738	2.18336
4	NA	4	900	NA	NA	004m009_2679	48	195.223	188.206	22.402	004m009	1	004m009_1	-	004m009_2617	004m009_2741	1.75684	0.538796	-4.9782	1	5.30653	1.8376	0.00589614	0.00204178	2.48911	52.2714	32.4385	004t013	10.397	-3.829	9.9565	-3.27703	1.82045
4	NA	4	900	NA	NA	004m009_2741	49	197.358	190.169	17.4238	004m009	1	004m009_1	end	004m009_2679	NA	2.13475	1.96321	-4.9782	1	5.76141	2.90023	0.00640156	0.00322247	2.48911	52.2714	35.3675	004t013	7.378	-6.108	15.3459	-2.34208	1.32475
4	NA	4	900	NA	NA	004m010_10	1	193.115	236.177	2.48911	004m010	1	004m010_1	track_start	NA	004m010_43	NA	NA	NA	NA	NA	NA	NA	NA	2.48911	52.2714	20.4489	004t005	3.104	2.035	15.0114	NA	NA
4	NA	4	900	NA	NA	004m010_43	2	195.231	234.16	2.48911	004m010	1	004m010_1	-	004m010_10	004m010_79	2.11573	-2.01707	0	1	2.92316	2.92316	0.00324796	0.00324796	2.48911	52.2714	23.9501	004t005	1.773	0.634	15.2738	0.159247	0.663459
4	NA	4	900	NA	NA	004m010_79	3	193.601	234.734	2.48911	004m010	1	004m010_1	-	004m010_43	004m010_115	-1.62975	0.574349	0	1	1.72799	1.72799	0.00191999	0.00191999	2.48911	52.2714	23.4761	004t005	0.681	-0.041	15.3707	-0.1641	-1.3412
4	NA	4	900	NA	NA	004m010_115	4	189.708	235.218	2.48911	004m010	1	004m010_1	-	004m010_79	004m010_152	-3.89274	0.483939	0	1	3.9227	3.9227	0.00435856	0.00435856	2.48911	52.2714	22.3367	004t005	2.007	-1.176	15.3289	-0.173588	-3.91478
4	NA	4	900	NA	NA	004m010_152	5	186.982	237.333	2.48911	004m010	1	004m010_1	-	004m010_115	004m010_193	-2.72582	2.11428	0	1	3.44968	3.44968	0.00383298	0.00383298	2.48911	52.2714	19.6762	004t005	4.495	-2.052	14.9347	-0.513217	-3.42071
4	NA	4	900	NA	NA	004m010_193	6	188.615	238.809	2.48911	004m010	1	004m010_1	-	004m010_152	004m010_234	1.63281	1.4767	0	1	2.20153	2.20153	0.00244614	0.00244614	2.48911	52.2714	18.4834	004t005	4.356	1.129	15.0055	0.273938	0.872107
4	NA	4	900	NA	NA	004m010_234	7	189.847	238.946	7.46734	004m010	1	004m010_1	-	004m010_193	004m010_279	1.23196	0.136573	4.97823	1	5.13022	1.23951	0.00570024	0.00137723	2.48911	52.2714	18.6756	004t005	3.006	1.174	9.95646	5.12083	1.22682
4	NA	4	900	NA	NA	004m010_279	8	195	239.869	2.48911	004m010	1	004m010_1	-	004m010_234	004m010_329	5.15296	0.923027	-4.97823	1	7.22411	5.23498	0.00802679	0.00581664	2.48911	52.2714	20.4869	004t005	-0.463	1.781	14.9897	-3.1522	5.13567
4	NA	4	900	NA	NA	004m010_329	9	198.347	235.72	2.48911	004m010	1	004m010_1	-	004m010_279	004m010_379	3.3469	-4.14879	0	1	5.3305	5.3305	0.00592277	0.00592277	2.48911	52.2714	26.4577	004t005	0.543	1.672	14.9347	-0.591874	-4.85742
4	NA	4	900	NA	NA	004m010_379	10	198.317	237.85	7.46734	004m010	1	004m010_1	-	004m010_329	004m010_430	-0.029646	2.12972	4.97823	1	5.41473	2.12992	0.00601637	0.00236658	2.48911	52.2714	25.3444	004t005	2.337	2.193	9.95646	5.17982	2.01642
4	NA	4	900	NA	NA	004m010_430	11	198.573	237.345	7.46734	004m010	1	004m010_1	-	004m010_379	004m010_483	0.255667	-0.504932	0	1	0.56597	0.56597	0.000628855	0.000628855	2.48911	52.2714	26.4204	004t005	0.786	1.773	10.2305	-0.0487421	-0.15908
4	NA	4	900	NA	NA	004m010_483	12	197.331	239.795	12.4456	004m010	1	004m010_1	-	004m010_430	004m010_538	-1.24197	2.44972	4.97826	1	5.68566	2.74656	0.0063174	0.00305174	2.48911	52.2714	24.1948	004t005	0.555	-1.917	4.9782	5.21452	1.73618
4	NA	4	900	NA	NA	004m010_538	13	195.986	239.822	12.4456	004m010	1	004m010_1	-	004m010_483	004m010_593	-1.34477	0.0278871	0	1	1.34506	1.34506	0.00149452	0.00149452	2.48911	52.2714	23.8083	004t005	-0.388	1.992	4.9782	-0.149125	-0.400762
4	NA	4	900	NA	NA	004m010_593	14	198.549	239.867	7.46734	004m010	1	004m010_1	-	004m010_538	004m010_650	2.56221	0.0445459	-4.97826	1	5.59911	2.5626	0.00622123	0.00284733	2.48911	52.2714	25.6214	004t005	0.994	-3.059	9.95646	-4.77833	-0.446135
4	NA	4	900	NA	NA	004m010_650	15	199.101	238.601	7.46734	004m010	1	004m010_1	-	004m010_593	004m010_706	0.552117	-1.26623	0	1	1.38137	1.38137	0.00153485	0.00153485	2.48911	52.2714	27.1832	004t005	1.995	1.26	9.95646	0.422648	1.37488
4	NA	4	900	NA	NA	004m010_706	16	199.285	237.695	7.46734	004m010	1	004m010_1	-	004m010_650	004m010_764	0.184683	-0.9056	0	1	0.92424	0.92424	0.00102693	0.00102693	2.48911	52.2714	28.245	004t005	0.935	0.98	9.95646	-0.0755078	-0.327437
4	NA	4	900	NA	NA	004m010_764	17	201.934	242.357	7.46734	004m010	1	004m010_1	-	004m010_706	004m010_821	2.64869	4.66211	0	1	5.36198	5.36198	0.00595776	0.00595776	2.48911	52.2714	27.0999	004t005	-0.008	-3.159	9.95646	0.701162	5.20154
4	NA	4	900	NA	NA	004m010_821	18	201.661	242.202	7.46734	004m010	1	004m010_1	-	004m010_764	004m010_878	-0.273513	-0.15501	0	1	0.314384	0.314384	0.000349316	0.000349316	2.48911	52.2714	27.396	004t005	2.81	-0.629	9.95746	0.0470882	0.155702
4	NA	4	900	NA	NA	004m010_878	19	201.283	240.887	12.4456	004m010	1	004m010_1	-	004m010_821	004m010_936	-0.377346	-1.31515	4.97826	1	5.16286	1.36821	0.00573651	0.00152023	2.48911	52.2714	28.489	004t005	-0.825	0.413	4.9782	4.75982	-0.0809559
4	NA	4	900	NA	NA	004m010_936	20	201.322	240.4	12.4456	004m010	1	004m010_1	-	004m010_878	004m010_992	0.0389633	-0.487529	0	1	0.489084	0.489084	0.000543426	0.000543426	2.48911	52.2714	29.1038	004t005	-1.152	0.372	5.1329	-0.046118	-0.253082
4	NA	4	900	NA	NA	004m010_992	21	205.234	240.738	12.4456	004m010	1	004m010_1	-	004m010_936	004m010_1049	3.91142	0.338625	0	1	3.92605	3.92605	0.00436228	0.00436228	2.48911	52.2714	32.1119	004t005	0.835	-0.061	9.9564	-0.830531	-3.61811
4	NA	4	900	NA	NA	004m010_1049	22	207.306	240.998	17.4238	004m010	1	004m010_1	-	004m010_992	004m010_1106	2.0725	0.259805	4.9782	1	5.39863	2.08872	0.00599848	0.0023208	2.48911	52.2714	33.7572	004t005	0.113	0.607	4.9782	5.13231	2.04806
4	NA	4	900	NA	NA	004m010_1106	23	209.278	241.568	17.4238	004m010	1	004m010_1	-	004m010_1049	004m010_1163	1.97192	0.569755	0	1	2.05258	2.05258	0.00228065	0.00228065	2.48911	52.2714	35.3337	004t005	-2.497	-1.967	4.9782	0.113363	0.921027
4	NA	4	900	NA	NA	004m010_1163	24	208.14	242.707	17.4238	004m010	1	004m010_1	-	004m010_1106	004m010_1222	-1.1378	1.13903	0	1	1.60996	1.60996	0.00178885	0.00178885	2.48911	52.2714	34.0151	004t005	-0.286	-1.571	5.5937	0.101689	0.188954
4	NA	4	900	NA	NA	004m010_1222	25	210.895	242.92	17.4238	004m010	1	004m010_1	-	004m010_1163	004m010_1284	2.75468	0.212753	0	1	2.76288	2.76288	0.00306987	0.00306987	2.48911	52.2714	36.613	004t005	-0.936	-1.961	4.9782	-0.19289	-0.702692
4	NA	4	900	NA	NA	004m010_1284	26	212.169	243.205	17.4238	004m010	1	004m010_1	-	004m010_1222	004m010_1347	1.27367	0.285883	0	1	1.30536	1.30536	0.0014504	0.0014504	2.48911	52.2714	38.1854	004t005	-1.293	-0.028	4.9782	-0.322689	-0.806641
4	NA	4	900	NA	NA	004m010_1347	27	214.337	243.74	17.4238	004m010	1	004m010_1	-	004m010_1284	004m010_1412	2.16837	0.534218	0	1	2.23321	2.23321	0.00248134	0.00248134	2.48911	52.2714	40.5094	004t005	0.302	-0.725	4.9782	-0.548009	-2.17943
4	NA	4	900	NA	NA	004m010_1412	28	213.812	245.007	17.4238	004m010	1	004m010_1	-	004m010_1347	004m010_1475	-0.525153	1.26786	0	1	1.37232	1.37232	0.0015248	0.0015248	2.48911	52.2714	40.0902	004t005	-1.47	0.551	4.9782	-0.213858	-1.37231
4	NA	4	900	NA	NA	004m010_1475	29	212.782	245.333	17.4238	004m010	1	004m010_1	-	004m010_1412	004m010_1537	-1.02961	0.325079	0	1	1.07971	1.07971	0.00119968	0.00119968	2.48911	52.2714	39.0511	004t005	-0.339	1.952	5.1782	0.324271	1.07821
4	NA	4	900	NA	NA	004m010_1537	30	212.69	246.113	17.4238	004m010	1	004m010_1	-	004m010_1475	004m010_1599	-0.0923065	0.780095	0	1	0.785537	0.785537	0.000872819	0.000872819	2.48911	52.2714	38.6131	004t005	0.713	-0.201	5.0635	0.280296	0.784384
4	NA	4	900	NA	NA	004m010_1599	31	212.223	247.924	12.4456	004m010	1	004m010_1	-	004m010_1537	004m010_1663	-0.467268	1.81169	-4.9782	1	5.31818	1.87098	0.00590909	0.00207886	2.48911	52.2714	37.4433	004t005	-2.247	-0.767	9.9564	-5.06203	-0.941307
4	NA	4	900	NA	NA	004m010_1663	32	211.268	248.979	17.4238	004m010	1	004m010_1	-	004m010_1599	004m010_1727	-0.954151	1.05477	4.9782	1	5.17739	1.4223	0.00575266	0.00158034	2.48911	52.2714	36.4255	004t005	1.582	-0.725	4.9782	4.97284	0.562258
4	NA	4	900	NA	NA	004m010_1727	33	211.822	251.144	12.4456	004m010	1	004m010_1	-	004m010_1663	004m010_1790	0.553487	2.16472	-4.9782	1	5.45663	2.23436	0.00606292	0.00248262	2.48911	52.2714	36.5124	004t005	0.592	-1.338	9.9564	-4.83091	-0.398689
4	NA	4	900	NA	NA	004m010_1790	34	212.34	251.572	12.4456	004m010	1	004m010_1	-	004m010_1727	004m010_1854	0.518293	0.428624	0	1	0.672567	0.672567	0.000747296	0.000747296	2.48911	52.2714	37.2237	004t005	-6.042	-5.209	4.9782	-0.0264991	-0.182261
4	NA	4	900	NA	NA	004m010_1854	35	212.062	251.929	12.4456	004m010	1	004m010_1	-	004m010_1790	004m010_1917	-0.277696	0.35699	0	1	0.45228	0.45228	0.000502533	0.000502533	2.48911	52.2714	36.9958	004t005	-1.27	-2.717	9.9564	-0.0193256	-0.0227798
4	NA	4	900	NA	NA	004m010_1917	36	214.699	252.07	7.46734	004m010	1	004m010_1	-	004m010_1854	004m010_1980	2.63654	0.140281	-4.97826	1	5.63508	2.64027	0.0062612	0.00293363	2.48911	52.2714	39.5909	004t005	-8.352	-7.006	10.6877	-5.12536	-1.24353
4	NA	4	900	NA	NA	004m010_1980	37	213.699	251.445	7.46734	004m010	1	004m010_1	-	004m010_1917	004m010_2044	-0.999649	-0.624648	0	1	1.17876	1.17876	0.00130974	0.00130974	2.48911	52.2714	39.0077	004t005	-5.393	-5.296	9.95646	0.833548	1.16732
4	NA	4	900	NA	NA	004m010_2044	38	213.943	251.456	7.46734	004m010	1	004m010_1	-	004m010_1980	004m010_2109	0.244013	0.0111696	0	1	0.244268	0.244268	0.000271409	0.000271409	2.48911	52.2714	39.6308	004t005	-7.052	-5.275	9.95646	-0.110004	-0.181928
4	NA	4	900	NA	NA	004m010_2109	39	213.571	252.502	7.46734	004m010	1	004m010_1	-	004m010_2044	004m010_2175	-0.372079	1.04606	0	1	1.11027	1.11027	0.00123363	0.00123363	2.48911	52.2714	39.209	004t005	-6.299	-4.795	9.95646	-0.217725	-0.328627
4	NA	4	900	NA	NA	004m010_2175	40	215.007	253.158	7.46734	004m010	1	004m010_1	-	004m010_2109	004m010_2240	1.43548	0.656176	0	1	1.57834	1.57834	0.00175371	0.00175371	2.48911	52.2714	40.6333	004t005	-6.573	-7.143	10.5572	-0.958204	-1.53964
4	NA	4	900	NA	NA	004m010_2240	41	213.837	253.64	7.46734	004m010	1	004m010_1	-	004m010_2175	004m010_2305	-1.16947	0.481328	0	1	1.26465	1.26465	0.00140516	0.00140516	2.48911	52.2714	39.2343	004t005	-5.43	-6.527	10.1381	0.296257	0.437701
4	NA	4	900	NA	NA	004m010_2305	42	214.327	255.187	7.46734	004m010	1	004m010_1	-	004m010_2240	004m010_2369	0.490038	1.54715	0	1	1.6229	1.6229	0.00180322	0.00180322	2.48911	52.2714	39.0526	004t005	-6.584	-7.405	10.0016	-0.964868	-1.50278
4	NA	4	900	NA	NA	004m010_2369	43	213.296	254.749	7.46734	004m010	1	004m010_1	-	004m010_2305	004m010_2433	-1.03173	-0.4376	0	1	1.12069	1.12069	0.00124522	0.00124522	2.48911	52.2714	38.1104	004t005	-4.082	-5.466	9.95646	0.712652	1.01257
4	NA	4	900	NA	NA	004m010_2433	44	214.027	256.621	12.4456	004m010	1	004m010_1	-	004m010_2369	004m010_2496	0.731036	1.87203	4.97826	1	5.36861	2.0097	0.00596512	0.00223301	2.48911	52.2714	38.3884	004t005	-7.882	-5.381	4.9782	3.01168	-1.93735
4	NA	4	900	NA	NA	004m010_2496	45	214.802	258.327	7.46734	004m010	1	004m010_1	-	004m010_2433	004m010_2559	0.775832	1.70576	-4.97826	1	5.31927	1.87391	0.0059103	0.00208212	2.48911	52.2714	38.896	004t005	-6.966	-4.382	14.9347	-3.72321	-1.60251
4	NA	4	900	NA	NA	004m010_2559	46	216.128	259.195	7.46734	004m010	1	004m010_1	-	004m010_2496	004m010_2621	1.32528	0.867816	0	1	1.58413	1.58413	0.00176015	0.00176015	2.48911	52.2714	40.2141	004t005	-10.791	-9.366	9.95646	-0.764407	-1.58387
4	NA	4	900	NA	NA	004m010_2621	47	218.075	261.716	22.402	004m010	1	004m010_1	-	004m010_2559	004m010_2683	1.94703	2.52074	14.9347	1	15.2705	3.18513	0.0169673	0.00353903	2.48911	52.2714	41.3742	004t005	-5.096	-4.148	5.8934	5.97611	-3.12272
4	NA	4	900	NA	NA	004m010_2683	48	216.297	262.53	22.402	004m010	1	004m010_1	-	004m010_2621	004m010_2745	-1.77769	0.813956	0	1	1.95518	1.95518	0.00217242	0.00217242	2.48911	52.2714	39.2213	004t005	-5.876	-4.053	6.1489	0.643837	0.864865
4	NA	4	900	NA	NA	004m010_2745	49	215.756	262.216	22.402	004m010	1	004m010_1	end	004m010_2683	NA	-0.54131	-0.313574	0	1	0.625576	0.625576	0.000695084	0.000695084	2.48911	52.2714	38.5111	004t005	-6.462	-3.68	5.2129	0.472503	0.623636
4	NA	4	900	NA	NA	004m011_11	1	200.015	240.465	7.46734	004m011	1	004m011_1	track_start	NA	004m011_44	NA	NA	NA	NA	NA	NA	NA	NA	2.48911	52.2714	20.9768	004t005	-1.229	-0.105	9.95646	NA	NA
4	NA	4	900	NA	NA	004m011_44	2	202.724	240.196	7.46734	004m011	1	004m011_1	-	004m011_11	004m011_80	2.70893	-0.269142	0	1	2.72227	2.72227	0.00302475	0.00302475	2.48911	52.2714	23.806	004t005	-0.072	-2.298	9.95646	-0.32903	-2.67619
4	NA	4	900	NA	NA	004m011_80	3	203.112	236.848	7.46734	004m011	1	004m011_1	-	004m011_44	004m011_116	0.388408	-3.34829	0	1	3.37074	3.37074	0.00374527	0.00374527	2.48911	52.2714	27.1411	004t005	2.103	0.598	9.98056	0.750249	3.33448
4	NA	4	900	NA	NA	004m011_116	4	200.092	237.578	7.46734	004m011	1	004m011_1	-	004m011_80	004m011_153	-3.02059	0.730876	0	1	3.10776	3.10776	0.00345306	0.00345306	2.48911	52.2714	25.1685	004t005	0.236	1.05	9.95646	-0.578948	-2.70551
4	NA	4	900	NA	NA	004m011_153	5	198.699	241.838	7.46734	004m011	1	004m011_1	-	004m011_116	004m011_194	-1.39271	4.25961	0	1	4.48151	4.48151	0.00497946	0.00497946	2.48911	52.2714	21.0181	004t005	0.441	1.779	9.95646	0.413793	3.85052
4	NA	4	900	NA	NA	004m011_194	6	201.416	243.091	7.46734	004m011	1	004m011_1	-	004m011_153	004m011_235	2.71662	1.25276	0	1	2.99156	2.99156	0.00332396	0.00332396	2.48911	52.2714	22.1499	004t005	0.516	3.341	9.95646	0.338479	1.8696
4	NA	4	900	NA	NA	004m011_235	7	201.668	242.248	7.46734	004m011	1	004m011_1	-	004m011_194	004m011_280	0.252375	-0.842764	0	1	0.879741	0.879741	0.00097749	0.00097749	2.48911	52.2714	22.8887	004t005	0.784	-2.764	9.95646	-0.255399	-0.794368
4	NA	4	900	NA	NA	004m011_280	8	204.022	246.195	17.4238	004m011	1	004m011_1	-	004m011_235	004m011_330	2.35373	3.94719	9.95646	1	10.9659	4.59569	0.0121844	0.00510632	2.48911	52.2714	23.2349	004t005	-0.673	-0.629	0	8.6914	-3.1551
4	NA	4	900	NA	NA	004m011_330	9	206.414	245.131	17.4238	004m011	1	004m011_1	-	004m011_280	004m011_380	2.39193	-1.0643	0	1	2.61803	2.61803	0.00290892	0.00290892	2.48911	52.2714	26.568	004t005	1.547	-3.434	0	-1.02078	-1.02078
4	NA	4	900	NA	NA	004m011_380	10	207.881	245.348	17.4238	004m011	1	004m011_1	-	004m011_330	004m011_431	1.46755	0.217489	0	1	1.48358	1.48358	0.00164842	0.00164842	2.48911	52.2714	28.5478	004t005	-1.268	0.19	0	0.404484	0.404484
4	NA	4	900	NA	NA	004m011_431	11	208.937	247.563	17.4238	004m011	1	004m011_1	-	004m011_380	004m011_484	1.05539	2.21468	0	1	2.45329	2.45329	0.00272588	0.00272588	2.48911	52.2714	29.0503	004t005	1	0.323	0.0434	-0.71555	-0.71555
4	NA	4	900	NA	NA	004m011_484	12	208.877	248.889	17.4238	004m011	1	004m011_1	-	004m011_431	004m011_539	-0.0597764	1.32565	0	1	1.327	1.327	0.00147444	0.00147444	2.48911	52.2714	28.9177	004t005	1.836	0.263	0	0.350276	0.350575
4	NA	4	900	NA	NA	004m011_539	13	207.665	248.254	17.4238	004m011	1	004m011_1	-	004m011_484	004m011_594	-1.21197	-0.635127	0	1	1.36831	1.36831	0.00152034	0.00152034	2.48911	52.2714	28.4108	004t005	0.516	-3.494	0	-1.28978	-1.28978
4	NA	4	900	NA	NA	004m011_594	14	209.867	247.704	17.4238	004m011	1	004m011_1	-	004m011_539	004m011_651	2.20166	-0.549381	0	1	2.26917	2.26917	0.0025213	0.0025213	2.48911	52.2714	30.8198	004t005	0.184	-0.644	0	0.865143	0.865143
4	NA	4	900	NA	NA	004m011_651	15	209.973	250.275	17.4238	004m011	1	004m011_1	-	004m011_594	004m011_707	0.106734	2.57043	0	1	2.57264	2.57264	0.00285849	0.00285849	2.48911	52.2714	30.1724	004t005	1.664	0.613	1.0258	-2.4422	-2.4422
4	NA	4	900	NA	NA	004m011_707	16	209.452	250.284	17.4238	004m011	1	004m011_1	-	004m011_651	004m011_765	-0.520903	0.00947968	0	1	0.520989	0.520989	0.000578877	0.000578877	2.48911	52.2714	29.8107	004t005	2.198	-0.726	5.4626	-0.420265	-0.485514
4	NA	4	900	NA	NA	004m011_765	17	209.453	252.28	17.4238	004m011	1	004m011_1	-	004m011_707	004m011_822	0.000432378	1.99595	0	1	1.99595	1.99595	0.00221773	0.00221773	2.48911	52.2714	29.6006	004t005	-1.156	1.707	4.9782	-0.244085	-0.62559
4	NA	4	900	NA	NA	004m011_822	18	211.176	253.365	17.4238	004m011	1	004m011_1	-	004m011_765	004m011_879	1.72305	1.08446	0	1	2.03592	2.03592	0.00226213	0.00226213	2.48911	52.2714	31.4658	004t005	0.535	0.409	0.0602	-0.0261078	-0.0682354
4	NA	4	900	NA	NA	004m011_879	19	212.912	252.856	17.4238	004m011	1	004m011_1	-	004m011_822	004m011_937	1.73565	-0.508085	0	1	1.80849	1.80849	0.00200943	0.00200943	2.48911	52.2714	33.859	004t005	-0.479	1.267	5.033	1.06604	1.07029
4	NA	4	900	NA	NA	004m011_937	20	215.642	253.064	17.4238	004m011	1	004m011_1	-	004m011_879	004m011_993	2.73079	0.207845	0	1	2.73869	2.73869	0.00304299	0.00304299	2.48911	52.2714	36.8266	004t005	0.731	-0.09	4.9782	-0.20044	-0.771275
4	NA	4	900	NA	NA	004m011_993	21	213.07	255.618	22.402	004m011	1	004m011_1	-	004m011_937	004m011_1050	-2.5719	2.55365	4.9782	1	6.15778	3.62433	0.00684198	0.00402704	2.48911	52.2714	34.1079	004t005	-0.277	1.061	0.0596	4.50533	-2.86467
4	NA	4	900	NA	NA	004m011_1050	22	209.594	258.888	27.3802	004m011	1	004m011_1	-	004m011_993	004m011_1107	-3.47615	3.26976	4.9782	1	6.89619	4.77231	0.00766243	0.00530256	2.48911	52.2714	30.3926	004t005	1.244	2.905	0.023	4.30603	4.04181
4	NA	4	900	NA	NA	004m011_1107	23	207.647	261.955	27.3802	004m011	1	004m011_1	-	004m011_1050	004m011_1164	-1.94737	3.06718	0	1	3.63316	3.63316	0.00403684	0.00403684	2.48911	52.2714	28.4409	004t005	0.033	-1.914	0.3507	2.0529	2.05295
4	NA	4	900	NA	NA	004m011_1164	24	206.635	266.428	27.3802	004m011	1	004m011_1	-	004m011_1107	004m011_1223	-1.01217	4.47264	0	1	4.58574	4.58574	0.00509527	0.00509527	2.48911	52.2714	27.9531	004t005	1.161	-0.801	4.9783	-4.41593	-4.48943
4	NA	4	900	NA	NA	004m011_1223	25	206.748	268.003	27.3802	004m011	1	004m011_1	-	004m011_1164	004m011_1285	0.113756	1.57525	0	1	1.57935	1.57935	0.00175483	0.00175483	2.48911	52.2714	28.4624	004t005	-0.679	-0.663	5.3016	-0.218331	-0.800921
4	NA	4	900	NA	NA	004m011_1285	26	205.706	269.448	27.3802	004m011	1	004m011_1	-	004m011_1223	004m011_1348	-1.04232	1.445	0	1	1.7817	1.7817	0.00197966	0.00197966	2.48911	52.2714	28.039	004t005	0.736	-1.802	5.0818	-0.046473	-0.263748
4	NA	4	900	NA	NA	004m011_1348	27	206.267	269.813	27.3802	004m011	1	004m011_1	-	004m011_1285	004m011_1413	0.561243	0.365565	0	1	0.669799	0.669799	0.000744221	0.000744221	2.48911	52.2714	28.8878	004t005	0.405	-2.439	5.556	-0.0451452	-0.126212
4	NA	4	900	NA	NA	004m011_1413	28	206.98	269.06	27.3802	004m011	1	004m011_1	-	004m011_1348	004m011_1476	0.712238	-0.753609	0	1	1.03692	1.03692	0.00115214	0.00115214	2.48911	52.2714	29.613	004t005	-0.941	-1.174	5.494	0.349681	0.8601
4	NA	4	900	NA	NA	004m011_1476	29	206.176	270.099	27.3802	004m011	1	004m011_1	-	004m011_1413	004m011_1538	-0.803379	1.03899	0	1	1.31336	1.31336	0.00145929	0.00145929	2.48911	52.2714	29.1297	004t005	-1.969	-4.603	0.2722	-0.0814204	-0.308256
4	NA	4	900	NA	NA	004m011_1538	30	206.42	269.445	27.3802	004m011	1	004m011_1	-	004m011_1476	004m011_1600	0.243459	-0.653543	0	1	0.697417	0.697417	0.000774907	0.000774907	2.48911	52.2714	29.2388	004t005	-0.261	-4.757	0.0735	0.50438	0.505125
4	NA	4	900	NA	NA	004m011_1600	31	205.938	269.177	27.3802	004m011	1	004m011_1	-	004m011_1538	004m011_1664	-0.481918	-0.268183	0	1	0.551513	0.551513	0.000612792	0.000612792	2.48911	52.2714	28.7534	004t005	1.335	-3.877	0	0.294146	0.294181
4	NA	4	900	NA	NA	004m011_1664	32	206.382	267.767	27.3802	004m011	1	004m011_1	-	004m011_1600	004m011_1728	0.443938	-1.41033	0	1	1.47855	1.47855	0.00164283	0.00164283	2.48911	52.2714	28.856	004t005	-1.864	-2.874	0.3612	1.47802	1.47802
4	NA	4	900	NA	NA	004m011_1728	33	205.347	267.846	27.3802	004m011	1	004m011_1	-	004m011_1664	004m011_1791	-1.03489	0.0792565	0	1	1.03792	1.03792	0.00115324	0.00115324	2.48911	52.2714	27.8998	004t005	-0.411	-2.167	0	0.493897	0.496635
4	NA	4	900	NA	NA	004m011_1791	34	205.057	268.811	27.3802	004m011	1	004m011_1	-	004m011_1728	004m011_1855	-0.289667	0.965073	0	1	1.00761	1.00761	0.00111956	0.00111956	2.48911	52.2714	27.8586	004t005	-0.668	-5.996	0.4787	-0.894193	-0.894193
4	NA	4	900	NA	NA	004m011_1855	35	205.714	268.028	32.3585	004m011	1	004m011_1	-	004m011_1791	004m011_1918	0.657097	-0.782975	4.9783	1	5.08215	1.02217	0.00564684	0.00113574	2.48911	52.2714	28.3809	004t005	-2.248	-2.981	0	1.09696	0.705405
4	NA	4	900	NA	NA	004m011_1918	36	206.591	269.04	32.3585	004m011	1	004m011_1	-	004m011_1855	004m011_1981	0.876632	1.01229	0	1	1.33911	1.33911	0.0014879	0.0014879	2.48911	52.2714	29.4237	004t005	-1.269	-5.258	1.1692	-1.33605	-1.33605
4	NA	4	900	NA	NA	004m011_1981	37	207.44	269.15	32.3585	004m011	1	004m011_1	-	004m011_1918	004m011_2045	0.849581	0.109214	0	1	0.856572	0.856572	0.000951747	0.000951747	2.48911	52.2714	30.2741	004t005	-1.716	-4.992	0	-0.298591	-0.305487
4	NA	4	900	NA	NA	004m011_2045	38	207.273	272.52	27.3802	004m011	1	004m011_1	-	004m011_1981	004m011_2110	-0.167303	3.37005	-4.9783	1	6.01404	3.3742	0.00668227	0.00374911	2.48911	52.2714	30.921	004t005	-1.199	-8.844	5.0544	-3.13262	-3.13262
4	NA	4	900	NA	NA	004m011_2110	39	207.693	274.108	27.3802	004m011	1	004m011_1	-	004m011_2045	004m011_2176	0.419313	1.58874	0	1	1.64314	1.64314	0.00182572	0.00182572	2.48911	52.2714	31.7465	004t005	-2.521	-9.346	4.9783	-1.41893	-1.63067
4	NA	4	900	NA	NA	004m011_2176	40	209.662	272.593	27.3802	004m011	1	004m011_1	-	004m011_2110	004m011_2241	1.96925	-1.51505	0	1	2.48462	2.48462	0.00276069	0.00276069	2.48911	52.2714	33.1961	004t005	-4.576	-7.732	5.1728	0.844748	0.949915
4	NA	4	900	NA	NA	004m011_2241	41	209.87	272.718	27.3802	004m011	1	004m011_1	-	004m011_2176	004m011_2306	0.208604	0.125178	0	1	0.24328	0.24328	0.000270311	0.000270311	2.48911	52.2714	33.1033	004t005	-3.834	-8.213	6.0661	-0.185433	-0.213971
4	NA	4	900	NA	NA	004m011_2306	42	210.824	272.378	32.3585	004m011	1	004m011_1	-	004m011_2241	004m011_2370	0.953311	-0.340738	4.9783	1	5.08019	1.01238	0.00564466	0.00112486	2.48911	52.2714	33.6374	004t005	-0.682	-8.984	4.9861	2.69037	-0.0944984
4	NA	4	900	NA	NA	004m011_2370	43	212.026	268.877	32.3585	004m011	1	004m011_1	-	004m011_2306	004m011_2434	1.2022	-3.50091	0	1	3.70158	3.70158	0.00411286	0.00411286	2.48911	52.2714	34.0057	004t005	-0.665	-5.704	5.1923	2.97473	3.39987
4	NA	4	900	NA	NA	004m011_2434	44	212.512	268.98	32.3585	004m011	1	004m011_1	-	004m011_2370	004m011_2497	0.485666	0.103536	0	1	0.496579	0.496579	0.000551755	0.000551755	2.48911	52.2714	34.5753	004t005	-3.58	-5.054	4.9782	-0.117998	-0.15908
4	NA	4	900	NA	NA	004m011_2497	45	212.228	269.628	32.3585	004m011	1	004m011_1	-	004m011_2434	004m011_2560	-0.283347	0.647772	0	1	0.707032	0.707032	0.000785591	0.000785591	2.48911	52.2714	34.4824	004t005	-5.106	-6.599	0.0527	-0.284345	-0.364812
4	NA	4	900	NA	NA	004m011_2560	46	213.375	268.332	37.3367	004m011	1	004m011_1	-	004m011_2497	004m011_2622	1.14688	-1.29644	4.9782	1	5.27054	1.73093	0.00585615	0.00192325	2.48911	52.2714	35.6746	004t005	-3.158	-2.431	4.9821	0.354942	0.323506
4	NA	4	900	NA	NA	004m011_2622	47	213.086	268.244	37.3367	004m011	1	004m011_1	-	004m011_2560	004m011_2684	-0.288654	-0.0873086	0	1	0.301569	0.301569	0.000335076	0.000335076	2.48911	52.2714	35.1735	004t005	-4.913	-3.809	0.0157	0.176147	0.281989
4	NA	4	900	NA	NA	004m011_2684	48	214.39	270.206	37.3367	004m011	1	004m011_1	-	004m011_2622	004m011_2746	1.30324	1.96151	0	1	2.35499	2.35499	0.00261666	0.00261666	2.48911	52.2714	36.3012	004t005	-4.07	-4.628	4.9782	-2.2318	-2.23181
4	NA	4	900	NA	NA	004m011_2746	49	215.45	269.635	37.3367	004m011	1	004m011_1	end	004m011_2684	NA	1.05993	-0.570607	0	1	1.20376	1.20376	0.00133751	0.00133751	2.48911	52.2714	37.0097	004t005	-5.437	-3.93	4.9782	-0.211187	-0.271477
4	NA	4	900	NA	NA	004m012_12	1	208.154	254.327	22.402	004m012	1	004m012_1	track_start	NA	004m012_45	NA	NA	NA	NA	NA	NA	NA	NA	2.48911	52.2714	23.4353	004t005	1.851	3.157	0.5051	NA	NA
4	NA	4	900	NA	NA	004m012_45	2	211.566	255.636	17.4238	004m012	1	004m012_1	-	004m012_12	004m012_78	3.41181	1.30896	-4.9782	1	6.17546	3.65429	0.00686162	0.00406032	2.48911	52.2714	27.0981	004t005	0.401	-1.399	0	2.14739	2.85484
4	NA	4	900	NA	NA	004m012_78	3	211.529	256.177	17.4238	004m012	1	004m012_1	-	004m012_45	004m012_114	-0.036783	0.541269	0	1	0.542517	0.542517	0.000602797	0.000602797	2.48911	52.2714	27.3122	004t005	-0.259	-1.402	0	-0.530451	-0.530451
4	NA	4	900	NA	NA	004m012_114	4	209.294	257.398	22.402	004m012	1	004m012_1	-	004m012_78	004m012_151	-2.23513	1.2203	4.9782	1	5.59173	2.54656	0.00621303	0.00282951	2.48911	52.2714	25.2156	004t005	2.191	2.175	0.2749	-0.793955	-0.793955
4	NA	4	900	NA	NA	004m012_151	5	209.293	260.633	17.4238	004m012	1	004m012_1	-	004m012_114	004m012_192	-0.00136008	3.23508	-4.9782	1	5.93702	3.23508	0.00659669	0.00359453	2.48911	52.2714	25.5223	004t005	-0.167	-4.628	0.0126	1.82767	2.27818
4	NA	4	900	NA	NA	004m012_192	6	210.921	261.24	22.402	004m012	1	004m012_1	-	004m012_151	004m012_233	1.62847	0.607485	4.9782	1	5.27289	1.73809	0.00585877	0.00193121	2.48911	52.2714	27.264	004t005	1.022	-1.664	0	-0.652268	-0.665815
4	NA	4	900	NA	NA	004m012_233	7	212.488	262.542	22.402	004m012	1	004m012_1	-	004m012_192	004m012_278	1.56655	1.30151	0	1	2.03667	2.03667	0.00226296	0.00226296	2.48911	52.2714	29.1224	004t005	-1.791	-2.655	0	-0.289174	-0.289174
4	NA	4	900	NA	NA	004m012_278	8	212.355	262.992	22.402	004m012	1	004m012_1	-	004m012_233	004m012_328	-0.132884	0.450804	0	1	0.469981	0.469981	0.000522201	0.000522201	2.48911	52.2714	29.7008	004t005	-0.732	-3.036	0	-0.299409	-0.299409
4	NA	4	900	NA	NA	004m012_328	9	212.982	265.16	27.3802	004m012	1	004m012_1	-	004m012_278	004m012_378	0.626852	2.16763	4.9782	1	5.46572	2.25645	0.00607302	0.00250717	2.48911	52.2714	31.4574	004t005	-0.557	-0.243	0.7909	-2.25418	-2.25418
4	NA	4	900	NA	NA	004m012_378	10	213.714	266.686	27.3802	004m012	1	004m012_1	-	004m012_328	004m012_429	0.732798	1.52556	0	1	1.69243	1.69243	0.00188048	0.00188048	2.48911	52.2714	33.2302	004t005	0.424	-2.198	1.0164	-0.780904	-1.28169
4	NA	4	900	NA	NA	004m012_429	11	214.822	270.477	32.3585	004m012	1	004m012_1	-	004m012_378	004m012_482	1.10773	3.79153	4.9783	1	6.35502	3.95004	0.00706113	0.00438893	2.48911	52.2714	35.542	004t005	-0.118	-4.732	0.2576	-1.14062	-3.51308
4	NA	4	900	NA	NA	004m012_482	12	215.38	270.148	27.3802	004m012	1	004m012_1	-	004m012_429	004m012_537	0.558252	-0.329418	-4.9783	1	5.02032	0.648199	0.00557814	0.000720221	2.48911	52.2714	36.0092	004t005	-2.443	-5.507	0.0216	0.0444094	0.315399
4	NA	4	900	NA	NA	004m012_537	13	213.504	271.656	32.3585	004m012	1	004m012_1	-	004m012_482	004m012_592	-1.87662	1.50852	4.9783	1	5.52999	2.40777	0.00614444	0.0026753	2.48911	52.2714	34.8048	004t005	-1.396	-1.656	4.9782	-0.60009	-0.617943
4	NA	4	900	NA	NA	004m012_592	14	213.945	273.515	32.3585	004m012	1	004m012_1	-	004m012_537	004m012_649	0.441264	1.85862	0	1	1.91028	1.91028	0.00212254	0.00212254	2.48911	52.2714	35.8404	004t005	-4.024	-2.914	5.0648	-0.680403	-1.70547
4	NA	4	900	NA	NA	004m012_649	15	213.521	275.651	37.3367	004m012	1	004m012_1	-	004m012_592	004m012_705	-0.424022	2.13605	4.9782	1	5.43369	2.17773	0.00603743	0.0024197	2.48911	52.2714	36.2501	004t005	0.726	-5.725	0.4014	2.91698	-0.909405
4	NA	4	900	NA	NA	004m012_705	16	214.694	278.027	37.3367	004m012	1	004m012_1	-	004m012_649	004m012_763	1.17278	2.37633	0	1	2.64997	2.64997	0.00294441	0.00294441	2.48911	52.2714	38.2907	004t005	-1.204	-8.463	0.6315	-2.20458	-2.20991
4	NA	4	900	NA	NA	004m012_763	17	213.176	279.895	37.3367	004m012	1	004m012_1	-	004m012_705	004m012_820	-1.5174	1.86748	0	1	2.40624	2.40624	0.0026736	0.0026736	2.48911	52.2714	38.1536	004t005	-2.208	-5.894	5.6923	-1.63069	-1.63514
4	NA	4	900	NA	NA	004m012_820	18	214.322	281.74	37.3367	004m012	1	004m012_1	-	004m012_763	004m012_877	1.14549	1.84528	0	1	2.17191	2.17191	0.00241324	0.00241324	2.48911	52.2714	40.3887	004t005	-3.193	-10.281	5.8749	-1.57965	-2.12986
4	NA	4	900	NA	NA	004m012_877	19	214.608	281.897	42.3149	004m012	1	004m012_1	-	004m012_820	004m012_935	0.286443	0.15713	4.9782	1	4.98891	0.32671	0.00554323	0.000363011	2.48911	52.2714	41.0882	004t005	-1.478	-11.278	0.4119	2.17842	-0.235018
4	NA	4	900	NA	NA	004m012_935	20	213.637	281.376	37.3367	004m012	1	004m012_1	-	004m012_877	004m012_991	-0.971207	-0.521533	-4.9782	1	5.0988	1.10238	0.00566533	0.00122487	2.48911	52.2714	40.2162	004t005	-3.847	-11.324	4.3466	0.462733	0.643311
4	NA	4	900	NA	NA	004m012_991	21	215.995	279.108	42.3149	004m012	1	004m012_1	-	004m012_935	004m012_1048	2.35779	-2.26744	4.9782	1	5.95676	3.27116	0.00661862	0.00363462	2.48911	52.2714	41.4321	004t005	0.127	-7.959	0	3.00545	1.38851
4	NA	4	900	NA	NA	004m012_1048	22	214.781	280.82	42.3149	004m012	1	004m012_1	-	004m012_991	004m012_1105	-1.21336	1.7114	0	1	2.09789	2.09789	0.00233099	0.00233099	2.48911	52.2714	41.2152	004t005	-1.785	-6.847	5.4879	-1.73054	-1.73054
4	NA	4	900	NA	NA	004m012_1105	23	214.428	283.051	42.3149	004m012	1	004m012_1	-	004m012_1048	004m012_1162	-0.353334	2.23178	0	1	2.25958	2.25958	0.00251064	0.00251064	2.48911	52.2714	41.9012	004t005	-1.585	-10.685	0	-1.63607	-2.07047
4	NA	4	900	NA	NA	004m012_1162	24	212.9	283.095	42.3149	004m012	1	004m012_1	-	004m012_1105	004m012_1221	-1.52794	0.0440343	0	1	1.52858	1.52858	0.00169842	0.00169842	2.48911	52.2714	40.5245	004t005	-3.449	-8.642	5.4147	0.180642	0.180642
4	NA	4	900	NA	NA	004m012_1221	25	215.236	281.478	42.3149	004m012	1	004m012_1	-	004m012_1162	004m012_1283	2.33604	-1.61748	0	1	2.84136	2.84136	0.00315707	0.00315707	2.48911	52.2714	41.7188	004t005	-4.188	-6.323	5.5037	0.550019	0.636369
4	NA	4	900	NA	NA	004m012_1283	26	217.214	281.47	37.3367	004m012	1	004m012_1	-	004m012_1221	004m012_1346	1.97807	-0.00793001	-4.9782	1	5.3568	1.97808	0.005952	0.00219787	2.48911	52.2714	43.7402	004t005	-1.91	-8.948	6.1652	-3.80254	-1.08568
4	NA	4	900	NA	NA	004m012_1346	27	217.621	281.701	42.3149	004m012	1	004m012_1	-	004m012_1283	004m012_1411	0.406487	0.230565	4.9782	1	5.00009	0.467324	0.00555565	0.000519249	2.48911	52.2714	44.4528	004t005	-0.367	-9.363	0	2.52446	-0.310341
4	NA	4	900	NA	NA	004m012_1411	28	220.337	282.802	37.3367	004m012	1	004m012_1	-	004m012_1346	004m012_1474	2.71672	1.10173	-4.9782	1	5.77727	2.93161	0.00641919	0.00325735	2.48911	52.2714	47.6634	004t005	-2.918	-9.013	5.5464	-1.20729	-1.20729
4	NA	4	900	NA	NA	004m012_1474	29	219.862	282.917	37.3367	004m012	1	004m012_1	-	004m012_1411	004m012_1536	-0.475629	0.114666	0	1	0.489256	0.489256	0.000543617	0.000543617	2.48911	52.2714	47.3306	004t005	-3.101	-9.79	4.9782	0.0322838	0.0374097
4	NA	4	900	NA	NA	004m012_1536	30	220.103	282.599	37.3367	004m012	1	004m012_1	-	004m012_1474	004m012_1598	0.241101	-0.317725	0	1	0.398847	0.398847	0.000443164	0.000443164	2.48911	52.2714	47.4957	004t005	-1.885	-11.022	6.0437	0.207045	0.230089
4	NA	4	900	NA	NA	004m012_1598	31	222.343	281.231	42.3149	004m012	1	004m012_1	-	004m012_1536	004m012_1662	2.23979	-1.36844	4.9782	1	5.62777	2.62474	0.00625307	0.00291638	2.48911	52.2714	49.1036	004t005	-4.731	-5.997	5.1377	3.22149	0.971288
4	NA	4	900	NA	NA	004m012_1662	32	223.23	279.978	37.3367	004m012	1	004m012_1	-	004m012_1598	004m012_1726	0.88754	-1.2528	-4.9782	1	5.20958	1.53533	0.00578842	0.00170592	2.48911	52.2714	49.4041	004t005	-5.903	-7.055	5.3586	-2.41836	0.43387
4	NA	4	900	NA	NA	004m012_1726	33	226.702	276.445	37.3367	004m012	1	004m012_1	-	004m012_1662	004m012_1789	3.47162	-3.53295	0	1	4.95316	4.95316	0.00550351	0.00550351	2.48911	52.2714	51.7755	004t005	-5.881	-4.955	5.1082	0.416312	0.481798
4	NA	4	900	NA	NA	004m012_1789	34	226.537	273.064	42.3149	004m012	1	004m012_1	-	004m012_1726	004m012_1853	-0.164491	-3.38091	4.9782	1	6.01997	3.3849	0.00668886	0.00376101	2.48911	52.2714	51.0689	004t005	-2.782	-5.146	0	4.67384	2.30422
4	NA	4	900	NA	NA	004m012_1853	35	228.023	273.948	37.3367	004m012	1	004m012_1	-	004m012_1789	004m012_1916	1.48606	0.884282	-4.9782	1	5.26999	1.72925	0.00585554	0.00192139	2.48911	52.2714	52.7356	004t005	-3.656	-7.31	5.2013	-1.4846	-1.4846
4	NA	4	900	NA	NA	004m012_1916	36	228.285	273.094	42.3149	004m012	1	004m012_1	-	004m012_1853	004m012_1979	0.261435	-0.854531	4.9782	1	5.05777	0.893628	0.00561975	0.00099292	2.48911	52.2714	52.8702	004t005	-3.514	-4.439	4.9782	3.21884	0.647331
4	NA	4	900	NA	NA	004m012_1979	37	229.691	268.703	42.3149	004m012	1	004m012_1	-	004m012_1916	004m012_2043	1.40652	-4.39069	0	1	4.61047	4.61047	0.00512275	0.00512275	2.48911	52.2714	53.8847	004t005	-2.517	-4.587	5.9767	1.92969	2.56958
4	NA	4	900	NA	NA	004m012_2043	38	231.471	268.26	42.3149	004m012	1	004m012_1	-	004m012_1979	004m012_2108	1.77908	-0.443169	0	1	1.83345	1.83345	0.00203717	0.00203717	2.48911	52.2714	55.9045	004t005	-3.541	-5.329	5.4043	-0.307822	-0.467326
4	NA	4	900	NA	NA	004m012_2108	39	231.342	267.98	42.3149	004m012	1	004m012_1	-	004m012_2043	004m012_2174	-0.12893	-0.280204	0	1	0.308443	0.308443	0.000342715	0.000342715	2.48911	52.2714	55.9523	004t005	-6.294	-4.402	5.1095	0.232801	0.304734
4	NA	4	900	NA	NA	004m012_2174	40	230.027	270.616	42.3149	004m012	1	004m012_1	-	004m012_2108	004m012_2239	-1.31439	2.63593	0	1	2.94546	2.94546	0.00327274	0.00327274	2.48911	52.2714	54.8773	004t005	-7.075	-5.76	5.1966	-0.361044	-0.433636
4	NA	4	900	NA	NA	004m012_2239	41	230.887	270.797	37.3367	004m012	1	004m012_1	-	004m012_2174	004m012_2304	0.859675	0.181058	-4.9782	1	5.05513	0.878535	0.00561681	0.00097615	2.48911	52.2714	55.323	004t005	-9.455	-9.327	4.9782	-3.14254	-0.780984
4	NA	4	900	NA	NA	004m012_2304	42	231.645	271.879	42.3149	004m012	1	004m012_1	-	004m012_2239	004m012_2368	0.757812	1.08185	4.9782	1	5.15045	1.32086	0.00572272	0.00146762	2.48911	52.2714	55.7116	004t005	-9.554	-9.906	4.9782	0.530683	-1.29925
4	NA	4	900	NA	NA	004m012_2368	43	234.172	271.963	42.3149	004m012	1	004m012_1	-	004m012_2304	004m012_2432	2.52727	0.084601	0	1	2.52868	2.52868	0.00280965	0.00280965	2.48911	52.2714	57.8242	004t005	-10.951	-10.934	4.9782	-1.70708	-1.81533
4	NA	4	900	NA	NA	004m012_2432	44	233.427	269.208	42.3149	004m012	1	004m012_1	-	004m012_2368	004m012_2495	-0.744957	-2.7548	0	1	2.85375	2.85375	0.00317083	0.00317083	2.48911	52.2714	57.2208	004t005	-9.395	-8.64	5.275	2.35476	2.4736
4	NA	4	900	NA	NA	004m012_2495	45	234.967	266.763	42.3149	004m012	1	004m012_1	-	004m012_2432	004m012_2558	1.54036	-2.4452	0	1	2.88993	2.88993	0.00321103	0.00321103	2.48911	52.2714	59.1479	004t005	-12.704	-5.809	5.4133	0.481855	0.521384
4	NA	4	900	NA	NA	004m012_2558	46	235.308	267.252	42.3149	004m012	1	004m012_1	-	004m012_2495	004m012_2620	0.340218	0.488934	0	1	0.595655	0.595655	0.000661839	0.000661839	2.48911	52.2714	59.7326	004t005	-10.269	-9.483	5.0253	-0.478085	-0.512728
4	NA	4	900	NA	NA	004m012_2620	47	236.114	267.688	42.3149	004m012	1	004m012_1	-	004m012_2558	004m012_2682	0.80596	0.435523	0	1	0.916107	0.916107	0.0010179	0.0010179	2.48911	52.2714	60.165	004t005	-12.244	-7.765	4.9782	-0.835243	-0.887582
4	NA	4	900	NA	NA	004m012_2682	48	235.155	271.036	42.3149	004m012	1	004m012_1	-	004m012_2620	004m012_2744	-0.958165	3.34838	0	1	3.48278	3.48278	0.00386975	0.00386975	2.48911	52.2714	58.5343	004t005	-12.056	-7.636	9.9565	-0.930781	-0.98412
4	NA	4	900	NA	NA	004m012_2744	49	235.069	272.066	47.2931	004m012	1	004m012_1	end	004m012_2682	NA	-0.0863177	1.0297	4.9782	1	5.08431	1.03331	0.00564923	0.00114812	2.48911	52.2714	57.909	004t005	-12.653	-10.048	4.9783	2.4564	-0.478049
4	NA	4	900	NA	NA	004m013_13	1	170.852	252.327	17.4238	004m013	1	004m013_1	track_start	NA	004m013_46	NA	NA	NA	NA	NA	NA	NA	NA	2.48911	52.2714	14.0951	004t005	13.199	-4.869	10.5685	NA	NA
4	NA	4	900	NA	NA	004m013_46	2	172.536	249.955	12.4456	004m013	1	004m013_1	branch	004m013_13	NA	1.68428	-2.37244	-4.9782	1	5.76609	2.90952	0.00640676	0.00323279	2.48911	52.2714	13.1645	004t005	17.524	-4.395	10.1082	-1.07013	2.40128
4	NA	4	900	NA	NA	004m013_81	3	171.019	249.958	12.4456	004m013	2	004m013_2	subtrack_start	004m013_46	004m013_117	-1.51713	0.00334176	0	1	1.51713	1.51713	0.0016857	0.0016857	2.48911	52.2714	14.6128	004t005	17.248	-3.444	10.4778	-1.28493	-1.47237
4	NA	4	900	NA	NA	004m013_82	3	169.576	257.261	12.4456	004m013	3	004m013_3	subtrack_start	004m013_46	004m013_118	-2.96052	7.30616	0	1	7.88319	7.88319	0.0087591	0.0087591	2.48911	52.2714	15.1023	004t005	18.689	-10.745	10.4778	-4.05709	-4.64892
4	NA	4	900	NA	NA	004m013_117	4	168.174	251.976	12.4456	004m013	2	004m013_2	-	004m013_81	004m013_154	-2.84506	2.01829	0	1	3.48824	3.48824	0.00387583	0.00387583	2.48911	52.2714	16.8142	004t005	18.302	-3.208	10.2185	-2.73643	-3.18518
4	NA	4	900	NA	NA	004m013_118	4	166.961	260.742	12.4456	004m013	3	004m013_3	-	004m013_82	004m013_155	-2.61476	3.48125	0	1	4.35385	4.35385	0.00483762	0.00483762	2.48911	52.2714	18.2979	004t005	19.521	-11.958	10.2185	-3.59935	-4.00197
4	NA	4	900	NA	NA	004m013_154	5	169.075	252.111	17.4238	004m013	2	004m013_2	-	004m013_117	004m013_195	0.900413	0.134392	4.9782	1	5.06076	0.910387	0.00562307	0.00101154	2.48911	52.2714	15.8931	004t005	14.589	-3.952	10.2807	3.15569	0.863689
4	NA	4	900	NA	NA	004m013_155	5	169.108	259.76	17.4238	004m013	3	004m013_3	-	004m013_118	004m013_196	2.14723	-0.982278	4.9782	1	5.5098	2.36124	0.006122	0.0026236	2.48911	52.2714	15.9707	004t005	16.309	-6.959	9.9564	4.16968	2.3441
4	NA	4	900	NA	NA	004m013_195	6	165.61	254.065	17.4238	004m013	2	004m013_2	-	004m013_154	004m013_236	-3.46436	1.95405	0	1	3.97745	3.97745	0.00441939	0.00441939	2.48911	52.2714	19.0012	004t005	19.775	-1.832	10.7626	-3.18734	-3.85476
4	NA	4	900	NA	NA	004m013_196	6	174.065	257.13	12.4456	004m013	3	004m013_3	-	004m013_155	004m013_237	4.95638	-2.62947	-4.9782	1	7.50082	5.61069	0.00833424	0.0062341	2.48911	52.2714	10.5883	004t005	14.524	-6.862	10.886	2.43744	5.59069
4	NA	4	900	NA	NA	004m013_236	7	164.074	256.039	17.4238	004m013	2	004m013_2	-	004m013_195	004m013_281	-1.53649	1.97438	0	1	2.50179	2.50179	0.00277977	0.00277977	2.48911	52.2714	20.3863	004t005	19.278	-10.315	10.1722	-1.50524	-1.71207
4	NA	4	900	NA	NA	004m013_237	7	171.292	258.759	12.4456	004m013	3	004m013_3	-	004m013_196	004m013_282	-2.77259	1.62836	0	1	3.2154	3.2154	0.00357267	0.00357267	2.48911	52.2714	13.5736	004t005	15.8	-11.732	10.6553	-2.65107	-3.20249
4	NA	4	900	NA	NA	004m013_281	8	162.254	258.028	17.4238	004m013	2	004m013_2	-	004m013_236	004m013_331	-1.81958	1.98875	0	1	2.69555	2.69555	0.00299506	0.00299506	2.48911	52.2714	21.7083	004t005	23.328	-7.522	10.0413	-2.30532	-2.5426
4	NA	4	900	NA	NA	004m013_282	8	174.042	258.237	12.4456	004m013	3	004m013_3	-	004m013_237	004m013_332	2.74967	-0.521803	0	1	2.79874	2.79874	0.00310972	0.00310972	2.48911	52.2714	10.6086	004t005	15.659	-8.322	10.2164	2.21488	2.5187
4	NA	4	900	NA	NA	004m013_331	9	162.335	256.807	12.4456	004m013	2	004m013_2	-	004m013_281	004m013_381	0.0805047	-1.22043	-4.9782	1	5.12625	1.22309	0.00569583	0.00135899	2.48911	52.2714	20.9617	004t005	23.537	-6.87	15.1798	-1.46971	0.451154
4	NA	4	900	NA	NA	004m013_332	9	175.662	254.81	12.4456	004m013	3	004m013_3	-	004m013_282	004m013_382	1.62049	-3.42687	0	1	3.7907	3.7907	0.00421189	0.00421189	2.48911	52.2714	8.65466	004t005	13.616	-7.761	10.3084	2.6334	3.03917
4	NA	4	900	NA	NA	004m013_381	10	165.251	258.384	12.4456	004m013	2	004m013_2	-	004m013_331	004m013_432	2.91616	1.57702	0	1	3.31526	3.31526	0.00368363	0.00368363	2.48911	52.2714	17.7334	004t005	21.4	-10.157	14.9808	2.00444	2.35748
4	NA	4	900	NA	NA	004m013_382	10	178.238	257.511	12.4456	004m013	3	004m013_3	-	004m013_332	004m013_433	2.57596	2.70098	0	1	3.73241	3.73241	0.00414712	0.00414712	2.48911	52.2714	6.18644	004t005	16.514	-5.001	9.9642	0.752289	0.900429
4	NA	4	900	NA	NA	004m013_432	11	166.147	257.263	12.4456	004m013	2	004m013_2	-	004m013_381	004m013_485	0.896399	-1.12153	0	1	1.43574	1.43574	0.00159527	0.00159527	2.48911	52.2714	16.6226	004t005	21.357	-4.362	15.9712	1.09086	1.2907
4	NA	4	900	NA	NA	004m013_433	11	178.03	258.753	12.4456	004m013	3	004m013_3	-	004m013_382	004m013_486	-0.208584	1.24209	0	1	1.25949	1.25949	0.00139943	0.00139943	2.48911	52.2714	6.77773	004t005	14.18	-9.489	9.9564	-0.48463	-0.559634
4	NA	4	900	NA	NA	004m013_485	12	165.59	255.54	17.4238	004m013	2	004m013_2	-	004m013_432	004m013_540	-0.556911	-1.72314	4.9782	1	5.29734	1.8109	0.00588594	0.00201212	2.48911	52.2714	17.1038	004t005	21.648	-2.486	9.9564	2.78026	-0.200826
4	NA	4	900	NA	NA	004m013_486	12	179.445	257.836	17.4238	004m013	3	004m013_3	-	004m013_433	004m013_541	1.41512	-0.917023	4.9782	1	5.25604	1.68627	0.00584005	0.00187363	2.48911	52.2714	5.09419	004t005	9.333	-5.856	9.9564	3.96531	1.68608
4	NA	4	900	NA	NA	004m013_540	13	165.71	253.582	17.4238	004m013	2	004m013_2	-	004m013_485	004m013_595	0.120247	-1.9575	0	1	1.96119	1.96119	0.0021791	0.0021791	2.48911	52.2714	17.1866	004t005	17.755	-4.179	14.9347	0.311784	0.342789
4	NA	4	900	NA	NA	004m013_541	13	177.495	256.683	12.4456	004m013	3	004m013_3	-	004m013_486	004m013_596	-1.94988	-1.15291	-4.9782	1	5.46934	2.26523	0.00607705	0.00251692	2.48911	52.2714	6.69103	004t005	11.952	-4.012	15.1671	-4.10849	-1.03892
4	NA	4	900	NA	NA	004m013_595	14	165.198	252.948	17.4238	004m013	2	004m013_2	-	004m013_540	004m013_652	-0.51289	-0.634177	0	1	0.81562	0.81562	0.000906245	0.000906245	2.48911	52.2714	17.8452	004t005	20.141	-7.423	10.0022	-0.273863	-0.353951
4	NA	4	900	NA	NA	004m013_596	14	178.66	256.224	12.4456	004m013	3	004m013_3	-	004m013_541	004m013_653	1.16537	-0.458625	0	1	1.25237	1.25237	0.00139152	0.00139152	2.48911	52.2714	5.49076	004t005	11.802	-4.442	15.1286	0.799509	1.25074
4	NA	4	900	NA	NA	004m013_652	15	170.078	247.875	22.402	004m013	2	004m013_2	-	004m013_595	004m013_708	4.88064	-5.07311	4.9782	1	8.62204	7.03969	0.00958005	0.00782187	2.48911	52.2714	15.7343	004t005	14.43	-5.538	6.7839	7.84381	6.33387
4	NA	4	900	NA	NA	004m013_653	15	179.872	257.395	12.4456	004m013	3	004m013_3	-	004m013_596	004m013_709	1.21144	1.17101	0	1	1.68489	1.68489	0.0018721	0.0018721	2.48911	52.2714	4.49319	004t005	11.428	-6.177	15.6461	0.461833	0.721302
4	NA	4	900	NA	NA	004m013_708	16	169.068	248.83	22.402	004m013	2	004m013_2	-	004m013_652	004m013_766	-1.0102	0.954943	0	1	1.39011	1.39011	0.00154457	0.00154457	2.48911	52.2714	16.0358	004t005	12.816	-4.752	10.2893	-1.17691	-1.28529
4	NA	4	900	NA	NA	004m013_709	16	178.33	256.887	17.4238	004m013	3	004m013_3	-	004m013_653	004m013_767	-1.54132	-0.508654	4.9782	1	5.23611	1.62309	0.0058179	0.00180343	2.48911	52.2714	5.87517	004t005	9.667	-10.828	9.9564	3.11846	-1.11406
4	NA	4	900	NA	NA	004m013_766	17	168.542	250.019	22.402	004m013	2	004m013_2	-	004m013_708	004m013_823	-0.526299	1.18898	0	1	1.30026	1.30026	0.00144473	0.00144473	2.48911	52.2714	15.7836	004t005	15.851	-5.722	5.715	-0.724498	-0.906827
4	NA	4	900	NA	NA	004m013_767	17	176.805	259.255	12.4456	004m013	3	004m013_3	-	004m013_709	004m013_824	-1.52515	2.36866	-4.9782	1	5.72006	2.8172	0.00635562	0.00313022	2.48911	52.2714	7.98316	004t005	13.636	-7.712	14.9346	-5.11061	-2.78266
4	NA	4	900	NA	NA	004m013_823	18	168.473	249.4	22.402	004m013	2	004m013_2	-	004m013_766	004m013_880	-0.0689564	-0.619096	0	1	0.622925	0.622925	0.000692139	0.000692139	2.48911	52.2714	16.0543	004t005	15.174	-2.474	5.6333	0.137649	0.145349
4	NA	4	900	NA	NA	004m013_824	18	180.842	256.117	12.4456	004m013	3	004m013_3	-	004m013_767	004m013_881	4.03641	-3.13813	0	1	5.11278	5.11278	0.00568087	0.00568087	2.48911	52.2714	3.2623	004t005	10.17	-10.276	10.8123	3.66117	5.05829
4	NA	4	900	NA	NA	004m013_880	19	170.401	250.115	17.4238	004m013	2	004m013_2	-	004m013_823	004m013_938	1.92814	0.714797	-4.9782	1	5.3862	2.05637	0.00598466	0.00228486	2.48911	52.2714	13.9355	004t005	15.636	0.487	10.2732	-0.0338659	1.78799
4	NA	4	900	NA	NA	004m013_881	19	183.552	257.73	12.4456	004m013	3	004m013_3	-	004m013_824	004m013_939	2.71062	1.6128	0	1	3.15414	3.15414	0.0035046	0.0035046	2.48911	52.2714	1.77758	004t005	6.169	-6.961	15.1166	0.608955	0.760412
4	NA	4	900	NA	NA	004m013_938	20	171.04	251.727	17.4238	004m013	2	004m013_2	-	004m013_880	004m013_994	0.639057	1.61246	0	1	1.73448	1.73448	0.0019272	0.0019272	2.48911	52.2714	12.4683	004t005	15.184	-2.519	10.6407	0.575871	0.688944
4	NA	4	900	NA	NA	004m013_939	20	184.212	256.785	12.4456	004m013	3	004m013_3	-	004m013_881	004m013_995	0.660042	-0.944607	0	1	1.15236	1.15236	0.0012804	0.0012804	2.48911	52.2714	0.75474	004t005	9.136	-11.009	10.2377	0.59988	1.14471
4	NA	4	900	NA	NA	004m013_994	21	172.55	250.954	17.4238	004m013	2	004m013_2	-	004m013_938	004m013_1051	1.50958	-0.773161	0	1	1.69606	1.69606	0.00188451	0.00188451	2.48911	52.2714	11.5846	004t005	13.902	-6.236	10.7659	1.32907	1.61576
4	NA	4	900	NA	NA	004m013_995	21	185.793	256.185	12.4456	004m013	3	004m013_3	-	004m013_939	004m013_1052	1.58109	-0.600417	0	1	1.69125	1.69125	0.00187917	0.00187917	2.48911	52.2714	1.70092	004t005	6.873	-3.686	14.9642	1.19685	1.47173
4	NA	4	900	NA	NA	004m013_1051	22	172.688	250.096	22.402	004m013	2	004m013_2	-	004m013_994	004m013_1108	0.138789	-0.858094	4.9782	1	5.05352	0.869246	0.00561502	0.000965829	2.48911	52.2714	12.0106	004t005	14.467	-3.666	5.1137	3.26299	0.477832
4	NA	4	900	NA	NA	004m013_1052	22	186.311	257.895	7.46734	004m013	3	004m013_3	-	004m013_995	004m013_1109	0.517634	1.70965	-4.97826	1	5.28904	1.78629	0.00587671	0.00198477	2.48911	52.2714	2.88763	004t005	5.854	-6.089	19.9129	-4.57728	-0.351848
4	NA	4	900	NA	NA	004m013_1108	23	171.61	250.25	22.402	004m013	2	004m013_2	-	004m013_1051	004m013_1165	-1.07827	0.154597	0	1	1.0893	1.0893	0.00121033	0.00121033	2.48911	52.2714	12.792	004t005	11.839	-2.005	10.276	-1.02473	-1.08321
4	NA	4	900	NA	NA	004m013_1109	23	184.146	256.799	12.4456	004m013	3	004m013_3	-	004m013_1052	004m013_1166	-2.16503	-1.0954	4.97826	1	5.53808	2.42637	0.00615342	0.00269597	2.48911	52.2714	0.760849	004t005	8.252	-3.084	14.9346	4.30542	-0.71084
4	NA	4	900	NA	NA	004m013_1165	24	169.118	252.436	22.402	004m013	2	004m013_2	-	004m013_1108	004m013_1224	-2.4919	2.18569	0	1	3.31463	3.31463	0.00368293	0.00368293	2.48911	52.2714	13.8445	004t005	14.19	-5.743	10.505	-2.14396	-2.82188
4	NA	4	900	NA	NA	004m013_1166	24	181.976	256.721	12.4456	004m013	3	004m013_3	-	004m013_1109	004m013_1225	-2.1695	-0.0785734	0	1	2.17092	2.17092	0.00241213	0.00241213	2.48911	52.2714	2.22693	004t005	8.472	-7.245	15.0277	-1.01852	-2.00471
4	NA	4	900	NA	NA	004m013_1224	25	171.827	252.506	22.402	004m013	2	004m013_2	-	004m013_1165	004m013_1286	2.70911	0.0697081	0	1	2.71	2.71	0.00301111	0.00301111	2.48911	52.2714	11.3856	004t005	12.299	-2.927	10.2498	2.04902	2.48508
4	NA	4	900	NA	NA	004m013_1225	25	182.792	257.927	17.4238	004m013	3	004m013_3	-	004m013_1166	004m013_1287	0.815247	1.20612	4.9782	1	5.1867	1.4558	0.005763	0.00161756	2.48911	52.2714	2.28962	004t005	9.6	-4.931	10.2245	3.90037	-0.164304
4	NA	4	900	NA	NA	004m013_1286	26	173.696	252.269	22.402	004m013	2	004m013_2	-	004m013_1224	004m013_1349	1.86868	-0.236817	0	1	1.88363	1.88363	0.00209292	0.00209292	2.48911	52.2714	9.92127	004t005	11.352	-4.827	10.2122	1.45471	1.87274
4	NA	4	900	NA	NA	004m013_1287	26	180.181	258.66	17.4238	004m013	3	004m013_3	-	004m013_1225	004m013_1350	-2.61046	0.733355	0	1	2.71151	2.71151	0.00301279	0.00301279	2.48911	52.2714	4.69064	004t005	15.742	-2.245	10.19	-1.92893	-2.65712
4	NA	4	900	NA	NA	004m013_1349	27	174.382	250.367	17.4238	004m013	2	004m013_2	-	004m013_1286	004m013_1414	0.686447	-1.90199	-4.9782	1	5.3732	2.02207	0.00597022	0.00224674	2.48911	52.2714	10.6859	004t005	14.218	-3.998	9.9564	-2.11467	1.37597
4	NA	4	900	NA	NA	004m013_1350	27	178.916	255.372	17.4238	004m013	3	004m013_3	-	004m013_1287	004m013_1415	-1.26533	-3.28836	0	1	3.5234	3.5234	0.00391489	0.00391489	2.48911	52.2714	5.19473	004t005	14.078	-5.42	9.9564	-0.663789	-0.788391
4	NA	4	900	NA	NA	004m013_1414	28	175.718	245.172	22.402	004m013	2	004m013_2	-	004m013_1349	004m013_1477	1.33582	-5.1952	4.9782	1	7.31827	5.36419	0.00813141	0.00596021	2.48911	52.2714	14.3885	004t005	9.419	0.186	9.9565	5.01506	2.69226
4	NA	4	900	NA	NA	004m013_1415	28	181.361	255.007	12.4456	004m013	3	004m013_3	-	004m013_1350	004m013_1478	2.44534	-0.364708	-4.9782	1	5.55834	2.47239	0.00617594	0.0027471	2.48911	52.2714	2.90003	004t005	13.793	-2.3	15.0069	-0.728236	2.41309
4	NA	4	900	NA	NA	004m013_1477	29	172.967	249.093	17.4238	004m013	2	004m013_2	-	004m013_1414	004m013_1539	-2.75155	3.92091	-4.9782	1	6.90848	4.79005	0.00767609	0.00532228	2.48911	52.2714	12.5268	004t005	17.221	2.81	9.9564	-5.45361	-2.6736
4	NA	4	900	NA	NA	004m013_1478	29	183.786	252.093	17.4238	004m013	3	004m013_3	-	004m013_1415	004m013_1540	2.42468	-2.91458	4.9782	1	6.2575	3.79129	0.00695278	0.00421254	2.48911	52.2714	3.98691	004t005	9.049	-2.466	9.9564	5.59937	2.87105
4	NA	4	900	NA	NA	004m013_1539	30	174.891	248.335	22.402	004m013	2	004m013_2	-	004m013_1477	004m013_1601	1.92397	-0.757936	4.9782	1	5.3906	2.06788	0.00598956	0.00229765	2.48911	52.2714	11.9074	004t005	10.694	-2.392	9.9565	4.01044	1.7768
4	NA	4	900	NA	NA	004m013_1540	30	186.494	246.427	22.402	004m013	3	004m013_3	-	004m013_1478	004m013_1602	2.70783	-5.66587	4.9782	1	8.01354	6.27968	0.00890394	0.00697742	2.48911	52.2714	9.92697	004t005	5.823	-2.264	5.2428	6.43649	4.10227
4	NA	4	900	NA	NA	004m013_1601	31	173.368	249.576	22.402	004m013	2	004m013_2	-	004m013_1539	004m013_1665	-1.52311	1.24144	0	1	1.96495	1.96495	0.00218328	0.00218328	2.48911	52.2714	11.8215	004t005	15.456	-4.801	5.1698	-1.30067	-1.75737
4	NA	4	900	NA	NA	004m013_1602	31	187.503	246.538	22.402	004m013	3	004m013_3	-	004m013_1540	004m013_1666	1.00963	0.111495	0	1	1.01577	1.01577	0.00112864	0.00112864	2.48911	52.2714	10.1002	004t005	5.245	-1.097	5.0663	0.689884	0.900608
4	NA	4	900	NA	NA	004m013_1665	32	171.876	249.102	22.402	004m013	2	004m013_2	-	004m013_1601	004m013_1729	-1.49192	-0.474443	0	1	1.56554	1.56554	0.00173949	0.00173949	2.48911	52.2714	13.2856	004t005	14.149	1.331	10.3077	-1.22314	-1.28403
4	NA	4	900	NA	NA	004m013_1666	32	187.701	247.595	22.402	004m013	3	004m013_3	-	004m013_1602	004m013_1730	0.197813	1.05703	0	1	1.07538	1.07538	0.00119486	0.00119486	2.48911	52.2714	9.24602	004t005	4.403	-2.29	5.5547	-0.0165477	-0.0227728
4	NA	4	900	NA	NA	004m013_1729	33	170.554	249.557	22.402	004m013	2	004m013_2	-	004m013_1665	004m013_1792	-1.32149	0.455757	0	1	1.39788	1.39788	0.0015532	0.0015532	2.48911	52.2714	14.0275	004t005	15.153	-5.089	10.4716	-1.03048	-1.273
4	NA	4	900	NA	NA	004m013_1730	33	187.263	246.144	22.402	004m013	3	004m013_3	-	004m013_1666	004m013_1793	-0.438553	-1.45125	0	1	1.51606	1.51606	0.00168452	0.00168452	2.48911	52.2714	10.5343	004t005	5.634	-2.191	5.0542	0.18693	0.280563
4	NA	4	900	NA	NA	004m013_1792	34	171.06	249.138	27.3802	004m013	2	004m013_2	-	004m013_1729	004m013_1856	0.506336	-0.419257	4.9782	1	5.02142	0.657383	0.00557935	0.000730426	2.48911	52.2714	13.9863	004t005	13.251	-5.913	4.9783	3.24113	0.613468
4	NA	4	900	NA	NA	004m013_1793	34	187.402	245.956	22.402	004m013	3	004m013_3	-	004m013_1730	004m013_1857	0.139175	-0.187577	0	1	0.233569	0.233569	0.000259521	0.000259521	2.48911	52.2714	10.8447	004t005	4.617	-2.226	5.1691	0.15167	0.197698
4	NA	4	900	NA	NA	004m013_1856	35	172.662	249.782	27.3802	004m013	2	004m013_2	-	004m013_1792	004m013_1919	1.60176	0.644238	0	1	1.72646	1.72646	0.00191829	0.00191829	2.48911	52.2714	12.3932	004t005	13.499	3.046	5.1505	1.13525	1.20021
4	NA	4	900	NA	NA	004m013_1857	35	188.18	247.954	27.3802	004m013	3	004m013_3	-	004m013_1793	004m013_1920	0.778272	1.99807	4.9782	1	5.42038	2.1443	0.00602264	0.00238255	2.48911	52.2714	9.31976	004t005	3.705	0.853	0	3.41759	-0.166699
4	NA	4	900	NA	NA	004m013_1919	36	173.92	250.626	27.3802	004m013	2	004m013_2	-	004m013_1856	004m013_1982	1.25739	0.843652	0	1	1.51419	1.51419	0.00168244	0.00168244	2.48911	52.2714	10.9385	004t005	10.348	-0.827	5.6963	1.32355	1.41225
4	NA	4	900	NA	NA	004m013_1920	36	188.632	246.921	22.402	004m013	3	004m013_3	-	004m013_1857	004m013_1983	0.452194	-1.03334	-4.9782	1	5.10438	1.12795	0.00567154	0.00125327	2.48911	52.2714	10.4852	004t005	2.389	0.237	5.0337	0.208826	0.208826
4	NA	4	900	NA	NA	004m013_1982	37	172.775	249.426	32.3585	004m013	2	004m013_2	-	004m013_1919	004m013_2046	-1.14458	-1.20038	4.9783	1	5.24733	1.6586	0.00583036	0.00184289	2.48911	52.2714	12.6203	004t005	10.406	1.042	1.0317	1.47844	-1.04532
4	NA	4	900	NA	NA	004m013_1983	37	187.68	246.718	22.402	004m013	3	004m013_3	-	004m013_1920	004m013_2047	-0.952334	-0.203043	0	1	0.973739	0.973739	0.00108193	0.00108193	2.48911	52.2714	10.3243	004t005	3.351	0.374	4.9782	-0.416585	-0.967727
4	NA	4	900	NA	NA	004m013_2046	38	173.148	248.09	32.3585	004m013	2	004m013_2	-	004m013_1982	004m013_2111	0.373171	-1.33559	0	1	1.38674	1.38674	0.00154082	0.00154082	2.48911	52.2714	13.5292	004t005	9.062	1.122	6.0945	0.237091	0.238241
4	NA	4	900	NA	NA	004m013_2047	38	189.361	246.022	22.402	004m013	3	004m013_3	-	004m013_1983	004m013_2112	1.68154	-0.696233	0	1	1.81998	1.81998	0.0020222	0.0020222	2.48911	52.2714	11.7682	004t005	1.744	-0.304	5.2049	0.893864	1.59394
4	NA	4	900	NA	NA	004m013_2111	39	172.629	246.79	32.3585	004m013	2	004m013_2	-	004m013_2046	004m013_2177	-0.518796	-1.3004	0	1	1.40006	1.40006	0.00155563	0.00155563	2.48911	52.2714	15.0292	004t005	10.883	1.132	4.9782	-0.561145	-0.674652
4	NA	4	900	NA	NA	004m013_2112	39	189.623	245.073	27.3802	004m013	3	004m013_3	-	004m013_2047	004m013_2178	0.261101	-0.949339	4.9782	1	5.07463	0.98459	0.00563848	0.00109399	2.48911	52.2714	12.8437	004t005	2.865	-2.237	0.8793	4.84837	0.420245
4	NA	4	900	NA	NA	004m013_2177	40	172.881	246.921	32.3585	004m013	2	004m013_2	-	004m013_2111	004m013_2242	0.251665	0.131018	0	1	0.283726	0.283726	0.000315252	0.000315252	2.48911	52.2714	14.9185	004t005	10.268	4.048	4.9782	0.240179	0.263869
4	NA	4	900	NA	NA	004m013_2178	40	188.949	245.617	22.402	004m013	3	004m013_3	-	004m013_2112	004m013_2243	-0.673159	0.544909	-4.9782	1	5.05297	0.866065	0.00561442	0.000962294	2.48911	52.2714	12.1625	004t005	5.889	2.991	4.9782	-2.01215	-0.865931
4	NA	4	900	NA	NA	004m013_2242	41	173.19	246.715	37.3367	004m013	2	004m013_2	-	004m013_2177	004m013_2307	0.30877	-0.205375	4.9782	1	4.99199	0.370834	0.00554666	0.000412038	2.48911	52.2714	15.1124	004t005	9.989	1.131	4.6237	2.23999	0.21193
4	NA	4	900	NA	NA	004m013_2243	41	189.345	245.109	22.402	004m013	3	004m013_3	-	004m013_2178	004m013_2308	0.395391	-0.508912	0	1	0.644457	0.644457	0.000716064	0.000716064	2.48911	52.2714	12.8391	004t005	2.394	0.32	5.4436	0.0974857	0.122074
4	NA	4	900	NA	NA	004m013_2307	42	172.897	246.928	32.3585	004m013	2	004m013_2	-	004m013_2242	004m013_2371	-0.292771	0.212475	-4.9782	1	4.99133	0.361747	0.00554592	0.000401941	2.48911	52.2714	15.289	004t005	9.763	-2.27	4.9782	-2.32277	-0.267008
4	NA	4	900	NA	NA	004m013_2308	42	187.385	245.728	22.402	004m013	3	004m013_3	-	004m013_2243	004m013_2372	-1.95976	0.619421	0	1	2.05532	2.05532	0.00228369	0.00228369	2.48911	52.2714	11.6132	004t005	4.577	-0.613	5.0799	-0.754521	-1.86042
4	NA	4	900	NA	NA	004m013_2371	43	175.684	245.332	32.3585	004m013	2	004m013_2	-	004m013_2307	004m013_2435	2.78677	-1.59626	0	1	3.21157	3.21157	0.00356841	0.00356841	2.48911	52.2714	15.5898	004t005	6.738	-0.94	5.5834	2.75482	3.07587
4	NA	4	900	NA	NA	004m013_2372	43	188.14	245.387	22.402	004m013	3	004m013_3	-	004m013_2308	004m013_2436	0.754523	-0.34141	0	1	0.82817	0.82817	0.000920189	0.000920189	2.48911	52.2714	12.2307	004t005	2.702	-3.054	5.2362	0.533527	0.793166
4	NA	4	900	NA	NA	004m013_2435	44	178.87	242.881	32.3585	004m013	2	004m013_2	-	004m013_2371	004m013_2498	3.18571	-2.45073	0	1	4.01931	4.01931	0.0044659	0.0044659	2.48911	52.2714	17.2211	004t005	6.611	0.612	0.4413	2.7007	3.49377
4	NA	4	900	NA	NA	004m013_2436	44	189.574	244.382	22.402	004m013	3	004m013_3	-	004m013_2372	004m013_2499	1.43447	-1.0046	0	1	1.75127	1.75127	0.00194585	0.00194585	2.48911	52.2714	13.7712	004t005	3.623	1.728	5.0788	1.04631	1.70292
4	NA	4	900	NA	NA	004m013_2498	45	179.876	242.115	32.3585	004m013	2	004m013_2	-	004m013_2435	004m013_2561	1.0065	-0.766111	0	1	1.2649	1.2649	0.00140544	0.00140544	2.48911	52.2714	17.9734	004t005	5.196	2.368	0	0.929546	0.931597
4	NA	4	900	NA	NA	004m013_2499	45	189.776	246.399	17.4238	004m013	3	004m013_3	-	004m013_2436	004m013_2562	0.20149	2.01718	-4.9782	1	5.37514	2.02722	0.00597237	0.00225246	2.48911	52.2714	12.1105	004t005	6.579	-2.539	5.318	-3.25443	1.05025
4	NA	4	900	NA	NA	004m013_2561	46	181.163	239.375	32.3585	004m013	2	004m013_2	-	004m013_2498	004m013_2624	1.28715	-2.73959	0	1	3.0269	3.0269	0.00336322	0.00336322	2.48911	52.2714	20.8071	004t005	5.63	2.251	0.0609	0.0351405	0.0351405
4	NA	4	900	NA	NA	004m013_2562	46	190.083	244.867	17.4238	004m013	3	004m013_3	-	004m013_2499	004m013_2623	0.307503	-1.53175	0	1	1.56231	1.56231	0.0017359	0.0017359	2.48911	52.2714	13.6968	004t005	6.954	0.28	4.9782	0.669375	0.838376
4	NA	4	900	NA	NA	004m013_2623	47	188.539	244.268	17.4238	004m013	3	004m013_3	-	004m013_2562	004m013_2686	-1.54432	-0.598991	0	1	1.65642	1.65642	0.00184046	0.00184046	2.48911	52.2714	13.6885	004t005	8.029	-3.161	5.1887	-1.27465	-1.56717
4	NA	4	900	NA	NA	004m013_2624	47	181.843	237.379	32.3585	004m013	2	004m013_2	-	004m013_2561	004m013_2685	0.679427	-1.99604	0	1	2.10851	2.10851	0.00234279	0.00234279	2.48911	52.2714	22.9753	004t005	5.752	0.986	0.58	-0.110152	-0.110158
4	NA	4	900	NA	NA	004m013_2685	48	181.716	237.338	37.3367	004m013	2	004m013_2	-	004m013_2624	004m013_2747	-0.126601	-0.0407821	4.9782	1	4.97998	0.133008	0.00553331	0.000147786	2.48911	52.2714	23.2246	004t005	3.775	-0.221	0.4095	0.361307	-0.131671
4	NA	4	900	NA	NA	004m013_2686	48	187.079	245.738	22.402	004m013	3	004m013_3	-	004m013_2623	004m013_2748	-1.45951	1.46952	4.9782	1	5.39186	2.07115	0.00599095	0.00230128	2.48911	52.2714	11.9014	004t005	5.564	-0.736	5.6797	0.940223	-1.89638
4	NA	4	900	NA	NA	004m013_2747	49	180.239	236.824	32.3585	004m013	2	004m013_2	end	004m013_2685	NA	-1.47686	-0.514602	-4.9782	1	5.21808	1.56394	0.00579787	0.00173771	2.48911	52.2714	24.0011	004t005	6.118	1.318	0.136	-1.97182	-1.44426
4	NA	4	900	NA	NA	004m013_2748	49	185.205	246.945	22.402	004m013	3	004m013_3	end	004m013_2686	NA	-1.87407	1.20739	0	1	2.22933	2.22933	0.00247704	0.00247704	2.48911	52.2714	10.4116	004t005	7.128	-1.542	5.5084	-1.41717	-2.01622
4	NA	4	900	NA	NA	004m014_14	1	194.723	129.864	2.48911	004m014	1	004m014_1	track_start	NA	004m014_47	NA	NA	NA	NA	NA	NA	NA	NA	2.48911	52.2714	33.8973	004t009	9.31	-2.375	9.95649	NA	NA
4	NA	4	900	NA	NA	004m014_47	2	196.72	129.647	2.48911	004m014	1	004m014_1	-	004m014_14	004m014_83	1.99719	-0.217326	0	1	2.00898	2.00898	0.0022322	0.0022322	2.48911	52.2714	34.4544	004t007	10.113	-1.595	9.95649	1.38113	1.98893
4	NA	4	900	NA	NA	004m014_83	3	195.13	130.832	2.48911	004m014	1	004m014_1	-	004m014_47	004m014_119	-1.59056	1.18502	0	1	1.98347	1.98347	0.00220386	0.00220386	2.48911	52.2714	33.4769	004t009	9.217	-4.704	9.95649	-1.25869	-1.75576
4	NA	4	900	NA	NA	004m014_119	4	195.898	134.271	7.46734	004m014	1	004m014_1	-	004m014_83	004m014_156	0.768075	3.43888	4.97823	1	6.09906	3.52361	0.00677674	0.00391512	2.48911	52.2714	30.7079	004t009	8.89	-2.504	4.97826	2.81813	-0.87912
4	NA	4	900	NA	NA	004m014_156	5	194.372	135.889	7.46734	004m014	1	004m014_1	-	004m014_119	004m014_197	-1.52618	1.6187	0	1	2.22473	2.22473	0.00247193	0.00247193	2.48911	52.2714	29.3148	004t009	4.55	-1.327	10.0826	-1.67945	-1.90788
4	NA	4	900	NA	NA	004m014_197	6	194.666	136.399	12.4456	004m014	1	004m014_1	-	004m014_156	004m014_238	0.294812	0.510088	4.97826	1	5.013	0.589155	0.00557	0.000654617	2.48911	52.2714	29.6584	004t009	2.795	-2.294	5.2218	4.56496	0.140205
4	NA	4	900	NA	NA	004m014_238	7	193.438	138.926	12.4456	004m014	1	004m014_1	-	004m014_197	004m014_283	-1.22804	2.52628	0	1	2.80894	2.80894	0.00312105	0.00312105	2.48911	52.2714	27.4778	004t009	5.048	3.822	4.9782	-1.45283	-2.55199
4	NA	4	900	NA	NA	004m014_283	8	192.923	137.177	12.4456	004m014	1	004m014_1	-	004m014_238	004m014_333	-0.514999	-1.74819	0	1	1.82247	1.82247	0.00202496	0.00202496	2.48911	52.2714	29.1973	004t009	7.16	-2.254	5.2488	-1.15233	-1.46585
4	NA	4	900	NA	NA	004m014_333	9	192.392	135.456	12.4456	004m014	1	004m014_1	-	004m014_283	004m014_383	-0.531539	-1.72125	0	1	1.80145	1.80145	0.00200161	0.00200161	2.48911	52.2714	30.9615	004t009	8.798	0.98	5.1674	0.00806496	0.00984104
4	NA	4	900	NA	NA	004m014_383	10	191.852	139.951	12.4456	004m014	1	004m014_1	-	004m014_333	004m014_434	-0.539426	4.49448	0	1	4.52674	4.52674	0.00502971	0.00502971	2.48911	52.2714	26.8853	004t009	5.287	7.975	5.2465	-0.0332944	-0.0385517
4	NA	4	900	NA	NA	004m014_434	11	191.651	139.946	12.4456	004m014	1	004m014_1	-	004m014_383	004m014_487	-0.201295	-0.00431402	0	1	0.201341	0.201341	0.000223712	0.000223712	2.48911	52.2714	26.6226	004t009	7.576	6.621	4.9782	-0.10068	-0.114822
4	NA	4	900	NA	NA	004m014_487	12	190.954	140.438	12.4456	004m014	1	004m014_1	-	004m014_434	004m014_542	-0.697179	0.491158	0	1	0.852816	0.852816	0.000947574	0.000947574	2.48911	52.2714	25.7377	004t009	10.581	1.448	4.9782	-0.180824	-0.201747
4	NA	4	900	NA	NA	004m014_542	13	190.248	140.941	12.4456	004m014	1	004m014_1	-	004m014_487	004m014_597	-0.705972	0.503468	0	1	0.867108	0.867108	0.000963454	0.000963454	2.48911	52.2714	24.8667	004t009	5.154	2.72	9.9564	-0.572089	-0.63119
4	NA	4	900	NA	NA	004m014_597	14	189.37	141.933	12.4456	004m014	1	004m014_1	-	004m014_542	004m014_654	-0.877654	0.992112	0	1	1.3246	1.3246	0.00147178	0.00147178	2.48911	52.2714	23.6889	004t009	6.212	2.21	10.135	-0.158183	-0.313139
4	NA	4	900	NA	NA	004m014_654	15	188.287	144.132	12.4456	004m014	1	004m014_1	-	004m014_597	004m014_711	-1.08367	2.19934	0	1	2.45182	2.45182	0.00272425	0.00272425	2.48911	52.2714	21.2937	004t009	10.658	2.924	4.9782	-0.154761	-0.2838
4	NA	4	900	NA	NA	004m014_711	16	189.391	145.623	12.4456	004m014	1	004m014_1	-	004m014_654	004m014_768	1.10406	1.49075	0	1	1.85507	1.85507	0.00206119	0.00206119	2.48911	52.2714	20.3469	004t009	10.314	1.305	4.9782	1.33039	1.45913
4	NA	4	900	NA	NA	004m014_768	17	189.097	146.935	12.4456	004m014	1	004m014_1	-	004m014_711	004m014_825	-0.293662	1.3117	0	1	1.34417	1.34417	0.00149352	0.00149352	2.48911	52.2714	19.1096	004t009	2.988	3.619	10.184	-0.114263	-0.126687
4	NA	4	900	NA	NA	004m014_825	18	188.3	148.943	12.4456	004m014	1	004m014_1	-	004m014_768	004m014_882	-0.796993	2.00775	0	1	2.16015	2.16015	0.00240017	0.00240017	2.48911	52.2714	17.0161	004t009	9.048	-1.996	5.1328	0.435608	1.04081
4	NA	4	900	NA	NA	004m014_882	19	186.798	147.34	12.4456	004m014	1	004m014_1	-	004m014_825	004m014_940	-1.50193	-1.60279	0	1	2.19652	2.19652	0.00244058	0.00244058	2.48911	52.2714	18.0784	004t009	9.939	-1.677	5.171	-0.980928	-1.12139
4	NA	4	900	NA	NA	004m014_940	20	187.13	147.139	12.4456	004m014	1	004m014_1	-	004m014_882	004m014_996	0.331855	-0.200393	0	1	0.387666	0.387666	0.00043074	0.00043074	2.48911	52.2714	63.3277	004t007	4.543	4.456	10.5208	0.320816	0.360571
4	NA	4	900	NA	NA	004m014_996	21	188.394	148.703	17.4238	004m014	1	004m014_1	-	004m014_940	004m014_1053	1.2646	1.56307	4.9782	1	5.36888	2.01058	0.00596542	0.00223398	2.48911	52.2714	64.1119	004t007	3.537	0.042	4.9782	5.29334	1.99734
4	NA	4	900	NA	NA	004m014_1053	22	187.871	148.341	12.4456	004m014	1	004m014_1	-	004m014_996	004m014_1110	-0.523002	-0.361196	-4.9782	1	5.01861	0.635605	0.00557624	0.000706227	2.48911	52.2714	18.5995	004t013	7.908	0.01	4.9782	-4.36349	-0.527254
4	NA	4	900	NA	NA	004m014_1110	23	186.229	148.983	17.4238	004m014	1	004m014_1	-	004m014_1053	004m014_1167	-1.64221	0.641347	4.9782	1	5.28116	1.763	0.00586796	0.00195889	2.48911	52.2714	17.7118	004t013	3.15	-0.547	5.0156	1.26303	-1.6414
4	NA	4	900	NA	NA	004m014_1167	24	186.271	149.662	12.4456	004m014	1	004m014_1	-	004m014_1110	004m014_1226	0.0416288	0.679381	-4.9782	1	5.02452	0.680655	0.0055828	0.000756283	2.48911	52.2714	17.1209	004t013	7.409	-1.669	4.9782	-4.2383	-0.0752205
4	NA	4	900	NA	NA	004m014_1226	25	185.206	147.31	12.4456	004m014	1	004m014_1	-	004m014_1167	004m014_1288	-1.06528	-2.35168	0	1	2.58171	2.58171	0.00286856	0.00286856	2.48911	52.2714	19.3629	004t013	10.212	-1.639	4.9782	-0.436936	-0.522438
4	NA	4	900	NA	NA	004m014_1288	26	186.668	147.016	12.4456	004m014	1	004m014_1	-	004m014_1226	004m014_1351	1.46193	-0.29475	0	1	1.49135	1.49135	0.00165706	0.00165706	2.48911	52.2714	19.9063	004t013	7.899	-0.332	5.3343	1.34273	1.49017
4	NA	4	900	NA	NA	004m014_1351	27	185.09	148.75	17.4238	004m014	1	004m014_1	-	004m014_1288	004m014_1416	-1.57744	1.73424	4.9782	1	5.50258	2.34433	0.00611398	0.00260482	2.48911	52.2714	17.9801	004t013	5.418	0.492	5.1971	1.41752	-1.64887
4	NA	4	900	NA	NA	004m014_1416	28	183.878	149.888	17.4238	004m014	1	004m014_1	-	004m014_1351	004m014_1479	-1.21205	1.13861	0	1	1.66298	1.66298	0.00184775	0.00184775	2.48911	52.2714	16.7615	004t013	6.472	1.964	5.1603	-0.798366	-1.10411
4	NA	4	900	NA	NA	004m014_1479	29	184.1	151.343	17.4238	004m014	1	004m014_1	-	004m014_1416	004m014_1541	0.221762	1.4548	0	1	1.47161	1.47161	0.00163512	0.00163512	2.48911	52.2714	15.2921	004t013	5.154	-1.362	6.2007	0.504569	0.634659
4	NA	4	900	NA	NA	004m014_1541	30	176.619	147.702	12.4456	004m014	1	004m014_1	-	004m014_1479	004m014_1603	-7.48084	-3.64094	-4.9782	1	9.69546	8.31982	0.0107727	0.00924424	2.48911	52.2714	19.9083	004t013	10.966	-0.502	10.1397	-7.88353	-6.30233
4	NA	4	900	NA	NA	004m014_1603	31	175.026	147.605	12.4456	004m014	1	004m014_1	-	004m014_1541	004m014_1667	-1.59263	-0.0968909	0	1	1.59558	1.59558	0.00177286	0.00177286	2.48911	52.2714	20.5804	004t013	13.228	5.831	10.3971	-1.16544	-1.58654
4	NA	4	900	NA	NA	004m014_1667	32	174.338	146.241	7.46734	004m014	1	004m014_1	-	004m014_1603	004m014_1731	-0.687898	-1.36478	-4.97826	1	5.20758	1.52834	0.0057862	0.00169816	2.48911	52.2714	21.9258	004t013	11.85	3.643	15.363	-3.86466	-1.17995
4	NA	4	900	NA	NA	004m014_1731	33	172.956	145.717	7.46734	004m014	1	004m014_1	-	004m014_1667	004m014_1794	-1.38274	-0.523972	0	1	1.47869	1.47869	0.00164299	0.00164299	2.48911	52.2714	22.8114	004t013	14.204	-0.377	15.7521	-0.926707	-1.47566
4	NA	4	900	NA	NA	004m014_1794	34	172.52	146.418	7.46734	004m014	1	004m014_1	-	004m014_1731	004m014_1858	-0.435805	0.701001	0	1	0.825426	0.825426	0.00091714	0.00091714	2.48911	52.2714	22.2177	004t013	13.889	-1.058	15.3664	-0.304258	-0.454251
4	NA	4	900	NA	NA	004m014_1858	35	172.165	149.985	12.4456	004m014	1	004m014_1	-	004m014_1794	004m014_1921	-0.355191	3.56682	4.97826	1	6.13445	3.58446	0.00681605	0.00398274	2.48911	52.2714	19.3308	004t013	14.061	-5.482	10.0376	3.2686	-0.625084
4	NA	4	900	NA	NA	004m014_1921	36	173.203	150.618	12.4456	004m014	1	004m014_1	-	004m014_1858	004m014_1984	1.03874	0.633374	0	1	1.21661	1.21661	0.00135179	0.00135179	2.48911	52.2714	18.2037	004t013	12.364	-1.211	9.9564	0.614266	0.737722
4	NA	4	900	NA	NA	004m014_1984	37	172.579	148.099	12.4456	004m014	1	004m014_1	-	004m014_1921	004m014_2048	-0.623988	-2.51894	0	1	2.59508	2.59508	0.00288342	0.00288342	2.48911	52.2714	20.648	004t013	10.642	-3.772	10.3871	-0.292988	-0.375471
4	NA	4	900	NA	NA	004m014_2048	38	171.941	147.592	12.4456	004m014	1	004m014_1	-	004m014_1984	004m014_2113	-0.638237	-0.506801	0	1	0.814981	0.814981	0.000905535	0.000905535	2.48911	52.2714	21.2455	004t013	11.053	-1.127	9.9564	-0.318115	-0.432255
4	NA	4	900	NA	NA	004m014_2113	39	172.546	148.512	12.4456	004m014	1	004m014_1	-	004m014_2048	004m014_2179	0.605073	0.919817	0	1	1.10099	1.10099	0.00122332	0.00122332	2.48911	52.2714	19.9719	004t013	9.22	1.084	10.2586	0.378801	0.508648
4	NA	4	900	NA	NA	004m014_2179	40	172.925	147.495	12.4456	004m014	1	004m014_1	-	004m014_2113	004m014_2244	0.379148	-1.01702	0	1	1.0854	1.0854	0.001206	0.001206	2.48911	52.2714	20.4655	004t013	9.11	-2.603	4.9782	0.172981	0.2578
4	NA	4	900	NA	NA	004m014_2244	41	171.693	147.98	12.4456	004m014	1	004m014_1	-	004m014_2179	004m014_2309	-1.23268	0.484904	0	1	1.32463	1.32463	0.00147181	0.00147181	2.48911	52.2714	20.7089	004t013	9.972	0.464	5.3166	-1.16716	-1.31847
4	NA	4	900	NA	NA	004m014_2309	42	170.478	147.514	12.4456	004m014	1	004m014_1	-	004m014_2244	004m014_2373	-1.21515	-0.465568	0	1	1.30129	1.30129	0.00144587	0.00144587	2.48911	52.2714	21.8103	004t013	11.617	-3.288	4.9782	-1.09047	-1.23548
4	NA	4	900	NA	NA	004m014_2373	43	170.467	147.302	12.4456	004m014	1	004m014_1	-	004m014_2309	004m014_2437	-0.010996	-0.211881	0	1	0.212166	0.212166	0.00023574	0.00023574	2.48911	52.2714	22.0094	004t013	10.472	-2.61	5.1521	0.0435644	0.0471224
4	NA	4	900	NA	NA	004m014_2437	44	167.684	146.233	12.4456	004m014	1	004m014_1	-	004m014_2373	004m014_2500	-2.78288	-1.06914	0	1	2.98119	2.98119	0.00331243	0.00331243	2.48911	52.2714	24.473	004t013	11.619	-3.599	4.9782	-2.20351	-2.44172
4	NA	4	900	NA	NA	004m014_2500	45	166.888	145.999	17.4238	004m014	1	004m014_1	-	004m014_2437	004m014_2563	-0.795871	-0.234654	4.9782	1	5.04688	0.829743	0.00560764	0.000921936	2.48911	52.2714	25.0209	004t013	10.078	-0.679	5.2192	1.24628	-0.690805
4	NA	4	900	NA	NA	004m014_2563	46	166.451	146.147	17.4238	004m014	1	004m014_1	-	004m014_2500	004m014_2625	-0.4368	0.148701	0	1	0.461417	0.461417	0.000512686	0.000512686	2.48911	52.2714	25.05	004t013	9.466	-4.994	5.0652	-0.39606	-0.445808
4	NA	4	900	NA	NA	004m014_2625	47	165.359	146.393	12.4456	004m014	1	004m014_1	-	004m014_2563	004m014_2687	-1.09161	0.245229	-4.9782	1	5.10237	1.11882	0.0056693	0.00124313	2.48911	52.2714	25.4599	004t013	13.085	-0.524	5.9535	-3.10569	-1.07991
4	NA	4	900	NA	NA	004m014_2687	48	166.098	146.571	12.4456	004m014	1	004m014_1	-	004m014_2625	004m014_2749	0.738886	0.178069	0	1	0.76004	0.76004	0.000844489	0.000844489	2.48911	52.2714	24.7137	004t013	12.031	0.265	5.3662	0.665612	0.731169
4	NA	4	900	NA	NA	004m014_2749	49	166.092	149.158	12.4456	004m014	1	004m014_1	end	004m014_2687	NA	-0.0067605	2.58704	0	1	2.58705	2.58705	0.0028745	0.0028745	2.48911	52.2714	22.8018	004t013	10.624	-3.398	5.4846	0.0458579	0.0502107
4	NA	4	900	NA	NA	004m015_15	1	178.311	114.804	17.4238	004m015	1	004m015_1	track_start	NA	004m015_48	NA	NA	NA	NA	NA	NA	NA	NA	2.48911	52.2714	41.7045	004t007	15.37	6.756	11.3592	NA	NA
4	NA	4	900	NA	NA	004m015_48	2	182.489	114.116	17.4238	004m015	1	004m015_1	-	004m015_15	004m015_84	4.1785	-0.687885	0	1	4.23474	4.23474	0.00470527	0.00470527	2.48911	52.2714	38.0537	004t007	17.409	5.218	5.9435	2.93899	3.54846
4	NA	4	900	NA	NA	004m015_84	3	180.654	115.29	17.4238	004m015	1	004m015_1	-	004m015_48	004m015_120	-1.83588	1.17408	0	1	2.1792	2.1792	0.00242134	0.00242134	2.48911	52.2714	40.7508	004t007	16.002	5.233	5.3956	-1.35109	-1.4215
4	NA	4	900	NA	NA	004m015_120	4	177.231	117.347	17.4238	004m015	1	004m015_1	-	004m015_84	004m015_157	-3.42263	2.05657	0	1	3.99298	3.99298	0.00443664	0.00443664	2.48911	52.2714	45.2522	004t009	18.556	4.11	5.065	-2.48916	-2.61387
4	NA	4	900	NA	NA	004m015_157	5	178.436	118.254	17.4238	004m015	1	004m015_1	-	004m015_120	004m015_198	1.20499	0.907625	0	1	1.50857	1.50857	0.00167619	0.00167619	2.48911	52.2714	44.8821	004t009	15.762	3.752	6.0096	1.32645	1.37275
4	NA	4	900	NA	NA	004m015_198	6	174.952	119.638	22.402	004m015	1	004m015_1	-	004m015_157	004m015_239	-3.4842	1.38402	4.9782	1	6.23198	3.74902	0.00692443	0.00416558	2.48911	52.2714	44.5341	004t009	17.587	-0.677	6.9549	-1.14623	-3.06899
4	NA	4	900	NA	NA	004m015_239	7	172.814	116.437	22.402	004m015	1	004m015_1	-	004m015_198	004m015_284	-2.1373	-3.20096	0	1	3.84892	3.84892	0.00427658	0.00427658	2.48911	52.2714	48.6925	004t009	19.541	6.576	6.5963	-1.87175	-2.01259
4	NA	4	900	NA	NA	004m015_284	8	174.152	117.813	22.402	004m015	1	004m015_1	-	004m015_239	004m015_334	1.33755	1.37572	0	1	1.91876	1.91876	0.00213196	0.00213196	2.48911	52.2714	47.5991	004t009	18.422	6.219	5.1902	1.62532	1.70648
4	NA	4	900	NA	NA	004m015_334	9	176.921	120.397	22.402	004m015	1	004m015_1	-	004m015_284	004m015_384	2.76869	2.58361	0	1	3.78691	3.78691	0.00420768	0.00420768	2.48911	52.2714	45.1908	004t009	15.722	2.433	6.3812	3.33291	3.44962
4	NA	4	900	NA	NA	004m015_384	10	178.022	121.491	22.402	004m015	1	004m015_1	-	004m015_334	004m015_435	1.10168	1.09384	0	1	1.55248	1.55248	0.00172497	0.00172497	2.48911	52.2714	44.4809	004t009	15.802	-1.021	5.8352	1.16573	1.256
4	NA	4	900	NA	NA	004m015_435	11	177.427	123.35	22.402	004m015	1	004m015_1	-	004m015_384	004m015_488	-0.595058	1.85952	0	1	1.95241	1.95241	0.00216935	0.00216935	2.48911	52.2714	42.4879	004t009	16.771	0.374	4.9782	-0.669694	-0.713717
4	NA	4	900	NA	NA	004m015_488	12	177.822	122.823	22.402	004m015	1	004m015_1	-	004m015_435	004m015_543	0.394314	-0.527089	0	1	0.65826	0.65826	0.000731399	0.000731399	2.48911	52.2714	42.8289	004t009	16.793	1.883	5.3461	0.36666	0.382464
4	NA	4	900	NA	NA	004m015_543	13	174.829	122.036	22.402	004m015	1	004m015_1	-	004m015_488	004m015_598	-2.99263	-0.787086	0	1	3.0944	3.0944	0.00343823	0.00343823	2.48911	52.2714	43.8136	004t009	20.875	-1.025	1.213	-2.9191	-3.0617
4	NA	4	900	NA	NA	004m015_598	14	173.663	121.024	17.4238	004m015	1	004m015_1	-	004m015_543	004m015_655	-1.16579	-1.01192	-4.9782	1	5.21205	1.54371	0.00579117	0.00171523	2.48911	52.2714	44.9454	004t009	21.914	3.533	5.2933	-1.40133	-1.11476
4	NA	4	900	NA	NA	004m015_655	15	169.281	122.509	17.4238	004m015	1	004m015_1	-	004m015_598	004m015_712	-4.38228	1.4849	0	1	4.62702	4.62702	0.00514113	0.00514113	2.48911	52.2714	44.3601	004t009	24.172	-0.93	9.9564	-3.97851	-4.09007
4	NA	4	900	NA	NA	004m015_712	16	169.725	123.063	17.4238	004m015	1	004m015_1	-	004m015_655	004m015_769	0.444165	0.554065	0	1	0.71012	0.71012	0.000789022	0.000789022	2.48911	52.2714	43.6409	004t009	25.552	-2.706	10.8315	0.390732	0.422535
4	NA	4	900	NA	NA	004m015_769	17	168.066	124.511	12.4456	004m015	1	004m015_1	-	004m015_712	004m015_826	-1.65927	1.44826	-4.9782	1	5.44363	2.20241	0.00604848	0.00244712	2.48911	52.2714	43.135	004t009	26.743	-0.827	10.5213	-3.59475	-1.80256
4	NA	4	900	NA	NA	004m015_826	18	169.881	125.833	12.4456	004m015	1	004m015_1	-	004m015_769	004m015_883	1.8147	1.32152	0	1	2.2449	2.2449	0.00249433	0.00249433	2.48911	52.2714	41.7877	004t009	24.649	-4.985	10.5198	1.65	1.77299
4	NA	4	900	NA	NA	004m015_883	19	166.362	125.201	12.4456	004m015	1	004m015_1	-	004m015_826	004m015_941	-3.51859	-0.632146	0	1	3.57492	3.57492	0.00397213	0.00397213	2.48911	52.2714	43.8864	004t009	27.196	2.571	10.014	-3.06601	-3.32346
4	NA	4	900	NA	NA	004m015_941	20	166.945	126.306	12.4456	004m015	1	004m015_1	-	004m015_883	004m015_997	0.583502	1.10501	0	1	1.24961	1.24961	0.00138846	0.00138846	2.48911	52.2714	63.1583	004t007	24.701	-5.372	10.7261	0.643066	0.684912
4	NA	4	900	NA	NA	004m015_997	21	166.403	129.044	12.4456	004m015	1	004m015_1	-	004m015_941	004m015_1054	-0.542055	2.73852	0	1	2.79166	2.79166	0.00310184	0.00310184	2.48911	52.2714	64.6255	004t007	26.367	-1.311	10.8972	-1.02333	-1.11165
4	NA	4	900	NA	NA	004m015_1054	22	167.458	130.332	12.4456	004m015	1	004m015_1	-	004m015_997	004m015_1111	1.05442	1.28734	0	1	1.66405	1.66405	0.00184894	0.00184894	2.48911	52.2714	41.2796	004t013	25.955	-6.277	10.0091	0.914355	0.989189
4	NA	4	900	NA	NA	004m015_1111	23	166.426	130.056	12.4456	004m015	1	004m015_1	-	004m015_1054	004m015_1168	-1.03172	-0.2756	0	1	1.0679	1.0679	0.00118655	0.00118655	2.48911	52.2714	41.9589	004t013	26.344	6.407	10.4547	-0.878351	-0.938026
4	NA	4	900	NA	NA	004m015_1168	24	167.279	132.172	12.4456	004m015	1	004m015_1	-	004m015_1111	004m015_1227	0.852487	2.1163	0	1	2.28155	2.28155	0.00253505	0.00253505	2.48911	52.2714	39.6623	004t013	25.845	4.45	10.5797	1.2395	1.32846
4	NA	4	900	NA	NA	004m015_1227	25	167.271	132.02	7.46734	004m015	1	004m015_1	-	004m015_1168	004m015_1289	-0.00783841	-0.152139	-4.97826	1	4.98059	0.15234	0.00553399	0.000169267	2.48911	52.2714	39.7975	004t013	28.427	-6.981	10.2113	-1.89357	-0.0335401
4	NA	4	900	NA	NA	004m015_1289	26	168.677	132.36	12.4456	004m015	1	004m015_1	-	004m015_1227	004m015_1352	1.40598	0.339629	4.97826	1	5.18413	1.44642	0.00576014	0.00160713	2.48911	52.2714	39.0939	004t013	22.95	10.272	10.319	2.85247	1.28441
4	NA	4	900	NA	NA	004m015_1352	27	169.012	132.668	12.4456	004m015	1	004m015_1	-	004m015_1289	004m015_1417	0.3351	0.307904	0	1	0.455079	0.455079	0.000505644	0.000505644	2.48911	52.2714	38.8776	004t013	23.112	-0.688	10.1236	0.399328	0.431649
4	NA	4	900	NA	NA	004m015_1417	28	170.302	134.172	12.4456	004m015	1	004m015_1	-	004m015_1352	004m015_1480	1.28991	1.5042	0	1	1.98154	1.98154	0.00220171	0.00220171	2.48911	52.2714	37.202	004t013	21.612	-2.119	9.9564	1.14009	1.24458
4	NA	4	900	NA	NA	004m015_1480	29	170.179	134.122	12.4456	004m015	1	004m015_1	-	004m015_1417	004m015_1542	-0.122798	-0.0495572	0	1	0.13242	0.13242	0.000147134	0.000147134	2.48911	52.2714	37.3838	004t013	20.784	1.048	10.3976	-0.106696	-0.117376
4	NA	4	900	NA	NA	004m015_1542	30	169.151	133.909	12.4456	004m015	1	004m015_1	-	004m015_1480	004m015_1604	-1.02764	-0.213207	0	1	1.04952	1.04952	0.00116613	0.00116613	2.48911	52.2714	37.9284	004t013	19.894	-0.297	11.0228	-0.927719	-1.03707
4	NA	4	900	NA	NA	004m015_1604	31	167.151	133.707	12.4456	004m015	1	004m015_1	-	004m015_1542	004m015_1668	-2.00066	-0.202314	0	1	2.01086	2.01086	0.00223429	0.00223429	2.48911	52.2714	38.9392	004t013	24.327	-3.736	5.5126	-1.7472	-1.99741
4	NA	4	900	NA	NA	004m015_1668	32	165.825	133.111	7.46734	004m015	1	004m015_1	-	004m015_1604	004m015_1732	-1.32613	-0.596068	-4.97826	1	5.18623	1.45393	0.00576248	0.00161548	2.48911	52.2714	39.7493	004t013	25.412	1.192	10.0693	-2.27885	-1.22029
4	NA	4	900	NA	NA	004m015_1732	33	165.794	133.03	12.4456	004m015	1	004m015_1	-	004m015_1668	004m015_1795	-0.0303561	-0.080321	4.97826	1	4.979	0.0858659	0.00553222	9.54065e-05	2.48911	52.2714	39.5166	004t013	23.467	-0.572	10.233	1.80043	-0.0340862
4	NA	4	900	NA	NA	004m015_1795	34	165.364	135.272	12.4456	004m015	1	004m015_1	-	004m015_1732	004m015_1859	-0.430472	2.24177	0	1	2.28273	2.28273	0.00253637	0.00253637	2.48911	52.2714	37.4382	004t013	22.348	-3.984	11.0569	-0.444565	-0.48497
4	NA	4	900	NA	NA	004m015_1859	35	165.385	136.537	12.4456	004m015	1	004m015_1	-	004m015_1795	004m015_1922	0.0214779	1.26485	0	1	1.26504	1.26504	0.0014056	0.0014056	2.48911	52.2714	36.2288	004t013	22.173	0.567	10.9044	-0.180562	-0.200842
4	NA	4	900	NA	NA	004m015_1922	36	163.323	135.705	12.4456	004m015	1	004m015_1	-	004m015_1859	004m015_1985	-2.06221	-0.831596	0	1	2.22357	2.22357	0.00247064	0.00247064	2.48911	52.2714	38.0325	004t013	22.54	6.225	10.2732	-1.86913	-2.0828
4	NA	4	900	NA	NA	004m015_1985	37	161.974	136.081	12.4456	004m015	1	004m015_1	-	004m015_1922	004m015_2050	-1.34911	0.375628	0	1	1.40043	1.40043	0.00155603	0.00155603	2.48911	52.2714	38.475	004t013	22.452	5.552	10.1535	-1.09905	-1.20044
4	NA	4	900	NA	NA	004m015_2050	38	161.728	136.175	12.4456	004m015	1	004m015_1	-	004m015_1985	004m015_2115	-0.246169	0.0934952	0	1	0.263326	0.263326	0.000292585	0.000292585	2.48911	52.2714	38.2136	004t013	23.707	-3.107	4.9782	-0.198263	-0.216527
4	NA	4	900	NA	NA	004m015_2115	39	161.43	138.462	17.4238	004m015	1	004m015_1	-	004m015_2050	004m015_2181	-0.297395	2.28722	4.9782	1	5.48655	2.30647	0.00609617	0.00256274	2.48911	52.2714	36.2102	004t013	21.268	2.571	4.9782	0.43508	-0.592091
4	NA	4	900	NA	NA	004m015_2181	40	161.411	136.682	12.4456	004m015	1	004m015_1	-	004m015_2115	004m015_2246	-0.0193717	-1.77973	-4.9782	1	5.2868	1.77983	0.00587422	0.00197759	2.48911	52.2714	37.3078	004t013	21.447	4.159	5.7658	-1.35358	-0.23282
4	NA	4	900	NA	NA	004m015_2246	41	162.574	137.246	17.4238	004m015	1	004m015_1	-	004m015_2181	004m015_2311	1.16325	0.563942	4.9782	1	5.14331	1.29274	0.00571479	0.00143638	2.48911	52.2714	36.1954	004t013	17.18	3.2	5.54	2.47833	1.24933
4	NA	4	900	NA	NA	004m015_2311	42	161.45	137.475	17.4238	004m015	1	004m015_1	-	004m015_2246	004m015_2375	-1.12436	0.228757	0	1	1.14739	1.14739	0.00127488	0.00127488	2.48911	52.2714	36.7376	004t013	18.384	5.809	4.9782	-1.01374	-1.06346
4	NA	4	900	NA	NA	004m015_2375	43	161.543	136.753	17.4238	004m015	1	004m015_1	-	004m015_2311	004m015_2439	0.0930956	-0.721621	0	1	0.727601	0.727601	0.000808446	0.000808446	2.48911	52.2714	37.3175	004t013	18.342	3.12	4.9782	-0.124568	-0.128653
4	NA	4	900	NA	NA	004m015_2439	44	160.895	135.912	17.4238	004m015	1	004m015_1	-	004m015_2375	004m015_2502	-0.648291	-0.841031	0	1	1.06189	1.06189	0.00117988	0.00117988	2.48911	52.2714	38.228	004t013	18.238	2.109	5.7807	-0.753635	-0.780146
4	NA	4	900	NA	NA	004m015_2502	45	159.066	135.663	12.4456	004m015	1	004m015_1	-	004m015_2439	004m015_2565	-1.82824	-0.24909	-4.9782	1	5.30914	1.84513	0.00589905	0.00205015	2.48911	52.2714	39.3286	004t013	18.96	0.276	6.0298	-3.25467	-1.84475
4	NA	4	900	NA	NA	004m015_2565	46	157.218	137.542	17.4238	004m015	1	004m015_1	-	004m015_2502	004m015_2627	-1.8483	1.87865	4.9782	1	5.63276	2.63544	0.00625862	0.00292827	2.48911	52.2714	38.8824	004t013	18.87	-0.086	4.9782	-0.226544	-1.82076
4	NA	4	900	NA	NA	004m015_2627	47	156.954	137.832	17.4238	004m015	1	004m015_1	-	004m015_2565	004m015_2689	-0.263656	0.289977	0	1	0.39192	0.39192	0.000435466	0.000435466	2.48911	52.2714	38.6329	004t013	18.225	-4.456	5.1316	-0.256209	-0.264975
4	NA	4	900	NA	NA	004m015_2689	48	159.016	138.126	12.4456	004m015	1	004m015_1	-	004m015_2627	004m015_2751	2.06138	0.294904	-4.9782	1	5.39618	2.08237	0.00599575	0.00231375	2.48911	52.2714	36.8923	004t013	17.998	-2.706	5.5731	0.550539	1.93236
4	NA	4	900	NA	NA	004m015_2751	49	157.331	138.24	12.4456	004m015	1	004m015_1	end	004m015_2689	NA	-1.68442	0.113143	0	1	1.68821	1.68821	0.00187579	0.00187579	2.48911	52.2714	37.8007	004t013	19.452	0.685	4.9782	-1.60878	-1.68252
4	NA	4	900	NA	NA	004m016_16	1	171.269	132.953	22.402	004m016	1	004m016_1	track_start	NA	004m016_49	NA	NA	NA	NA	NA	NA	NA	NA	2.48911	52.2714	32.2214	004t009	22.164	-7.38	5.7557	NA	NA
4	NA	4	900	NA	NA	004m016_49	2	171.746	130.829	17.4238	004m016	1	004m016_1	-	004m016_16	004m016_85	0.477366	-2.12427	-4.9782	1	5.43349	2.17724	0.00603722	0.00241916	2.48911	52.2714	33.8077	004t009	26.406	-6.416	5.441	-0.0995717	1.12402
4	NA	4	900	NA	NA	004m016_85	3	170.166	131.921	17.4238	004m016	1	004m016_1	-	004m016_49	004m016_121	-1.58016	1.09262	0	1	1.92113	1.92113	0.00213459	0.00213459	2.48911	52.2714	33.2629	004t009	26.265	-8.616	5.3339	-1.75855	-1.79346
4	NA	4	900	NA	NA	004m016_121	4	168.657	132.962	17.4238	004m016	1	004m016_1	-	004m016_85	004m016_158	-1.5097	1.04059	0	1	1.83358	1.83358	0.00203731	0.00203731	2.48911	52.2714	32.8051	004t009	27.195	-5.022	6.1342	-1.72698	-1.75884
4	NA	4	900	NA	NA	004m016_158	5	167.455	133.347	17.4238	004m016	1	004m016_1	-	004m016_121	004m016_199	-1.2013	0.385336	0	1	1.26159	1.26159	0.00140176	0.00140176	2.48911	52.2714	33.2477	004t009	28.906	0.478	5.3363	-1.22161	-1.2513
4	NA	4	900	NA	NA	004m016_199	6	167.326	132.389	22.402	004m016	1	004m016_1	-	004m016_158	004m016_240	-0.129533	-0.958043	4.9782	1	5.0712	0.96676	0.00563467	0.00107418	2.48911	52.2714	34.3499	004t009	27.804	-2.163	0.1841	0.760688	-0.145356
4	NA	4	900	NA	NA	004m016_240	7	167.301	131.399	22.402	004m016	1	004m016_1	-	004m016_199	004m016_285	-0.0247393	-0.990355	0	1	0.990664	0.990664	0.00110074	0.00110074	2.48911	52.2714	35.5199	004t009	27.717	-6.423	3.1537	0.0521462	0.0521474
4	NA	4	900	NA	NA	004m016_285	8	168.389	130.423	17.4238	004m016	1	004m016_1	-	004m016_240	004m016_335	1.08818	-0.975407	-4.9782	1	5.18826	1.46135	0.00576473	0.00162372	2.48911	52.2714	36.3254	004t009	27.177	-5.621	5.4911	0.724044	1.28029
4	NA	4	900	NA	NA	004m016_335	9	168.016	128.946	22.402	004m016	1	004m016_1	-	004m016_285	004m016_385	-0.3736	-1.47702	4.9782	1	5.20612	1.52354	0.00578457	0.00169282	2.48911	52.2714	38.2227	004t009	26.191	-7.13	6.3812	0.900833	-0.0666978
4	NA	4	900	NA	NA	004m016_385	10	170.167	130.486	22.402	004m016	1	004m016_1	-	004m016_335	004m016_436	2.15103	1.53919	0	1	2.645	2.645	0.00293889	0.00293889	2.48911	52.2714	36.3864	004t009	25.404	-6.875	4.9782	1.62684	1.67119
4	NA	4	900	NA	NA	004m016_436	11	169.972	132.39	22.402	004m016	1	004m016_1	-	004m016_385	004m016_489	-0.194263	1.90417	0	1	1.91405	1.91405	0.00212672	0.00212672	2.48911	52.2714	34.5849	004t009	25.858	7.554	4.6853	-0.673007	-0.684942
4	NA	4	900	NA	NA	004m016_489	12	169.788	132.626	22.402	004m016	1	004m016_1	-	004m016_436	004m016_544	-0.183966	0.235846	0	1	0.29911	0.29911	0.000332344	0.000332344	2.48911	52.2714	34.3761	004t009	26.917	6.21	4.1266	-0.108817	-0.110451
4	NA	4	900	NA	NA	004m016_544	13	169.961	133.018	17.4238	004m016	1	004m016_1	-	004m016_489	004m016_599	0.172737	0.391964	-4.9782	1	4.99659	0.428338	0.00555177	0.000475932	2.48911	52.2714	33.9056	004t009	26.458	10.784	4.9782	-0.481887	0.256431
4	NA	4	900	NA	NA	004m016_599	14	169.418	132.447	22.402	004m016	1	004m016_1	-	004m016_544	004m016_656	-0.543027	-0.570879	4.9782	1	5.04016	0.787897	0.00560018	0.000875441	2.48911	52.2714	34.5481	004t009	26.933	7.335	0.3337	0.146843	-0.718335
4	NA	4	900	NA	NA	004m016_656	15	170.698	134.206	22.402	004m016	1	004m016_1	-	004m016_599	004m016_713	1.27969	1.75898	0	1	2.17523	2.17523	0.00241692	0.00241692	2.48911	52.2714	32.3649	004t009	25.869	3.975	0.2212	1.69681	1.69693
4	NA	4	900	NA	NA	004m016_713	16	167.516	136.298	17.4238	004m016	1	004m016_1	-	004m016_656	004m016_770	-3.18129	2.09182	-4.9782	1	6.26728	3.8074	0.00696364	0.00423045	2.48911	52.2714	31.6657	004t009	28.298	7.687	5.5303	-2.86866	-2.82669
4	NA	4	900	NA	NA	004m016_770	17	167.933	138.294	22.402	004m016	1	004m016_1	-	004m016_713	004m016_827	0.416168	1.99618	4.9782	1	5.37963	2.0391	0.00597737	0.00226567	2.48911	52.2714	30.0014	004t009	24.025	9.987	4.9782	1.83149	0.924903
4	NA	4	900	NA	NA	004m016_827	18	170.173	137.552	22.402	004m016	1	004m016_1	-	004m016_770	004m016_884	2.24076	-0.741339	0	1	2.36021	2.36021	0.00262246	0.00262246	2.48911	52.2714	29.9635	004t009	22.751	9.645	3.748	1.75276	1.78455
4	NA	4	900	NA	NA	004m016_884	19	165.878	136.311	22.402	004m016	1	004m016_1	-	004m016_827	004m016_942	-4.29584	-1.24175	0	1	4.47171	4.47171	0.00496857	0.00496857	2.48911	52.2714	33.3543	004t009	27.316	7.669	0.6919	-4.38957	-4.43978
4	NA	4	900	NA	NA	004m016_942	20	164.577	136.018	17.4238	004m016	1	004m016_1	-	004m016_884	004m016_998	-1.30036	-0.292852	-4.9782	1	5.15356	1.33293	0.00572618	0.00148104	2.48911	52.2714	72.1718	004t007	29.616	-7.959	6.0944	-1.45209	-1.33112
4	NA	4	900	NA	NA	004m016_998	21	162.573	136.259	17.4238	004m016	1	004m016_1	-	004m016_942	004m016_1055	-2.00455	0.2411	0	1	2.01899	2.01899	0.00224333	0.00224333	2.48911	52.2714	71.4041	004t012	32.266	4.701	5.4512	-1.9601	-1.99843
4	NA	4	900	NA	NA	004m016_1055	22	161.925	136.734	17.4238	004m016	1	004m016_1	-	004m016_998	004m016_1112	-0.647898	0.474667	0	1	0.803169	0.803169	0.00089241	0.00089241	2.48911	52.2714	37.678	004t013	25.626	16.883	10.3383	-0.564855	-0.572694
4	NA	4	900	NA	NA	004m016_1112	23	160.1	136.503	22.402	004m016	1	004m016_1	-	004m016_1055	004m016_1169	-1.82435	-0.230461	4.9782	1	5.30696	1.83885	0.00589662	0.00204317	2.48911	52.2714	38.8777	004t013	31.099	8.727	0.9739	0.0254584	-1.65024
4	NA	4	900	NA	NA	004m016_1169	24	159.539	138.786	22.402	004m016	1	004m016_1	-	004m016_1112	004m016_1228	-0.561776	2.28261	0	1	2.35073	2.35073	0.00261192	0.00261192	2.48911	52.2714	37.2919	004t013	30.989	9.525	3.8827	0.0758067	0.0758412
4	NA	4	900	NA	NA	004m016_1228	25	160.537	138.822	17.4238	004m016	1	004m016_1	-	004m016_1169	004m016_1290	0.998169	0.0366758	-4.9782	1	5.07742	0.998843	0.00564157	0.00110983	2.48911	52.2714	36.4495	004t013	31.266	11.311	4.9782	0.36607	0.964892
4	NA	4	900	NA	NA	004m016_1290	26	156.969	138.903	17.4238	004m016	1	004m016_1	-	004m016_1228	004m016_1353	-3.56772	0.080729	0	1	3.56863	3.56863	0.00396515	0.00396515	2.48911	52.2714	38.7408	004t013	32.217	10.347	9.9564	-3.29079	-3.32747
4	NA	4	900	NA	NA	004m016_1353	27	158.008	138.911	17.4238	004m016	1	004m016_1	-	004m016_1290	004m016_1418	1.0386	0.0080048	0	1	1.03863	1.03863	0.00115403	0.00115403	2.48911	52.2714	38.1664	004t013	32.887	7.607	9.4853	0.950984	0.991296
4	NA	4	900	NA	NA	004m016_1418	28	158.819	138.18	17.4238	004m016	1	004m016_1	-	004m016_1353	004m016_1481	0.81104	-0.730632	0	1	1.09161	1.09161	0.0012129	0.0012129	2.48911	52.2714	38.313	004t013	32.331	8.925	5.9081	0.6022	0.625523
4	NA	4	900	NA	NA	004m016_1481	29	156.026	137.833	17.4238	004m016	1	004m016_1	-	004m016_1418	004m016_1543	-2.79288	-0.347107	0	1	2.81437	2.81437	0.00312708	0.00312708	2.48911	52.2714	40.6838	004t013	34.854	9.537	5.1197	-2.74233	-2.78455
4	NA	4	900	NA	NA	004m016_1543	30	154.296	137.736	17.4238	004m016	1	004m016_1	-	004m016_1481	004m016_1605	-1.72963	-0.0978176	0	1	1.7324	1.7324	0.00192489	0.00192489	2.48911	52.2714	42.1421	004t013	32.129	12.865	10.7501	-1.67737	-1.69412
4	NA	4	900	NA	NA	004m016_1605	31	154.331	139.241	22.402	004m016	1	004m016_1	-	004m016_1543	004m016_1669	0.0352318	1.50571	4.9782	1	5.20105	1.50613	0.00577894	0.00167347	2.48911	52.2714	41.2902	004t013	31.706	11.282	6.545	2.04246	0.592418
4	NA	4	900	NA	NA	004m016_1669	32	153.782	139.973	17.4238	004m016	1	004m016_1	-	004m016_1605	004m016_1733	-0.549125	0.732213	-4.9782	1	5.06164	0.915245	0.00562404	0.00101694	2.48911	52.2714	41.0516	004t013	32.233	6.795	10.3663	-1.21725	-0.271881
4	NA	4	900	NA	NA	004m016_1733	33	155.034	142.379	17.4238	004m016	1	004m016_1	-	004m016_1669	004m016_1796	1.25157	2.40545	0	1	2.71158	2.71158	0.00301286	0.00301286	2.48911	52.2714	38.2956	004t013	32.715	2.64	10.1177	1.64148	1.72084
4	NA	4	900	NA	NA	004m016_1796	34	156.649	142.746	22.402	004m016	1	004m016_1	-	004m016_1733	004m016_1860	1.61538	0.366654	4.9782	1	5.24656	1.65647	0.00582951	0.00184052	2.48911	52.2714	36.5255	004t013	29.89	3.563	5.2838	3.03339	1.63964
4	NA	4	900	NA	NA	004m016_1860	35	154.43	142.177	22.402	004m016	1	004m016_1	-	004m016_1796	004m016_1923	-2.21902	-0.568983	0	1	2.29081	2.29081	0.00254534	0.00254534	2.48911	52.2714	38.3931	004t013	31.771	6.712	6.215	-2.23657	-2.27077
4	NA	4	900	NA	NA	004m016_1923	36	152.76	145.375	22.402	004m016	1	004m016_1	-	004m016_1860	004m016_1986	-1.67008	3.19886	0	1	3.60858	3.60858	0.00400953	0.00400953	2.48911	52.2714	37.9196	004t013	32.26	1.36	5.2558	-0.955466	-0.972809
4	NA	4	900	NA	NA	004m016_1986	37	151.356	145.673	22.402	004m016	1	004m016_1	-	004m016_1923	004m016_2051	-1.4041	0.297213	0	1	1.43521	1.43521	0.00159468	0.00159468	2.48911	52.2714	38.9013	004t013	33.571	-2.073	0.4307	-1.37227	-1.39033
4	NA	4	900	NA	NA	004m016_2051	38	152.747	147.228	22.402	004m016	1	004m016_1	-	004m016_1986	004m016_2116	1.39122	1.55565	0	1	2.08699	2.08699	0.00231888	0.00231888	2.48911	52.2714	36.6006	004t013	29.863	1.234	5.5906	1.29259	1.2927
4	NA	4	900	NA	NA	004m016_2116	39	150.64	147.377	22.402	004m016	1	004m016_1	-	004m016_2051	004m016_2182	-2.10761	0.148528	0	1	2.11284	2.11284	0.0023476	0.0023476	2.48911	52.2714	38.1046	004t013	30.381	4.384	10.6356	-2.06389	-2.09968
4	NA	4	900	NA	NA	004m016_2182	40	150.587	147.413	27.3802	004m016	1	004m016_1	-	004m016_2116	004m016_2247	-0.0525158	0.0365538	4.9782	1	4.97861	0.0639851	0.00553179	7.10946e-05	2.48911	52.2714	37.8486	004t013	30.053	1.797	4.2202	1.58563	-0.0467568
4	NA	4	900	NA	NA	004m016_2247	41	148.667	146.878	22.402	004m016	1	004m016_1	-	004m016_2182	004m016_2312	-1.92004	-0.535837	-4.9782	1	5.36247	1.9934	0.0059583	0.00221489	2.48911	52.2714	39.9294	004t013	30.384	-1.219	5.8907	-2.62079	-1.94859
4	NA	4	900	NA	NA	004m016_2312	42	149.286	146.053	22.402	004m016	1	004m016_1	-	004m016_2247	004m016_2376	0.619135	-0.824454	0	1	1.03104	1.03104	0.00114561	0.00114561	2.48911	52.2714	39.8646	004t013	31.678	-1.674	0.1762	0.639793	0.651688
4	NA	4	900	NA	NA	004m016_2376	43	148.33	146.28	27.3802	004m016	1	004m016_1	-	004m016_2312	004m016_2440	-0.956007	0.227281	4.9782	1	5.07426	0.982653	0.00563806	0.00109184	2.48911	52.2714	40.7809	004t013	31.604	1.608	-0.5786	-0.939003	-0.966669
4	NA	4	900	NA	NA	004m016_2440	44	147.189	146.54	27.3802	004m016	1	004m016_1	-	004m016_2376	004m016_2503	-1.14088	0.260071	0	1	1.17014	1.17014	0.00130016	0.00130016	2.48911	52.2714	41.5414	004t013	30.863	-0.121	0.39	-1.126	-1.12619
4	NA	4	900	NA	NA	004m016_2503	45	145.175	146.522	27.3802	004m016	1	004m016_1	-	004m016_2440	004m016_2566	-2.01396	-0.018125	0	1	2.01404	2.01404	0.00223783	0.00223783	2.48911	52.2714	43.0811	004t013	32.561	-1.277	0.3001	-2.01371	-2.01387
4	NA	4	900	NA	NA	004m016_2566	46	144.363	146.994	27.3802	004m016	1	004m016_1	-	004m016_2503	004m016_2628	-0.812546	0.4718	0	1	0.939588	0.939588	0.00104399	0.00104399	2.48911	52.2714	43.3374	004t013	31.653	-0.76	1.7198	-0.830376	-0.830411
4	NA	4	900	NA	NA	004m016_2628	47	144.431	148.82	27.3802	004m016	1	004m016_1	-	004m016_2566	004m016_2690	0.0681616	1.82565	0	1	1.82692	1.82692	0.00202991	0.00202991	2.48911	52.2714	42.3077	004t013	31.947	-2.365	0.9613	0.0242842	0.02432
4	NA	4	900	NA	NA	004m016_2690	48	144.635	149.694	22.402	004m016	1	004m016_1	-	004m016_2628	004m016_2752	0.204294	0.874095	-4.9782	1	5.05848	0.897652	0.00562054	0.000997391	2.48911	52.2714	41.5447	004t013	32.031	-4.632	0.7212	-0.0101779	0.139205
4	NA	4	900	NA	NA	004m016_2752	49	144.465	151.111	32.3585	004m016	1	004m016_1	end	004m016_2690	NA	-0.170095	1.41719	9.9565	1	10.0583	1.42736	0.0111759	0.00158596	2.48911	52.2714	41.0123	004t013	31.774	-1.083	-0.7544	-0.149267	-0.371174
4	NA	4	900	NA	NA	004m017_17	1	178.235	193.808	7.46734	004m017	1	004m017_1	track_start	NA	004m017_50	NA	NA	NA	NA	NA	NA	NA	NA	2.48911	52.2714	32.2183	004t009	14.887	-4.092	14.9347	NA	NA
4	NA	4	900	NA	NA	004m017_50	2	179.295	193.696	7.46734	004m017	1	004m017_1	-	004m017_17	004m017_86	1.05983	-0.111886	0	1	1.06572	1.06572	0.00118413	0.00118413	2.48911	52.2714	32.2575	004t009	18.921	-2.45	10.0509	0.755824	1.05158
4	NA	4	900	NA	NA	004m017_86	3	178.353	194.178	12.4456	004m017	1	004m017_1	-	004m017_50	004m017_122	-0.942207	0.481899	4.97826	1	5.0895	1.05829	0.005655	0.00117588	2.48911	52.2714	33.2365	004t009	15.585	0.774	10.1446	1.43883	-0.996289
4	NA	4	900	NA	NA	004m017_122	4	176.966	194.874	12.4456	004m017	1	004m017_1	-	004m017_86	004m017_159	-1.38702	0.696359	0	1	1.55201	1.55201	0.00172446	0.00172446	2.48911	52.2714	34.6486	004t009	13.041	-4.724	9.9853	-1.13248	-1.35077
4	NA	4	900	NA	NA	004m017_159	5	176.623	194.665	12.4456	004m017	1	004m017_1	-	004m017_122	004m017_200	-0.342894	-0.209567	0	1	0.401864	0.401864	0.000446515	0.000446515	2.48911	52.2714	34.0256	004t009	13.844	4.776	10.0418	-0.203719	-0.251018
4	NA	4	900	NA	NA	004m017_200	6	178.574	196.178	17.4238	004m017	1	004m017_1	-	004m017_159	004m017_241	1.95129	1.51357	4.9782	1	5.55706	2.4695	0.00617451	0.00274389	2.48911	52.2714	34.6941	004t009	12.632	-3.719	5.177	4.74368	2.33822
4	NA	4	900	NA	NA	004m017_241	7	179.02	194.886	12.4456	004m017	1	004m017_1	-	004m017_200	004m017_286	0.446374	-1.29254	-4.9782	1	5.16259	1.36745	0.00573622	0.00151938	2.48911	52.2714	32.8588	004t009	13.179	-0.311	10.5535	-1.08321	0.793248
4	NA	4	900	NA	NA	004m017_286	8	179.274	193.019	12.4456	004m017	1	004m017_1	-	004m017_241	004m017_336	0.253776	-1.86655	0	1	1.88372	1.88372	0.00209302	0.00209302	2.48911	52.2714	30.6426	004t009	12.973	-2.435	10.6225	0.232433	0.29774
4	NA	4	900	NA	NA	004m017_336	9	179.031	192.006	17.4238	004m017	1	004m017_1	-	004m017_286	004m017_386	-0.242692	-1.01282	4.9782	1	5.08598	1.04149	0.00565109	0.00115721	2.48911	52.2714	29.345	004t009	13.988	-3.873	5.0668	3.08084	-0.051685
4	NA	4	900	NA	NA	004m017_386	10	180.581	192.204	12.4456	004m017	1	004m017_1	-	004m017_336	004m017_437	1.54924	0.197861	-4.9782	1	5.21745	1.56183	0.00579717	0.00173536	2.48911	52.2714	29.0675	004t009	13.422	-3.784	10.199	-0.280946	1.44027
4	NA	4	900	NA	NA	004m017_437	11	181.836	193.718	12.4456	004m017	1	004m017_1	-	004m017_386	004m017_490	1.25525	1.51323	0	1	1.96609	1.96609	0.00218455	0.00218455	2.48911	52.2714	30.6966	004t009	12.468	-3.52	9.9904	0.643743	0.797538
4	NA	4	900	NA	NA	004m017_490	12	180.731	194.622	12.4456	004m017	1	004m017_1	-	004m017_437	004m017_545	-1.10543	0.904253	0	1	1.42817	1.42817	0.00158685	0.00158685	2.48911	52.2714	31.8917	004t009	13.855	-4.279	10.3459	-1.03701	-1.30954
4	NA	4	900	NA	NA	004m017_545	13	180.726	193.458	12.4456	004m017	1	004m017_1	-	004m017_490	004m017_601	-0.00464659	-1.16397	0	1	1.16398	1.16398	0.00129331	0.00129331	2.48911	52.2714	30.9095	004t009	14.933	1.589	10.2709	0.275989	0.339034
4	NA	4	900	NA	NA	004m017_601	14	179.928	193.173	12.4456	004m017	1	004m017_1	-	004m017_545	004m017_658	-0.798244	-0.284348	0	1	0.847377	0.847377	0.00094153	0.00094153	2.48911	52.2714	30.8149	004t009	16.401	-3.591	10.815	-0.680016	-0.82385
4	NA	4	900	NA	NA	004m017_658	15	179.103	195.752	12.4456	004m017	1	004m017_1	-	004m017_601	004m017_715	-0.824848	2.57853	0	1	2.70725	2.70725	0.00300806	0.00300806	2.48911	52.2714	33.5881	004t009	17.362	-6.403	10.1506	-1.14103	-1.35727
4	NA	4	900	NA	NA	004m017_715	16	183.095	196.739	12.4456	004m017	1	004m017_1	-	004m017_658	004m017_772	3.99258	0.986742	0	1	4.11271	4.11271	0.00456968	0.00456968	2.48911	52.2714	34.4206	004t009	13.98	-3.135	10.1657	2.98496	3.40454
4	NA	4	900	NA	NA	004m017_772	17	183.809	198.848	17.4238	004m017	1	004m017_1	-	004m017_715	004m017_829	0.714106	2.10873	4.9782	1	5.45336	2.22636	0.00605929	0.00247373	2.48911	52.2714	36.485	004t009	10.972	2.144	10.24	3.07271	0.23538
4	NA	4	900	NA	NA	004m017_829	18	182.874	199.335	17.4238	004m017	1	004m017_1	-	004m017_772	004m017_886	-0.935262	0.487224	0	1	1.05456	1.05456	0.00117174	0.00117174	2.48911	52.2714	36.9339	004t009	10.677	-6.914	10.6403	-0.607969	-0.824462
4	NA	4	900	NA	NA	004m017_886	19	183.298	198.172	17.4238	004m017	1	004m017_1	-	004m017_829	004m017_944	0.424107	-1.16245	0	1	1.2374	1.2374	0.00137489	0.00137489	2.48911	52.2714	35.6739	004t009	14.457	-0.719	4.9782	0.757696	0.987834
4	NA	4	900	NA	NA	004m017_944	20	181.514	198.448	12.4456	004m017	1	004m017_1	-	004m017_886	004m017_1000	-1.78423	0.276202	-4.9782	1	5.29549	1.80548	0.00588388	0.00200609	2.48911	52.2714	63.3545	004t012	15.642	-5.793	10.0911	-3.31716	-1.79575
4	NA	4	900	NA	NA	004m017_1000	21	179.342	198.869	17.4238	004m017	1	004m017_1	-	004m017_944	004m017_1057	-2.17235	0.420523	4.9782	1	5.44779	2.21267	0.0060531	0.00245853	2.48911	52.2714	61.5773	004t012	15.428	-2.368	10.6187	0.708872	-2.18318
4	NA	4	900	NA	NA	004m017_1057	22	178.491	202.523	12.4456	004m017	1	004m017_1	-	004m017_1000	004m017_1114	-0.850333	3.65371	-4.9782	1	6.23339	3.75135	0.00692599	0.00416817	2.48911	52.2714	39.7797	004t013	17.01	-1.05	14.9346	-3.95339	-1.3948
4	NA	4	900	NA	NA	004m017_1114	23	178.218	204.129	12.4456	004m017	1	004m017_1	-	004m017_1057	004m017_1171	-0.272911	1.60678	0	1	1.62979	1.62979	0.00181088	0.00181088	2.48911	52.2714	41.4815	004t013	18.556	-1.172	15.5084	-0.279315	-0.371388
4	NA	4	900	NA	NA	004m017_1171	24	177.854	204.249	7.46734	004m017	1	004m017_1	-	004m017_1114	004m017_1230	-0.364427	0.11957	-4.97826	1	4.99301	0.383541	0.00554779	0.000426157	2.48911	52.2714	41.7875	004t013	19.164	0.037	20.5793	-3.47382	-0.371239
4	NA	4	900	NA	NA	004m017_1230	25	176.199	203.21	12.4456	004m017	1	004m017_1	-	004m017_1171	004m017_1292	-1.65496	-1.03951	4.97826	1	5.34814	1.95435	0.00594237	0.0021715	2.48911	52.2714	41.157	004t013	21.432	-3.635	15.1918	2.51399	-1.65696
4	NA	4	900	NA	NA	004m017_1292	26	175.598	202.273	7.46734	004m017	1	004m017_1	-	004m017_1230	004m017_1355	-0.60095	-0.936203	-4.97826	1	5.10105	1.11248	0.00566783	0.00123609	2.48911	52.2714	40.7034	004t013	21.744	-3.71	20.4791	-3.20904	-0.435938
4	NA	4	900	NA	NA	004m017_1355	27	177.742	201.489	7.46734	004m017	1	004m017_1	-	004m017_1292	004m017_1420	2.14349	-0.784065	0	1	2.28239	2.28239	0.00253599	0.00253599	2.48911	52.2714	39.624	004t013	20.96	-4.584	20.147	1.64513	2.24483
4	NA	4	900	NA	NA	004m017_1420	28	178.7	201.509	7.46734	004m017	1	004m017_1	-	004m017_1355	004m017_1483	0.95819	0.020141	0	1	0.958401	0.958401	0.00106489	0.00106489	2.48911	52.2714	39.6414	004t013	20.419	-7.694	19.9129	0.679241	0.931762
4	NA	4	900	NA	NA	004m017_1483	29	179.979	200.484	12.4456	004m017	1	004m017_1	-	004m017_1420	004m017_1545	1.27918	-1.02536	4.97826	1	5.24125	1.63941	0.00582361	0.00182156	2.48911	52.2714	38.6345	004t013	20.102	-7.299	15.0428	4.507	1.55857
4	NA	4	900	NA	NA	004m017_1545	30	177.979	198.657	7.46734	004m017	1	004m017_1	-	004m017_1483	004m017_1607	-2.00009	-1.82734	-4.97826	1	5.66768	2.70916	0.00629742	0.00301017	2.48911	52.2714	37.6495	004t013	22.232	-5.704	19.9251	-3.89169	-1.25634
4	NA	4	900	NA	NA	004m017_1607	31	177.466	198.241	12.4456	004m017	1	004m017_1	-	004m017_1545	004m017_1671	-0.512435	-0.416056	4.97826	1	5.02183	0.66007	0.00557981	0.000733411	2.48911	52.2714	37.8208	004t013	23.036	-6.058	15.0441	2.96678	-0.392961
4	NA	4	900	NA	NA	004m017_1671	32	177.253	198.164	17.4238	004m017	1	004m017_1	-	004m017_1607	004m017_1735	-0.21351	-0.0770123	4.9782	1	4.98337	0.226975	0.00553708	0.000252194	2.48911	52.2714	38.6179	004t013	21.403	-6.312	14.9347	2.50035	-0.186903
4	NA	4	900	NA	NA	004m017_1735	33	178.224	198.131	2.48911	004m017	1	004m017_1	-	004m017_1671	004m017_1798	0.970668	-0.0323625	-14.9347	1	14.9662	0.971207	0.0166292	0.00107912	2.48911	52.2714	39.0193	004t013	25.017	-8.243	25.0295	-7.52545	0.940179
4	NA	4	900	NA	NA	004m017_1798	34	178.35	197.891	2.48911	004m017	1	004m017_1	-	004m017_1735	004m017_1862	0.126592	-0.239903	0	1	0.271255	0.271255	0.000301394	0.000301394	2.48911	52.2714	39.4115	004t013	20.464	-18.794	25.3055	0.141583	0.195311
4	NA	4	900	NA	NA	004m017_1862	35	181.703	197.024	22.402	004m017	1	004m017_1	-	004m017_1798	004m017_1925	3.35303	-0.867848	19.9129	1	20.2119	3.46352	0.0224576	0.00384836	2.48911	52.2714	38.2965	004t013	19.331	-3.834	9.9565	15.6682	3.0566
4	NA	4	900	NA	NA	004m017_1925	36	180.1	198.912	22.402	004m017	1	004m017_1	-	004m017_1862	004m017_1988	-1.60348	1.88806	0	1	2.47708	2.47708	0.00275231	0.00275231	2.48911	52.2714	40.5387	004t013	21.039	-8.229	9.9698	-1.7317	-1.94016
4	NA	4	900	NA	NA	004m017_1988	37	178.906	198.585	17.4238	004m017	1	004m017_1	-	004m017_1925	004m017_2053	-1.19378	-0.326508	-4.9782	1	5.12974	1.23763	0.00569971	0.00137514	2.48911	52.2714	40.5585	004t013	23.341	-6.779	15.6144	-2.91825	-0.992835
4	NA	4	900	NA	NA	004m017_2053	38	183.983	196.838	27.3802	004m017	1	004m017_1	-	004m017_1988	004m017_2118	5.07735	-1.74754	9.9564	1	11.3121	5.36967	0.012569	0.0059663	2.48911	52.2714	38.6601	004t013	15.179	-4.646	10.615	9.89378	5.36327
4	NA	4	900	NA	NA	004m017_2118	39	181.595	197.409	22.402	004m017	1	004m017_1	-	004m017_2053	004m017_2184	-2.38851	0.571041	-4.9782	1	5.55099	2.45582	0.00616777	0.00272869	2.48911	52.2714	39.9776	004t013	18.047	-2.745	16.0057	-4.80471	-2.45105
4	NA	4	900	NA	NA	004m017_2184	40	182.003	196.53	27.3802	004m017	1	004m017_1	-	004m017_2118	004m017_2249	0.408356	-0.87821	4.9782	1	5.07154	0.968508	0.00563504	0.00107612	2.48911	52.2714	39.6351	004t013	18.009	-5.619	10.1131	3.68484	0.535772
4	NA	4	900	NA	NA	004m017_2249	41	181.396	198.373	27.3802	004m017	1	004m017_1	end	004m017_2184	NA	-0.607202	1.84235	0	1	1.93983	1.93983	0.00215537	0.00215537	2.48911	52.2714	41.9605	004t013	17.85	-7.971	10.1662	-0.994503	-1.12839
4	NA	4	900	NA	NA	004m018_18	1	196.487	269.63	22.402	004m018	1	004m018_1	track_start	NA	004m018_51	NA	NA	NA	NA	NA	NA	NA	NA	2.48911	52.2714	18.9092	004t005	1.898	-9.979	5.0299	NA	NA
4	NA	4	900	NA	NA	004m018_51	2	200.843	270.117	27.3802	004m018	1	004m018_1	-	004m018_18	004m018_87	4.35626	0.486988	4.9782	1	6.633	4.3834	0.00737	0.00487044	2.48911	52.2714	22.0021	004t005	2.438	-6.423	5.1699	2.50978	0.335554
4	NA	4	900	NA	NA	004m018_87	3	199.754	270.934	27.3802	004m018	1	004m018_1	-	004m018_51	004m018_123	-1.08936	0.817473	0	1	1.36197	1.36197	0.0015133	0.0015133	2.48911	52.2714	21.5628	004t005	0.871	-8.352	5.5778	-0.919566	-1.15085
4	NA	4	900	NA	NA	004m018_123	4	196.439	274.612	27.3802	004m018	1	004m018_1	-	004m018_87	004m018_161	-3.31525	3.67766	0	1	4.95137	4.95137	0.00550152	0.00550152	2.48911	52.2714	22.0593	004t005	2.075	-11.756	5.0762	-3.33334	-4.00169
4	NA	4	900	NA	NA	004m018_161	5	195.303	278.323	27.3802	004m018	1	004m018_1	-	004m018_123	004m018_202	-1.13577	3.71065	0	1	3.88058	3.88058	0.00431176	0.00431176	2.48911	52.2714	24.7804	004t005	0.785	-14.71	1.0132	-3.54445	-3.85158
4	NA	4	900	NA	NA	004m018_202	6	196.947	277.668	32.3585	004m018	1	004m018_1	-	004m018_161	004m018_243	1.64416	-0.654405	4.9783	1	5.28346	1.76961	0.00587051	0.00196623	2.48911	52.2714	25.0467	004t005	0.664	-12.047	5.1294	1.08095	0.741091
4	NA	4	900	NA	NA	004m018_243	7	196.763	278.366	27.3802	004m018	1	004m018_1	-	004m018_202	004m018_288	-0.184436	0.698067	-4.9783	1	5.03039	0.722021	0.00558932	0.000802245	2.48911	52.2714	25.6078	004t005	2.482	-12.979	4.9783	-2.59854	-0.707159
4	NA	4	900	NA	NA	004m018_288	8	196.829	280.751	32.3585	004m018	1	004m018_1	-	004m018_243	004m018_338	0.0665886	2.38422	4.9783	1	5.52018	2.38515	0.00613353	0.00265016	2.48911	52.2714	27.7773	004t005	3.885	-14.708	0.237	-0.424622	-2.32928
4	NA	4	900	NA	NA	004m018_338	9	197.897	281.608	27.3802	004m018	1	004m018_1	-	004m018_288	004m018_388	1.06824	0.857111	-4.9783	1	5.16326	1.36959	0.00573696	0.00152177	2.48911	52.2714	29.1059	004t005	5.802	-14.528	5.1767	-0.63336	-0.555878
4	NA	4	900	NA	NA	004m018_388	10	198.849	279.821	32.3585	004m018	1	004m018_1	-	004m018_338	004m018_439	0.95152	-1.7866	4.9783	1	5.37409	2.02419	0.00597121	0.0022491	2.48911	52.2714	28.2471	004t005	3.929	-11.306	0.9958	3.47419	2.01209
4	NA	4	900	NA	NA	004m018_439	11	199.87	280.742	27.3802	004m018	1	004m018_1	-	004m018_388	004m018_492	1.02072	0.920629	-4.9783	1	5.16458	1.37457	0.00573842	0.0015273	2.48911	52.2714	29.3736	004t005	4.411	-12.825	5.2085	-0.945465	-0.534554
4	NA	4	900	NA	NA	004m018_492	12	199.067	281.409	27.3802	004m018	1	004m018_1	-	004m018_439	004m018_547	-0.802554	0.667548	0	1	1.04389	1.04389	0.00115988	0.00115988	2.48911	52.2714	29.2201	004t005	3.814	-12.999	5.1716	-0.832962	-0.892276
4	NA	4	900	NA	NA	004m018_547	13	197.224	280.378	32.3585	004m018	1	004m018_1	-	004m018_492	004m018_603	-1.84332	-1.0309	4.9783	1	5.40778	2.11201	0.00600864	0.00234668	2.48911	52.2714	27.0965	004t005	1.41	-10.597	6.3624	2.21482	0.470237
4	NA	4	900	NA	NA	004m018_603	14	197.26	280.41	32.3585	004m018	1	004m018_1	-	004m018_547	004m018_660	0.0364813	0.0319485	0	1	0.0484932	0.0484932	5.38814e-05	5.38814e-05	2.48911	52.2714	26.9876	004t005	2.672	-11.357	6.061	-0.0230796	-0.0268578
4	NA	4	900	NA	NA	004m018_660	15	197.202	281.891	32.3585	004m018	1	004m018_1	-	004m018_603	004m018_717	-0.0580095	1.48046	0	1	1.48159	1.48159	0.00164621	0.00164621	2.48911	52.2714	28.0148	004t005	3.528	-12.124	6.5265	-1.29063	-1.45439
4	NA	4	900	NA	NA	004m018_717	16	196.224	281.121	32.3585	004m018	1	004m018_1	-	004m018_660	004m018_774	-0.97798	-0.769989	0	1	1.24472	1.24472	0.00138302	0.00138302	2.48911	52.2714	26.7054	004t005	6.195	-12.305	5.4134	0.414036	0.466072
4	NA	4	900	NA	NA	004m018_774	17	195.442	282.527	32.3585	004m018	1	004m018_1	-	004m018_717	004m018_831	-0.78259	1.40635	0	1	1.60943	1.60943	0.00178826	0.00178826	2.48911	52.2714	27.5289	004t005	4.982	-12.757	4.9782	-1.49665	-1.60805
4	NA	4	900	NA	NA	004m018_831	18	195.819	282.272	32.3585	004m018	1	004m018_1	-	004m018_774	004m018_888	0.377742	-0.255241	0	1	0.455892	0.455892	0.000506546	0.000506546	2.48911	52.2714	27.5385	004t005	3.304	-13.433	5.4511	0.352595	0.375167
4	NA	4	900	NA	NA	004m018_888	19	196.2	281.96	32.3585	004m018	1	004m018_1	end	004m018_831	NA	0.381051	-0.31198	0	1	0.492474	0.492474	0.000547194	0.000547194	2.48911	52.2714	27.5472	004t005	0.945	-13.46	5.1082	0.366531	0.393962
4	NA	4	900	NA	NA	004m019_19	1	272.037	206.021	27.3802	004m019	1	004m019_1	track_start	NA	004m019_52	NA	NA	NA	NA	NA	NA	NA	NA	2.48911	52.2714	18.8163	004t006	-0.355	-0.277	5.4661	NA	NA
4	NA	4	900	NA	NA	004m019_52	2	276.253	205.332	22.402	004m019	1	004m019_1	-	004m019_19	004m019_88	4.21579	-0.688774	-4.9782	1	6.55971	4.27169	0.00728857	0.00474632	2.48911	52.2714	15.2853	004t006	-1.629	0.961	4.9782	-5.19948	-2.9
4	NA	4	900	NA	NA	004m019_88	3	273.492	206.76	22.402	004m019	1	004m019_1	-	004m019_52	004m019_124	-2.76064	1.42786	0	1	3.10804	3.10804	0.00345338	0.00345338	2.48911	52.2714	17.6307	004t006	0.826	-0.752	0.2871	1.10213	3.10323
4	NA	4	900	NA	NA	004m019_124	4	271.794	208.782	22.402	004m019	1	004m019_1	-	004m019_88	004m019_162	-1.69843	2.02182	0	1	2.64054	2.64054	0.00293393	0.00293393	2.48911	52.2714	19.1514	004t006	0.667	-1.38	0	-2.53464	-2.61702
4	NA	4	900	NA	NA	004m019_162	5	270.339	208.308	22.402	004m019	1	004m019_1	-	004m019_124	004m019_203	-1.45487	-0.47383	0	1	1.53009	1.53009	0.0017001	0.0017001	2.48911	52.2714	20.6775	004t006	1.356	-1.482	0.0927	-0.206502	-0.206502
4	NA	4	900	NA	NA	004m019_203	6	270.527	207.294	17.4238	004m019	1	004m019_1	-	004m019_162	004m019_244	0.188072	-1.01394	-4.9782	1	5.08389	1.03123	0.00564876	0.00114582	2.48911	52.2714	20.7085	004t006	1.742	-1.206	0	0.644594	0.875015
4	NA	4	900	NA	NA	004m019_244	7	267.937	206.912	17.4238	004m019	1	004m019_1	-	004m019_203	004m019_289	-2.58964	-0.381733	0	1	2.61763	2.61763	0.00290848	0.00290848	2.48911	52.2714	23.3412	004t006	-1.18	0.408	0	-1.9119	-1.9119
4	NA	4	900	NA	NA	004m019_289	8	265.281	208.945	17.4238	004m019	1	004m019_1	-	004m019_244	004m019_339	-2.65628	2.03305	0	1	3.34502	3.34502	0.00371669	0.00371669	2.48911	52.2714	25.6695	004t006	0.566	0.537	0.3525	3.17481	3.17481
4	NA	4	900	NA	NA	004m019_339	9	267.017	208.57	17.4238	004m019	1	004m019_1	-	004m019_289	004m019_389	1.73576	-0.375341	0	1	1.77588	1.77588	0.0019732	0.0019732	2.48911	52.2714	24.0549	004t006	-0.125	0.335	0.0784	0.912095	1.00087
4	NA	4	900	NA	NA	004m019_389	10	266.558	210.725	17.4238	004m019	1	004m019_1	-	004m019_339	004m019_440	-0.458643	2.15529	0	1	2.20355	2.20355	0.00244839	0.00244839	2.48911	52.2714	24.3297	004t006	-0.977	-1.86	0	2.12905	2.17963
4	NA	4	900	NA	NA	004m019_440	11	264.839	210.286	12.4456	004m019	1	004m019_1	-	004m019_389	004m019_493	-1.71952	-0.439312	-4.9782	1	5.28509	1.77475	0.00587233	0.00197195	2.48911	52.2714	26.0315	004t006	1.583	0.973	5.3483	1.18853	1.18853
4	NA	4	900	NA	NA	004m019_493	12	262.121	211.814	12.4456	004m019	1	004m019_1	-	004m019_440	004m019_548	-2.71801	1.52748	0	1	3.11781	3.11781	0.00346424	0.00346424	2.48911	52.2714	28.6385	004t006	3.665	1.08	5.0408	-0.497428	-1.51571
4	NA	4	900	NA	NA	004m019_548	13	257.242	214.218	17.4238	004m019	1	004m019_1	-	004m019_493	004m019_604	-4.87833	2.40408	4.9782	1	7.37294	5.43854	0.00819215	0.00604282	2.48911	52.2714	33.5442	004t006	-4.343	1.622	4.9782	1.55116	-3.99985
4	NA	4	900	NA	NA	004m019_604	14	255.036	214.77	17.4238	004m019	1	004m019_1	-	004m019_548	004m019_661	-2.20625	0.552767	0	1	2.27445	2.27445	0.00252716	0.00252716	2.48911	52.2714	35.693	004t006	0.34	-0.164	4.9782	1.54035	2.26021
4	NA	4	900	NA	NA	004m019_661	15	253.917	215.502	17.4238	004m019	1	004m019_1	-	004m019_604	004m019_718	-1.11863	0.731997	0	1	1.33685	1.33685	0.00148538	0.00148538	2.48911	52.2714	36.7816	004t006	2.366	1.141	0	-0.100227	-1.32556
4	NA	4	900	NA	NA	004m019_718	16	254.306	215.134	17.4238	004m019	1	004m019_1	-	004m019_661	004m019_775	0.388712	-0.368696	0	1	0.535756	0.535756	0.000595284	0.000595284	2.48911	52.2714	36.2631	004t006	0.792	1.715	0	0.189973	0.189973
4	NA	4	900	NA	NA	004m019_775	17	252.629	216.187	12.4456	004m019	1	004m019_1	-	004m019_718	004m019_832	-1.67718	1.05365	-4.9782	1	5.35776	1.98068	0.00595306	0.00220076	2.48911	52.2714	38.3377	004t006	0.51	-0.732	5.2405	0.253398	0.253398
4	NA	4	900	NA	NA	004m019_832	18	250.483	219.031	17.4238	004m019	1	004m019_1	-	004m019_775	004m019_889	-2.14617	2.84337	4.9782	1	6.12154	3.56242	0.00680171	0.00395824	2.48911	52.2714	41.1417	004t006	3.299	-0.641	0	4.31016	-3.55984
4	NA	4	900	NA	NA	004m019_889	19	251.356	216.683	17.4238	004m019	1	004m019_1	-	004m019_832	004m019_946	0.87328	-2.34801	0	1	2.50515	2.50515	0.0027835	0.0027835	2.48911	52.2714	40.2695	004t006	1.799	2.024	0.0301	1.30509	1.30509
4	NA	4	900	NA	NA	004m019_946	20	252.695	219.178	12.4456	004m019	1	004m019_1	-	004m019_889	004m019_1002	1.33857	2.49543	-4.9782	1	5.72725	2.83177	0.00636361	0.00314641	2.48911	52.2714	39.4863	004t006	1.094	-0.531	4.9782	2.69892	2.75442
4	NA	4	900	NA	NA	004m019_1002	21	251.595	219.17	12.4456	004m019	1	004m019_1	-	004m019_946	004m019_1059	-1.09991	-0.00764892	0	1	1.09994	1.09994	0.00122216	0.00122216	2.48911	52.2714	40.881	004t006	0.271	-0.799	5.0887	-0.234018	-0.986173
4	NA	4	900	NA	NA	004m019_1059	22	252.134	221.855	12.4456	004m019	1	004m019_1	-	004m019_1002	004m019_1116	0.53913	2.68429	0	1	2.73789	2.73789	0.0030421	0.0030421	2.48911	52.2714	41.1965	004t006	-0.194	-2.1	4.9782	-0.387471	-2.36888
4	NA	4	900	NA	NA	004m019_1116	23	250.198	222.94	12.4456	004m019	1	004m019_1	-	004m019_1059	004m019_1173	-1.93614	1.08559	0	1	2.21972	2.21972	0.00246636	0.00246636	2.48911	52.2714	43.0821	004t006	1.101	-2.192	5.1294	-0.352195	-0.902887
4	NA	4	900	NA	NA	004m019_1173	24	246.138	224.574	12.4456	004m019	1	004m019_1	-	004m019_1116	004m019_1232	-4.05968	1.63408	0	1	4.37621	4.37621	0.00486245	0.00486245	2.48911	52.2714	47.1372	004t006	0.77	0.293	4.9868	-1.4161	-3.28239
4	NA	4	900	NA	NA	004m019_1232	25	245.859	224.623	12.4456	004m019	1	004m019_1	-	004m019_1173	004m019_1294	-0.279257	0.0482159	0	1	0.283389	0.283389	0.000314877	0.000314877	2.48911	52.2714	47.1054	004t006	-1.574	0.536	5.0834	-0.0397478	-0.243853
4	NA	4	900	NA	NA	004m019_1294	26	245.639	224.176	12.4456	004m019	1	004m019_1	-	004m019_1232	004m019_1358	-0.21934	-0.446595	0	1	0.497551	0.497551	0.000552835	0.000552835	2.48911	52.2714	47.8204	004t006	-2.451	1.304	5.1858	0.0197939	0.063669
4	NA	4	900	NA	NA	004m019_1358	27	247.963	225.742	12.4456	004m019	1	004m019_1	-	004m019_1294	004m019_1423	2.32389	1.56602	0	1	2.8023	2.8023	0.00311367	0.00311367	2.48911	52.2714	46.4573	004t006	-1.765	-0.577	5.1027	-0.621154	-1.31605
4	NA	4	900	NA	NA	004m019_1423	28	248.514	225.885	12.4456	004m019	1	004m019_1	-	004m019_1358	004m019_1486	0.550456	0.143238	0	1	0.568788	0.568788	0.000631986	0.000631986	2.48911	52.2714	46.5133	004t006	1.407	-1.619	4.9782	-0.194142	-0.567716
4	NA	4	900	NA	NA	004m019_1486	29	249.28	229.025	12.4456	004m019	1	004m019_1	-	004m019_1423	004m019_1548	0.76616	3.14015	0	1	3.23226	3.23226	0.0035914	0.0035914	2.48911	52.2714	46.7522	004t006	-0.484	1.677	6.0953	-0.739011	-1.8676
4	NA	4	900	NA	NA	004m019_1548	30	248.94	229.464	12.4456	004m019	1	004m019_1	-	004m019_1486	004m019_1610	-0.340285	0.438882	0	1	0.555348	0.555348	0.000617053	0.000617053	2.48911	52.2714	47.3803	004t006	0.676	-0.044	4.9782	0.14206	0.51603
4	NA	4	900	NA	NA	004m019_1610	31	248.806	229.949	12.4456	004m019	1	004m019_1	-	004m019_1548	004m019_1674	-0.133308	0.484607	0	1	0.502608	0.502608	0.000558454	0.000558454	2.48911	52.2714	47.8184	004t006	4.358	-0.14	0.4098	-0.0221809	-0.164502
4	NA	4	900	NA	NA	004m019_1674	32	247.377	233.166	12.4456	004m019	1	004m019_1	-	004m019_1610	004m019_1738	-1.42955	3.21714	0	1	3.52045	3.52045	0.00391162	0.00391162	2.48911	52.2714	50.5811	004t006	-2.433	0.184	4.9782	-1.52539	-1.53211
4	NA	4	900	NA	NA	004m019_1738	33	247.674	236.249	12.4456	004m019	1	004m019_1	-	004m019_1674	004m019_1801	0.297709	3.08255	0	1	3.0969	3.0969	0.003441	0.003441	2.48911	52.2714	51.6817	004t006	-3.302	1.138	4.9782	-0.0283436	-0.0644016
4	NA	4	900	NA	NA	004m019_1801	34	245.697	236.971	12.4456	004m019	1	004m019_1	-	004m019_1738	004m019_1865	-1.97775	0.722641	0	1	2.10563	2.10563	0.00233959	0.00233959	2.48911	52.2714	53.9851	004t006	1.89	-1.117	4.9782	1.20912	2.10528
4	NA	4	900	NA	NA	004m019_1865	35	244.466	235.189	17.4238	004m019	1	004m019_1	-	004m019_1801	004m019_1927	-1.23115	-1.78263	4.9782	1	5.42918	2.16645	0.00603242	0.00240716	2.48911	52.2714	55.1604	004t006	3.493	-0.456	0	4.49324	-0.152896
4	NA	4	900	NA	NA	004m019_1927	36	239.614	241.168	17.4238	004m019	1	004m019_1	-	004m019_1865	004m019_1991	-4.85161	5.9793	0	1	7.70001	7.70001	0.00855557	0.00855557	2.48911	52.2714	62.6346	004t006	-2.441	0.563	5.1044	-5.58481	-5.58481
4	NA	4	900	NA	NA	004m019_1991	37	237.645	246.024	17.4238	004m019	1	004m019_1	-	004m019_1927	004m019_2056	-1.96906	4.85585	0	1	5.23989	5.23989	0.0058221	0.0058221	2.48911	52.2714	67.2297	004t006	1.8	-0.883	4.9782	1.32612	3.01
4	NA	4	900	NA	NA	004m019_2056	38	236.792	246.267	22.402	004m019	1	004m019_1	-	004m019_1991	004m019_2121	-0.852429	0.243606	4.9782	1	5.05653	0.886554	0.00561836	0.00098506	2.48911	52.2714	68.5482	004t006	0.307	-2.086	0.3252	4.29178	-0.872593
4	NA	4	900	NA	NA	004m019_2121	39	238.458	249.148	22.402	004m019	1	004m019_1	-	004m019_2056	004m019_2187	1.66592	2.88095	0	1	3.32793	3.32793	0.0036977	0.0036977	2.48911	52.2714	68.855	004t006	-1.289	-0.369	0.4771	-2.57721	-2.60768
4	NA	4	900	NA	NA	004m019_2187	40	235.093	247.658	22.402	004m019	1	004m019_1	-	004m019_2121	004m019_2252	-3.36506	-1.49066	0	1	3.68044	3.68044	0.00408938	0.00408938	2.48911	52.2714	71.8203	004t006	2.259	0.049	0	3.4344	3.64536
4	NA	4	900	NA	NA	004m019_2252	41	236.376	251.004	22.402	004m019	1	004m019_1	-	004m019_2187	004m019_2316	1.28301	3.34596	0	1	3.58351	3.58351	0.00398168	0.00398168	2.48911	52.2714	72.3591	004t006	1.048	-2.835	0	1.35527	1.35527
4	NA	4	900	NA	NA	004m019_2316	42	236.133	254.108	22.402	004m019	1	004m019_1	-	004m019_2252	004m019_2380	-0.243015	3.10393	0	1	3.11342	3.11342	0.00345936	0.00345936	2.48911	52.2714	74.2914	004t006	3.586	-2.669	0.455	-2.99563	-2.99563
4	NA	4	900	NA	NA	004m019_2380	43	235.31	256.649	22.402	004m019	1	004m019_1	-	004m019_2316	004m019_2444	-0.822909	2.5411	0	1	2.67103	2.67103	0.00296781	0.00296781	2.48911	52.2714	76.5446	004t006	2.128	-3.631	4.9782	-2.16613	-2.17733
4	NA	4	900	NA	NA	004m019_2444	44	237.692	256.129	22.402	004m019	1	004m019_1	-	004m019_2380	004m019_2507	2.3813	-0.51985	0	1	2.43738	2.43738	0.00270821	0.00270821	2.48911	52.2714	86.6527	004t005	2.865	-1.967	4.9782	1.06691	1.65255
4	NA	4	900	NA	NA	004m019_2507	45	236.464	257.899	22.402	004m019	1	004m019_1	-	004m019_2444	004m019_2570	-1.22779	1.76968	0	1	2.15389	2.15389	0.00239321	0.00239321	2.48911	52.2714	85.4237	004t005	2.701	-5.853	4.9782	-1.15275	-2.01384
4	NA	4	900	NA	NA	004m019_2570	46	236.864	261.922	22.402	004m019	1	004m019_1	-	004m019_2507	004m019_2632	0.399966	4.02329	0	1	4.04312	4.04312	0.00449236	0.00449236	2.48911	52.2714	80.7407	004t015	4.621	-8.979	4.9782	-2.75862	-3.48549
4	NA	4	900	NA	NA	004m019_2632	47	236.835	261.479	27.3802	004m019	1	004m019_1	-	004m019_2570	004m019_2694	-0.0292737	-0.442713	4.9782	1	4.99793	0.443679	0.00555326	0.000492977	2.48911	52.2714	80.4178	004t015	1.084	-4.757	5.3995	2.54224	0.380246
4	NA	4	900	NA	NA	004m019_2694	48	236.453	263.085	27.3802	004m019	1	004m019_1	-	004m019_2632	004m019_2756	-0.381437	1.60556	0	1	1.65025	1.65025	0.00183361	0.00183361	2.48911	52.2714	80.9587	004t015	2.256	-5.558	4.9783	-1.10634	-1.65018
4	NA	4	900	NA	NA	004m019_2756	49	239.809	266.403	27.3802	004m019	1	004m019_1	end	004m019_2694	NA	3.35605	3.31786	0	1	4.71925	4.71925	0.00524361	0.00524361	2.48911	52.2714	79.5143	004t015	-2.125	-8.258	4.9783	-1.39438	-1.81205
4	NA	4	900	NA	NA	004m020_20	1	254.34	240.299	17.4238	004m020	1	004m020_1	track_start	NA	004m020_53	NA	NA	NA	NA	NA	NA	NA	NA	2.48911	52.2714	45.8326	004t006	0.515	-7.492	10.2194	NA	NA
4	NA	4	900	NA	NA	004m020_53	2	257.43	241.478	17.4238	004m020	1	004m020_1	-	004m020_20	004m020_89	3.09012	1.17915	0	1	3.30745	3.30745	0.00367495	0.00367495	2.48911	52.2714	45.0812	004t006	-3.792	-1.913	10.0543	-0.571111	-0.964462
4	NA	4	900	NA	NA	004m020_89	3	258.848	249.113	12.4456	004m020	1	004m020_1	-	004m020_53	004m020_125	1.41799	7.63462	-4.9782	1	9.22392	7.76519	0.0102488	0.00862799	2.48911	52.2714	50.3942	004t006	-2.163	-9.945	15.0169	-6.4166	-4.70474
4	NA	4	900	NA	NA	004m020_125	4	255.455	251.914	12.4456	004m020	1	004m020_1	-	004m020_89	004m020_163	-3.3933	2.80159	0	1	4.40039	4.40039	0.00488932	0.00488932	2.48911	52.2714	55.8233	004t006	-2.268	-7.492	14.9346	-1.13127	-2.01642
4	NA	4	900	NA	NA	004m020_163	5	253.365	250.392	12.4456	004m020	1	004m020_1	-	004m020_125	004m020_204	-2.08939	-1.52222	0	1	2.58509	2.58509	0.00287233	0.00287233	2.48911	52.2714	55.7876	004t006	1.301	-5.196	14.9346	0.957392	2.0623
4	NA	4	900	NA	NA	004m020_204	6	255.93	250.26	12.4456	004m020	1	004m020_1	-	004m020_163	004m020_245	2.5644	-0.132359	0	1	2.56781	2.56781	0.00285312	0.00285312	2.48911	52.2714	53.5092	004t006	-2.488	-5.498	14.9346	0.253624	0.751255
4	NA	4	900	NA	NA	004m020_245	7	253.94	250.579	12.4456	004m020	1	004m020_1	-	004m020_204	004m020_290	-1.9903	0.318795	0	1	2.01567	2.01567	0.00223963	0.00223963	2.48911	52.2714	54.6934	004t006	0.263	-11.646	10.0779	0.198608	0.530119
4	NA	4	900	NA	NA	004m020_290	8	250.935	248.803	12.4456	004m020	1	004m020_1	-	004m020_245	004m020_340	-3.00418	-1.77533	0	1	3.48954	3.48954	0.00387727	0.00387727	2.48911	52.2714	55.9151	004t006	4.938	-10.287	9.9564	1.29098	1.70705
4	NA	4	900	NA	NA	004m020_340	9	252.248	241.95	12.4456	004m020	1	004m020_1	-	004m020_290	004m020_390	1.31301	-6.85279	0	1	6.97744	6.97744	0.00775271	0.00775271	2.48911	52.2714	50.8381	004t006	3.449	-4.618	10.2629	5.08314	6.74609
4	NA	4	900	NA	NA	004m020_390	10	252.653	240.493	12.4456	004m020	1	004m020_1	-	004m020_340	004m020_441	0.404834	-1.45742	0	1	1.51261	1.51261	0.00168067	0.00168067	2.48911	52.2714	49.8592	004t006	4.164	-2.194	9.9567	0.690416	1.40994
4	NA	4	900	NA	NA	004m020_441	11	253.256	239.462	12.4456	004m020	1	004m020_1	-	004m020_390	004m020_495	0.603284	-1.03062	0	1	1.1942	1.1942	0.00132689	0.00132689	2.48911	52.2714	48.9647	004t006	-0.682	-1.396	10.0497	0.433415	1.01415
4	NA	4	900	NA	NA	004m020_495	12	252.666	240.248	12.4456	004m020	1	004m020_1	-	004m020_441	004m020_550	-0.590304	0.785841	0	1	0.982855	0.982855	0.00109206	0.00109206	2.48911	52.2714	50.0638	004t006	2.396	-1.662	9.9564	-0.0682899	-0.446967
4	NA	4	900	NA	NA	004m020_550	13	252.609	240.475	12.4456	004m020	1	004m020_1	-	004m020_495	004m020_606	-0.0575598	0.227218	0	1	0.234396	0.234396	0.00026044	0.00026044	2.48911	52.2714	50.3951	004t006	1.442	-1.691	10.191	-0.0496934	-0.1768
4	NA	4	900	NA	NA	004m020_606	14	253.224	240.112	12.4456	004m020	1	004m020_1	-	004m020_550	004m020_663	0.615225	-0.363912	0	1	0.714796	0.714796	0.000794218	0.000794218	2.48911	52.2714	49.6036	004t006	3.847	-2.797	10.0325	0.144051	0.676099
4	NA	4	900	NA	NA	004m020_663	15	254.694	240.027	17.4238	004m020	1	004m020_1	-	004m020_606	004m020_720	1.47046	-0.0843098	4.9782	1	5.19152	1.47287	0.00576835	0.00163653	2.48911	52.2714	48.2763	004t006	4.364	-0.867	5.0587	5.02901	1.23891
4	NA	4	900	NA	NA	004m020_720	16	256.063	240.446	17.4238	004m020	1	004m020_1	-	004m020_663	004m020_777	1.36899	0.418384	0	1	1.43149	1.43149	0.00159055	0.00159055	2.48911	52.2714	47.342	004t006	1.717	-1.06	4.9782	0.832947	1.26122
4	NA	4	900	NA	NA	004m020_777	17	255.311	240.881	17.4238	004m020	1	004m020_1	-	004m020_720	004m020_834	-0.752396	0.435097	0	1	0.869142	0.869142	0.000965714	0.000965714	2.48911	52.2714	48.3459	004t006	0.335	0.685	5.528	-0.326358	-0.868782
4	NA	4	900	NA	NA	004m020_834	18	254.562	245.579	17.4238	004m020	1	004m020_1	-	004m020_777	004m020_891	-0.748901	4.69814	0	1	4.75745	4.75745	0.00528606	0.00528606	2.48911	52.2714	51.9331	004t006	1.706	-2.001	5.9875	0.531749	3.89145
4	NA	4	900	NA	NA	004m020_891	19	255.534	246.134	17.4238	004m020	1	004m020_1	-	004m020_834	004m020_948	0.971837	0.555465	0	1	1.11938	1.11938	0.00124375	0.00124375	2.48911	52.2714	51.5687	004t006	0.809	-1.736	4.9782	0.0835647	0.20782
4	NA	4	900	NA	NA	004m020_948	20	256.7	246.044	17.4238	004m020	1	004m020_1	-	004m020_891	004m020_1004	1.16663	-0.090205	0	1	1.17011	1.17011	0.00130012	0.00130012	2.48911	52.2714	50.8617	004t006	1.243	-2.822	5.346	0.206302	0.574546
4	NA	4	900	NA	NA	004m020_1004	21	263.053	245.455	17.4238	004m020	1	004m020_1	-	004m020_948	004m020_1061	6.35244	-0.589	0	1	6.37969	6.37969	0.00708855	0.00708855	2.48911	52.2714	45.971	004t006	-0.168	-2.761	4.9782	1.54875	3.09968
4	NA	4	900	NA	NA	004m020_1061	22	263.772	245.843	22.402	004m020	1	004m020_1	-	004m020_1004	004m020_1118	0.71954	0.387914	4.9782	1	5.04487	0.817444	0.00560541	0.000908271	2.48911	52.2714	46.0256	004t006	1.272	-2.933	0.0985	4.14228	-0.430899
4	NA	4	900	NA	NA	004m020_1118	23	264.757	248.24	22.402	004m020	1	004m020_1	-	004m020_1061	004m020_1175	0.984476	2.39703	0	1	2.59133	2.59133	0.00287925	0.00287925	2.48911	52.2714	46.8134	004t006	-0.935	-4.235	0	-1.80657	-1.80743
4	NA	4	900	NA	NA	004m020_1175	24	261.703	247.971	22.402	004m020	1	004m020_1	-	004m020_1118	004m020_1234	-3.05392	-0.268718	0	1	3.06572	3.06572	0.00340635	0.00340635	2.48911	52.2714	48.4675	004t006	0.951	-2.698	0	0.920785	0.920785
4	NA	4	900	NA	NA	004m020_1234	25	259.387	248.303	22.402	004m020	1	004m020_1	-	004m020_1175	004m020_1296	-2.31599	0.331418	0	1	2.33958	2.33958	0.00259953	0.00259953	2.48911	52.2714	50.0384	004t006	0.125	-2.769	0	-1.08249	-1.08249
4	NA	4	900	NA	NA	004m020_1296	26	256.991	249.006	22.402	004m020	1	004m020_1	-	004m020_1234	004m020_1360	-2.39586	0.703436	0	1	2.49699	2.49699	0.00277444	0.00277444	2.48911	52.2714	52.6911	004t006	-1.337	-0.881	0.2078	-0.810766	-0.810766
4	NA	4	900	NA	NA	004m020_1360	27	255.473	251.45	22.402	004m020	1	004m020_1	-	004m020_1296	004m020_1425	-1.5185	2.44354	0	1	2.87693	2.87693	0.00319659	0.00319659	2.48911	52.2714	55.8603	004t006	-2.55	-1.43	0.3813	-0.07588	-0.0765164
4	NA	4	900	NA	NA	004m020_1425	28	255.907	254.317	27.3802	004m020	1	004m020_1	-	004m020_1360	004m020_1488	0.434416	2.86678	4.9782	1	5.76104	2.89951	0.00640116	0.00322168	2.48911	52.2714	57.9105	004t006	-2.545	-0.65	0	-1.12234	-1.78111
4	NA	4	900	NA	NA	004m020_1488	29	254.644	255.076	27.3802	004m020	1	004m020_1	-	004m020_1425	004m020_1550	-1.26319	0.759928	0	1	1.47416	1.47416	0.00163795	0.00163795	2.48911	52.2714	59.5519	004t006	0.499	-1.475	0.2676	1.03585	1.03585
4	NA	4	900	NA	NA	004m020_1550	30	253.437	256.876	27.3802	004m020	1	004m020_1	-	004m020_1488	004m020_1612	-1.20663	1.79998	0	1	2.167	2.167	0.00240777	0.00240777	2.48911	52.2714	61.9331	004t006	-0.451	-3.746	0.2049	-2.06151	-2.09173
4	NA	4	900	NA	NA	004m020_1612	31	251.231	259.322	32.3585	004m020	1	004m020_1	-	004m020_1550	004m020_1676	-2.20625	2.44534	4.9783	1	5.96915	3.29351	0.00663238	0.00365946	2.48911	52.2714	65.4817	004t006	-1.186	-1.718	0	-1.89095	-2.16409
4	NA	4	900	NA	NA	004m020_1676	32	251.119	263.456	27.3802	004m020	1	004m020_1	-	004m020_1612	004m020_1740	-0.112092	4.13451	-4.9783	1	6.47226	4.13603	0.0071914	0.00459558	2.48911	52.2714	68.5637	004t006	-2.563	-4.998	4.9783	-3.33881	-3.33881
4	NA	4	900	NA	NA	004m020_1740	33	249.568	266.426	27.3802	004m020	1	004m020_1	-	004m020_1676	004m020_1803	-1.55056	2.96971	0	1	3.35014	3.35014	0.00372238	0.00372238	2.48911	52.2714	71.7734	004t006	-0.506	-7.663	5.4678	-1.44808	-1.93499
4	NA	4	900	NA	NA	004m020_1803	34	247.037	267.231	27.3802	004m020	1	004m020_1	-	004m020_1740	004m020_1867	-2.53105	0.80502	0	1	2.65599	2.65599	0.0029511	0.0029511	2.48911	52.2714	74.1526	004t006	-1.974	-8.304	5.6068	-0.518509	-0.636504
4	NA	4	900	NA	NA	004m020_1867	35	247.201	268.288	27.3802	004m020	1	004m020_1	-	004m020_1803	004m020_1929	0.163411	1.05723	0	1	1.06978	1.06978	0.00118864	0.00118864	2.48911	52.2714	75.4514	004t006	0.602	-7.95	6.0118	-0.891264	-1.06636
4	NA	4	900	NA	NA	004m020_1929	36	246.794	269.099	27.3802	004m020	1	004m020_1	-	004m020_1867	004m020_1993	-0.406581	0.810901	0	1	0.907121	0.907121	0.00100791	0.00100791	2.48911	52.2714	76.9679	004t006	2.063	-9.256	4.9783	-0.670126	-0.839286
4	NA	4	900	NA	NA	004m020_1993	37	246.631	265.725	27.3802	004m020	1	004m020_1	-	004m020_1929	004m020_2058	-0.163603	-3.37399	0	1	3.37795	3.37795	0.00375328	0.00375328	2.48911	52.2714	75.4581	004t006	-0.387	-6.879	6.3831	2.8843	3.25759
4	NA	4	900	NA	NA	004m020_2058	38	248.927	267.042	22.402	004m020	1	004m020_1	-	004m020_1993	004m020_2123	2.29672	1.31677	-4.9782	1	5.63837	2.64741	0.00626486	0.00294157	2.48911	52.2714	74.8097	004t006	3.041	-11.655	5.1139	-4.4423	-1.44369
4	NA	4	900	NA	NA	004m020_2123	39	247.504	269.957	27.3802	004m020	1	004m020_1	-	004m020_2058	004m020_2189	-1.42359	2.91462	4.9782	1	5.94172	3.2437	0.00660191	0.00360411	2.48911	52.2714	78.1121	004t006	2.567	-10.292	5.7467	-0.981288	-3.17961
4	NA	4	900	NA	NA	004m020_2189	40	249.186	272.877	22.402	004m020	1	004m020_1	-	004m020_2123	004m020_2254	1.68275	2.92048	-4.9782	1	6.01193	3.37059	0.00667992	0.0037451	2.48911	52.2714	79.1678	004t006	2.175	-12.991	10.4927	-4.50484	-2.42644
4	NA	4	900	NA	NA	004m020_2254	41	248.802	274.116	22.402	004m020	1	004m020_1	-	004m020_2189	004m020_2318	-0.384582	1.23892	0	1	1.29724	1.29724	0.00144137	0.00144137	2.48911	52.2714	80.6521	004t006	1.53	-17.258	5.6136	-1.00541	-1.28542
4	NA	4	900	NA	NA	004m020_2318	42	247.975	275.293	22.402	004m020	1	004m020_1	-	004m020_2254	004m020_2382	-0.827197	1.17656	0	1	1.43824	1.43824	0.00159805	0.00159805	2.48911	52.2714	82.398	004t006	-1.214	-19.898	5.3012	-1.18439	-1.24501
4	NA	4	900	NA	NA	004m020_2382	43	249.276	274.374	22.402	004m020	1	004m020_1	-	004m020_2318	004m020_2446	1.30105	-0.918415	0	1	1.59255	1.59255	0.0017695	0.0017695	2.48911	52.2714	81.1518	004t006	-0.443	-16.669	9.9565	0.809351	0.837479
4	NA	4	900	NA	NA	004m020_2446	44	245.804	271.518	22.402	004m020	1	004m020_1	-	004m020_2382	004m020_2509	-3.47152	-2.85572	0	1	4.49518	4.49518	0.00499464	0.00499464	2.48911	52.2714	85.8282	004t005	0.292	-15.119	10.318	2.53022	2.94694
4	NA	4	900	NA	NA	004m020_2509	45	244.742	272.293	27.3802	004m020	1	004m020_1	-	004m020_2446	004m020_2572	-1.06182	0.774569	4.9782	1	5.14878	1.31431	0.00572086	0.00146034	2.48911	52.2714	85.0484	004t005	7.078	-15.192	5.0462	2.14919	-0.794928
4	NA	4	900	NA	NA	004m020_2572	46	245.774	272.471	22.402	004m020	1	004m020_1	-	004m020_2509	004m020_2634	1.03166	0.178544	-4.9782	1	5.08711	1.047	0.00565234	0.00116333	2.48911	52.2714	84.8513	004t015	0.617	-16.053	10.2858	-1.17301	0.273848
4	NA	4	900	NA	NA	004m020_2634	47	246	270.357	22.402	004m020	1	004m020_1	-	004m020_2572	004m020_2696	0.225686	-2.11462	0	1	2.12663	2.12663	0.00236292	0.00236292	2.48911	52.2714	83.0791	004t015	1.903	-15.116	5.6885	1.78685	2.12172
4	NA	4	900	NA	NA	004m020_2696	48	247.583	270.936	22.402	004m020	1	004m020_1	-	004m020_2634	004m020_2758	1.58307	0.579571	0	1	1.68583	1.68583	0.00187314	0.00187314	2.48911	52.2714	81.6651	004t015	3.059	-15.146	5.134	-0.353461	-0.377295
4	NA	4	900	NA	NA	004m020_2758	49	246.193	273.159	27.3802	004m020	1	004m020_1	end	004m020_2696	NA	-1.38989	2.22222	4.9782	1	5.62606	2.62108	0.00625117	0.00291231	2.48911	52.2714	83.5925	004t015	1.633	-14.316	8.4253	-0.758568	-2.45339
4	NA	4	900	NA	NA	004m021_21	1	255.908	169.859	25.0021	004m021	1	004m021_1	track_start	NA	004m021_54	NA	NA	NA	NA	NA	NA	NA	NA	2.48911	52.2714	38.7438	004t008	-10.47	3.344	7.3564	NA	NA
4	NA	4	900	NA	NA	004m021_54	2	258.399	168.149	22.6252	004m021	1	004m021_1	-	004m021_21	004m021_90	2.49082	-1.70957	-2.3769	1	3.84402	3.02106	0.00427113	0.00335674	2.48911	52.2714	37.6809	004t008	-9.318	1.783	9.7333	-3.72616	-2.89287
4	NA	4	900	NA	NA	004m021_90	3	256.578	169.205	19.8515	004m021	1	004m021_1	-	004m021_54	004m021_126	-1.82056	1.05553	-2.7737	1	3.48167	2.10442	0.00386852	0.00233825	2.48911	52.2714	38.7236	004t008	-8.96	3.419	12.5561	-0.599712	1.9865
4	NA	4	900	NA	NA	004m021_126	4	254.719	172.272	18.1331	004m021	1	004m021_1	-	004m021_90	004m021_164	-1.85884	3.06742	-1.7184	1	3.97709	3.58669	0.00441899	0.00398521	2.48911	52.2714	41.9425	004t008	-9.24	5.675	14.2254	0.35231	2.83027
4	NA	4	900	NA	NA	004m021_164	5	254.714	175.923	15.0018	004m021	1	004m021_1	-	004m021_126	004m021_205	-0.00543522	3.65015	-3.1313	1	4.80923	3.65015	0.00534359	0.00405573	2.48911	52.2714	45.4187	004t008	-3.116	8.784	17.3567	-1.32941	1.91494
4	NA	4	900	NA	NA	004m021_205	6	254.378	178.86	5.14492	004m021	1	004m021_1	-	004m021_164	004m021_246	-0.336128	2.93774	-9.85688	1	10.2908	2.95691	0.0114343	0.00328545	2.48911	52.2714	48.1924	004t008	-14.942	11.814	17.3867	-7.32103	2.88107
4	NA	4	900	NA	NA	004m021_246	7	249.99	179.775	7.22815	004m021	1	004m021_1	-	004m021_205	004m021_291	-4.38832	0.914932	2.08323	1	4.94311	4.48268	0.00549234	0.00498076	2.48911	52.2714	48.9496	004t008	-12.264	9.888	15.2607	4.366	4.00979
4	NA	4	900	NA	NA	004m021_291	8	248.724	178.663	5.40122	004m021	1	004m021_1	-	004m021_246	004m021_341	-1.2653	-1.11232	-1.82693	1	2.48514	1.6847	0.00276126	0.00187189	2.48911	52.2714	47.6106	004t008	-12.412	9.695	17.1275	-1.0651	0.286855
4	NA	4	900	NA	NA	004m021_341	9	246.717	178.249	14.4257	004m021	1	004m021_1	-	004m021_291	004m021_391	-2.00726	-0.414365	9.02448	1	9.2543	2.04958	0.0102826	0.00227731	2.48911	52.2714	47.1187	004t008	-9.062	3.437	13.1254	7.54097	1.32681
4	NA	4	900	NA	NA	004m021_391	10	246.021	177.815	11.5985	004m021	1	004m021_1	-	004m021_341	004m021_442	-0.695699	-0.433902	-2.8272	1	2.94369	0.819919	0.00327077	0.000911022	2.48911	52.2714	46.5193	004t008	-4.976	8.817	15.7817	-1.97936	0.496611
4	NA	4	900	NA	NA	004m021_442	11	245.048	180.187	11.9125	004m021	1	004m021_1	-	004m021_391	004m021_496	-0.973145	2.37223	0.314	1	2.58323	2.56408	0.00287026	0.00284897	2.48911	52.2714	49.1074	004t008	-7.232	4.211	15.5183	1.63807	2.54422
4	NA	4	900	NA	NA	004m021_496	12	244.511	180.495	8.41432	004m021	1	004m021_1	-	004m021_442	004m021_551	-0.536998	0.308122	-3.49818	1	3.55254	0.619117	0.00394727	0.000687908	2.48911	52.2714	49.5926	004t008	-9.28	4.924	18.9858	-2.78514	0.619105
4	NA	4	900	NA	NA	004m021_551	13	242.211	176.664	15.9811	004m021	1	004m021_1	-	004m021_496	004m021_607	-2.30019	-3.83135	7.56678	1	8.78785	4.4688	0.00976428	0.00496533	2.48911	52.2714	46.4997	004t008	-3.245	2.122	16.4379	6.7351	0.23609
4	NA	4	900	NA	NA	004m021_607	14	240.98	175.821	13.8256	004m021	1	004m021_1	-	004m021_551	004m021_664	-1.23067	-0.842693	-2.1555	1	2.62123	1.49154	0.00291248	0.00165726	2.48911	52.2714	46.1051	004t008	-8.081	9.161	13.5546	-1.96735	0.568791
4	NA	4	900	NA	NA	004m021_664	15	239.261	176.366	17.9673	004m021	1	004m021_1	-	004m021_607	004m021_721	-1.7189	0.545249	4.1417	1	4.51725	1.8033	0.00501917	0.00200367	2.48911	52.2714	47.237	004t008	-9.503	6.294	9.4129	4.1116	1.54598
4	NA	4	900	NA	NA	004m021_721	16	240.598	180.35	16.4196	004m021	1	004m021_1	-	004m021_664	004m021_778	1.33634	3.98336	-1.5477	1	4.47754	4.20154	0.00497504	0.00466838	2.48911	52.2714	50.672	004t008	-7.094	3.734	11.0469	-0.148576	1.08543
4	NA	4	900	NA	NA	004m021_778	17	241.716	183.219	16.3239	004m021	1	004m021_1	-	004m021_721	004m021_835	1.11811	2.86963	-0.0957	1	3.08125	3.07977	0.00342361	0.00342196	2.48911	52.2714	53.7361	004t008	-5.225	6.606	11.0929	0.126466	0.347193
4	NA	4	900	NA	NA	004m021_835	18	245.35	186.732	6.25401	004m021	1	004m021_1	-	004m021_778	004m021_892	3.63443	3.51328	-10.0699	1	11.2674	5.05492	0.0125194	0.00561658	2.48911	52.2714	55.4152	004t006	-9.694	5.229	21.1262	-7.71716	0.500893
4	NA	4	900	NA	NA	004m021_892	19	249.039	186.783	4.28366	004m021	1	004m021_1	-	004m021_835	004m021_949	3.68906	0.0504731	-1.97035	1	4.18258	3.68941	0.00464731	0.00409934	2.48911	52.2714	53.0338	004t006	-0.836	10.169	23.0965	-3.23709	-3.22287
4	NA	4	900	NA	NA	004m021_949	20	252.271	187.713	5.40394	004m021	1	004m021_1	-	004m021_892	004m021_1005	3.23218	0.93013	1.12028	1	3.54502	3.36335	0.00393891	0.00373706	2.48911	52.2714	50.2147	004t006	-2.683	11.246	21.9763	1.29232	0.662176
4	NA	4	900	NA	NA	004m021_1005	21	254.334	192.091	5.37044	004m021	1	004m021_1	-	004m021_949	004m021_1062	2.06249	4.37833	-0.0335	1	4.83991	4.8398	0.00537768	0.00537755	2.48911	52.2714	46.4007	004t006	2.566	7.814	22.1261	1.73039	3.78019
4	NA	4	900	NA	NA	004m021_1062	22	254.494	193.69	5.14316	004m021	1	004m021_1	-	004m021_1005	004m021_1119	0.160298	1.59852	-0.22728	1	1.62253	1.60653	0.00180281	0.00178504	2.48911	52.2714	45.8333	004t006	11.742	10.453	17.2588	0.333542	1.56874
4	NA	4	900	NA	NA	004m021_1119	23	256.253	195.228	4.32078	004m021	1	004m021_1	-	004m021_1062	004m021_1177	1.75902	1.5378	-0.82238	1	2.47695	2.33644	0.00275216	0.00259605	2.48911	52.2714	43.473	004t006	9.418	10.385	18.0812	0.965315	2.33635
4	NA	4	900	NA	NA	004m021_1177	24	258.875	195.35	9.9142	004m021	1	004m021_1	-	004m021_1119	004m021_1236	2.62162	0.1219	5.59342	1	6.17852	2.62445	0.00686502	0.00291606	2.48911	52.2714	41.1136	004t006	8.225	11.093	12.4878	5.55482	1.85144
4	NA	4	900	NA	NA	004m021_1236	25	260.707	194.781	15.7856	004m021	1	004m021_1	-	004m021_1177	004m021_1298	1.83254	-0.56864	5.8714	1	6.17697	1.91874	0.00686329	0.00213193	2.48911	52.2714	39.8623	004t006	3.398	6.204	11.5946	4.40881	0.634684
4	NA	4	900	NA	NA	004m021_1298	26	260.725	194.481	14.5146	004m021	1	004m021_1	-	004m021_1236	004m021_1362	0.0176789	-0.299699	-1.271	1	1.30598	0.30022	0.00145108	0.000333578	2.48911	52.2714	40.6395	004t006	4.115	9.595	7.8874	-1.21749	-0.254362
4	NA	4	900	NA	NA	004m021_1362	27	261.997	194.208	16.1793	004m021	1	004m021_1	-	004m021_1298	004m021_1427	1.27186	-0.273122	1.6647	1	2.11269	1.30085	0.00234743	0.00144539	2.48911	52.2714	40.4122	004t006	4.366	9.522	6.3123	1.20318	0.250291
4	NA	4	900	NA	NA	004m021_1427	28	266.795	191.841	18.5229	004m021	1	004m021_1	-	004m021_1362	004m021_1490	4.79787	-2.36751	2.3436	1	5.84099	5.3502	0.00648998	0.00594467	2.48911	52.2714	38.931	004t006	1.336	6.597	8.8573	1.0791	-0.152355
4	NA	4	900	NA	NA	004m021_1490	29	268.458	190.437	20.9296	004m021	1	004m021_1	-	004m021_1427	004m021_1552	1.66315	-1.40324	2.4067	1	3.24459	2.17604	0.0036051	0.00241782	2.48911	52.2714	38.7925	004t006	3.405	6.183	6.8569	1.28379	-1.04521
4	NA	4	900	NA	NA	004m021_1552	30	267.439	191.755	18.8363	004m021	1	004m021_1	-	004m021_1490	004m021_1614	-1.01921	1.31756	-2.0933	1	2.67519	1.66576	0.00297244	0.00185084	2.48911	52.2714	38.522	004t006	4.739	3.419	8.5439	-0.983408	0.662466
4	NA	4	900	NA	NA	004m021_1614	31	269.681	193.783	14.5874	004m021	1	004m021_1	-	004m021_1552	004m021_1678	2.24214	2.02848	-4.2489	1	5.21489	3.02356	0.00579432	0.00335951	2.48911	52.2714	35.4869	004t006	0.181	5.585	7.858	-1.81056	3.00515
4	NA	4	900	NA	NA	004m021_1678	32	269.931	194.646	5.95814	004m021	1	004m021_1	-	004m021_1614	004m021_1742	0.250326	0.862536	-8.62926	1	8.67587	0.898127	0.00963986	0.000997919	2.48911	52.2714	35.4018	004t006	6.151	8.409	11.7449	-6.52815	0.870192
4	NA	4	900	NA	NA	004m021_1742	33	268.415	194.18	14.7697	004m021	1	004m021_1	-	004m021_1678	004m021_1805	-1.51604	-0.465636	8.81156	1	8.95314	1.58594	0.00994794	0.00176216	2.48911	52.2714	37.5368	004t006	4.546	4.891	7.6323	5.74842	-1.27088
4	NA	4	900	NA	NA	004m021_1805	34	268.76	193.048	14.2442	004m021	1	004m021_1	-	004m021_1742	004m021_1869	0.345228	-1.13201	-0.5255	1	1.29491	1.18349	0.00143879	0.00131498	2.48911	52.2714	38.8358	004t006	1.602	7.197	8.5284	-0.786712	-0.594132
4	NA	4	900	NA	NA	004m021_1869	35	267.761	197.152	5.88992	004m021	1	004m021_1	-	004m021_1805	004m021_1932	-0.999643	4.10385	-8.35428	1	9.36135	4.22385	0.0104015	0.00469317	2.48911	52.2714	37.2951	004t006	1.722	8.985	11.5339	-3.84209	3.78862
4	NA	4	900	NA	NA	004m021_1932	36	265.225	199.897	7.94983	004m021	1	004m021_1	-	004m021_1869	004m021_1995	-2.53534	2.74533	2.05991	1	4.26709	3.73695	0.00474121	0.00415217	2.48911	52.2714	38.2534	004t006	3.246	4.211	9.47397	2.99286	2.21904
4	NA	4	900	NA	NA	004m021_1995	37	268.418	202.608	5.62475	004m021	1	004m021_1	end	004m021_1932	NA	3.19303	2.7108	-2.32508	1	4.7906	4.18854	0.00532289	0.00465393	2.48911	52.2714	34.5909	004t006	-0.655	-0.07	11.799	-0.022828	4.09635
4	NA	4	900	NA	NA	004m022_22	1	256.695	154.637	19.2855	004m022	1	004m022_1	track_start	NA	004m022_55	NA	NA	NA	NA	NA	NA	NA	NA	2.48911	52.2714	23.8284	004t008	-12.321	-9.34	8.0947	NA	NA
4	NA	4	900	NA	NA	004m022_55	2	257.236	153.778	16.3757	004m022	1	004m022_1	-	004m022_22	004m022_91	0.540523	-0.859324	-2.9098	1	3.08181	1.01519	0.00342423	0.00112798	2.48911	52.2714	23.2189	004t008	-10.731	-10.773	6.0263	-1.27136	0.0883711
4	NA	4	900	NA	NA	004m022_91	3	255.056	154.304	5.46658	004m022	1	004m022_1	-	004m022_55	004m022_127	-2.17917	0.526001	-10.9091	1	11.1371	2.24175	0.0123745	0.00249083	2.48911	52.2714	23.4341	004t008	-14.92	-10.273	11.9572	-2.93609	1.16523
4	NA	4	900	NA	NA	004m022_127	4	251.095	158.232	6.72305	004m022	1	004m022_1	-	004m022_91	004m022_165	-3.96163	3.92786	1.25647	1	5.71851	5.57876	0.0063539	0.00619863	2.48911	52.2714	27.337	004t008	-11.45	-10.476	16.0358	1.55633	1.03543
4	NA	4	900	NA	NA	004m022_165	5	250.068	158.454	5.95873	004m022	1	004m022_1	-	004m022_127	004m022_206	-1.02715	0.222846	-0.76432	1	1.29957	1.05105	0.00144397	0.00116783	2.48911	52.2714	27.4329	004t008	-11.237	-10.037	16.4494	-0.12682	0.607395
4	NA	4	900	NA	NA	004m022_206	6	250.948	156.584	2.90283	004m022	1	004m022_1	-	004m022_165	004m022_247	0.880859	-1.87051	-3.0559	1	3.68962	2.06754	0.00409957	0.00229727	2.48911	52.2714	25.3488	004t008	-11.923	-10.488	19.4992	-1.85556	0.589115
4	NA	4	900	NA	NA	004m022_247	7	250.348	156.808	4.29396	004m022	1	004m022_1	-	004m022_206	004m022_292	-0.600812	0.223706	1.39113	1	1.53175	0.641108	0.00170195	0.000712342	2.48911	52.2714	25.4268	004t008	-10.215	-11.329	18.3265	1.27025	0.303365
4	NA	4	900	NA	NA	004m022_292	8	248.884	159.046	4.23741	004m022	1	004m022_1	-	004m022_247	004m022_342	-1.46386	2.23869	-0.05655	1	2.67541	2.67481	0.00297268	0.00297201	2.48911	52.2714	27.5854	004t008	-10.076	-13.901	18.1926	-0.479994	-0.682354
4	NA	4	900	NA	NA	004m022_342	9	248.104	158.516	4.94094	004m022	1	004m022_1	-	004m022_292	004m022_392	-0.780116	-0.530134	0.70353	1	1.17668	0.943198	0.00130742	0.001048	2.48911	52.2714	26.968	004t008	-8.572	-15.107	17.5349	1.1205	0.887071
4	NA	4	900	NA	NA	004m022_392	10	248.413	159.363	2.93304	004m022	1	004m022_1	-	004m022_342	004m022_443	0.308938	0.84703	-2.0079	1	2.20104	0.901611	0.0024456	0.00100179	2.48911	52.2714	27.5562	004t008	-10.526	-14.162	19.469	-2.05225	-0.88916
4	NA	4	900	NA	NA	004m022_443	11	249.261	158.964	4.83366	004m022	1	004m022_1	-	004m022_392	004m022_497	0.848603	-0.399432	1.90062	1	2.11944	0.937908	0.00235493	0.00104212	2.48911	52.2714	27.0841	004t008	-9.327	-13.739	17.9767	1.28361	-0.185637
4	NA	4	900	NA	NA	004m022_497	12	248.099	159.264	5.49087	004m022	1	004m022_1	-	004m022_443	004m022_552	-1.16242	0.299787	0.65721	1	1.36858	1.20045	0.00152065	0.00133384	2.48911	52.2714	27.6183	004t008	-8.684	-14.315	17.0593	0.757479	0.404864
4	NA	4	900	NA	NA	004m022_552	13	251.476	160.955	3.76076	004m022	1	004m022_1	-	004m022_497	004m022_608	3.37752	1.691	-1.73011	1	4.15457	3.77719	0.00461618	0.00419687	2.48911	52.2714	28.8831	004t008	-11.896	-16.503	18.6412	-3.47453	-3.19756
4	NA	4	900	NA	NA	004m022_608	14	252.888	161.5	4.68428	004m022	1	004m022_1	-	004m022_552	004m022_665	1.41161	0.545802	0.92352	1	1.77298	1.51346	0.00196997	0.00168162	2.48911	52.2714	29.3599	004t008	-12.892	-16.719	17.7177	-0.311109	-1.26821
4	NA	4	900	NA	NA	004m022_665	15	254.755	164.119	3.1902	004m022	1	004m022_1	-	004m022_608	004m022_722	1.86705	2.61846	-1.49408	1	3.54605	3.21593	0.00394005	0.00357325	2.48911	52.2714	31.9857	004t008	-16.162	-14.581	19.4324	-3.42213	-3.21367
4	NA	4	900	NA	NA	004m022_722	16	255.171	165.345	4.37283	004m022	1	004m022_1	-	004m022_665	004m022_779	0.415638	1.22588	1.18263	1	1.75333	1.29443	0.00194814	0.00143825	2.48911	52.2714	33.2329	004t008	-12.538	-19.358	18.0292	-0.0552042	-1.12977
4	NA	4	900	NA	NA	004m022_779	17	257.392	167.018	2.97862	004m022	1	004m022_1	-	004m022_722	004m022_836	2.22141	1.67304	-1.39421	1	3.11088	2.78096	0.00345653	0.00308995	2.48911	52.2714	35.3801	004t008	-15.099	-20.864	19.6676	-2.91639	-2.61185
4	NA	4	900	NA	NA	004m022_836	18	257.044	166.623	5.91437	004m022	1	004m022_1	-	004m022_779	004m022_893	-0.348228	-0.394873	2.93575	1	2.98259	0.526486	0.00331398	0.000584984	2.48911	52.2714	35.2759	004t008	-17.559	-17.252	16.4876	2.19827	0.524048
4	NA	4	900	NA	NA	004m022_893	19	256.493	166.249	3.19861	004m022	1	004m022_1	-	004m022_836	004m022_950	-0.550862	-0.373866	-2.71576	1	2.79617	0.665751	0.00310686	0.000739724	2.48911	52.2714	35.1723	004t008	-15.753	-19.963	19.5179	-0.967138	0.65496
4	NA	4	900	NA	NA	004m022_950	20	256.593	166.425	4.36527	004m022	1	004m022_1	-	004m022_893	004m022_1006	0.100524	0.175992	1.16666	1	1.18413	0.202678	0.0013157	0.000225197	2.48911	52.2714	35.0911	004t008	-15.714	-20.615	18.0793	0.551333	-0.200429
4	NA	4	900	NA	NA	004m022_1006	21	257.695	168.676	3.87156	004m022	1	004m022_1	-	004m022_950	004m022_1063	1.10165	2.2509	-0.49371	1	2.5542	2.50603	0.002838	0.00278448	2.48911	52.2714	37.1511	004t008	-19.44	-20.021	18.5304	-2.29848	-2.45797
4	NA	4	900	NA	NA	004m022_1063	22	257.233	168.84	4.98042	004m022	1	004m022_1	-	004m022_1006	004m022_1120	-0.462423	0.164056	1.10886	1	1.21257	0.490663	0.0013473	0.000545181	2.48911	52.2714	37.0247	004t008	-17.014	-21.122	18.7371	0.783701	0.204433
4	NA	4	900	NA	NA	004m022_1120	23	255.289	169.335	3.84116	004m022	1	004m022_1	-	004m022_1063	004m022_1178	-1.94404	0.495123	-1.13926	1	2.30702	2.0061	0.00256336	0.002229	2.48911	52.2714	37.8541	004t008	-15.189	-20.341	19.0001	0.038573	0.833927
4	NA	4	900	NA	NA	004m022_1178	24	256.597	171.176	5.82715	004m022	1	004m022_1	-	004m022_1120	004m022_1237	1.30814	1.84087	1.98599	1	3.00735	2.25832	0.00334151	0.00250925	2.48911	52.2714	40.1572	004t008	-16.974	-16.205	21.6155	-0.6175	-2.2577
4	NA	4	900	NA	NA	004m022_1237	25	256.282	170.953	4.48668	004m022	1	004m022_1	-	004m022_1178	004m022_1299	-0.314666	-0.22337	-1.34047	1	1.39491	0.385887	0.0015499	0.000428764	2.48911	52.2714	40.3777	004t008	-15.045	-21.45	18.3136	-0.627297	0.381843
4	NA	4	900	NA	NA	004m022_1299	26	256.603	172.275	4.64151	004m022	1	004m022_1	-	004m022_1237	004m022_1363	0.321195	1.32244	0.15483	1	1.36967	1.36089	0.00152185	0.0015121	2.48911	52.2714	41.8738	004t008	-15.828	-23.666	17.7605	-0.949852	-1.26711
4	NA	4	900	NA	NA	004m022_1363	27	260.017	169.491	5.0728	004m022	1	004m022_1	-	004m022_1299	004m022_1428	3.41398	-2.78404	0.43129	1	4.4263	4.40524	0.00491812	0.00489471	2.48911	52.2714	39.3398	004t008	-14.926	-23.453	17.3292	0.581421	0.416231
4	NA	4	900	NA	NA	004m022_1428	28	257.933	167.413	6.04564	004m022	1	004m022_1	-	004m022_1363	004m022_1491	-2.08417	-2.07816	0.97284	1	3.09983	2.94322	0.00344426	0.00327024	2.48911	52.2714	37.2667	004t008	-10.928	-21.355	16.7626	2.95208	2.87223
4	NA	4	900	NA	NA	004m022_1491	29	260.346	164.117	5.40948	004m022	1	004m022_1	-	004m022_1428	004m022_1553	2.41311	-3.29549	-0.63616	1	4.13377	4.08452	0.00459307	0.00453836	2.48911	52.2714	34.135	004t008	-17.033	-14.551	16.9925	1.13928	1.8344
4	NA	4	900	NA	NA	004m022_1553	30	259.107	163.895	4.62264	004m022	1	004m022_1	-	004m022_1491	004m022_1615	-1.2395	-0.222049	-0.78684	1	1.48486	1.25924	0.00164984	0.00139915	2.48911	52.2714	33.9032	004t008	-12.593	-16.834	18.1687	0.390258	1.08666
4	NA	4	900	NA	NA	004m022_1615	31	259.446	164.547	3.01566	004m022	1	004m022_1	-	004m022_1553	004m022_1679	0.339614	0.651297	-1.60698	1	1.76689	0.734524	0.00196321	0.000816138	2.48911	52.2714	34.6345	004t008	-13.744	-17.049	19.3863	-1.59927	-0.724953
4	NA	4	900	NA	NA	004m022_1679	32	259.831	163.449	2.8145	004m022	1	004m022_1	-	004m022_1615	004m022_1743	0.384345	-1.09733	-0.20116	1	1.17997	1.1627	0.00131108	0.00129188	2.48911	52.2714	33.8578	004t008	-15.327	-11.676	19.5875	0.325715	0.613087
4	NA	4	900	NA	NA	004m022_1743	33	258.963	162.392	3.90738	004m022	1	004m022_1	-	004m022_1679	004m022_1806	-0.867226	-1.05728	1.09288	1	1.75052	1.36745	0.00194502	0.00151939	2.48911	52.2714	33.0295	004t008	-14.885	-14.153	13.8838	1.71219	1.33056
4	NA	4	900	NA	NA	004m022_1806	34	249.563	157.959	22.1477	004m022	1	004m022_1	-	004m022_1743	004m022_1870	-9.39998	-4.43272	18.2403	1	20.9933	10.3927	0.0233259	0.0115475	2.48911	52.2714	29.979	004t008	-4.411	-5.922	0.3896	18.3892	9.8666
4	NA	4	900	NA	NA	004m022_1870	35	249.824	161.389	19.0943	004m022	1	004m022_1	-	004m022_1806	004m022_1933	0.260117	3.4298	-3.0534	1	4.5994	3.43965	0.00511044	0.00382184	2.48911	52.2714	33.5521	004t008	-9.702	-5.592	3.6152	-3.06285	-2.90601
4	NA	4	900	NA	NA	004m022_1933	36	249.12	160.883	22.3339	004m022	1	004m022_1	-	004m022_1870	004m022_1996	-0.70341	-0.506424	3.2396	1	3.35354	0.866748	0.00372616	0.000963053	2.48911	52.2714	33.5568	004t008	-4.073	-7.529	5.3756	1.8159	0.862319
4	NA	4	900	NA	NA	004m022_1996	37	249.797	160.829	18.6821	004m022	1	004m022_1	-	004m022_1933	004m022_2060	0.676854	-0.0534623	-3.6518	1	3.71438	0.678962	0.00412709	0.000754403	2.48911	52.2714	33.627	004t008	-8.39	-6.402	3.862	-2.175	-0.275033
4	NA	4	900	NA	NA	004m022_2060	38	251.497	160.347	15.0303	004m022	1	004m022_1	-	004m022_1996	004m022_2125	1.69952	-0.482601	-3.6518	1	4.05671	1.76671	0.00450746	0.00196302	2.48911	52.2714	32.9834	004t008	-8.112	-7.46	7.77	-2.24885	-1.05835
4	NA	4	900	NA	NA	004m022_2125	39	251.833	162.559	14.7624	004m022	1	004m022_1	-	004m022_2060	004m022_2191	0.336694	2.21209	-0.2679	1	2.25354	2.23756	0.00250394	0.00248618	2.48911	52.2714	35.3746	004t008	-11.693	-7.732	8.096	-1.58072	-1.74521
4	NA	4	900	NA	NA	004m022_2191	40	250.795	161.95	18.3126	004m022	1	004m022_1	-	004m022_2125	004m022_2256	-1.03804	-0.608967	3.5502	1	3.74864	1.20348	0.00416515	0.0013372	2.48911	52.2714	35.2682	004t008	-9.768	-9.11	4.3731	2.81619	1.20175
4	NA	4	900	NA	NA	004m022_2256	41	251.419	162.761	13.6292	004m022	1	004m022_1	-	004m022_2191	004m022_2320	0.623411	0.811359	-4.6834	1	4.79387	1.0232	0.00532652	0.00113689	2.48911	52.2714	36.198	004t008	-12.085	-9.262	8.9984	-2.41644	-1.00929
4	NA	4	900	NA	NA	004m022_2320	42	250.662	162.902	15.6328	004m022	1	004m022_1	-	004m022_2256	004m022_2384	-0.756687	0.141288	2.0036	1	2.14638	0.769764	0.00238487	0.000855294	2.48911	52.2714	36.7612	004t008	-12.391	-8.773	6.7692	1.46244	0.514642
4	NA	4	900	NA	NA	004m022_2384	43	249.887	160.395	18.881	004m022	1	004m022_1	-	004m022_2320	004m022_2448	-0.775053	-2.50695	3.2482	1	4.17568	2.62403	0.00463965	0.00291559	2.48911	52.2714	34.7824	004t008	-9.974	-9.647	3.987	3.22354	2.08119
4	NA	4	900	NA	NA	004m022_2448	44	246.255	158.123	22.0844	004m022	1	004m022_1	-	004m022_2384	004m022_2511	-3.63201	-2.27268	3.2034	1	5.34961	4.28446	0.00594401	0.00476051	2.48911	52.2714	34.0056	004t008	-5.617	-7.931	1.5103	4.91236	4.19068
4	NA	4	900	NA	NA	004m022_2511	45	245.367	158.46	24.0365	004m022	1	004m022_1	-	004m022_2448	004m022_2574	-0.887562	0.337532	1.9521	1	2.1708	0.949576	0.002412	0.00105508	2.48911	52.2714	34.8388	004t008	-6.719	-7.437	-0.6626	0.534477	0.237531
4	NA	4	900	NA	NA	004m022_2574	46	245.843	156.229	27.3317	004m022	1	004m022_1	-	004m022_2511	004m022_2636	0.475976	-2.23075	3.2952	1	4.00764	2.28097	0.00445293	0.00253441	2.48911	52.2714	32.7719	004t008	-7.064	-1.008	0.5215	1.11589	1.33618
4	NA	4	900	NA	NA	004m022_2636	47	246.317	155.61	29.9026	004m022	1	004m022_1	-	004m022_2574	004m022_2698	0.474184	-0.619066	2.5709	1	2.68656	0.779803	0.00298507	0.000866448	2.48911	52.2714	32.4325	004t008	-4.938	-4.105	-0.9788	-0.193567	-0.381976
4	NA	4	900	NA	NA	004m022_2698	48	251.014	157.131	33.4818	004m022	1	004m022_1	-	004m022_2636	004m022_2760	4.69699	1.52098	3.5792	1	6.09801	4.93711	0.00677557	0.00548568	2.48911	52.2714	32.4557	004t008	-8.542	-4.084	-2.2319	-5.07122	-4.58423
4	NA	4	900	NA	NA	004m022_2760	49	250.881	158.004	33.2221	004m022	1	004m022_1	end	004m022_2698	NA	-0.133489	0.87307	-0.2597	1	0.920606	0.883216	0.0010229	0.000981351	2.48911	52.2714	33.688	004t008	-11.824	-3.11	-1.7942	-0.189742	-0.256161
4	NA	4	900	NA	NA	004m023_23	1	274.334	196.239	29.9467	004m023	1	004m023_1	track_start	NA	004m023_56	NA	NA	NA	NA	NA	NA	NA	NA	2.48911	52.2714	21.9164	004t006	-2.158	4.324	3.1715	NA	NA
4	NA	4	900	NA	NA	004m023_56	2	278.223	195.941	28.1855	004m023	1	004m023_1	-	004m023_23	004m023_92	3.88926	-0.297958	-1.7612	1	4.27983	3.90066	0.00475537	0.00433407	2.48911	52.2714	19.7775	004t006	-0.687	-0.372	4.173	-2.6412	-2.00336
4	NA	4	900	NA	NA	004m023_92	3	275.905	197.087	26.2805	004m023	1	004m023_1	-	004m023_56	004m023_128	-2.31792	1.14613	-1.905	1	3.21176	2.5858	0.00356862	0.00287311	2.48911	52.2714	20.7054	004t006	-2.584	2.201	1.1045	-1.59781	1.49255
4	NA	4	900	NA	NA	004m023_128	4	271.632	197.135	23.8204	004m023	1	004m023_1	-	004m023_92	004m023_166	-4.27339	0.0477264	-2.4601	1	4.93115	4.27365	0.00547905	0.0047485	2.48911	52.2714	24.2772	004t006	0.687	2.334	4.0156	2.36175	3.28415
4	NA	4	900	NA	NA	004m023_166	5	272.158	197.009	21.9113	004m023	1	004m023_1	-	004m023_128	004m023_207	0.526371	-0.125951	-1.9091	1	1.98434	0.54123	0.00220482	0.000601367	2.48911	52.2714	24.0543	004t006	-0.006	1.105	5.7028	-1.61837	0.0278041
4	NA	4	900	NA	NA	004m023_207	6	271.988	196.686	21.187	004m023	1	004m023_1	-	004m023_166	004m023_248	-0.169862	-0.322695	-0.7243	1	0.810923	0.364671	0.000901025	0.00040519	2.48911	52.2714	24.5074	004t006	-2.756	1.442	1.215	-0.772284	-0.321768
4	NA	4	900	NA	NA	004m023_248	7	271.807	195.394	20.4666	004m023	1	004m023_1	-	004m023_207	004m023_293	-0.181667	-1.29194	-0.7204	1	1.49033	1.30465	0.00165592	0.00144961	2.48911	52.2714	25.6195	004t006	1.367	3.812	1.9354	-0.670071	-0.437976
4	NA	4	900	NA	NA	004m023_293	8	271.319	196.47	22.2019	004m023	1	004m023_1	-	004m023_248	004m023_343	-0.487979	1.07582	1.7353	1	2.09923	1.18132	0.00233248	0.00131258	2.48911	52.2714	25.357	004t006	-1.123	4.547	0.2001	1.51334	0.847959
4	NA	4	900	NA	NA	004m023_343	9	272.208	196.586	20.3402	004m023	1	004m023_1	-	004m023_293	004m023_393	0.889016	0.115398	-1.8617	1	2.0663	0.896474	0.00229589	0.000996082	2.48911	52.2714	24.6544	004t006	2.764	2.606	2.1324	-0.180502	-0.101129
4	NA	4	900	NA	NA	004m023_393	10	273.099	196.532	23.8238	004m023	1	004m023_1	-	004m023_343	004m023_444	0.890778	-0.0537334	3.4836	1	3.59609	0.892397	0.00399565	0.000991552	2.48911	52.2714	24.0672	004t006	0.072	2.278	-1.4218	2.23821	0.611266
4	NA	4	900	NA	NA	004m023_444	11	273.492	198.823	23.5518	004m023	1	004m023_1	-	004m023_393	004m023_498	0.393803	2.2916	-0.272	1	2.34105	2.32519	0.00260117	0.00258355	2.48911	52.2714	22.2079	004t006	3.055	1.388	-0.8301	2.09785	2.3029
4	NA	4	900	NA	NA	004m023_498	12	273.192	198.991	21.8002	004m023	1	004m023_1	-	004m023_444	004m023_553	-0.300155	0.167647	-1.7516	1	1.78502	0.3438	0.00198336	0.000382	2.48911	52.2714	22.2593	004t006	-2.036	3.137	0.6018	0.222677	-0.203926
4	NA	4	900	NA	NA	004m023_553	13	272.192	197.841	21.1349	004m023	1	004m023_1	-	004m023_498	004m023_609	-1.00075	-1.15033	-0.6653	1	1.66354	1.52471	0.00184838	0.00169413	2.48911	52.2714	23.6593	004t006	2.763	5.078	1.2671	-0.520459	-0.420096
4	NA	4	900	NA	NA	004m023_609	14	273.664	195.423	24.8867	004m023	1	004m023_1	-	004m023_553	004m023_666	1.47295	-2.41775	3.7518	1	4.70012	2.83109	0.00522235	0.00314566	2.48911	52.2714	24.1152	004t006	2.192	1.018	2.8044	-0.583563	-1.41974
4	NA	4	900	NA	NA	004m023_666	15	276.521	193.04	24.1126	004m023	1	004m023_1	-	004m023_609	004m023_723	2.85678	-2.38308	-0.7741	1	3.79993	3.72025	0.00422215	0.00413361	2.48911	52.2714	24.0339	004t006	0.068	-0.552	3.4021	0.44979	1.58722
4	NA	4	900	NA	NA	004m023_723	16	275.903	191.388	23.4988	004m023	1	004m023_1	-	004m023_666	004m023_780	-0.618529	-1.65141	-0.6138	1	1.86722	1.76345	0.00207468	0.00195938	2.48911	52.2714	25.7245	004t006	-2.697	1.267	3.9549	-0.353524	1.5634
4	NA	4	900	NA	NA	004m023_780	17	274.185	190.571	26.4782	004m023	1	004m023_1	-	004m023_723	004m023_837	-1.71817	-0.817608	2.9794	1	3.53517	1.90278	0.00392796	0.0021142	2.48911	52.2714	27.8031	004t006	-0.48	3.52	0.991	3.10619	1.20746
4	NA	4	900	NA	NA	004m023_837	18	272.484	190.624	24.7265	004m023	1	004m023_1	-	004m023_780	004m023_894	-1.70039	0.0528412	-1.7517	1	2.44184	1.70121	0.00271316	0.00189024	2.48911	52.2714	29.256	004t006	-2.178	3.169	3.1742	-0.198943	0.282102
4	NA	4	900	NA	NA	004m023_894	19	273.524	190.44	25.5379	004m023	1	004m023_1	-	004m023_837	004m023_951	1.04021	-0.183973	0.8114	1	1.33201	1.05636	0.00148002	0.00117373	2.48911	52.2714	29.1806	004t006	-0.142	2.24	1.8423	-0.0547614	-0.740801
4	NA	4	900	NA	NA	004m023_951	20	274.238	190.457	22.8068	004m023	1	004m023_1	-	004m023_894	004m023_1007	0.713815	0.0175891	-2.7311	1	2.8229	0.714032	0.00313655	0.000793369	2.48911	52.2714	28.8755	004t006	1.568	3.02	4.5734	-1.75409	-0.0276063
4	NA	4	900	NA	NA	004m023_1007	21	276.331	190.886	19.5567	004m023	1	004m023_1	-	004m023_951	004m023_1064	2.09304	0.428755	-3.2501	1	3.88945	2.13651	0.00432161	0.0023739	2.48911	52.2714	27.4423	004t006	0.053	5.974	3.2864	-1.80465	1.34499
4	NA	4	900	NA	NA	004m023_1064	22	277.752	191.178	13.8934	004m023	1	004m023_1	-	004m023_1007	004m023_1121	1.42038	0.292186	-5.6633	1	5.84601	1.45012	0.00649557	0.00161125	2.48911	52.2714	26.5495	004t006	-2.889	6.799	8.9435	-2.46258	0.304775
4	NA	4	900	NA	NA	004m023_1121	23	280.716	192.539	9.91884	004m023	1	004m023_1	-	004m023_1064	004m023_1179	2.96394	1.36079	-3.97456	1	5.14138	3.26139	0.00571265	0.00362377	2.48911	52.2714	23.9825	004t006	-3.653	5.481	12.506	-3.00495	0.0932934
4	NA	4	900	NA	NA	004m023_1179	24	281.605	192.821	16.3858	004m023	1	004m023_1	-	004m023_1121	004m023_1238	0.889522	0.282062	6.46696	1	6.53394	0.933171	0.00725993	0.00103686	2.48911	52.2714	23.4238	004t006	-3.601	8.074	6.0195	5.60133	-0.258615
4	NA	4	900	NA	NA	004m023_1238	25	283.197	194.126	8.71493	004m023	1	004m023_1	-	004m023_1179	004m023_1300	1.59172	1.30522	-7.67087	1	7.94226	2.05844	0.00882473	0.00228716	2.48911	52.2714	21.6699	004t006	-3.616	5.139	13.6871	-3.86786	0.543694
4	NA	4	900	NA	NA	004m023_1300	26	281.419	194.426	8.50612	004m023	1	004m023_1	-	004m023_1238	004m023_1364	-1.7779	0.29969	-0.20881	1	1.81503	1.80298	0.0020167	0.00200331	2.48911	52.2714	22.3425	004t006	-0.515	3.687	13.9308	0.339363	1.2682
4	NA	4	900	NA	NA	004m023_1364	27	281.725	193.865	3.41363	004m023	1	004m023_1	-	004m023_1300	004m023_1429	0.306439	-0.560715	-5.09249	1	5.13242	0.638988	0.00570269	0.000709987	2.48911	52.2714	22.9293	004t006	-0.548	2.623	18.9884	-5.07416	-0.597715
4	NA	4	900	NA	NA	004m023_1429	28	281.357	193.056	4.02811	004m023	1	004m023_1	-	004m023_1364	004m023_1492	-0.368637	-0.808897	0.61448	1	1.08065	0.888937	0.00120072	0.000987707	2.48911	52.2714	24.0521	004t006	-4.297	7.405	13.6237	0.508343	-0.716413
4	NA	4	900	NA	NA	004m023_1492	29	281.52	193.697	2.78845	004m023	1	004m023_1	-	004m023_1429	004m023_1554	0.163182	0.640237	-1.23966	1	1.40474	0.660706	0.00156082	0.000734118	2.48911	52.2714	23.3984	004t006	-3.128	7.703	14.825	-0.798546	0.471856
4	NA	4	900	NA	NA	004m023_1554	30	281.686	193.797	4.73734	004m023	1	004m023_1	-	004m023_1492	004m023_1616	0.166292	0.10021	1.94889	1	1.95854	0.194152	0.00217615	0.000215725	2.48911	52.2714	23.2087	004t006	-2.101	6.102	12.6865	1.71465	0.0302814
4	NA	4	900	NA	NA	004m023_1616	31	281.849	193.564	6.37883	004m023	1	004m023_1	-	004m023_1554	004m023_1680	0.162602	-0.23239	1.64149	1	1.66581	0.283628	0.0018509	0.000315142	2.48911	52.2714	23.321	004t006	-5.309	3.175	11.045	1.33944	-0.272666
4	NA	4	900	NA	NA	004m023_1680	32	284.835	203.435	2.77327	004m023	1	004m023_1	-	004m023_1616	004m023_1744	2.986	9.87066	-3.60556	1	10.9246	10.3124	0.0121384	0.0114582	2.48911	52.2714	13.3775	004t006	-1.452	-0.269	14.6505	-1.92243	2.50352
4	NA	4	900	NA	NA	004m023_1744	33	285.037	204.566	3.11567	004m023	1	004m023_1	-	004m023_1680	004m023_1807	0.202074	1.1309	0.3424	1	1.19875	1.14881	0.00133195	0.00127646	2.48911	52.2714	12.4298	004t006	-2.061	-1.587	14.3081	0.300087	-0.4047
4	NA	4	900	NA	NA	004m023_1807	34	285.246	203.037	3.77754	004m023	1	004m023_1	-	004m023_1744	004m023_1871	0.209622	-1.52905	0.66187	1	1.67929	1.54335	0.00186588	0.00171484	2.48911	52.2714	13.7037	004t006	-3.977	-3.16	13.6924	0.78835	0.766788
4	NA	4	900	NA	NA	004m023_1871	35	283.6	203.062	4.44286	004m023	1	004m023_1	-	004m023_1807	004m023_1934	-1.64613	0.0245233	0.66532	1	1.77567	1.64632	0.00197297	0.00182924	2.48911	52.2714	14.691	004t006	-1.932	-0.539	12.9809	1.06675	1.27357
4	NA	4	900	NA	NA	004m023_1934	36	281.98	202.312	4.39206	004m023	1	004m023_1	-	004m023_1871	004m023_1997	-1.62028	-0.749419	-0.0508	1	1.78592	1.7852	0.00198435	0.00198355	2.48911	52.2714	16.4044	004t006	-7.076	2.499	8.21234	0.218872	1.76206
4	NA	4	900	NA	NA	004m023_1997	37	281.758	201.307	3.20812	004m023	1	004m023_1	-	004m023_1934	004m023_2061	-0.221596	-1.00547	-1.18394	1	1.56901	1.02959	0.00174334	0.00114399	2.48911	52.2714	17.4483	004t006	-7.111	1.898	9.38138	-0.958914	-0.12588
4	NA	4	900	NA	NA	004m023_2061	38	281.061	200.664	5.20758	004m023	1	004m023_1	-	004m023_1997	004m023_2126	-0.69762	-0.642379	1.99946	1	2.21295	0.948327	0.00245884	0.0010537	2.48911	52.2714	18.6181	004t006	-7.383	2.476	7.75722	1.8869	0.508366
4	NA	4	900	NA	NA	004m023_2126	39	279.713	199.577	4.48734	004m023	1	004m023_1	-	004m023_2061	004m023_2192	-1.34827	-1.0876	-0.72024	1	1.87602	1.73225	0.00208446	0.00192472	2.48911	52.2714	20.5934	004t006	-3.69	3.345	8.14906	0.152329	0.932487
4	NA	4	900	NA	NA	004m023_2192	40	279.744	199.917	4.16867	004m023	1	004m023_1	-	004m023_2126	004m023_2257	0.0310208	0.34053	-0.31867	1	0.467411	0.34194	0.000519346	0.000379933	2.48911	52.2714	20.5838	004t006	-2.549	1.407	8.58203	-0.164625	0.205725
4	NA	4	900	NA	NA	004m023_2257	41	283.196	202.423	6.86979	004m023	1	004m023_1	-	004m023_2192	004m023_2321	3.45261	2.50585	2.70112	1	5.04934	4.26612	0.00561038	0.00474013	2.48911	52.2714	16.4737	004t006	-6.807	2.641	5.57581	1.97586	-1.81175
4	NA	4	900	NA	NA	004m023_2321	42	283.875	205.931	5.87408	004m023	1	004m023_1	-	004m023_2257	004m023_2385	0.678881	3.50803	-0.99571	1	3.70926	3.57312	0.0041214	0.00397013	2.48911	52.2714	13.3954	004t006	-5.803	3.028	6.57152	-0.0988702	0.635986
4	NA	4	900	NA	NA	004m023_2385	43	283.17	206.46	5.81914	004m023	1	004m023_1	-	004m023_2321	004m023_2449	-0.704957	0.5288	-0.05494	1	0.882957	0.881246	0.000981063	0.000979162	2.48911	52.2714	13.5572	004t006	-4.796	1.769	6.62646	0.574765	0.869616
4	NA	4	900	NA	NA	004m023_2449	44	282.534	213.389	5.89021	004m023	1	004m023_1	-	004m023_2385	004m023_2512	-0.635803	6.92946	0.07107	1	6.95893	6.95857	0.00773215	0.00773174	2.48911	52.2714	109.175	004t008	-1.157	-2.308	6.55539	1.88534	2.99452
4	NA	4	900	NA	NA	004m023_2512	45	281.118	213.77	3.98873	004m023	1	004m023_1	-	004m023_2449	004m023_2575	-1.41593	0.381068	-1.90148	1	2.40119	1.46631	0.00266798	0.00162923	2.48911	52.2714	109.363	004t008	-5.449	-2.742	3.47861	-1.66152	0.293878
4	NA	4	900	NA	NA	004m023_2575	46	280.393	213.748	6.76373	004m023	1	004m023_1	-	004m023_2512	004m023_2637	-0.725074	-0.0220427	2.775	1	2.86825	0.725409	0.00318694	0.000806009	2.48911	52.2714	15.9424	004t015	-4.809	0.532	0.70361	1.94591	0.6576
4	NA	4	900	NA	NA	004m023_2637	47	281.016	210.807	3.83611	004m023	1	004m023_1	-	004m023_2575	004m023_2699	0.622362	-2.94124	-2.92762	1	4.19633	3.00637	0.00466259	0.00334041	2.48911	52.2714	16.1618	004t015	0.033	-0.397	8.60949	-1.3535	-0.941993
4	NA	4	900	NA	NA	004m023_2699	48	281.634	207.774	5.43851	004m023	1	004m023_1	-	004m023_2637	004m023_2761	0.618606	-3.03281	1.6024	1	3.48544	3.09525	0.00387271	0.00343917	2.48911	52.2714	16.8644	004t015	-6.321	-2.005	2.02883	1.74275	3.07363
4	NA	4	900	NA	NA	004m023_2761	49	281.558	207.3	5.23388	004m023	1	004m023_1	end	004m023_2699	NA	-0.0758105	-0.474746	-0.20463	1	0.522499	0.480761	0.000580554	0.000534179	2.48911	52.2714	17.1473	004t015	-4.843	-0.81	2.71194	0.146494	0.215802
4	NA	4	900	NA	NA	004m024_24	1	279.177	226.563	20.6083	004m024	1	004m024_1	track_start	NA	004m024_57	NA	NA	NA	NA	NA	NA	NA	NA	2.48911	52.2714	18.5316	004t006	-4.741	-1.383	11.7502	NA	NA
4	NA	4	900	NA	NA	004m024_57	2	281.608	227.595	20.0785	004m024	1	004m024_1	-	004m024_24	004m024_93	2.4313	1.0315	-0.5298	1	2.69368	2.64106	0.00299298	0.00293452	2.48911	52.2714	18.2329	004t006	-3.037	-5.029	7.3384	-1.50469	-2.62288
4	NA	4	900	NA	NA	004m024_93	3	281.357	232.089	25.4003	004m024	1	004m024_1	-	004m024_57	004m024_129	-0.251764	4.49422	5.3218	1	6.97015	4.50127	0.00774461	0.00500141	2.48911	52.2714	22.5189	004t006	-5.541	-4.047	1.9799	1.83149	-3.71698
4	NA	4	900	NA	NA	004m024_129	4	279.118	233.88	19.5869	004m024	1	004m024_1	-	004m024_93	004m024_167	-2.23834	1.79164	-5.8134	1	6.48196	2.86708	0.00720217	0.00318564	2.48911	52.2714	25.3187	004t006	-3.363	-6.092	7.8085	-0.890297	0.750836
4	NA	4	900	NA	NA	004m024_167	5	278.967	233.489	16.0876	004m024	1	004m024_1	-	004m024_129	004m024_208	-0.150893	-0.391777	-3.4993	1	3.52439	0.419831	0.00391599	0.000466479	2.48911	52.2714	24.8771	004t006	-2.832	-4.998	11.2926	-2.33575	0.415911
4	NA	4	900	NA	NA	004m024_208	6	281.582	232.281	16.4897	004m024	1	004m024_1	-	004m024_167	004m024_249	2.61494	-1.20732	0.4021	1	2.90813	2.8802	0.00323125	0.00320022	2.48911	52.2714	22.4822	004t006	-4.182	-4.779	11.5891	0.250156	-0.238719
4	NA	4	900	NA	NA	004m024_249	7	282.803	234.024	16.7808	004m024	1	004m024_1	-	004m024_208	004m024_294	1.22094	1.74234	0.2911	1	2.14737	2.12754	0.00238596	0.00236394	2.48911	52.2714	23.4572	004t006	-8.368	-9.384	5.899	-0.761184	-2.11523
4	NA	4	900	NA	NA	004m024_294	8	281.67	236.939	12.3952	004m024	1	004m024_1	-	004m024_249	004m024_344	-1.13293	2.91584	-4.3856	1	5.38694	3.1282	0.00598549	0.00347578	2.48911	52.2714	26.5456	004t006	-7.78	-11.078	10.1405	-3.15035	-1.42223
4	NA	4	900	NA	NA	004m024_344	9	281.222	236.384	17.2205	004m024	1	004m024_1	-	004m024_294	004m024_394	-0.448	-0.555929	4.8253	1	4.87784	0.713976	0.00541982	0.000793306	2.48911	52.2714	26.1488	004t006	-8.697	-7.616	5.3078	3.46313	0.712419
4	NA	4	900	NA	NA	004m024_394	10	282.852	237.29	17.4608	004m024	1	004m024_1	-	004m024_344	004m024_445	1.62969	0.906982	0.2403	1	1.88049	1.86508	0.00208944	0.00207231	2.48911	52.2714	26.4055	004t006	-8.299	-10.566	4.9412	-1.55696	-1.82356
4	NA	4	900	NA	NA	004m024_445	11	284.651	240.071	24.9942	004m024	1	004m024_1	-	004m024_394	004m024_500	1.7994	2.78075	7.5334	1	8.22937	3.31216	0.00914374	0.00368018	2.48911	52.2714	28.7123	004t006	-6.457	-7.813	2.386	-0.495316	-3.29832
4	NA	4	900	NA	NA	004m024_500	12	284.374	239.333	24.2739	004m024	1	004m024_1	-	004m024_445	004m024_555	-0.277431	-0.73823	-0.7203	1	1.06807	0.788639	0.00118675	0.000876266	2.48911	52.2714	28.1612	004t006	-7.307	-5.163	3.1063	0.560893	0.745784
4	NA	4	900	NA	NA	004m024_555	13	286.171	237.032	33.5755	004m024	1	004m024_1	-	004m024_500	004m024_611	1.79711	-2.30099	9.3016	1	9.74905	2.91962	0.0108323	0.00324402	2.48911	52.2714	25.607	004t006	-7.481	-1.529	-0.4174	2.91863	-0.139879
4	NA	4	900	NA	NA	004m024_611	14	285.597	239.442	38.495	004m024	1	004m024_1	-	004m024_555	004m024_668	-0.573859	2.40951	4.9195	1	5.50786	2.47691	0.00611985	0.00275212	2.48911	52.2714	28.051	004t006	-3.391	-5.605	-0.7471	-0.188897	0.0797436
4	NA	4	900	NA	NA	004m024_668	15	282.945	242.165	29.4921	004m024	1	004m024_1	-	004m024_611	004m024_725	-2.65244	2.72363	-9.0029	1	9.7727	3.80178	0.0108586	0.0042242	2.48911	52.2714	31.2675	004t006	-4.55	-5.802	3.1012	0.0689401	-0.957345
4	NA	4	900	NA	NA	004m024_725	16	280.979	239.987	32.07	004m024	1	004m024_1	-	004m024_668	004m024_782	-1.96594	-2.17795	2.5779	1	3.90563	2.934	0.00433959	0.00326	2.48911	52.2714	29.734	004t006	-3.758	-3.161	0.7217	3.69749	2.92697
4	NA	4	900	NA	NA	004m024_782	17	280.658	239.291	31.6531	004m024	1	004m024_1	-	004m024_725	004m024_839	-0.320685	-0.696014	-0.4169	1	0.872399	0.766338	0.000969332	0.000851487	2.48911	52.2714	29.0545	004t006	-4.331	0.008	1.5369	0.62545	0.693439
4	NA	4	900	NA	NA	004m024_839	18	279.647	238.885	34.6801	004m024	1	004m024_1	-	004m024_782	004m024_896	-1.01065	-0.40658	3.027	1	3.21706	1.08937	0.00357451	0.00121041	2.48911	52.2714	28.9257	004t006	-1.197	-3.224	-1.8629	1.96406	1.0099
4	NA	4	900	NA	NA	004m024_896	19	279.29	237.736	32.9289	004m024	1	004m024_1	-	004m024_839	004m024_953	-0.357661	-1.14909	-1.7512	1	2.12486	1.20347	0.00236096	0.00133719	2.48911	52.2714	27.8918	004t006	-1.574	-2.472	-0.5704	1.89076	1.20173
4	NA	4	900	NA	NA	004m024_953	20	279.255	238.983	29.9375	004m024	1	004m024_1	-	004m024_896	004m024_1009	-0.0352958	1.24798	-2.9914	1	3.24148	1.24847	0.00360164	0.00138719	2.48911	52.2714	29.0764	004t006	-2.53	-3.035	1.3871	-0.443181	-1.03374
4	NA	4	900	NA	NA	004m024_1009	21	279.921	239.148	31.0087	004m024	1	004m024_1	-	004m024_953	004m024_1066	0.666665	0.164241	1.0712	1	1.27235	0.686598	0.00141373	0.000762887	2.48911	52.2714	28.9979	004t006	-2.89	-1.069	2.5531	-0.166986	-0.553028
4	NA	4	900	NA	NA	004m024_1066	22	278.59	241.922	33.051	004m024	1	004m024_1	-	004m024_1009	004m024_1123	-1.33105	2.77385	2.0423	1	3.69282	3.07667	0.00410313	0.00341853	2.48911	52.2714	32.16	004t006	-1.981	-2.564	-0.6925	1.52329	0.286068
4	NA	4	900	NA	NA	004m024_1123	23	278.136	242.587	34.3811	004m024	1	004m024_1	-	004m024_1066	004m024_1181	-0.453754	0.665079	1.3301	1	1.5548	0.805122	0.00172755	0.00089458	2.48911	52.2714	32.7754	004t006	-0.244	-2.401	-1.6917	-0.521373	-0.248871
4	NA	4	900	NA	NA	004m024_1181	24	275.594	241.764	30.2241	004m024	1	004m024_1	-	004m024_1123	004m024_1240	-2.54204	-0.822602	-4.157	1	4.94159	2.67182	0.00549065	0.00296869	2.48911	52.2714	33.0169	004t006	-2.342	-0.32	-2.1385	3.2667	1.0754
4	NA	4	900	NA	NA	004m024_1240	25	276.482	242.922	27.4375	004m024	1	004m024_1	-	004m024_1181	004m024_1302	0.887387	1.15824	-2.7866	1	3.14549	1.4591	0.00349499	0.00162122	2.48911	52.2714	33.4129	004t006	-4.13	-0.645	0.8937	1.10123	-1.03602
4	NA	4	900	NA	NA	004m024_1302	26	276.904	242.998	22.0338	004m024	1	004m024_1	-	004m024_1240	004m024_1366	0.42198	0.0754125	-5.4037	1	5.42068	0.428665	0.00602297	0.000476295	2.48911	52.2714	33.3441	004t006	-4.646	-1.459	5.445	-1.54887	-0.428562
4	NA	4	900	NA	NA	004m024_1366	27	275.956	243.449	25.1633	004m024	1	004m024_1	-	004m024_1302	004m024_1431	-0.947207	0.451514	3.1295	1	3.30073	1.04932	0.00366748	0.00116591	2.48911	52.2714	34.2282	004t006	-2.904	-4.441	2.8362	2.84494	0.768418
4	NA	4	900	NA	NA	004m024_1431	28	277.102	245.691	23.0894	004m024	1	004m024_1	-	004m024_1366	004m024_1494	1.14515	2.24224	-2.0739	1	3.26191	2.51774	0.00362435	0.00279749	2.48911	52.2714	35.7574	004t006	-5.157	-5.349	4.2908	-3.18539	-2.50336
4	NA	4	900	NA	NA	004m024_1494	29	277.994	246.818	20.0471	004m024	1	004m024_1	-	004m024_1431	004m024_1556	0.891945	1.12694	-3.0423	1	3.36469	1.43721	0.00373855	0.0015969	2.48911	52.2714	36.4977	004t006	-6.183	-7.195	2.7473	-2.76008	-1.43037
4	NA	4	900	NA	NA	004m024_1556	30	278.195	244.355	26.1173	004m024	1	004m024_1	-	004m024_1494	004m024_1618	0.201586	-2.46384	6.0702	1	6.55427	2.47207	0.00728252	0.00274675	2.48911	52.2714	34.2914	004t006	-1.336	-5.893	1.5738	3.35722	1.73726
4	NA	4	900	NA	NA	004m024_1618	31	278.392	245.507	26.3142	004m024	1	004m024_1	-	004m024_1556	004m024_1682	0.197087	1.15287	0.1969	1	1.18605	1.1696	0.00131784	0.00129955	2.48911	52.2714	35.3691	004t006	-1.234	-5.329	1.066	-1.08058	-1.16791
4	NA	4	900	NA	NA	004m024_1682	32	278.174	248.141	26.3965	004m024	1	004m024_1	-	004m024_1618	004m024_1746	-0.21788	2.63367	0.0823	1	2.64395	2.64266	0.00293772	0.00293629	2.48911	52.2714	37.6749	004t006	-3.704	-6.824	6.172	-2.45441	-2.51662
4	NA	4	900	NA	NA	004m024_1746	33	278.6	248.805	29.7228	004m024	1	004m024_1	-	004m024_1682	004m024_1809	0.425697	0.664353	3.3263	1	3.4186	0.789039	0.00379845	0.00087671	2.48911	52.2714	37.8919	004t006	-2.942	-4.757	2.7678	1.45378	-0.786962
4	NA	4	900	NA	NA	004m024_1809	34	279.008	248.452	33.0531	004m024	1	004m024_1	-	004m024_1746	004m024_1873	0.407732	-0.353869	3.3303	1	3.37378	0.539879	0.00374864	0.000599865	2.48911	52.2714	37.1845	004t006	-3.053	-5.972	0.1721	1.55456	0.0864984
4	NA	4	900	NA	NA	004m024_1873	35	277.651	248.867	29.503	004m024	1	004m024_1	-	004m024_1809	004m024_1936	-1.35702	0.415873	-3.5501	1	3.8233	1.41931	0.00424812	0.00157701	2.48911	52.2714	38.2639	004t006	-1.524	-7.496	-1.0554	0.15626	0.247404
4	NA	4	900	NA	NA	004m024_1936	36	278.373	248.465	32.0662	004m024	1	004m024_1	-	004m024_1873	004m024_1999	0.721841	-0.402622	2.5632	1	2.69317	0.826534	0.00299241	0.000918371	2.48911	52.2714	37.7067	004t006	-2.104	-4.133	0.6283	-0.101949	0.250736
4	NA	4	900	NA	NA	004m024_1999	37	277.717	248.627	33.2944	004m024	1	004m024_1	-	004m024_1936	004m024_2063	-0.655752	0.161671	1.2282	1	1.40165	0.675387	0.00155739	0.00075043	2.48911	52.2714	38.2633	004t006	-1.415	-6.506	3.5829	0.316916	0.153419
4	NA	4	900	NA	NA	004m024_2063	38	277.25	248.948	33.2353	004m024	1	004m024_1	-	004m024_1999	004m024_2128	-0.466758	0.321711	-0.0591	1	0.56996	0.566887	0.000633288	0.000629875	2.48911	52.2714	38.5966	004t006	-4.113	-4.552	-0.7631	-0.217479	-0.215165
4	NA	4	900	NA	NA	004m024_2128	39	276.126	248.198	29.0198	004m024	1	004m024_1	-	004m024_2063	004m024_2194	-1.12438	-0.750375	-4.2155	1	4.42693	1.35177	0.00491881	0.00150197	2.48911	52.2714	38.3847	004t006	-0.958	-5.141	-1.6396	1.82089	1.31057
4	NA	4	900	NA	NA	004m024_2194	40	273.623	246.842	27.8939	004m024	1	004m024_1	-	004m024_2128	004m024_2259	-2.50263	-1.35567	-1.1259	1	3.06082	2.84622	0.00340091	0.00316247	2.48911	52.2714	38.551	004t006	-0.309	-4.193	-0.5137	2.04599	1.79119
4	NA	4	900	NA	NA	004m024_2259	41	273.681	248.41	27.4728	004m024	1	004m024_1	-	004m024_2194	004m024_2323	0.0579699	1.56791	-0.4211	1	1.6245	1.56898	0.001805	0.00174331	2.48911	52.2714	39.8936	004t006	-3.166	-3.734	5.2892	-1.50528	-1.56793
4	NA	4	900	NA	NA	004m024_2323	42	270.978	251.071	21.6075	004m024	1	004m024_1	-	004m024_2259	004m024_2387	-2.70343	2.6606	-5.8653	1	6.98491	3.79306	0.00776102	0.00421451	2.48911	52.2714	43.7225	004t006	-2.646	-7.704	1.0034	-4.49536	-0.280996
4	NA	4	900	NA	NA	004m024_2387	43	268.972	252.517	18.7772	004m024	1	004m024_1	-	004m024_2323	004m024_2451	-2.00579	1.44621	-2.8303	1	3.75837	2.4728	0.00417596	0.00274755	2.48911	52.2714	46.1837	004t006	-3.309	-9.523	4.6417	-1.05689	-0.716242
4	NA	4	900	NA	NA	004m024_2451	44	268.394	254.079	16.7144	004m024	1	004m024_1	-	004m024_2387	004m024_2514	-0.577947	1.56174	-2.0628	1	2.65107	1.66525	0.00294564	0.00185028	2.48911	52.2714	120.782	004t005	-1.905	-9.664	5.6876	-2.0304	-1.28552
4	NA	4	900	NA	NA	004m024_2514	45	267.71	255.506	6.32712	004m024	1	004m024_1	-	004m024_2451	004m024_2577	-0.683464	1.42764	-10.3873	1	10.5072	1.5828	0.0116746	0.00175867	2.48911	52.2714	120.296	004t005	-1.694	-14.092	11.0967	-6.29265	-1.2685
4	NA	4	900	NA	NA	004m024_2577	46	269.101	256.329	4.10747	004m024	1	004m024_1	-	004m024_2514	004m024_2639	1.3902	0.823126	-2.21965	1	2.74537	1.61561	0.00305041	0.00179512	2.48911	52.2714	50.7827	004t015	-2.013	-13.649	13.3163	-2.14167	-0.983164
4	NA	4	900	NA	NA	004m024_2639	47	267.186	256.544	9.09006	004m024	1	004m024_1	-	004m024_2577	004m024_2701	-1.91514	0.214545	4.98259	1	5.34228	1.92712	0.00593587	0.00214125	2.48911	52.2714	51.8488	004t015	-0.237	-13.956	8.46804	3.5086	0.0671803
4	NA	4	900	NA	NA	004m024_2701	48	262.627	252.892	19.5985	004m024	1	004m024_1	-	004m024_2639	004m024_2763	-4.55899	-3.65222	10.5084	1	12.0229	5.84149	0.0133588	0.00649055	2.48911	52.2714	51.8062	004t015	-2.473	-4.97	2.8035	8.63885	3.7291
4	NA	4	900	NA	NA	004m024_2763	49	264.286	256.178	13.1554	004m024	1	004m024_1	end	004m024_2701	NA	1.65954	3.28653	-6.4431	1	7.42084	3.68176	0.00824538	0.00409084	2.48911	52.2714	52.7039	004t015	-2.878	-10.301	4.4066	-6.19089	-3.68169
4	NA	4	900	NA	NA	004m025_25	1	271.206	182.563	32.3585	004m025	1	004m025_1	track_start	NA	004m025_58	NA	NA	NA	NA	NA	NA	NA	NA	2.48911	52.2714	34.5514	004t006	-4.58	5.485	5.0025	NA	NA
4	NA	4	900	NA	NA	004m025_58	2	275.154	181.726	32.3585	004m025	1	004m025_1	-	004m025_25	004m025_94	3.94848	-0.836878	0	1	4.0362	4.0362	0.00448466	0.00448466	2.48911	52.2714	33.7665	004t006	-2.686	4.179	5.1863	-2.59944	-3.17313
4	NA	4	900	NA	NA	004m025_94	3	274.459	182.704	27.3802	004m025	1	004m025_1	-	004m025_58	004m025_130	-0.695025	0.978377	-4.9783	1	5.12091	1.20012	0.0056899	0.00133346	2.48911	52.2714	33.701	004t006	-0.2	4.332	9.9565	-2.76586	1.19882
4	NA	4	900	NA	NA	004m025_130	4	271.772	183.407	27.3802	004m025	1	004m025_1	-	004m025_94	004m025_168	-2.68782	0.702266	0	1	2.77805	2.77805	0.00308673	0.00308673	2.48911	52.2714	35.0678	004t006	-0.089	7.888	5.3535	0.329632	0.825479
4	NA	4	900	NA	NA	004m025_168	5	268.007	184.142	32.3585	004m025	1	004m025_1	-	004m025_130	004m025_209	-3.76417	0.735583	4.9783	1	6.28439	3.83537	0.00698265	0.00426152	2.48911	52.2714	37.0896	004t006	0.846	2.79	4.9782	3.43929	0.778005
4	NA	4	900	NA	NA	004m025_209	6	269.691	182.798	27.3802	004m025	1	004m025_1	-	004m025_168	004m025_251	1.68333	-1.34437	-4.9783	1	5.42443	2.15428	0.00602714	0.00239365	2.48911	52.2714	37.3763	004t006	-1.347	5.391	4.9783	-4.69913	-0.798055
4	NA	4	900	NA	NA	004m025_251	7	269.227	184.86	27.3802	004m025	1	004m025_1	-	004m025_209	004m025_296	-0.463643	2.06222	0	1	2.1137	2.1137	0.00234856	0.00234856	2.48911	52.2714	36.3123	004t006	0.61	4.188	4.9783	1.57386	2.11311
4	NA	4	900	NA	NA	004m025_296	8	268.646	183.341	27.3802	004m025	1	004m025_1	-	004m025_251	004m025_346	-0.581086	-1.51882	0	1	1.62618	1.62618	0.00180687	0.00180687	2.48911	52.2714	37.932	004t006	0.451	5.431	5.1869	-1.02772	-1.58671
4	NA	4	900	NA	NA	004m025_346	9	269.899	185.303	27.3802	004m025	1	004m025_1	-	004m025_296	004m025_396	1.25263	1.96179	0	1	2.3276	2.3276	0.00258622	0.00258622	2.48911	52.2714	35.6816	004t006	1.117	1.656	5.2288	1.49125	2.05873
4	NA	4	900	NA	NA	004m025_396	10	270.128	186.639	27.3802	004m025	1	004m025_1	-	004m025_346	004m025_447	0.229473	1.33623	0	1	1.35579	1.35579	0.00150644	0.00150644	2.48911	52.2714	34.5524	004t006	1.132	1.426	5.2669	0.441123	1.2361
4	NA	4	900	NA	NA	004m025_447	11	270.032	188.616	27.3802	004m025	1	004m025_1	-	004m025_396	004m025_502	-0.096088	1.97656	0	1	1.97889	1.97889	0.00219877	0.00219877	2.48911	52.2714	32.9199	004t006	-0.944	1.527	5.1991	0.486262	1.48834
4	NA	4	900	NA	NA	004m025_502	12	271.23	189.984	22.402	004m025	1	004m025_1	-	004m025_447	004m025_557	1.19816	1.36763	-4.9782	1	5.29985	1.81824	0.00588873	0.00202026	2.48911	52.2714	30.9394	004t006	1.032	3.71	5.1827	-4.53153	0.533249
4	NA	4	900	NA	NA	004m025_557	13	269.79	189.743	22.402	004m025	1	004m025_1	-	004m025_502	004m025_613	-1.44057	-0.24093	0	1	1.46058	1.46058	0.00162287	0.00162287	2.48911	52.2714	31.9191	004t006	-1.157	3.821	4.9782	-0.368688	-0.618179
4	NA	4	900	NA	NA	004m025_613	14	269.071	189.102	22.402	004m025	1	004m025_1	end	004m025_557	NA	-0.718465	-0.640649	0	1	0.962613	0.962613	0.00106957	0.00106957	2.48911	52.2714	32.8482	004t006	2.24	3.998	6.1402	-0.253342	-0.404941
4	NA	4	900	NA	NA	004m026_26	1	269.138	152.443	27.3802	004m026	1	004m026_1	track_start	NA	004m026_59	NA	NA	NA	NA	NA	NA	NA	NA	2.48911	52.2714	27.4053	004t008	-20.578	-6.142	10.1567	NA	NA
4	NA	4	900	NA	NA	004m026_59	2	272.522	151.139	27.3802	004m026	1	004m026_1	-	004m026_26	004m026_95	3.38413	-1.30393	0	1	3.62665	3.62665	0.00402961	0.00402961	2.48911	52.2714	28.8429	004t008	-20.52	-10.08	5.2578	-2.59431	-2.86984
4	NA	4	900	NA	NA	004m026_95	3	270.602	150.222	27.3802	004m026	1	004m026_1	-	004m026_59	004m026_131	-1.92004	-0.917515	0	1	2.128	2.128	0.00236444	0.00236444	2.48911	52.2714	26.8925	004t008	-20.24	-7.147	4.9783	2.07374	2.12788
4	NA	4	900	NA	NA	004m026_131	4	269.103	155.801	27.3802	004m026	1	004m026_1	-	004m026_95	004m026_169	-1.49907	5.57899	0	1	5.77688	5.77688	0.00641875	0.00641875	2.48911	52.2714	30.3563	004t008	-19.768	-12.374	5.9781	-0.432589	-0.444071
4	NA	4	900	NA	NA	004m026_169	5	270.274	156.574	27.3802	004m026	1	004m026_1	-	004m026_131	004m026_210	1.17053	0.773918	0	1	1.40324	1.40324	0.00155915	0.00155915	2.48911	52.2714	31.4626	004t008	-17.731	11.215	15.2748	-1.35887	-1.4028
4	NA	4	900	NA	NA	004m026_210	6	272.694	159.033	27.3802	004m026	1	004m026_1	-	004m026_169	004m026_252	2.42051	2.45815	0	1	3.44983	3.44983	0.00383315	0.00383315	2.48911	52.2714	34.6781	004t008	-5.893	20.206	15.1675	-0.591483	-0.731641
4	NA	4	900	NA	NA	004m026_252	7	273.051	160.81	27.3802	004m026	1	004m026_1	-	004m026_210	004m026_297	0.35741	1.77771	0	1	1.81328	1.81328	0.00201476	0.00201476	2.48911	52.2714	36.1159	004t008	0.033	23.47	9.9565	1.30338	1.60654
4	NA	4	900	NA	NA	004m026_297	8	271.849	162.814	27.3802	004m026	1	004m026_1	-	004m026_252	004m026_347	-1.20238	2.00389	0	1	2.33694	2.33694	0.0025966	0.0025966	2.48911	52.2714	36.7567	004t008	-2.463	22.476	10.5242	1.8432	2.0022
4	NA	4	900	NA	NA	004m026_347	9	272.02	162.567	27.3802	004m026	1	004m026_1	-	004m026_297	004m026_397	0.17094	-0.247707	0	1	0.300964	0.300964	0.000334405	0.000334405	2.48911	52.2714	36.2799	004t008	2.103	23.132	10.224	-0.240118	-0.264854
4	NA	4	900	NA	NA	004m026_397	10	273.458	163.457	22.402	004m026	1	004m026_1	-	004m026_347	004m026_448	1.43801	0.890966	-4.9782	1	5.25777	1.69165	0.00584197	0.00187961	2.48911	52.2714	37.4485	004t008	-1.994	25.972	10.2451	-1.07428	1.0175
4	NA	4	900	NA	NA	004m026_448	11	276.221	165.502	22.402	004m026	1	004m026_1	-	004m026_397	004m026_503	2.76331	2.04473	0	1	3.43756	3.43756	0.00381951	0.00381951	2.48911	52.2714	40.4652	004t008	-3.915	23.183	14.9347	1.70041	1.8272
4	NA	4	900	NA	NA	004m026_503	12	279.66	168	22.402	004m026	1	004m026_1	-	004m026_448	004m026_558	3.4387	2.49794	0	1	4.25022	4.25022	0.00472247	0.00472247	2.48911	52.2714	44.2286	004t008	-5.222	23.763	10.0624	1.59575	1.89047
4	NA	4	900	NA	NA	004m026_558	13	280.009	169.274	17.4238	004m026	1	004m026_1	-	004m026_503	004m026_614	0.34931	1.27339	-4.9782	1	5.15034	1.32043	0.0057226	0.00146715	2.48911	52.2714	45.1915	004t008	-1.675	22.222	15.4231	-0.822568	1.16874
4	NA	4	900	NA	NA	004m026_614	14	280.314	169.316	17.4238	004m026	1	004m026_1	-	004m026_558	004m026_670	0.30508	0.0420853	0	1	0.30797	0.30797	0.000342188	0.000342188	2.48911	52.2714	45.3414	004t008	-4.349	21.856	15.4147	0.0156526	0.0190357
4	NA	4	900	NA	NA	004m026_670	15	279.597	169.794	17.4238	004m026	1	004m026_1	-	004m026_614	004m026_727	-0.717495	0.478625	0	1	0.862485	0.862485	0.000958317	0.000958317	2.48911	52.2714	45.2695	004t008	-2.883	24.798	10.0909	0.501219	0.609447
4	NA	4	900	NA	NA	004m026_727	16	282.06	169.502	17.4238	004m026	1	004m026_1	-	004m026_670	004m026_784	2.46261	-0.291951	0	1	2.47985	2.47985	0.00275539	0.00275539	2.48911	52.2714	45.9329	004t006	-6.221	23.326	15.0583	-0.532527	-0.574384
4	NA	4	900	NA	NA	004m026_784	17	283.48	172.212	17.4238	004m026	1	004m026_1	-	004m026_727	004m026_841	1.42002	2.70989	0	1	3.05941	3.05941	0.00339934	0.00339934	2.48911	52.2714	43.7995	004t006	-4.366	23.397	14.9347	1.91114	2.25244
4	NA	4	900	NA	NA	004m026_841	18	284.361	175.17	17.4238	004m026	1	004m026_1	-	004m026_784	004m026_898	0.881224	2.95781	0	1	3.08629	3.08629	0.00342921	0.00342921	2.48911	52.2714	41.4607	004t006	-6.925	22.581	10.6341	2.32597	2.74597
4	NA	4	900	NA	NA	004m026_898	19	285.747	175.918	17.4238	004m026	1	004m026_1	end	004m026_841	NA	1.38589	0.748281	0	1	1.57499	1.57499	0.00174999	0.00174999	2.48911	52.2714	41.2198	004t006	-8.562	21.232	9.9564	0.281813	0.309059
4	NA	4	900	NA	NA	004m027_27	1	301.12	168.367	42.3149	004m027	1	004m027_1	track_start	NA	004m027_60	NA	NA	NA	NA	NA	NA	NA	NA	2.48911	52.2714	44.5746	004t006	-21.218	19.04	9.9565	NA	NA
4	NA	4	900	NA	NA	004m027_60	2	306.387	165.294	37.3367	004m027	1	004m027_1	-	004m027_27	004m027_96	5.26675	-3.07292	-4.9782	1	7.87172	6.09766	0.00874636	0.00677518	2.48911	52.2714	49.0362	004t006	-22.49	19.804	9.9564	-7.27966	-5.97223
4	NA	4	900	NA	NA	004m027_96	3	304.747	166.886	32.3585	004m027	1	004m027_1	-	004m027_60	004m027_132	-1.63973	1.592	-4.9782	1	5.47774	2.28542	0.00608638	0.00253936	2.48911	52.2714	47.031	004t006	-20.309	20.69	10.955	0.596645	2.28272
4	NA	4	900	NA	NA	004m027_132	4	301.435	169.402	32.3585	004m027	1	004m027_1	-	004m027_96	004m027_170	-3.31196	2.51574	0	1	4.15909	4.15909	0.00462121	0.00462121	2.48911	52.2714	43.7816	004t006	-18.852	18.142	10.0057	3.84973	4.1154
4	NA	4	900	NA	NA	004m027_170	5	300.071	172.339	32.3585	004m027	1	004m027_1	-	004m027_132	004m027_211	-1.36381	2.93732	0	1	3.23849	3.23849	0.00359832	0.00359832	2.48911	52.2714	41.058	004t006	-18.515	17.775	5.5835	2.82025	3.01944
4	NA	4	900	NA	NA	004m027_211	6	298.812	173.089	32.3585	004m027	1	004m027_1	-	004m027_170	004m027_253	-1.25885	0.750315	0	1	1.4655	1.4655	0.00162833	0.00162833	2.48911	52.2714	40.5116	004t006	-15.16	15.073	5.0404	1.3951	1.42773
4	NA	4	900	NA	NA	004m027_253	7	297.992	174.325	27.3802	004m027	1	004m027_1	-	004m027_211	004m027_298	-0.82073	1.23541	-4.9783	1	5.19454	1.48318	0.00577172	0.00164798	2.48911	52.2714	39.5952	004t006	-14.069	17.754	5.1274	0.271847	1.45306
4	NA	4	900	NA	NA	004m027_298	8	295.587	175.085	27.3802	004m027	1	004m027_1	-	004m027_253	004m027_348	-2.40448	0.760021	0	1	2.52174	2.52174	0.00280193	0.00280193	2.48911	52.2714	38.6475	004t006	-15.062	15.874	4.9783	2.03749	2.08903
4	NA	4	900	NA	NA	004m027_348	9	295.013	175.563	27.3802	004m027	1	004m027_1	-	004m027_298	004m027_398	-0.573818	0.477957	0	1	0.7468	0.7468	0.000829778	0.000829778	2.48911	52.2714	38.221	004t006	-13.029	15.186	5.1444	0.723204	0.741683
4	NA	4	900	NA	NA	004m027_398	10	292.269	179.096	32.3585	004m027	1	004m027_1	-	004m027_348	004m027_449	-2.74452	3.533	4.9783	1	6.69313	4.47375	0.00743681	0.00497084	2.48911	52.2714	34.648	004t006	-10.581	9.591	5.2395	5.56733	4.46846
4	NA	4	900	NA	NA	004m027_449	11	289.979	181.617	32.3585	004m027	1	004m027_1	-	004m027_398	004m027_504	-2.29002	2.5209	0	1	3.40575	3.40575	0.00378417	0.00378417	2.48911	52.2714	32.0416	004t006	-8.896	7.705	6.1749	3.18232	3.38975
4	NA	4	900	NA	NA	004m027_504	12	289.014	184.406	32.3585	004m027	1	004m027_1	-	004m027_449	004m027_559	-0.965194	2.78913	0	1	2.95141	2.95141	0.00327935	0.00327935	2.48911	52.2714	29.2097	004t006	-7.892	7.125	5.2713	2.26303	2.55561
4	NA	4	900	NA	NA	004m027_559	13	289.356	183.679	32.3585	004m027	1	004m027_1	-	004m027_504	004m027_615	0.342037	-0.726751	0	1	0.803217	0.803217	0.000892463	0.000892463	2.48911	52.2714	29.7784	004t006	-7.519	8.521	0.0942	-0.663788	-0.740888
4	NA	4	900	NA	NA	004m027_615	14	290.137	182.44	27.3802	004m027	1	004m027_1	-	004m027_559	004m027_671	0.781644	-1.23916	-4.9783	1	5.18941	1.46509	0.00576601	0.00162788	2.48911	52.2714	31.0273	004t006	-8.847	9.248	5.3921	-1.48753	-1.44631
4	NA	4	900	NA	NA	004m027_671	15	289.375	184.209	32.3585	004m027	1	004m027_1	-	004m027_615	004m027_728	-0.762421	1.76924	4.9783	1	5.33807	1.92652	0.00593119	0.00214058	2.48911	52.2714	29.3664	004t006	-4.46	10.294	5.7745	3.59673	1.80549
4	NA	4	900	NA	NA	004m027_728	16	289.536	185.066	32.3585	004m027	1	004m027_1	-	004m027_671	004m027_785	0.160861	0.857134	0	1	0.872098	0.872098	0.000968997	0.000968997	2.48911	52.2714	28.5511	004t006	-7.336	6.821	6.8855	0.642429	0.722537
4	NA	4	900	NA	NA	004m027_785	17	288.463	184.971	32.3585	004m027	1	004m027_1	-	004m027_728	004m027_842	-1.07287	-0.0952375	0	1	1.07709	1.07709	0.00119677	0.00119677	2.48911	52.2714	29.1458	004t006	-5.084	10.696	0.7205	0.594058	0.720864
4	NA	4	900	NA	NA	004m027_842	18	287.52	184.815	32.3585	004m027	1	004m027_1	-	004m027_785	004m027_899	-0.942853	-0.156481	0	1	0.95575	0.95575	0.00106194	0.00106194	2.48911	52.2714	29.8539	004t006	-6.227	7.84	5.1041	0.262944	0.26343
4	NA	4	900	NA	NA	004m027_899	19	288.638	183.718	32.3585	004m027	1	004m027_1	-	004m027_842	004m027_955	1.11783	-1.09656	0	1	1.56588	1.56588	0.00173987	0.00173987	2.48911	52.2714	31.2663	004t006	-5.711	10.94	0	-1.38439	-1.5539
4	NA	4	900	NA	NA	004m027_955	20	289.111	184.113	32.3585	004m027	1	004m027_1	-	004m027_899	004m027_1011	0.473509	0.394567	0	1	0.616355	0.616355	0.000684839	0.000684839	2.48911	52.2714	30.8745	004t006	-7.545	9.254	0.2434	0.13065	0.13065
4	NA	4	900	NA	NA	004m027_1011	21	292.32	182.47	27.3802	004m027	1	004m027_1	-	004m027_955	004m027_1068	3.20896	-1.64297	-4.9783	1	6.14656	3.60511	0.00682952	0.00400567	2.48911	52.2714	32.3898	004t006	-8.769	11.068	7.6937	-3.40192	-3.30115
4	NA	4	900	NA	NA	004m027_1068	22	290.823	181.531	27.3802	004m027	1	004m027_1	-	004m027_1011	004m027_1125	-1.49725	-0.938993	0	1	1.76734	1.76734	0.00196371	0.00196371	2.48911	52.2714	33.3993	004t006	-11.264	11.442	5.8572	0.170182	0.193803
4	NA	4	900	NA	NA	004m027_1125	23	291.761	180.897	27.3802	004m027	1	004m027_1	-	004m027_1068	004m027_1183	0.938007	-0.633767	0	1	1.13204	1.13204	0.00125782	0.00125782	2.48911	52.2714	34.3213	004t006	-8.998	14.599	4.9783	-1.04249	-1.10969
4	NA	4	900	NA	NA	004m027_1183	24	295.402	180.937	22.402	004m027	1	004m027_1	-	004m027_1125	004m027_1242	3.6411	0.0399791	-4.9782	1	6.1678	3.64132	0.00685311	0.00404592	2.48911	52.2714	34.7564	004t006	-14.522	14.253	9.9703	-3.18987	-1.87642
4	NA	4	900	NA	NA	004m027_1242	25	295.297	182.389	22.402	004m027	1	004m027_1	-	004m027_1183	004m027_1304	-0.105574	1.45163	0	1	1.45547	1.45547	0.00161719	0.00161719	2.48911	52.2714	33.6422	004t006	-10.087	13.879	10.0028	0.980758	1.09217
4	NA	4	900	NA	NA	004m027_1304	26	298.219	182.435	17.4238	004m027	1	004m027_1	-	004m027_1242	004m027_1368	2.92262	0.0469037	-4.9782	1	5.7729	2.923	0.00641434	0.00324778	2.48911	52.2714	34.2012	004t006	-12.063	16.522	10.2186	-3.95893	-1.6803
4	NA	4	900	NA	NA	004m027_1368	27	297.031	182.078	17.4238	004m027	1	004m027_1	-	004m027_1304	004m027_1433	-1.18817	-0.357305	0	1	1.24073	1.24073	0.00137859	0.00137859	2.48911	52.2714	34.5817	004t006	-12.605	14.31	10.6312	0.368628	0.412059
4	NA	4	900	NA	NA	004m027_1433	28	296.424	182.962	17.4238	004m027	1	004m027_1	-	004m027_1368	004m027_1496	-0.606764	0.884021	0	1	1.07222	1.07222	0.00119136	0.00119136	2.48911	52.2714	33.8393	004t006	-11.869	13.878	10.0565	0.929717	1.06443
4	NA	4	900	NA	NA	004m027_1496	29	296.804	183.987	17.4238	004m027	1	004m027_1	-	004m027_1433	004m027_1558	0.380116	1.02463	0	1	1.09286	1.09286	0.00121429	0.00121429	2.48911	52.2714	32.8166	004t006	-10.995	13.043	9.9564	0.465683	0.531628
4	NA	4	900	NA	NA	004m027_1558	30	290.054	182.311	22.402	004m027	1	004m027_1	-	004m027_1496	004m027_1620	-6.75018	-1.67572	4.9782	1	8.5531	6.95507	0.00950344	0.00772785	2.48911	52.2714	34.3234	004t006	-5.504	12.434	4.9782	5.16034	3.06945
4	NA	4	900	NA	NA	004m027_1620	31	291.36	183.454	17.4238	004m027	1	004m027_1	-	004m027_1558	004m027_1684	1.30584	1.14278	-4.9782	1	5.27197	1.73527	0.00585774	0.00192808	2.48911	52.2714	33.0312	004t006	-6.207	14.004	4.9782	-1.22653	0.516406
4	NA	4	900	NA	NA	004m027_1684	32	290.112	183.609	17.4238	004m027	1	004m027_1	end	004m027_1620	NA	-1.24849	0.155192	0	1	1.2581	1.2581	0.00139789	0.00139789	2.48911	52.2714	33.5506	004t006	-8.691	11.568	5.008	0.616065	0.647782
4	NA	4	900	NA	NA	004m028_28	1	189.134	257.728	27.4909	004m028	1	004m028_1	track_start	NA	004m028_62	NA	NA	NA	NA	NA	NA	NA	NA	2.48911	52.2714	5.27973	004t005	1.044	-2.038	0.2911	NA	NA
4	NA	4	900	NA	NA	004m028_62	2	190.883	259.153	19.2985	004m028	1	004m028_1	-	004m028_28	004m028_98	1.74868	1.42523	-8.1924	1	8.49733	2.25592	0.00944148	0.00250658	2.48911	52.2714	7.50141	004t005	4.828	-7.116	3.714	-1.50061	-0.471211
4	NA	4	900	NA	NA	004m028_98	3	188.621	259.162	13.7146	004m028	1	004m028_1	-	004m028_62	004m028_134	-2.26149	0.00874155	-5.5839	1	6.02448	2.26151	0.00669387	0.00251279	2.48911	52.2714	5.76271	004t005	6.174	-5.339	9.012	-3.38628	-1.27694
4	NA	4	900	NA	NA	004m028_134	4	185.441	259.143	16.326	004m028	1	004m028_1	-	004m028_98	004m028_172	-3.1803	-0.018505	2.6114	1	4.1151	3.18036	0.00457234	0.00353373	2.48911	52.2714	4.23994	004t005	6.978	-3.864	6.076	0.328774	-2.39349
4	NA	4	900	NA	NA	004m028_172	5	186.044	262.493	19.9475	004m028	1	004m028_1	-	004m028_134	004m028_213	0.603612	3.34989	3.6215	1	4.97005	3.40384	0.00552228	0.00378205	2.48911	52.2714	7.65174	004t005	3.274	-4.428	7.7018	1.32365	-1.09473
4	NA	4	900	NA	NA	004m028_213	6	186.604	262.382	15.6008	004m028	1	004m028_1	-	004m028_172	004m028_258	0.559112	-0.110904	-4.3467	1	4.38391	0.570005	0.00487102	0.000633339	2.48911	52.2714	7.67215	004t005	4.224	-9.72	6.8012	-3.29062	0.42158
4	NA	4	900	NA	NA	004m028_258	7	185.921	265.046	18.3474	004m028	1	004m028_1	-	004m028_213	004m028_304	-0.682385	2.66307	2.7466	1	3.88605	2.7491	0.00431783	0.00305456	2.48911	52.2714	10.17	004t005	5.319	-11.015	4.0546	-0.801035	-2.71438
4	NA	4	900	NA	NA	004m028_304	8	187.039	264.274	17.5544	004m028	1	004m028_1	-	004m028_258	004m028_351	1.11809	-0.771237	-0.793	1	1.57283	1.35828	0.00174758	0.0015092	2.48911	52.2714	9.59625	004t005	5.15	-11.347	5.1129	0.871222	1.1807
4	NA	4	900	NA	NA	004m028_351	9	189.025	264.202	24.3902	004m028	1	004m028_1	-	004m028_304	004m028_401	1.98585	-0.0722082	6.8358	1	7.11878	1.98716	0.00790975	0.00220796	2.48911	52.2714	10.2279	004t005	3.329	-5.322	3.6804	3.415	0.886482
4	NA	4	900	NA	NA	004m028_401	10	190.652	262.733	23.1189	004m028	1	004m028_1	-	004m028_351	004m028_452	1.62657	-1.4692	-1.2713	1	2.53387	2.19187	0.00281541	0.00243541	2.48911	52.2714	9.91032	004t005	5.144	-3.566	4.54	1.17567	2.10818
4	NA	4	900	NA	NA	004m028_452	11	191.508	262.446	20.3238	004m028	1	004m028_1	-	004m028_401	004m028_507	0.856411	-0.28685	-2.7951	1	2.9374	0.903174	0.00326378	0.00100353	2.48911	52.2714	10.2406	004t005	1.344	-5.525	7.4816	-0.939107	0.867255
4	NA	4	900	NA	NA	004m028_507	12	190.657	262.148	30.8493	004m028	1	004m028_1	-	004m028_452	004m028_562	-0.85124	-0.298091	10.5255	1	10.5641	0.901924	0.0117379	0.00100214	2.48911	52.2714	9.40745	004t005	-1.601	-4.097	2.2367	8.43346	0.0884411
4	NA	4	900	NA	NA	004m028_562	13	193.464	258.401	33.3405	004m028	1	004m028_1	-	004m028_507	004m028_618	2.80745	-3.74681	2.4912	1	5.30344	4.68192	0.00589271	0.00520213	2.48911	52.2714	9.74681	004t005	-2.531	-2.18	-1.0573	3.32907	2.46799
4	NA	4	900	NA	NA	004m028_618	14	192.477	257.416	35.1472	004m028	1	004m028_1	-	004m028_562	004m028_674	-0.987283	-0.985572	1.8067	1	2.2826	1.39502	0.00253622	0.00155002	2.48911	52.2714	8.52049	004t005	-0.962	1.534	2.3613	0.781203	1.39125
4	NA	4	900	NA	NA	004m028_674	15	193.552	256.437	29.7612	004m028	1	004m028_1	-	004m028_618	004m028_731	1.0753	-0.978694	-5.386	1	5.57881	1.454	0.00619868	0.00161556	2.48911	52.2714	9.40948	004t005	1.254	-2.377	-2.381	-5.12623	-1.40044
4	NA	4	900	NA	NA	004m028_731	16	193.839	256.147	28.2318	004m028	1	004m028_1	-	004m028_674	004m028_788	0.28632	-0.29012	-1.5294	1	1.58279	0.407613	0.00175865	0.000452904	2.48911	52.2714	9.67293	004t005	2.512	-1.562	-0.737	1.30626	0.390199
4	NA	4	900	NA	NA	004m028_788	17	193.512	256.314	22.6309	004m028	1	004m028_1	-	004m028_731	004m028_845	-0.326402	0.167063	-5.6009	1	5.61289	0.366672	0.00623654	0.000407414	2.48911	52.2714	9.40208	004t005	2.872	-1.297	6.0421	0.999515	-0.365403
4	NA	4	900	NA	NA	004m028_845	18	193.069	260.641	28.8436	004m028	1	004m028_1	-	004m028_788	004m028_902	-0.443634	4.32748	6.2127	1	7.58429	4.35016	0.00842699	0.00483351	2.48911	52.2714	10.3482	004t005	1.159	-1.189	3.5149	4.49789	-2.18541
4	NA	4	900	NA	NA	004m028_902	19	193.54	260.133	30.6303	004m028	1	004m028_1	-	004m028_845	004m028_962	0.471806	-0.508447	1.7867	1	1.91662	0.693627	0.00212957	0.000770697	2.48911	52.2714	10.5848	004t005	1.772	-0.084	1.7282	1.9117	0.693418
4	NA	4	900	NA	NA	004m028_962	20	194.243	260.098	30.3436	004m028	1	004m028_1	-	004m028_902	004m028_1018	0.702092	-0.0346656	-0.2867	1	0.759165	0.702947	0.000843517	0.000781052	2.48911	52.2714	11.2497	004t005	2.111	-0.763	2.2705	0.303454	0.702946
4	NA	4	900	NA	NA	004m028_1018	21	196.032	260.757	23.8809	004m028	1	004m028_1	-	004m028_962	004m028_1075	1.78995	0.659175	-6.4627	1	6.73832	1.90746	0.00748702	0.0021194	2.48911	52.2714	13.2026	004t005	4.199	-4.05	3.7035	-3.56994	1.4593
4	NA	4	900	NA	NA	004m028_1075	22	195.579	261.41	20.8327	004m028	1	004m028_1	-	004m028_1018	004m028_1132	-0.453749	0.652784	-3.0482	1	3.15016	0.794994	0.00350018	0.000883327	2.48911	52.2714	13.0752	004t005	5.624	-3.727	6.5475	-2.29201	-0.779768
4	NA	4	900	NA	NA	004m028_1132	23	195.716	262.164	19.0621	004m028	1	004m028_1	-	004m028_1075	004m028_1190	0.137264	0.753976	-1.7706	1	1.92934	0.766369	0.00214371	0.000851521	2.48911	52.2714	13.5234	004t005	-0.5	-6.717	8.5952	-1.44987	-0.302081
4	NA	4	900	NA	NA	004m028_1190	24	196.581	261.535	23.7002	004m028	1	004m028_1	-	004m028_1132	004m028_1251	0.86476	-0.629455	4.6381	1	4.75983	1.06959	0.0052887	0.00118843	2.48911	52.2714	13.9975	004t005	-1.119	-3.904	3.68	3.99828	0.563525
4	NA	4	900	NA	NA	004m028_1251	25	200.032	258.18	23.1432	004m028	1	004m028_1	-	004m028_1190	004m028_1313	3.45084	-3.35438	-0.557	1	4.84463	4.8125	0.00538292	0.00534722	2.48911	52.2714	16.4094	004t005	1.987	0.492	4.3826	1.31088	2.27372
4	NA	4	900	NA	NA	004m028_1313	26	198.766	259.194	23.6497	004m028	1	004m028_1	-	004m028_1251	004m028_1377	-1.26573	1.01339	0.5065	1	1.69869	1.62142	0.00188744	0.00180158	2.48911	52.2714	15.4425	004t005	-1.036	-1.545	4.1765	0.0420451	-0.985054
4	NA	4	900	NA	NA	004m028_1377	27	199.619	259.543	25.0804	004m028	1	004m028_1	-	004m028_1313	004m028_1441	0.853475	0.349164	1.4307	1	1.70213	0.922136	0.00189125	0.0010246	2.48911	52.2714	16.4501	004t005	0.575	-2.409	2.2998	0.995544	-0.765328
4	NA	4	900	NA	NA	004m028_1441	28	199.583	259.182	25.2397	004m028	1	004m028_1	-	004m028_1377	004m028_1504	-0.0364989	-0.360453	0.1593	1	0.395771	0.362296	0.000439746	0.000402551	2.48911	52.2714	16.4428	004t005	0.266	-2.218	2.1405	0.359106	0.34213
4	NA	4	900	NA	NA	004m028_1504	29	201.745	259.659	20.8476	004m028	1	004m028_1	-	004m028_1441	004m028_1565	2.16182	0.476733	-4.3921	1	4.91846	2.21376	0.00546496	0.00245973	2.48911	52.2714	18.6737	004t005	1.23	-1.903	7.1786	-3.19459	-0.215923
4	NA	4	900	NA	NA	004m028_1565	30	201.441	259.428	20.8349	004m028	1	004m028_1	-	004m028_1504	004m028_1627	-0.303953	-0.231179	-0.0127	1	0.38209	0.381878	0.000424544	0.000424309	2.48911	52.2714	18.3555	004t005	2.869	-0.824	6.5453	-0.00333377	0.0291595
4	NA	4	900	NA	NA	004m028_1627	31	202.726	260.578	19.9945	004m028	1	004m028_1	-	004m028_1565	004m028_1691	1.28494	1.15031	-0.8404	1	1.91848	1.72461	0.00213164	0.00191624	2.48911	52.2714	19.8817	004t005	-3.099	-5.455	7.6095	-0.383945	0.917472
4	NA	4	900	NA	NA	004m028_1691	32	199.665	260.035	31.6051	004m028	1	004m028_1	-	004m028_1627	004m028_1754	-3.06018	-0.543346	11.6106	1	12.0194	3.10804	0.0133549	0.00345338	2.48911	52.2714	16.7624	004t005	1.808	0.713	1.3714	10.2205	1.98403
4	NA	4	900	NA	NA	004m028_1754	33	198.996	262.267	28.0794	004m028	1	004m028_1	-	004m028_1691	004m028_1818	-0.669286	2.23235	-3.5257	1	4.22633	2.33052	0.00469592	0.00258947	2.48911	52.2714	16.7828	004t005	1.324	0.2	4.2791	-1.8723	0.196344
4	NA	4	900	NA	NA	004m028_1818	34	200.455	258.975	29.9624	004m028	1	004m028_1	-	004m028_1754	004m028_1882	1.45854	-3.29222	1.883	1	4.06346	3.60084	0.00451496	0.00400093	2.48911	52.2714	17.3811	004t005	0.343	-1.765	1.6948	2.08091	0.950442
4	NA	4	900	NA	NA	004m028_1882	35	201.408	259.469	31.3707	004m028	1	004m028_1	-	004m028_1818	004m028_1945	0.953715	0.494277	1.4083	1	1.77121	1.07419	0.00196801	0.00119354	2.48911	52.2714	18.4195	004t005	0.098	-0.263	0.9878	0.745287	-0.303264
4	NA	4	900	NA	NA	004m028_1945	36	204.5	259.327	33.7032	004m028	1	004m028_1	-	004m028_1882	004m028_2009	3.09185	-0.142301	2.3325	1	3.87561	3.09512	0.00430623	0.00343902	2.48911	52.2714	21.4638	004t005	1.913	-1.808	-0.9053	2.5752	1.21293
4	NA	4	900	NA	NA	004m028_2009	37	201.547	257.772	31.3202	004m028	1	004m028_1	-	004m028_1945	004m028_2073	-2.95358	-1.55542	-2.383	1	4.10142	3.3381	0.00455713	0.003709	2.48911	52.2714	18.3891	004t005	-1.325	-0.394	1.1936	-0.244534	-1.07819
4	NA	4	900	NA	NA	004m028_2073	38	203.645	259.79	29.843	004m028	1	004m028_1	-	004m028_2009	004m028_2139	2.09857	2.01881	-1.4772	1	3.26523	2.91197	0.00362803	0.00323553	2.48911	52.2714	20.7208	004t005	-0.896	-0.62	2.904	-2.92343	-2.58693
4	NA	4	900	NA	NA	004m028_2139	39	204.533	259.724	29.0248	004m028	1	004m028_1	-	004m028_2073	004m028_2205	0.887824	-0.0662403	-0.8182	1	1.20916	0.890292	0.00134351	0.000989213	2.48911	52.2714	21.6027	004t005	0.637	-0.677	3.3337	-1.00928	-0.692387
4	NA	4	900	NA	NA	004m028_2205	40	205.626	260.365	35.1124	004m028	1	004m028_1	-	004m028_2139	004m028_2269	1.09262	0.640817	6.0876	1	6.21799	1.26668	0.00690887	0.00140742	2.48911	52.2714	22.7775	004t005	-0.669	-2.035	-2.1945	5.93965	0.282033
4	NA	4	900	NA	NA	004m028_2269	41	204.599	262.042	34.6286	004m028	1	004m028_1	-	004m028_2205	004m028_2333	-1.02651	1.67684	-0.4838	1	2.02474	1.96609	0.00224971	0.00218455	2.48911	52.2714	21.8625	004t005	-1.106	-1.016	2.7081	-0.542581	-1.27238
4	NA	4	900	NA	NA	004m028_2333	42	203.918	263.024	35.1006	004m028	1	004m028_1	-	004m028_2269	004m028_2397	-0.681129	0.982167	0.472	1	1.28506	1.19524	0.00142784	0.00132804	2.48911	52.2714	21.2414	004t005	-0.76	-2.815	2.2361	0.333802	-0.162837
4	NA	4	900	NA	NA	004m028_2397	43	202.343	265.37	35.9133	004m028	1	004m028_1	-	004m028_2333	004m028_2461	-1.57551	2.34623	0.8127	1	2.94066	2.82613	0.0032674	0.00314015	2.48911	52.2714	20.2829	004t005	1.18	-4.256	1.7276	-0.976996	-1.85447
4	NA	4	900	NA	NA	004m028_2461	44	205.836	266.553	37.4558	004m028	1	004m028_1	-	004m028_2397	004m028_2524	3.49306	1.1829	1.5425	1	3.9975	3.68791	0.00444167	0.00409768	2.48911	52.2714	23.9769	004t005	-2.703	-5.634	0.6561	0.369474	-0.206637
4	NA	4	900	NA	NA	004m028_2524	45	205.366	266.34	31.9961	004m028	1	004m028_1	-	004m028_2461	004m028_2587	-0.470123	-0.213478	-5.4597	1	5.48406	0.516322	0.0060934	0.000573691	2.48911	52.2714	23.5049	004t005	-1.201	-5.069	5.3406	-0.176444	0.395829
4	NA	4	900	NA	NA	004m028_2587	46	206.691	266.83	33.4142	004m028	1	004m028_1	-	004m028_2524	004m028_2644	1.32517	0.49044	1.4181	1	2.00191	1.41302	0.00222434	0.00157002	2.48911	52.2714	24.9662	004t005	-3.695	-4.634	3.9225	0.468591	-0.782744
4	NA	4	900	NA	NA	004m028_2644	47	207.016	264.557	45.5479	004m028	1	004m028_1	-	004m028_2587	004m028_2706	0.325366	-2.27335	12.1337	1	12.3491	2.29651	0.0137212	0.00255168	2.48911	52.2714	24.4686	004t005	-1.369	-1.957	-2.2256	8.0097	1.57462
4	NA	4	900	NA	NA	004m028_2706	48	206.197	263.694	46.5587	004m028	1	004m028_1	-	004m028_2644	004m028_2768	-0.818696	-0.863115	1.0108	1	1.56107	1.18963	0.00173453	0.00132182	2.48911	52.2714	23.3063	004t005	0.447	-0.439	0.7344	0.171624	1.17653
4	NA	4	900	NA	NA	004m028_2768	49	205.835	264.901	41.7107	004m028	1	004m028_1	end	004m028_2706	NA	-0.36229	1.20741	-4.848	1	5.00921	1.26059	0.00556579	0.00140066	2.48911	52.2714	23.0783	004t005	-2.575	-2.117	0.7678	-4.40507	-1.10451
4	NA	4	900	NA	NA	004m029_29	1	291.925	237.466	42.3149	004m029	1	004m029_1	track_start	NA	004m029_63	NA	NA	NA	NA	NA	NA	NA	NA	2.48911	52.2714	25.9965	004t006	-13.514	-6.093	0.6495	NA	NA
4	NA	4	900	NA	NA	004m029_63	2	294.968	238.265	37.3367	004m029	1	004m029_1	-	004m029_29	004m029_99	3.04319	0.79919	-4.9782	1	5.88916	3.14638	0.00654351	0.00349598	2.48911	52.2714	27.1185	004t006	-9.807	-8.844	5.2787	-3.31767	-3.10274
4	NA	4	900	NA	NA	004m029_99	3	294.472	240.599	42.3149	004m029	1	004m029_1	-	004m029_63	004m029_136	-0.496685	2.33349	4.9782	1	5.52036	2.38577	0.00613373	0.00265085	2.48911	52.2714	29.2996	004t006	-8.937	-9.325	5.0389	0.739148	-1.1939
4	NA	4	900	NA	NA	004m029_136	4	291.225	245.227	42.3149	004m029	1	004m029_1	-	004m029_99	004m029_175	-3.24671	4.62814	0	1	5.65339	5.65339	0.00628154	0.00628154	2.48911	52.2714	33.7532	004t006	-12.84	-8.823	5.3981	-1.02	-1.09487
4	NA	4	900	NA	NA	004m029_175	5	289.772	244.847	42.3149	004m029	1	004m029_1	-	004m029_136	004m029_216	-1.45257	-0.380277	0	1	1.50152	1.50152	0.00166835	0.00166835	2.48911	52.2714	33.1511	004t006	-13.031	-7.618	-4.1318	1.33468	1.41253
4	NA	4	900	NA	NA	004m029_216	6	290.62	243.859	42.3149	004m029	1	004m029_1	-	004m029_175	004m029_260	0.848168	-0.987125	0	1	1.30146	1.30146	0.00144607	0.00144607	2.48911	52.2714	31.8984	004t006	-8.199	-12.718	0.1639	-0.225727	-0.234031
4	NA	4	900	NA	NA	004m029_260	7	291.308	246.251	42.3149	004m029	1	004m029_1	-	004m029_216	004m029_306	0.687781	2.39126	0	1	2.48821	2.48821	0.00276468	0.00276468	2.48911	52.2714	33.998	004t006	-13.068	-12.222	-0.4278	-2.38234	-2.38248
4	NA	4	900	NA	NA	004m029_306	8	289.793	247.427	37.3367	004m029	1	004m029_1	-	004m029_260	004m029_356	-1.51516	1.17637	-4.9782	1	5.33498	1.91822	0.00592776	0.00213136	2.48911	52.2714	35.1097	004t006	-13.153	-10.313	3.7355	0.421961	0.303058
4	NA	4	900	NA	NA	004m029_356	9	292.17	251.365	37.3367	004m029	1	004m029_1	-	004m029_306	004m029_407	2.37695	3.93778	0	1	4.59956	4.59956	0.00511062	0.00511062	2.48911	52.2714	38.899	004t006	-13.837	-15.5	0.974	-4.1967	-4.30023
4	NA	4	900	NA	NA	004m029_407	10	294.112	254.859	37.3367	004m029	1	004m029_1	-	004m029_356	004m029_459	1.94161	3.49367	0	1	3.99695	3.99695	0.00444106	0.00444106	2.48911	52.2714	42.349	004t006	-14.355	-19.756	1.4811	-3.895	-3.89928
4	NA	4	900	NA	NA	004m029_459	11	296.423	256.118	37.3367	004m029	1	004m029_1	-	004m029_407	004m029_514	2.31171	1.25965	0	1	2.63263	2.63263	0.00292514	0.00292514	2.48911	52.2714	43.9945	004t006	-17.464	-17.22	5.1912	-2.37356	-2.37792
4	NA	4	900	NA	NA	004m029_514	12	297.281	256.738	37.3367	004m029	1	004m029_1	-	004m029_459	004m029_569	0.858121	0.620183	0	1	1.05877	1.05877	0.00117641	0.00117641	2.48911	52.2714	44.9007	004t006	-17.101	-20.124	6.3281	-1.02379	-1.04648
4	NA	4	900	NA	NA	004m029_569	13	298.78	256.699	37.3367	004m029	1	004m029_1	-	004m029_514	004m029_625	1.49901	-0.0390691	0	1	1.49952	1.49952	0.00166613	0.00166613	2.48911	52.2714	45.2514	004t006	-21.857	-16.983	0.9194	-0.91501	-0.940913
4	NA	4	900	NA	NA	004m029_625	14	297.364	258.719	37.3367	004m029	1	004m029_1	-	004m029_569	004m029_681	-1.41619	2.01951	0	1	2.46658	2.46658	0.00274064	0.00274064	2.48911	52.2714	47.0229	004t006	-18.122	-19.169	9.665	-0.120736	-0.120803
4	NA	4	900	NA	NA	004m029_681	15	296.887	258.065	37.3367	004m029	1	004m029_1	-	004m029_625	004m029_738	-0.476998	-0.65415	0	1	0.809592	0.809592	0.000899546	0.000899546	2.48911	52.2714	46.2865	004t006	-19.066	-17.704	1.4522	0.754025	0.803042
4	NA	4	900	NA	NA	004m029_738	16	294.825	259.282	32.3585	004m029	1	004m029_1	-	004m029_681	004m029_795	-2.06268	1.21758	-4.9782	1	5.52446	2.39523	0.00613829	0.00266137	2.48911	52.2714	47.2825	004t006	-20.422	-16.965	5.4026	0.404538	0.683025
4	NA	4	900	NA	NA	004m029_795	17	297.228	259.492	37.3367	004m029	1	004m029_1	-	004m029_738	004m029_852	2.40342	0.209656	4.9782	1	5.53198	2.41254	0.00614665	0.0026806	2.48911	52.2714	47.3343	004t006	-20.234	-18.36	0	-0.950197	-1.9827
4	NA	4	900	NA	NA	004m029_852	18	297.39	260.955	37.3367	004m029	1	004m029_1	-	004m029_795	004m029_909	0.161834	1.46344	0	1	1.47236	1.47236	0.00163595	0.00163595	2.48911	52.2714	48.3878	004t006	-20.76	-21.379	-0.5939	-1.10325	-1.10325
4	NA	4	900	NA	NA	004m029_909	19	296.62	257.4	32.3585	004m029	1	004m029_1	-	004m029_852	004m029_965	-0.769319	-3.55484	-4.9782	1	6.16532	3.63713	0.00685036	0.00404126	2.48911	52.2714	44.3791	004t006	-15.415	-22.024	5.7644	3.18482	3.08624
4	NA	4	900	NA	NA	004m029_965	20	296.818	256.914	32.3585	004m029	1	004m029_1	-	004m029_909	004m029_1021	0.197566	-0.486889	0	1	0.525446	0.525446	0.000583829	0.000583829	2.48911	52.2714	43.862	004t006	-21.307	-16.961	4.8444	0.279255	0.285603
4	NA	4	900	NA	NA	004m029_1021	21	292.801	255.432	47.2931	004m029	1	004m029_1	-	004m029_965	004m029_1078	-4.01667	-1.48129	14.9346	1	15.5361	4.28111	0.0172623	0.00475679	2.48911	52.2714	42.1444	004t006	-13.294	-15.87	-4.6699	6.61786	4.06512
4	NA	4	900	NA	NA	004m029_1078	22	295.286	262	47.2931	004m029	1	004m029_1	-	004m029_1021	004m029_1135	2.48462	6.56806	0	1	7.0223	7.0223	0.00780256	0.00780256	2.48911	52.2714	48.7489	004t006	-19.729	-20.106	-0.2338	-6.46793	-6.63044
4	NA	4	900	NA	NA	004m029_1135	23	295.455	266.474	47.2931	004m029	1	004m029_1	-	004m029_1078	004m029_1193	0.169019	4.47394	0	1	4.47713	4.47713	0.00497459	0.00497459	2.48911	52.2714	53.0173	004t006	-18.183	-23.923	0.3714	-3.31161	-3.31173
4	NA	4	900	NA	NA	004m029_1193	24	293.714	270.639	47.2931	004m029	1	004m029_1	-	004m029_1135	004m029_1254	-1.74087	4.16437	0	1	4.51361	4.51361	0.00501512	0.00501512	2.48911	52.2714	56.9131	004t006	-21.491	-24.091	0.0433	-2.26182	-2.26199
4	NA	4	900	NA	NA	004m029_1254	25	295.164	272.011	47.2931	004m029	1	004m029_1	-	004m029_1193	004m029_1316	1.44938	1.37263	0	1	1.9962	1.9962	0.002218	0.002218	2.48911	52.2714	58.0983	004t006	-21.055	-25.988	0.4103	-1.98914	-1.98914
4	NA	4	900	NA	NA	004m029_1316	26	292.336	272.479	47.2931	004m029	1	004m029_1	-	004m029_1254	004m029_1380	-2.82777	0.467661	0	1	2.86618	2.86618	0.00318465	0.00318465	2.48911	52.2714	58.3447	004t006	-21.744	-24.893	4.9783	1.41663	1.41673
4	NA	4	900	NA	NA	004m029_1380	27	290.53	271.323	52.2714	004m029	1	004m029_1	-	004m029_1316	004m029_1444	-1.80548	-1.15551	4.9783	1	5.42019	2.14358	0.00602243	0.00238176	2.48911	52.2714	57.0726	004t006	-17.192	-26.311	0	2.77652	2.05802
4	NA	4	900	NA	NA	004m029_1444	28	284.52	274.84	52.2714	004m029	1	004m029_1	-	004m029_1380	004m029_1507	-6.01061	3.51706	0	1	6.96399	6.96399	0.00773777	0.00773777	2.48911	52.2714	61.113	004t006	-16.725	-24.593	0	0.343531	0.343531
4	NA	4	900	NA	NA	004m029_1507	29	288.451	274.026	52.2714	004m029	1	004m029_1	-	004m029_1444	004m029_1569	3.93148	-0.814016	0	1	4.01486	4.01486	0.00446096	0.00446096	2.48911	52.2714	59.9301	004t006	-20.129	-22.846	0	-1.53776	-1.53776
4	NA	4	900	NA	NA	004m029_1569	30	289.465	277.334	52.2714	004m029	1	004m029_1	-	004m029_1507	004m029_1631	1.01409	3.30734	0	1	3.45932	3.45932	0.00384369	0.00384369	2.48911	52.2714	63.3338	004t006	-20.726	-26.285	0	-3.15194	-3.15194
4	NA	4	900	NA	NA	004m029_1631	31	291.666	277.819	52.2714	004m029	1	004m029_1	-	004m029_1569	004m029_1695	2.20029	0.484799	0	1	2.25306	2.25306	0.0025034	0.0025034	2.48911	52.2714	63.8586	004t006	-21.476	-26.879	0	-1.74306	-1.74306
4	NA	4	900	NA	NA	004m029_1695	32	292.02	280.05	52.2714	004m029	1	004m029_1	-	004m029_1631	004m029_1758	0.35454	2.23122	0	1	2.25921	2.25921	0.00251023	0.00251023	2.48911	52.2714	65.5675	004t006	-20.484	-30.278	0	-1.96446	-1.96446
4	NA	4	900	NA	NA	004m029_1758	33	292.052	281.199	52.2714	004m029	1	004m029_1	-	004m029_1695	004m029_1822	0.0315941	1.14869	0	1	1.14913	1.14913	0.00127681	0.00127681	2.48911	52.2714	66.184	004t006	-18.238	-31.952	0	-0.969122	-0.969122
4	NA	4	900	NA	NA	004m029_1822	34	294.374	276.935	47.2931	004m029	1	004m029_1	-	004m029_1758	004m029_1886	2.32226	-4.26364	-4.9783	1	6.95377	4.85505	0.00772642	0.0053945	2.48911	52.2714	61.3227	004t006	-20.361	-27.675	-1.5806	2.55169	2.55169
4	NA	4	900	NA	NA	004m029_1886	35	295.15	276.133	47.2931	004m029	1	004m029_1	-	004m029_1822	004m029_1949	0.77633	-0.801656	0	1	1.11595	1.11595	0.00123994	0.00123994	2.48911	52.2714	60.5045	004t006	-18.381	-28.882	-0.8552	0.185466	0.185662
4	NA	4	900	NA	NA	004m029_1949	36	297.575	274.921	47.2931	004m029	1	004m029_1	-	004m029_1886	004m029_2013	2.42456	-1.21224	0	1	2.71073	2.71073	0.00301192	0.00301192	2.48911	52.2714	59.2063	004t006	-18.028	-29.439	-1.4658	-0.278984	-0.279071
4	NA	4	900	NA	NA	004m029_2013	37	300.615	272.925	47.2931	004m029	1	004m029_1	-	004m029_1949	004m029_2077	3.04063	-1.99556	0	1	3.63699	3.63699	0.0040411	0.0040411	2.48911	52.2714	57.2092	004t006	-22.333	-25.662	-0.6695	0.113764	0.113866
4	NA	4	900	NA	NA	004m029_2077	38	302.738	272.762	42.3149	004m029	1	004m029_1	-	004m029_2013	004m029_2143	2.12275	-0.163482	-4.9782	1	5.41436	2.12904	0.00601595	0.0023656	2.48911	52.2714	56.6348	004t006	-19.647	-30.399	4.3747	-1.17203	-1.27023
4	NA	4	900	NA	NA	004m029_2143	39	299.082	275.589	47.2931	004m029	1	004m029_1	-	004m029_2077	004m029_2208	-3.65632	2.82755	4.9782	1	6.7931	4.62209	0.00754789	0.00513566	2.48911	52.2714	58.7926	004t006	-21.025	-27.736	-0.9854	0.210082	-0.390073
4	NA	4	900	NA	NA	004m029_2208	40	286.179	277.124	52.2714	004m029	1	004m029_1	-	004m029_2143	004m029_2273	-12.9024	1.53443	4.9783	1	13.9143	12.9933	0.0154604	0.014437	2.48911	52.2714	61.284	004t006	-16.101	-25.69	0	6.42789	6.57142
4	NA	4	900	NA	NA	004m029_2273	41	285.419	278.505	47.2931	004m029	1	004m029_1	-	004m029_2208	004m029_2337	-0.760809	1.3806	-4.9783	1	5.22191	1.57635	0.00580212	0.0017515	2.48911	52.2714	62.9458	004t006	-10.879	-28.444	0.5432	-0.765791	-0.765791
4	NA	4	900	NA	NA	004m029_2337	42	282.62	276.752	52.2714	004m029	1	004m029_1	-	004m029_2273	004m029_2401	-2.79894	-1.75286	4.9783	1	5.97412	3.30252	0.00663791	0.00366946	2.48911	52.2714	62.0908	004t006	-11.834	-25.012	0	2.72544	2.63708
4	NA	4	900	NA	NA	004m029_2401	43	285.135	277.105	47.2931	004m029	1	004m029_1	-	004m029_2337	004m029_2464	2.51499	0.353321	-4.9783	1	5.58869	2.53968	0.00620966	0.00282187	2.48911	52.2714	61.9154	004t006	-15.042	-23.68	-0.1869	-1.39499	-1.39499
4	NA	4	900	NA	NA	004m029_2464	44	286.529	271.548	47.2931	004m029	1	004m029_1	-	004m029_2401	004m029_2527	1.39441	-5.55698	0	1	5.72926	5.72926	0.00636584	0.00636584	2.48911	52.2714	132.671	004t005	-15.349	-16.596	-0.4239	3.94289	3.94297
4	NA	4	900	NA	NA	004m029_2527	45	289.322	266.207	52.2714	004m029	1	004m029_1	end	004m029_2464	NA	2.79303	-5.34141	4.9783	1	7.81762	6.02758	0.00868625	0.00669731	2.48911	52.2714	136.473	004t005	-13.762	-14.354	0	1.93128	2.02497
4	NA	4	900	NA	NA	004m030_30	1	214.774	93.059	33.7867	004m030	1	004m030_1	track_start	NA	004m030_65	NA	NA	NA	NA	NA	NA	NA	NA	2.48911	52.2714	11.1618	004t007	-1.669	11.703	3.7581	NA	NA
4	NA	4	900	NA	NA	004m030_65	2	218.817	92.3893	30.8419	004m030	1	004m030_1	-	004m030_30	004m030_101	4.04327	-0.669727	-2.9448	1	5.04662	4.09836	0.00560736	0.00455373	2.48911	52.2714	11.1748	004t007	0.671	9.8346	1.1583	-2.06805	-1.23386
4	NA	4	900	NA	NA	004m030_101	3	215.601	91.715	31.1612	004m030	1	004m030_1	-	004m030_65	004m030_138	-3.21622	-0.674236	0.3193	1	3.30161	3.28613	0.00366846	0.00365126	2.48911	52.2714	12.1789	004t007	4.201	10.1838	5.3983	-0.848245	-0.891601
4	NA	4	900	NA	NA	004m030_138	4	212.946	92.4166	31.5193	004m030	1	004m030_1	-	004m030_101	004m030_178	-2.65534	0.701541	0.3581	1	2.7697	2.74645	0.00307744	0.00305161	2.48911	52.2714	12.4419	004t007	1.329	10.5825	2.4894	-0.169354	-0.364074
4	NA	4	900	NA	NA	004m030_178	5	211.817	93.0178	34.324	004m030	1	004m030_1	-	004m030_138	004m030_219	-1.12877	0.60125	2.8047	1	3.08252	1.27891	0.00342503	0.00142101	2.48911	52.2714	12.4331	004t007	4.589	11.2843	-0.394	1.08147	0.455913
4	NA	4	900	NA	NA	004m030_219	6	210.906	95.0197	30.9123	004m030	1	004m030_1	-	004m030_178	004m030_264	-0.910507	2.00183	-3.4117	1	4.05907	2.19917	0.00451008	0.00244352	2.48911	52.2714	11.4081	004t007	1.767	8.5615	2.1745	1.62085	1.51136
4	NA	4	900	NA	NA	004m030_264	7	211.662	95.6629	31.9934	004m030	1	004m030_1	-	004m030_219	004m030_310	0.755782	0.643252	1.0811	1	1.46757	0.992461	0.00163063	0.00110273	2.48911	52.2714	10.406	004t007	0.269	9.4577	0.6497	1.02056	0.78274
4	NA	4	900	NA	NA	004m030_310	8	211.473	96.3126	30.4518	004m030	1	004m030_1	-	004m030_264	004m030_360	-0.188877	0.649702	-1.5416	1	1.68354	0.6766	0.0018706	0.000751777	2.48911	52.2714	10.1061	004t007	2.022	7.7271	6.4102	0.536947	0.644069
4	NA	4	900	NA	NA	004m030_360	9	210.171	95.576	28.08	004m030	1	004m030_1	-	004m030_310	004m030_411	-1.30261	-0.736658	-2.3718	1	2.80444	1.49648	0.00311605	0.00166276	2.48911	52.2714	11.5951	004t007	-0.515	9.8442	0.4595	-2.29751	-1.04242
4	NA	4	900	NA	NA	004m030_411	10	208.976	94.8336	26.9305	004m030	1	004m030_1	-	004m030_360	004m030_463	-1.195	-0.742349	-1.1495	1	1.81672	1.40681	0.00201858	0.00156312	2.48911	52.2714	13.0199	004t007	2.359	12.2283	0.8273	-0.731691	-0.678904
4	NA	4	900	NA	NA	004m030_463	11	209.963	93.7897	25.6012	004m030	1	004m030_1	-	004m030_411	004m030_518	0.986995	-1.04389	-1.3293	1	1.95727	1.43661	0.00217474	0.00159624	2.48911	52.2714	12.874	004t007	1.618	11.1733	1.779	-0.9243	-0.838032
4	NA	4	900	NA	NA	004m030_518	12	208.76	90.6586	23.7631	004m030	1	004m030_1	-	004m030_463	004m030_573	-1.20225	-3.13114	-1.8381	1	3.82467	3.35402	0.00424963	0.00372669	2.48911	52.2714	15.8594	004t007	3.606	14.531	3.7125	-3.51736	-3.27112
4	NA	4	900	NA	NA	004m030_573	13	209.775	89.603	25.6332	004m030	1	004m030_1	-	004m030_518	004m030_629	1.01465	-1.05556	1.8701	1	2.37508	1.46415	0.00263898	0.00162683	2.48911	52.2714	15.9621	004t007	2.91	15.753	1.4133	-0.307081	-0.780104
4	NA	4	900	NA	NA	004m030_629	14	207.405	88.2738	22.6116	004m030	1	004m030_1	-	004m030_573	004m030_686	-2.37021	-1.32924	-3.0216	1	4.06384	2.71749	0.00451538	0.00301944	2.48911	52.2714	18.5091	004t007	5.86	15.8529	-4.2281	-1.9965	-1.73768
4	NA	4	900	NA	NA	004m030_686	15	205.958	89.0203	21.8589	004m030	1	004m030_1	-	004m030_629	004m030_743	-1.44663	0.746517	-0.7527	1	1.79349	1.62789	0.00199276	0.00180877	2.48911	52.2714	18.9975	004t007	-0.892	15.8231	5.3788	0.375366	0.198635
4	NA	4	900	NA	NA	004m030_743	16	204.467	88.3745	20.6365	004m030	1	004m030_1	-	004m030_686	004m030_800	-1.49116	-0.645749	-1.2224	1	2.03343	1.62498	0.00225936	0.00180553	2.48911	52.2714	20.6393	004t007	3.313	15.4261	2.5103	-0.923911	-0.560797
4	NA	4	900	NA	NA	004m030_800	17	203.037	89.8078	21.3934	004m030	1	004m030_1	-	004m030_743	004m030_857	-1.43018	1.43328	0.7569	1	2.16162	2.02477	0.0024018	0.00224975	2.48911	52.2714	20.6706	004t007	8.909	14.9403	3.0129	1.20627	1.10102
4	NA	4	900	NA	NA	004m030_857	18	203.14	90.5475	20.1736	004m030	1	004m030_1	-	004m030_800	004m030_914	0.103424	0.739718	-1.2198	1	1.43031	0.746913	0.00158923	0.000829903	2.48911	52.2714	20.0349	004t007	7.166	14.4114	7.7856	0.47003	0.688305
4	NA	4	900	NA	NA	004m030_914	19	201.608	89.8999	20.5316	004m030	1	004m030_1	-	004m030_857	004m030_970	-1.53269	-0.647666	0.358	1	1.70199	1.66392	0.0018911	0.0018488	2.48911	52.2714	21.5379	004t007	2.49	13.3733	6.9782	-0.980473	-1.26234
4	NA	4	900	NA	NA	004m030_970	20	201.332	88.0889	23.9434	004m030	1	004m030_1	-	004m030_914	004m030_1026	-0.275348	-1.81099	3.4118	1	3.87245	1.83181	0.00430273	0.00203534	2.48911	52.2714	22.5286	004t007	-0.649	17.302	-1.5414	-0.0717116	-1.8308
4	NA	4	900	NA	NA	004m030_1026	21	201.682	91.1436	24.4517	004m030	1	004m030_1	-	004m030_970	004m030_1083	0.349843	3.05472	0.5083	1	3.11642	3.07469	0.00346269	0.00341632	2.48911	52.2714	20.1853	004t007	1.207	12.8604	4.9026	2.98241	3.03946
4	NA	4	900	NA	NA	004m030_1083	22	201.841	88.6539	19.7385	004m030	1	004m030_1	-	004m030_1026	004m030_1140	0.159117	-2.48968	-4.7132	1	5.33274	2.49476	0.00592526	0.00277196	2.48911	52.2714	21.2378	004t007	0.021	15.69	2.6635	-3.97605	-2.46392
4	NA	4	900	NA	NA	004m030_1140	23	200.872	92.1177	23.4825	004m030	1	004m030_1	-	004m030_1083	004m030_1198	-0.968856	3.46378	3.744	1	5.19172	3.59673	0.00576858	0.00399636	2.48911	52.2714	20.0553	004t007	2.337	11.2785	-0.6873	4.04025	3.46248
4	NA	4	900	NA	NA	004m030_1198	24	200.417	92.1214	21.8293	004m030	1	004m030_1	-	004m030_1140	004m030_1260	-0.455063	0.00370832	-1.6532	1	1.71469	0.455079	0.00190521	0.000505643	2.48911	52.2714	20.3887	004t007	4.935	11.7655	6.1998	0.00993065	-0.0887005
4	NA	4	900	NA	NA	004m030_1260	25	200.94	90.0523	18.1606	004m030	1	004m030_1	-	004m030_1198	004m030_1322	0.522159	-2.06911	-3.6687	1	4.2442	2.13398	0.00471577	0.00237108	2.48911	52.2714	20.9329	004t007	8.156	13.2552	-0.7368	-3.13796	-1.70609
4	NA	4	900	NA	NA	004m030_1322	26	201.886	90.0196	18.3046	004m030	1	004m030_1	-	004m030_1260	004m030_1386	0.946669	-0.0326598	0.144	1	0.958115	0.947232	0.00106457	0.00105248	2.48911	52.2714	19.9082	004t007	5.239	13.0801	-0.1084	0.460951	0.468285
4	NA	4	900	NA	NA	004m030_1386	27	203.001	90.7065	22.1885	004m030	1	004m030_1	-	004m030_1322	004m030_1450	1.11459	0.686876	3.8839	1	4.09863	1.30924	0.00455404	0.00145471	2.48911	52.2714	18.3791	004t007	4.784	9.9321	5.1917	1.02214	1.05205
4	NA	4	900	NA	NA	004m030_1450	28	202.03	89.9977	19.5614	004m030	1	004m030_1	-	004m030_1386	004m030_1513	-0.971122	-0.708783	-2.6271	1	2.88914	1.20227	0.00321015	0.00133585	2.48911	52.2714	19.3445	004t007	1.135	14.7959	-1.9332	-2.07826	-1.05999
4	NA	4	900	NA	NA	004m030_1513	29	201.884	88.6551	17.7259	004m030	1	004m030_1	-	004m030_1450	004m030_1574	-0.145956	-1.34259	-1.8355	1	2.2788	1.3505	0.002532	0.00150056	2.48911	52.2714	20.0617	004t007	4.57	14.6856	-0.1078	-1.1014	-1.34982
4	NA	4	900	NA	NA	004m030_1574	30	200.784	88.6576	18.5877	004m030	1	004m030_1	-	004m030_1513	004m030_1637	-1.09982	0.0024839	0.8618	1	1.39725	1.09983	0.00155251	0.00122203	2.48911	52.2714	20.6917	004t007	4.947	12.5116	4.0371	-0.330456	-0.324424
4	NA	4	900	NA	NA	004m030_1637	31	202.705	90.0707	19.922	004m030	1	004m030_1	-	004m030_1574	004m030_1701	1.92129	1.41309	1.3343	1	2.73286	2.38499	0.00303651	0.00264999	2.48911	52.2714	18.1223	004t007	5.34	13.9149	1.8367	2.31878	2.02055
4	NA	4	900	NA	NA	004m030_1701	32	202.182	90.2128	20.1022	004m030	1	004m030_1	-	004m030_1637	004m030_1764	-0.523062	0.142054	0.1802	1	0.571178	0.542008	0.000634643	0.000602231	2.48911	52.2714	18.3855	004t007	6.031	13.0739	-2.0856	-0.0323301	-0.0547812
4	NA	4	900	NA	NA	004m030_1764	33	201.77	90.361	17.5505	004m030	1	004m030_1	-	004m030_1701	004m030_1828	-0.412087	0.148236	-2.5517	1	2.58901	0.437938	0.00287668	0.000486598	2.48911	52.2714	18.556	004t007	5.952	11.9149	0.6101	0.328189	-0.0380107
4	NA	4	900	NA	NA	004m030_1828	34	202.573	89.1278	17.9456	004m030	1	004m030_1	-	004m030_1764	004m030_1892	0.803369	-1.23323	0.3951	1	1.52393	1.47182	0.00169325	0.00163536	2.48911	52.2714	18.5637	004t007	2.088	13.8346	3.9369	-0.725362	-0.744221
4	NA	4	900	NA	NA	004m030_1892	35	201.965	87.7558	15.2457	004m030	1	004m030_1	-	004m030_1828	004m030_1955	-0.60877	-1.37198	-2.6999	1	3.08908	1.50098	0.00343231	0.00166775	2.48911	52.2714	19.6675	004t007	5.849	14.0293	2.4321	-2.12466	-1.44747
4	NA	4	900	NA	NA	004m030_1955	36	202.783	96.1085	22.2687	004m030	1	004m030_1	-	004m030_1892	004m030_2019	0.818556	8.35269	7.023	1	10.9435	8.3927	0.0121594	0.00932522	2.48911	52.2714	14.5781	004t007	3.353	8.6355	-1.5324	9.03332	8.02449
4	NA	4	900	NA	NA	004m030_2019	37	202.17	96.8474	22.0885	004m030	1	004m030_1	-	004m030_1955	004m030_2083	-0.61317	0.738906	-0.1802	1	0.97695	0.960187	0.0010855	0.00106687	2.48911	52.2714	14.799	004t007	2.012	7.0955	5.7697	0.490015	0.466866
4	NA	4	900	NA	NA	004m030_2083	38	202.746	89.1069	14.8514	004m030	1	004m030_1	-	004m030_2019	004m030_2149	0.575899	-7.74051	-7.2371	1	10.6124	7.76191	0.0117915	0.00862434	2.48911	52.2714	17.9116	004t007	3.613	15.0633	2.5724	-10.2008	-7.2898
4	NA	4	900	NA	NA	004m030_2149	39	202.023	88.2803	12.7648	004m030	1	004m030_1	-	004m030_2083	004m030_2214	-0.723167	-0.826564	-2.0866	1	2.35798	1.09826	0.00261998	0.00122029	2.48911	52.2714	19.0178	004t007	10.522	17.2232	0.5038	-1.30113	-0.972438
4	NA	4	900	NA	NA	004m030_2214	40	201.981	87.4567	17.2574	004m030	1	004m030_1	-	004m030_2149	004m030_2279	-0.0417967	-0.82366	4.4926	1	4.56767	0.824719	0.00507519	0.000916355	2.48911	52.2714	19.619	004t007	6.103	14.3381	5.9481	-0.61233	-0.724663
4	NA	4	900	NA	NA	004m030_2279	41	200.349	85.9046	16.2108	004m030	1	004m030_1	-	004m030_2214	004m030_2343	-1.63217	-1.55203	-1.0466	1	2.48357	2.25228	0.00275952	0.00250253	2.48911	52.2714	21.844	004t007	9.244	16.0017	1.7418	-2.30459	-2.06728
4	NA	4	900	NA	NA	004m030_2343	42	201.318	87.1233	19.1254	004m030	1	004m030_1	-	004m030_2279	004m030_2407	0.969097	1.21867	2.9146	1	3.30442	1.55702	0.00367158	0.00173002	2.48911	52.2714	20.284	004t007	1.244	17.8869	3.2766	1.80671	1.54
4	NA	4	900	NA	NA	004m030_2407	43	200.938	87.6489	18.0833	004m030	1	004m030_1	-	004m030_2343	004m030_2470	-0.379864	0.525656	-1.0421	1	1.22743	0.648545	0.00136381	0.000720606	2.48911	52.2714	20.1971	004t007	6.987	14.7309	0.16	0.302587	0.498034
4	NA	4	900	NA	NA	004m030_2470	44	197.242	90.1107	19.5214	004m030	1	004m030_1	-	004m030_2407	004m030_2533	-3.6961	2.46178	1.4381	1	4.66794	4.44089	0.0051866	0.00493433	2.48911	52.2714	21.755	004t007	9.714	12.3242	-2.0976	0.654397	0.640316
4	NA	4	900	NA	NA	004m030_2533	45	199.407	91.8906	19.67	004m030	1	004m030_1	-	004m030_2470	004m030_2595	2.16465	1.77986	0.1486	1	2.80637	2.80243	0.00311819	0.00311382	2.48911	52.2714	18.9364	004t007	6.619	13.8914	3.5272	2.69401	2.73783
4	NA	4	900	NA	NA	004m030_2595	46	203.068	96.4603	24.7853	004m030	1	004m030_1	-	004m030_2533	004m030_2657	3.66095	4.56971	5.1153	1	7.77503	5.85533	0.00863892	0.00650592	2.48911	52.2714	13.7375	004t007	6.225	5.1186	-2.3833	6.6989	5.7001
4	NA	4	900	NA	NA	004m030_2657	47	204.831	97.4522	25.9006	004m030	1	004m030_1	-	004m030_2595	004m030_2719	1.76386	0.991908	1.1153	1	2.31062	2.02363	0.00256736	0.00224848	2.48911	52.2714	11.6212	004t007	4.799	6.0139	0.5265	1.59433	1.99241
4	NA	4	900	NA	NA	004m030_2719	48	205.34	99.1476	23.5288	004m030	1	004m030_1	-	004m030_2657	004m030_2781	0.508417	1.69535	-2.3718	1	2.95941	1.76994	0.00328824	0.0019666	2.48911	52.2714	10.6647	004t007	1.475	5.3685	-0.9534	1.47651	1.64226
4	NA	4	900	NA	NA	004m030_2781	49	207.596	96.7027	22.5899	004m030	1	004m030_1	end	004m030_2719	NA	2.25615	-2.44491	-0.9389	1	3.45678	3.32683	0.00384087	0.00369648	2.48911	52.2714	9.08395	004t007	7.946	4.4196	6.7547	-1.57609	-1.75982
4	NA	4	900	NA	NA	004m031_31	1	182.095	61.2321	3.83067	004m031	1	004m031_1	track_start	NA	004m031_66	NA	NA	NA	NA	NA	NA	NA	NA	2.48911	52.2714	55.8374	004t007	28.022	46.4839	18.5713	NA	NA
4	NA	4	900	NA	NA	004m031_66	2	184.081	61.0607	3.72443	004m031	1	004m031_1	-	004m031_31	004m031_102	1.98626	-0.171448	-0.10624	1	1.99647	1.99364	0.0022183	0.00221516	2.48911	52.2714	54.8291	004t007	27.689	47.9766	14.0972	0.796921	0.87863
4	NA	4	900	NA	NA	004m031_102	3	181.045	62.262	4.1187	004m031	1	004m031_1	-	004m031_66	004m031_139	-3.03624	1.20134	0.39427	1	3.28899	3.26527	0.00365443	0.00362808	2.48911	52.2714	56.099	004t007	24.96	47.0906	18.5501	-0.365231	-0.477211
4	NA	4	900	NA	NA	004m031_139	4	179.24	63.4116	4.1187	004m031	1	004m031_1	-	004m031_102	004m031_179	-1.80517	1.14963	0	1	2.14016	2.14016	0.00237796	0.00237796	2.48911	52.2714	56.7515	004t007	28.042	44.9136	18.5162	0.160892	0.170359
4	NA	4	900	NA	NA	004m031_179	5	178.774	63.5481	4.80274	004m031	1	004m031_1	-	004m031_139	004m031_220	-0.466101	0.136462	0.68404	1	0.838918	0.485667	0.000932131	0.000539629	2.48911	52.2714	57.0158	004t007	28.712	41.9557	22.5775	0.102052	-0.131096
4	NA	4	900	NA	NA	004m031_220	6	179.149	67.1134	7.00304	004m031	1	004m031_1	-	004m031_179	004m031_265	0.375711	3.56532	2.2003	1	4.20643	3.58507	0.00467381	0.00398341	2.48911	52.2714	54.3914	004t007	30.151	39.6074	15.399	3.77603	3.15449
4	NA	4	900	NA	NA	004m031_265	7	181.106	70.7735	9.74408	004m031	1	004m031_1	-	004m031_220	004m031_312	1.95681	3.66014	2.74104	1	4.97384	4.15039	0.00552648	0.00461155	2.48911	52.2714	50.6989	004t007	24.06	39.7191	14.3334	4.72462	4.09758
4	NA	4	900	NA	NA	004m031_312	8	183.527	75.5819	21.4402	004m031	1	004m031_1	-	004m031_265	004m031_362	2.42082	4.8084	11.6961	1	12.8756	5.38341	0.0143062	0.00598157	2.48911	52.2714	46.2121	004t007	17.143	36.1861	2.7831	8.57773	5.36695
4	NA	4	900	NA	NA	004m031_362	9	184.69	77.6325	24.683	004m031	1	004m031_1	-	004m031_312	004m031_413	1.16328	2.05051	3.2428	1	4.00919	2.35751	0.00445465	0.00261945	2.48911	52.2714	44.3806	004t007	20.505	30.6196	-2.281	2.57031	2.35112
4	NA	4	900	NA	NA	004m031_413	10	186.22	77.5911	24.5077	004m031	1	004m031_1	-	004m031_362	004m031_465	1.52981	-0.0413187	-0.1753	1	1.54038	1.53037	0.00171153	0.00170041	2.48911	52.2714	43.3562	004t007	19.716	29.9659	-1.5747	0.826166	0.816896
4	NA	4	900	NA	NA	004m031_465	11	186.533	80.6015	22.4298	004m031	1	004m031_1	-	004m031_413	004m031_520	0.313211	3.01033	-2.0779	1	3.67122	3.02658	0.00407913	0.00336286	2.48911	52.2714	41.0274	004t007	18.088	27.5785	4.8338	2.77552	2.68697
4	NA	4	900	NA	NA	004m031_520	12	187.522	81.5677	25.1662	004m031	1	004m031_1	-	004m031_465	004m031_575	0.988425	0.966256	2.7364	1	3.0657	1.38226	0.00340633	0.00153584	2.48911	52.2714	39.2108	004t007	16.102	26.7799	7.48	1.73261	1.35006
4	NA	4	900	NA	NA	004m031_575	13	186.873	81.1596	24.9152	004m031	1	004m031_1	-	004m031_520	004m031_631	-0.649167	-0.408101	-0.251	1	0.806824	0.766788	0.000896471	0.000851987	2.48911	52.2714	39.4967	004t007	14.675	25.625	2.465	-0.723893	-0.684261
4	NA	4	900	NA	NA	004m031_631	14	186.036	81.8852	27.8295	004m031	1	004m031_1	-	004m031_575	004m031_688	-0.837154	0.725559	2.9143	1	3.11776	1.10782	0.00346417	0.00123091	2.48911	52.2714	40.3338	004t007	15.571	22.9952	8.5756	0.455279	0.21359
4	NA	4	900	NA	NA	004m031_688	15	187.952	88.1505	25.1475	004m031	1	004m031_1	-	004m031_631	004m031_745	1.91638	6.2653	-2.682	1	7.07952	6.55183	0.00786613	0.00727981	2.48911	52.2714	36.5041	004t007	14.916	16.6533	2.2327	5.19222	6.26232
4	NA	4	900	NA	NA	004m031_745	16	190.617	90.951	27.2778	004m031	1	004m031_1	-	004m031_688	004m031_802	2.66511	2.80054	2.1303	1	4.41408	3.86599	0.00490453	0.00429555	2.48911	52.2714	33.528	004t007	12.676	13.7989	-4.8758	4.0568	3.86423
4	NA	4	900	NA	NA	004m031_802	17	189.443	92.2751	27.1362	004m031	1	004m031_1	-	004m031_745	004m031_859	-1.17448	1.32407	-0.1416	1	1.77556	1.76991	0.00197285	0.00196656	2.48911	52.2714	34.2071	004t007	13.401	14.7781	-0.9593	0.210383	0.180543
4	NA	4	900	NA	NA	004m031_859	18	189.993	93.5913	27.3918	004m031	1	004m031_1	-	004m031_802	004m031_916	0.550568	1.3162	0.2556	1	1.44943	1.42671	0.00161048	0.00158524	2.48911	52.2714	33.2673	004t007	6.341	14.669	5.6046	1.33103	1.34486
4	NA	4	900	NA	NA	004m031_916	19	189.604	94.9165	29.1204	004m031	1	004m031_1	-	004m031_859	004m031_972	-0.389432	1.32517	1.7286	1	2.21264	1.3812	0.00245849	0.00153467	2.48911	52.2714	33.2866	004t007	8.365	11.344	-1.7402	1.5741	1.06186
4	NA	4	900	NA	NA	004m031_972	20	189.312	92.9936	27.8231	004m031	1	004m031_1	-	004m031_916	004m031_1028	-0.291188	-1.92286	-1.2973	1	2.33777	1.94478	0.00259752	0.00216087	2.48911	52.2714	33.4292	004t007	7.201	13.822	5.118	-1.54849	-1.72042
4	NA	4	900	NA	NA	004m031_1028	21	189.518	93.1453	25.2714	004m031	1	004m031_1	-	004m031_972	004m031_1085	0.205711	0.151674	-2.5517	1	2.56447	0.255581	0.00284941	0.000283979	2.48911	52.2714	32.7507	004t007	7.612	11.276	7.0871	-0.578015	0.229559
4	NA	4	900	NA	NA	004m031_1085	22	189.577	91.9158	24.9821	004m031	1	004m031_1	-	004m031_1028	004m031_1142	0.0585248	-1.22948	-0.2893	1	1.26441	1.23087	0.0014049	0.00136763	2.48911	52.2714	32.5428	004t007	8.512	11.204	2.3981	-1.00837	-0.986276
4	NA	4	900	NA	NA	004m031_1142	23	189.141	90.4887	21.4933	004m031	1	004m031_1	-	004m031_1085	004m031_1200	-0.435927	-1.42709	-3.4888	1	3.79451	1.49218	0.00421613	0.00165798	2.48911	52.2714	33.2578	004t007	9.337	14.3697	0.9087	-1.9663	-1.40005
4	NA	4	900	NA	NA	004m031_1200	24	189.13	89.0643	21.5278	004m031	1	004m031_1	-	004m031_1142	004m031_1262	-0.0107161	-1.42443	0.0345	1	1.42489	1.42447	0.00158321	0.00158275	2.48911	52.2714	33.5888	004t007	6.668	17.5105	1.5144	-1.19676	-1.20027
4	NA	4	900	NA	NA	004m031_1262	25	188.235	88.3395	19.0102	004m031	1	004m031_1	-	004m031_1200	004m031_1324	-0.894678	-0.724816	-2.5176	1	2.76841	1.15144	0.00307602	0.00127937	2.48911	52.2714	34.575	004t007	13.452	13.8614	3.3918	-1.19534	-0.995756
4	NA	4	900	NA	NA	004m031_1324	26	192.949	93.711	25.6376	004m031	1	004m031_1	-	004m031_1262	004m031_1388	4.71356	5.37152	6.6274	1	9.74645	7.14639	0.0108294	0.00794043	2.48911	52.2714	28.3457	004t007	6.297	10.538	-3.2356	8.17607	7.1374
4	NA	4	900	NA	NA	004m031_1388	27	192.848	94.2634	26.5727	004m031	1	004m031_1	-	004m031_1324	004m031_1452	-0.100716	0.552433	0.9351	1	1.09075	0.561539	0.00121195	0.000623932	2.48911	52.2714	28.0128	004t007	3.562	9.211	4.5622	0.170277	0.422557
4	NA	4	900	NA	NA	004m031_1452	28	196.847	97.6289	23.6337	004m031	1	004m031_1	-	004m031_1388	004m031_1515	3.99885	3.36549	-2.939	1	5.99625	5.2266	0.00666251	0.00580733	2.48911	52.2714	23.502	004t007	-0.228	7.652	4.2842	2.9264	4.58127
4	NA	4	900	NA	NA	004m031_1515	29	199.243	100.433	27.5951	004m031	1	004m031_1	-	004m031_1452	004m031_1576	2.39633	2.8045	3.9614	1	5.41298	3.68885	0.00601442	0.00409872	2.48911	52.2714	20.9745	004t007	-1.35	2.975	-0.2149	4.31855	2.73189
4	NA	4	900	NA	NA	004m031_1576	30	194.367	101.089	23.17	004m031	1	004m031_1	-	004m031_1515	004m031_1639	-4.87688	0.655512	-4.4251	1	6.61779	4.92074	0.0073531	0.00546749	2.48911	52.2714	25.5398	004t007	6.7	-0.707	-0.768	2.897	2.61218
4	NA	4	900	NA	NA	004m031_1639	31	194.528	102.458	23.9636	004m031	1	004m031_1	-	004m031_1576	004m031_1703	0.161808	1.36865	0.7936	1	1.59034	1.37818	0.00176704	0.00153131	2.48911	52.2714	25.2532	004t007	0.99	4.165	-1.5616	-0.072706	0.0172887
4	NA	4	900	NA	NA	004m031_1703	32	194.529	103.195	21.665	004m031	1	004m031_1	-	004m031_1639	004m031_1766	0.00114046	0.737361	-2.2986	1	2.41397	0.737362	0.00268219	0.000819291	2.48911	52.2714	25.4688	004t007	1.997	3.422	5.743	1.46188	0.717638
4	NA	4	900	NA	NA	004m031_1766	33	194.708	99.8091	23.458	004m031	1	004m031_1	-	004m031_1703	004m031_1830	0.178909	-3.38582	1.793	1	3.83545	3.39055	0.00426161	0.00376727	2.48911	52.2714	24.7323	004t007	2.768	4.623	3.8395	-0.133551	-2.83412
4	NA	4	900	NA	NA	004m031_1830	34	193.706	100.565	22.0213	004m031	1	004m031_1	end	004m031_1766	NA	-1.00241	0.755438	-1.4367	1	1.90778	1.25519	0.00211975	0.00139466	2.48911	52.2714	25.816	004t007	4.438	2.873	1.3513	-0.725248	0.133202
4	NA	4	900	NA	NA	004m032_32	1	252.974	65.3835	50.2438	004m032	1	004m032_1	track_start	NA	004m032_67	NA	NA	NA	NA	NA	NA	NA	NA	2.48911	52.2714	19.1496	004t010	9.25	-19.9375	2.0276	NA	NA
4	NA	4	900	NA	NA	004m032_67	2	256.096	62.8237	45.3539	004m032	1	004m032_1	-	004m032_32	004m032_103	3.12172	-2.55981	-4.8899	1	6.34105	4.03705	0.00704561	0.00448561	2.48911	52.2714	15.3622	004t010	9.846	-16.6344	6.9175	3.1713	3.63588
4	NA	4	900	NA	NA	004m032_103	3	257.13	62.3486	39.5307	004m032	1	004m032_1	-	004m032_67	004m032_140	1.03383	-0.475069	-5.8232	1	5.93331	1.13776	0.00659257	0.00126418	2.48911	52.2714	14.503	004t010	6.063	-15.6875	12.7407	-1.08134	0.93542
4	NA	4	900	NA	NA	004m032_140	4	254.809	63.9173	39.8546	004m032	1	004m032_1	-	004m032_103	004m032_180	-2.32106	1.56868	0.3239	1	2.8201	2.80144	0.00313345	0.00311271	2.48911	52.2714	17.2938	004t010	8.741	-13.3664	12.4168	-1.63771	-2.29994
4	NA	4	900	NA	NA	004m032_180	5	255.237	64.763	43.9912	004m032	1	004m032_1	-	004m032_140	004m032_221	0.42855	0.84565	4.1366	1	4.24385	0.948039	0.00471539	0.00105338	2.48911	52.2714	17.6646	004t010	8.519	-13.8397	8.2802	2.16542	-0.473198
4	NA	4	900	NA	NA	004m032_221	6	254.978	64.2259	39.7131	004m032	1	004m032_1	-	004m032_180	004m032_266	-0.258587	-0.537083	-4.2781	1	4.31943	0.596092	0.00479937	0.000662324	2.48911	52.2714	17.3003	004t010	6.508	-15.0005	12.5583	-1.6554	0.321827
4	NA	4	900	NA	NA	004m032_266	7	257.648	63.7017	48.5228	004m032	1	004m032_1	-	004m032_221	004m032_313	2.6691	-0.524147	8.8097	1	9.22007	2.72008	0.0102445	0.00302231	2.48911	52.2714	15.4055	004t010	5.969	-12.8474	3.7486	6.58994	1.54317
4	NA	4	900	NA	NA	004m032_313	8	256.956	62.2896	44.1011	004m032	1	004m032_1	-	004m032_266	004m032_363	-0.691084	-1.41215	-4.4217	1	4.69289	1.57218	0.00521432	0.00174687	2.48911	52.2714	14.5304	004t010	4.845	-11.076	8.1703	-0.174549	0.989485
4	NA	4	900	NA	NA	004m032_363	9	256.693	61.5731	40.5435	004m032	1	004m032_1	-	004m032_313	004m032_414	-0.263789	-0.71646	-3.5576	1	3.6386	0.763478	0.00404289	0.000848309	2.48911	52.2714	14.076	004t010	9.609	-11.5973	6.9922	-1.53579	0.550688
4	NA	4	900	NA	NA	004m032_414	10	256.284	60.8569	41.6951	004m032	1	004m032_1	-	004m032_363	004m032_466	-0.409023	-0.71618	1.1516	1	1.41647	0.824751	0.00157386	0.00091639	2.48911	52.2714	13.7356	004t010	5.455	-12.0319	5.7552	0.748436	0.290517
4	NA	4	900	NA	NA	004m032_466	11	254.298	61.0604	39.5761	004m032	1	004m032_1	-	004m032_414	004m032_521	-1.98575	0.203416	-2.119	1	2.91114	1.99614	0.0032346	0.00221793	2.48911	52.2714	15.1143	004t010	6.114	-13.3655	3.2777	-1.76788	-1.00522
4	NA	4	900	NA	NA	004m032_521	12	254.64	59.8616	39.3983	004m032	1	004m032_1	-	004m032_466	004m032_576	0.342522	-1.19873	-0.1778	1	1.25932	1.24671	0.00139925	0.00138523	2.48911	52.2714	13.9707	004t010	6.27	-9.2345	8.4409	1.16433	1.23258
4	NA	4	900	NA	NA	004m032_576	13	254.532	58.6503	35.6971	004m032	1	004m032_1	-	004m032_521	004m032_632	-0.107983	-1.21135	-3.7012	1	3.89588	1.21615	0.00432876	0.00135128	2.48911	52.2714	13.2128	004t010	5.613	-11.2696	6.8453	-1.48149	0.941516
4	NA	4	900	NA	NA	004m032_632	14	253.681	58.1822	36.3812	004m032	1	004m032_1	-	004m032_576	004m032_689	-0.851722	-0.468055	0.6841	1	1.18849	0.971857	0.00132054	0.00107984	2.48911	52.2714	13.5298	004t010	6.836	-10.6375	7.3125	0.36125	0.0392434
4	NA	4	900	NA	NA	004m032_689	15	252.448	57.0272	36.8121	004m032	1	004m032_1	-	004m032_632	004m032_746	-1.23311	-1.155	0.4309	1	1.74364	1.68955	0.00193737	0.00187728	2.48911	52.2714	13.895	004t010	7.128	-9.6883	5.5028	0.479758	0.305014
4	NA	4	900	NA	NA	004m032_746	16	251.612	57.2654	35.4482	004m032	1	004m032_1	-	004m032_689	004m032_803	-0.835579	0.238176	-1.3639	1	1.61714	0.868861	0.00179682	0.000965401	2.48911	52.2714	14.6471	004t010	7.28	-10.2721	7.8683	-1.19217	-0.687027
4	NA	4	900	NA	NA	004m032_803	17	252.908	57.9943	33.8341	004m032	1	004m032_1	-	004m032_746	004m032_860	1.29584	0.728918	-1.6141	1	2.1945	1.48678	0.00243833	0.00165198	2.48911	52.2714	13.8749	004t010	7.928	-10.6905	3.5188	-0.72434	0.154577
4	NA	4	900	NA	NA	004m032_860	18	254.724	59.4151	34.3065	004m032	1	004m032_1	-	004m032_803	004m032_917	1.81644	1.42084	0.4724	1	2.35402	2.30613	0.00261558	0.00256237	2.48911	52.2714	13.2752	004t010	5.395	-12.3568	4.1713	0.0634502	-0.059265
4	NA	4	900	NA	NA	004m032_917	19	253.516	58.7614	31.789	004m032	1	004m032_1	-	004m032_860	004m032_973	-1.20784	-0.653783	-2.5175	1	2.86777	1.37343	0.00318642	0.00152604	2.48911	52.2714	13.792	004t010	8.285	-12.2172	5.5477	-0.63335	0.115873
4	NA	4	900	NA	NA	004m032_973	20	252.629	58.1281	29.1279	004m032	1	004m032_1	branch	004m032_917	NA	-0.887178	-0.633221	-2.6611	1	2.87567	1.08998	0.00319519	0.00121109	2.48911	52.2714	14.2281	004t010	9.532	-13.2298	3.5951	-0.911699	0.0261436
4	NA	4	900	NA	NA	004m032_1029	21	249.267	58.8776	26.6462	004m032	2	004m032_2	subtrack_start	004m032_973	004m032_1086	-3.36273	0.749421	-2.4817	1	4.24599	3.44522	0.00471776	0.00382803	2.48911	52.2714	17.6121	004t010	10.577	-13.9498	6.787	-3.04775	-2.57379
4	NA	4	900	NA	NA	004m032_1030	21	257.877	58.8793	30.609	004m032	3	004m032_3	subtrack_start	004m032_973	004m032_1087	5.24773	0.75118	1.4811	1	5.50424	5.30122	0.00611582	0.00589025	2.48911	52.2714	10.7837	004t010	6.714	-10.3417	3.1284	2.71943	2.4582
4	NA	4	900	NA	NA	004m032_1086	22	249.085	58.9343	23.3397	004m032	2	004m032_2	-	004m032_1029	004m032_1143	-0.181734	0.0567749	-3.3065	1	3.31198	0.190396	0.00367997	0.000211551	2.48911	52.2714	17.9136	004t010	12.561	-10.8829	9.5732	-1.33977	-0.155042
4	NA	4	900	NA	NA	004m032_1087	22	255.444	60.3193	27.1948	004m032	3	004m032_3	-	004m032_1030	004m032_1144	-2.43308	1.43997	-3.4142	1	4.43285	2.82726	0.00492539	0.0031414	2.48911	52.2714	13.5289	004t010	6.074	-12.2667	5.7181	-3.29452	-2.53264
4	NA	4	900	NA	NA	004m032_1143	23	246.585	60.0817	24.3473	004m032	2	004m032_2	-	004m032_1086	004m032_1201	-2.49954	1.14732	1.0076	1	2.92904	2.75028	0.00325449	0.00305586	2.48911	52.2714	20.7502	004t010	11.588	-14.6066	8.4075	-1.78505	-2.6404
4	NA	4	900	NA	NA	004m032_1144	23	252.793	59.3506	27.8034	004m032	3	004m032_3	-	004m032_1087	004m032_1202	-2.65126	-0.968688	0.6086	1	2.88754	2.82268	0.00320838	0.00313631	2.48911	52.2714	14.9173	004t010	5.184	-13.9147	4.9514	-0.0499571	-0.308378
4	NA	4	900	NA	NA	004m032_1201	24	242.809	60.5669	23.9864	004m032	2	004m032_2	-	004m032_1143	004m032_1263	-3.77674	0.485285	-0.3609	1	3.82486	3.80779	0.00424984	0.00423088	2.48911	52.2714	24.4918	004t010	12.177	-15.3433	13.4869	-2.63472	-2.72745
4	NA	4	900	NA	NA	004m032_1202	24	252.091	59.077	24.6406	004m032	3	004m032_3	-	004m032_1144	004m032_1264	-0.701678	-0.273594	-3.1628	1	3.25123	0.753131	0.00361248	0.000836812	2.48911	52.2714	15.3753	004t010	10.765	-9.1059	7.7308	-0.989653	0.0114139
4	NA	4	900	NA	NA	004m032_1263	25	247.681	58.2443	17.9858	004m032	2	004m032_2	-	004m032_1201	004m032_1325	4.87203	-2.32265	-6.0006	1	8.07085	5.39735	0.00896761	0.00599705	2.48911	52.2714	19.173	004t010	12.551	-11.5891	14.762	0.590117	4.84802
4	NA	4	900	NA	NA	004m032_1264	25	255.578	56.0113	21.837	004m032	3	004m032_3	-	004m032_1202	004m032_1326	3.48714	-3.06574	-2.8036	1	5.42394	4.64316	0.0060266	0.00515907	2.48911	52.2714	10.8145	004t010	6.618	-7.9994	10.9408	2.72271	4.64231
4	NA	4	900	NA	NA	004m032_1325	26	250.699	57.0107	21.6173	004m032	2	004m032_2	-	004m032_1263	004m032_1389	3.01885	-1.2336	3.6315	1	4.88088	3.26116	0.0054232	0.00362352	2.48911	52.2714	16.0327	004t010	8.592	-13.152	11.0033	4.68578	3.05481
4	NA	4	900	NA	NA	004m032_1326	26	256.715	56.2185	19.142	004m032	3	004m032_3	-	004m032_1264	004m032_1390	1.13702	0.207224	-2.695	1	2.93237	1.15575	0.00325819	0.00128417	2.48911	52.2714	10.0086	004t010	8.132	-11.67	8.2382	-1.56592	0.565119
4	NA	4	900	NA	NA	004m032_1389	27	249.436	57.8397	19.7837	004m032	2	004m032_2	-	004m032_1325	004m032_1453	-1.26348	0.829016	-1.8336	1	2.37608	1.51118	0.00264009	0.00167908	2.48911	52.2714	17.6692	004t010	8.466	-14.8707	12.5748	-2.18638	-1.38506
4	NA	4	900	NA	NA	004m032_1390	27	257.639	52.9843	14.9675	004m032	3	004m032_3	-	004m032_1326	004m032_1454	0.924158	-3.23417	-4.1745	1	5.361	3.36362	0.00595667	0.00373735	2.48911	52.2714	7.75827	004t010	6.216	-8.9448	12.5369	0.661155	3.18184
4	NA	4	900	NA	NA	004m032_1453	28	250.636	57.2973	21.725	004m032	2	004m032_2	-	004m032_1389	004m032_1516	1.20045	-0.542429	1.9413	1	2.34605	1.31731	0.00260672	0.00146368	2.48911	52.2714	16.478	004t010	10.228	-11.6143	10.6335	2.00802	1.06531
4	NA	4	900	NA	NA	004m032_1454	28	257.638	51.1364	16.0786	004m032	3	004m032_3	-	004m032_1390	004m032_1517	-0.00121044	-1.84791	1.1111	1	2.15623	1.84791	0.00239581	0.00205323	2.48911	52.2714	7.41412	004t010	6.808	-6.6458	11.7678	1.83355	1.51678
4	NA	4	900	NA	NA	004m032_1516	29	252.997	55.1345	19.6392	004m032	2	004m032_2	-	004m032_1453	004m032_1577	2.36079	-2.16278	-2.0858	1	3.82119	3.20171	0.00424577	0.00355746	2.48911	52.2714	13.4115	004t010	7.555	-11.1706	12.7387	1.44251	3.18336
4	NA	4	900	NA	NA	004m032_1517	29	258.599	50.349	12.5557	004m032	3	004m032_3	-	004m032_1454	004m032_1578	0.961271	-0.787454	-3.5229	1	3.73563	1.24263	0.0041507	0.0013807	2.48911	52.2714	6.41892	004t010	5.223	-8.1631	15.4453	-1.96127	1.23793
4	NA	4	900	NA	NA	004m032_1577	30	253.253	52.9614	16.4335	004m032	2	004m032_2	-	004m032_1516	004m032_1641	0.255683	-2.17313	-3.2057	1	3.88128	2.18812	0.00431254	0.00243124	2.48911	52.2714	12.5234	004t010	7.368	-12.6733	10.9467	-0.788623	1.94332
4	NA	4	900	NA	NA	004m032_1578	30	257.863	50.943	10.6835	004m032	3	004m032_3	-	004m032_1517	004m032_1640	-0.736614	0.594067	-1.8722	1	2.09777	0.946317	0.00233086	0.00105146	2.48911	52.2714	7.14598	004t010	8.762	-4.6343	16.72	-2.06284	-0.897404
4	NA	4	900	NA	NA	004m032_1640	31	259.513	52.2298	10.9391	004m032	3	004m032_3	-	004m032_1578	004m032_1704	1.6502	1.28678	0.2556	1	2.10815	2.0926	0.00234239	0.00232511	2.48911	52.2714	5.72486	004t010	4.992	-8.2914	16.4411	0.656952	0.857109
4	NA	4	900	NA	NA	004m032_1641	31	258.308	50.7891	23.2666	004m032	2	004m032_2	-	004m032_1577	004m032_1705	5.05527	-2.17231	6.8331	1	8.77302	5.50224	0.0097478	0.0061136	2.48911	52.2714	7.21193	004t010	6.724	-6.9076	4.1136	7.629	4.41882
4	NA	4	900	NA	NA	004m032_1704	32	258.666	52.2555	2.59967	004m032	3	004m032_3	-	004m032_1640	004m032_1767	-0.846596	0.0256796	-8.33943	1	8.38233	0.846986	0.0093137	0.000941095	2.48911	52.2714	6.55584	004t010	7.745	-15.8776	19.8023	-7.41939	-0.458673
4	NA	4	900	NA	NA	004m032_1705	32	260.141	50.8164	24.0953	004m032	2	004m032_2	-	004m032_1641	004m032_1768	1.83332	0.0273742	0.8287	1	2.0121	1.83352	0.00223567	0.00203725	2.48911	52.2714	5.38838	004t010	6.454	-5.0327	3.2849	1.48338	1.25916
4	NA	4	900	NA	NA	004m032_1767	33	258.59	50.2063	4.86233	004m032	3	004m032_3	-	004m032_1704	004m032_1831	-0.0765792	-2.04922	2.26266	1	3.05365	2.05065	0.00339295	0.0022785	2.48911	52.2714	6.42221	004t010	6.311	-16.7327	17.5397	2.89216	1.80821
4	NA	4	900	NA	NA	004m032_1768	33	261.069	48.077	30.7435	004m032	2	004m032_2	-	004m032_1705	004m032_1832	0.927535	-2.73946	6.6482	1	7.25007	2.89222	0.00805563	0.00321358	2.48911	52.2714	5.06692	004t010	2.124	-2.2624	2.0018	4.71849	2.416
4	NA	4	900	NA	NA	004m032_1831	34	254.652	52.302	4.35991	004m032	3	004m032_3	-	004m032_1767	004m032_1894	-3.93747	2.09573	-0.50242	1	4.48867	4.46046	0.00498741	0.00495607	2.48911	52.2714	10.5198	004t010	8.409	-9.5302	23.4132	-2.74378	-3.35042
4	NA	4	900	NA	NA	004m032_1832	34	259.18	48.1031	26.609	004m032	2	004m032_2	-	004m032_1768	004m032_1895	-1.88935	0.0261008	-4.1345	1	4.54581	1.88953	0.0050509	0.00209947	2.48911	52.2714	6.78401	004t010	4.391	-5.3788	1.1641	-3.3439	-1.3122
4	NA	4	900	NA	NA	004m032_1894	35	254.822	50.3017	4.46311	004m032	3	004m032_3	-	004m032_1831	004m032_1957	0.169642	-2.00027	0.1032	1	2.0101	2.00745	0.00223344	0.0022305	2.48911	52.2714	10.204	004t010	13.405	-7.1119	18.0547	0.859809	1.61211
4	NA	4	900	NA	NA	004m032_1895	35	256.233	48.8808	25.3476	004m032	2	004m032_2	-	004m032_1832	004m032_1958	-2.94626	0.777696	-1.2614	1	3.29794	3.04717	0.00366437	0.00338575	2.48911	52.2714	9.42804	004t010	6.426	-5.4625	2.4623	-2.64025	-2.46562
4	NA	4	900	NA	NA	004m032_1957	36	253.791	48.9846	4.27867	004m032	3	004m032_3	-	004m032_1894	004m032_2022	-1.03062	-1.3171	-0.18444	1	1.68254	1.6724	0.00186949	0.00185823	2.48911	52.2714	11.3255	004t010	11.966	-5.5764	18.1602	-0.329805	-0.293145
4	NA	4	900	NA	NA	004m032_1958	36	254.917	47.5694	21.4962	004m032	2	004m032_2	-	004m032_1895	004m032_2021	-1.31647	-1.31143	-3.8514	1	4.27624	1.85821	0.00475138	0.00206467	2.48911	52.2714	10.9809	004t010	7.659	-3.1897	5.884	-1.22685	-0.153655
4	NA	4	900	NA	NA	004m032_2021	37	251.667	50.368	11.1789	004m032	2	004m032_2	-	004m032_1958	004m032_2085	-3.24965	2.79869	-10.3173	1	11.1732	4.2887	0.0124146	0.00476522	2.48911	52.2714	13.8775	004t010	11.682	-7.6228	11.3583	-9.29309	-4.07587
4	NA	4	900	NA	NA	004m032_2022	37	256.657	49.7762	3.02294	004m032	3	004m032_3	-	004m032_1957	004m032_2086	2.86556	0.791557	-1.25573	1	3.22721	2.97288	0.00358578	0.0033032	2.48911	52.2714	8.393	004t010	14.052	-7.6871	14.4009	0.314939	2.26301
4	NA	4	900	NA	NA	004m032_2085	38	254.61	44.6575	20.9861	004m032	2	004m032_2	-	004m032_2021	004m032_2151	2.94317	-5.71054	9.8072	1	11.7241	6.42437	0.0130267	0.00713819	2.48911	52.2714	12.2819	004t010	5.474	-5.3856	1.4159	10.5237	5.5855
4	NA	4	900	NA	NA	004m032_2086	38	253.595	47.5264	4.84939	004m032	3	004m032_3	-	004m032_2022	004m032_2152	-3.0623	-2.24977	1.82645	1	4.21605	3.79989	0.0046845	0.0042221	2.48911	52.2714	11.7901	004t010	12.093	-9.0468	12.745	0.0262407	-1.60685
4	NA	4	900	NA	NA	004m032_2151	39	253.4	46.551	18.8309	004m032	2	004m032_2	-	004m032_2085	004m032_2217	-1.21046	1.89351	-2.1552	1	3.11376	2.24735	0.00345973	0.00249706	2.48911	52.2714	12.7161	004t010	6.538	-6.3083	3.7719	-2.54531	-2.19083
4	NA	4	900	NA	NA	004m032_2152	39	253.612	51.5016	4.67581	004m032	3	004m032_3	-	004m032_2086	004m032_2216	0.0174918	3.97517	-0.17358	1	3.979	3.97521	0.00442111	0.0044169	2.48911	52.2714	11.531	004t010	13.334	-9.8828	12.748	-1.92107	-2.36723
4	NA	4	900	NA	NA	004m032_2216	40	254.175	46.4864	10.0243	004m032	3	004m032_3	-	004m032_2152	004m032_2282	0.563211	-5.01523	5.34849	1	7.35365	5.04676	0.00817072	0.00560751	2.48911	52.2714	11.5446	004t010	7.402	-3.1911	12.5039	5.98517	3.43881
4	NA	4	900	NA	NA	004m032_2217	40	248.402	50.4735	15.3451	004m032	2	004m032_2	-	004m032_2151	004m032_2281	-4.99748	3.92246	-3.4858	1	7.24647	6.353	0.00805163	0.00705888	2.48911	52.2714	17.251	004t010	13.724	-7.3424	7.1831	-7.17347	-6.31994
4	NA	4	900	NA	NA	004m032_2281	41	247.285	52.7752	10.8159	004m032	2	004m032_2	-	004m032_2217	004m032_2345	-1.117	2.30169	-4.5292	1	5.20184	2.55841	0.00577982	0.00284268	2.48911	52.2714	18.4384	004t010	15.585	-9.4571	11.7855	-3.778	-2.07069
4	NA	4	900	NA	NA	004m032_2282	41	256.746	48.295	14.125	004m032	3	004m032_3	-	004m032_2216	004m032_2346	2.57099	1.80867	4.1007	1	5.16692	3.14346	0.00574102	0.00349273	2.48911	52.2714	8.52602	004t010	5.705	-4.6139	8.4764	4.33786	1.6449
4	NA	4	900	NA	NA	004m032_2345	42	251.463	53.0987	8.30162	004m032	2	004m032_2	-	004m032_2281	004m032_2409	4.17757	0.323486	-2.51428	1	4.88654	4.19007	0.00542949	0.00465564	2.48911	52.2714	14.3369	004t010	11.149	-11.3406	14.1004	1.4933	3.40365
4	NA	4	900	NA	NA	004m032_2346	42	256.01	47.3269	16.205	004m032	3	004m032_3	-	004m032_2282	004m032_2410	-0.736576	-0.968166	2.08	1	2.40962	1.21651	0.00267736	0.00135167	2.48911	52.2714	9.43137	004t010	6.245	-5.1136	6.197	1.59628	0.0360971
4	NA	4	900	NA	NA	004m032_2409	43	251.872	53.431	14.4111	004m032	2	004m032_2	-	004m032_2345	004m032_2472	0.408638	0.33239	6.10948	1	6.13215	0.526753	0.0068135	0.000585281	2.48911	52.2714	13.9724	004t010	13.43	-7.9413	8.1239	4.09018	0.04945
4	NA	4	900	NA	NA	004m032_2410	43	260.646	47.0933	18.6508	004m032	3	004m032_3	-	004m032_2346	004m032_2473	4.63638	-0.233574	2.4458	1	5.24715	4.64226	0.00583016	0.00515807	2.48911	52.2714	5.29194	004t010	4.383	-1.0224	3.8842	4.45215	3.7352
4	NA	4	900	NA	NA	004m032_2472	44	249.817	52.4882	14.4795	004m032	2	004m032_2	-	004m032_2409	004m032_2535	-2.05459	-0.942801	0.0684	1	2.26161	2.26057	0.0025129	0.00251175	2.48911	52.2714	15.7668	004t010	11.425	-10.3159	8.0775	-1.11141	-1.28866
4	NA	4	900	NA	NA	004m032_2473	44	257.549	48.2447	13.5808	004m032	3	004m032_3	-	004m032_2410	004m032_2536	-3.09718	1.15137	-5.07	1	6.0517	3.30427	0.00672411	0.00367141	2.48911	52.2714	7.68557	004t010	3.41	-5.4727	8.9762	-5.79394	-3.27776
4	NA	4	900	NA	NA	004m032_2535	45	251.312	52.2406	13.9053	004m032	2	004m032_2	-	004m032_2472	004m032_2598	1.49469	-0.24759	-0.5742	1	1.62022	1.51506	0.00180024	0.0016834	2.48911	52.2714	14.2627	004t010	12.813	-8.9247	8.4967	0.862464	1.27531
4	NA	4	900	NA	NA	004m032_2536	45	262.148	45.2475	20.9138	004m032	3	004m032_3	-	004m032_2473	004m032_2597	4.59886	-2.99722	7.333	1	9.16001	5.48934	0.0101778	0.00609927	2.48911	52.2714	5.6168	004t010	1.688	-1.3139	1.4882	8.85866	4.97585
4	NA	4	900	NA	NA	004m032_2597	46	265.01	45.0184	20.4129	004m032	3	004m032_3	-	004m032_2536	004m032_2659	2.86268	-0.229077	-0.5009	1	2.91519	2.87184	0.0032391	0.00319093	2.48911	52.2714	5.0581	004t010	2.076	-0.1737	2.3507	1.68381	2.39972
4	NA	4	900	NA	NA	004m032_2598	46	253.428	48.5401	20.2642	004m032	2	004m032_2	-	004m032_2535	004m032_2660	2.11618	-3.70057	6.3589	1	7.65559	4.26292	0.00850621	0.00473657	2.48911	52.2714	11.9116	004t010	7.769	-5.7548	7.1955	6.42243	3.85153
[truncated: 23,801 more rows]
