# Supplementary material for: Analysed cap mesenchyme track data from live imaging of mouse kidney development
Source: Data Brief. 2016 Sep 1;9:149–54. doi: 10.1016/j.dib.2016.08.053 (PMC5018081; doi:10.1016/j.dib.2016.08.053)
Supplement: Supplementary file 5 — Supplementary material [file mmc5.xlsx]

## Sheet: tip_end_tracks
sample	crop	dataset	id	time	x	y	z	track	prior_timestep_id	next_timestep_id	dx	dy	dz	dt	dxyz	dxy	interpolated
1	NA	1	001t000_0	1	352.051	859.836	1.015	001t000	NA	001t000_1	NA	NA	NA	NA	NA	NA	FALSE
1	NA	1	001t000_1	2	352.761	865.156	1.015	001t000	001t000_0	001t000_2	0.71	5.32	0	1	5.36717	5.36717	FALSE
1	NA	1	001t000_2	3	353.47	863.737	1.015	001t000	001t000_1	001t000_3	0.709	-1.419	0	1	1.58627	1.58627	FALSE
1	NA	1	001t000_3	4	354.534	868.348	1.015	001t000	001t000_2	001t000_4	1.064	4.611	0	1	4.73217	4.73217	FALSE
1	NA	1	001t000_4	5	357.017	872.25	1.015	001t000	001t000_3	001t000_5	2.483	3.902	0	1	4.62503	4.62503	FALSE
1	NA	1	001t000_5	6	363.756	870.476	1.015	001t000	001t000_4	001t000_6	6.739	-1.774	0	1	6.96859	6.96859	FALSE
1	NA	1	001t000_6	7	365.529	870.831	1.015	001t000	001t000_5	001t000_7	1.773	0.355	0	1	1.80819	1.80819	FALSE
1	NA	1	001t000_7	8	366.239	871.54	1.015	001t000	001t000_6	001t000_8	0.71	0.709	0	1	1.00338	1.00338	FALSE
1	NA	1	001t000_8	9	369.076	866.22	1.015	001t000	001t000_7	001t000_9	2.837	-5.32	0	1	6.02918	6.02918	FALSE
1	NA	1	001t000_9	10	372.268	864.447	1.015	001t000	001t000_8	001t000_10	3.192	-1.773	0	1	3.65135	3.65135	FALSE
1	NA	1	001t000_10	11	372.268	864.447	1.015	001t000	001t000_9	001t000_11	0	0	0	1	0	0	FALSE
1	NA	1	001t000_11	12	375.461	865.156	1.015	001t000	001t000_10	001t000_12	3.193	0.709	0	1	3.27077	3.27077	FALSE
1	NA	1	001t000_12	13	375.815	866.575	1.015	001t000	001t000_11	001t000_13	0.354	1.419	0	1	1.46249	1.46249	FALSE
1	NA	1	001t000_13	14	377.234	866.93	1.015	001t000	001t000_12	001t000_14	1.419	0.355	0	1	1.46273	1.46273	FALSE
1	NA	1	001t000_14	15	377.943	862.673	1.015	001t000	001t000_13	001t000_27	0.709	-4.257	0	1	4.31564	4.31564	FALSE
1	NA	1	001t000_27	16	378.416	861.964	1.015	001t000	001t000_14	001t000_28	0.473	-0.709333	0	1	0.852574	0.852574	TRUE
1	NA	1	001t000_28	17	378.889	861.254	1.015	001t000	001t000_27	001t000_15	0.473	-0.709333	0	1	0.852574	0.852574	TRUE
1	NA	1	001t000_15	18	379.362	860.545	1.015	001t000	001t000_28	001t000_29	0.473	-0.709333	0	1	0.852574	0.852574	FALSE
1	NA	1	001t000_29	19	379.48	860.9	1.015	001t000	001t000_15	001t000_30	0.118333	0.354667	0	1	0.373887	0.373887	TRUE
1	NA	1	001t000_30	20	379.599	861.254	1.015	001t000	001t000_29	001t000_16	0.118333	0.354667	0	1	0.373887	0.373887	TRUE
1	NA	1	001t000_16	21	379.717	861.609	1.015	001t000	001t000_30	001t000_31	0.118333	0.354667	0	1	0.373887	0.373887	FALSE
1	NA	1	001t000_31	22	380.072	861.254	1.015	001t000	001t000_16	001t000_32	0.354667	-0.354667	0	1	0.501574	0.501574	TRUE
1	NA	1	001t000_32	23	380.426	860.9	1.015	001t000	001t000_31	001t000_17	0.354667	-0.354667	0	1	0.501574	0.501574	TRUE
1	NA	1	001t000_17	24	380.781	860.545	1.015	001t000	001t000_32	001t000_33	0.354667	-0.354667	0	1	0.501574	0.501574	FALSE
1	NA	1	001t000_33	25	380.899	860.545	1.015	001t000	001t000_17	001t000_34	0.118333	0	0	1	0.118333	0.118333	TRUE
1	NA	1	001t000_34	26	381.018	860.545	1.015	001t000	001t000_33	001t000_18	0.118333	0	0	1	0.118333	0.118333	TRUE
1	NA	1	001t000_18	27	381.136	860.545	1.015	001t000	001t000_34	001t000_35	0.118333	0	0	1	0.118333	0.118333	FALSE
1	NA	1	001t000_35	28	381.372	860.9	1.015	001t000	001t000_18	001t000_36	0.236333	0.354667	0	1	0.426195	0.426195	TRUE
1	NA	1	001t000_36	29	381.609	861.254	1.015	001t000	001t000_35	001t000_19	0.236333	0.354667	0	1	0.426195	0.426195	TRUE
1	NA	1	001t000_19	30	381.845	861.609	1.015	001t000	001t000_36	001t000_37	0.236333	0.354667	0	1	0.426195	0.426195	FALSE
1	NA	1	001t000_37	31	382.081	860.072	1.015	001t000	001t000_19	001t000_38	0.236333	-1.537	0	1	1.55506	1.55506	TRUE
1	NA	1	001t000_38	32	382.318	858.535	1.015	001t000	001t000_37	001t000_20	0.236333	-1.537	0	1	1.55506	1.55506	TRUE
1	NA	1	001t000_20	33	382.554	856.998	1.015	001t000	001t000_38	001t000_39	0.236333	-1.537	0	1	1.55506	1.55506	FALSE
1	NA	1	001t000_39	34	382.791	856.998	1.015	001t000	001t000_20	001t000_40	0.236667	0	0	1	0.236667	0.236667	TRUE
1	NA	1	001t000_40	35	383.027	856.998	1.015	001t000	001t000_39	001t000_21	0.236667	0	0	1	0.236667	0.236667	TRUE
1	NA	1	001t000_21	36	383.264	856.998	1.015	001t000	001t000_40	001t000_41	0.236667	0	0	1	0.236667	0.236667	FALSE
1	NA	1	001t000_41	37	383.382	856.762	1.015	001t000	001t000_21	001t000_42	0.118	-0.236333	0	1	0.264154	0.264154	TRUE
1	NA	1	001t000_42	38	383.5	856.525	1.015	001t000	001t000_41	001t000_22	0.118	-0.236333	0	1	0.264154	0.264154	TRUE
1	NA	1	001t000_22	39	383.618	856.289	1.015	001t000	001t000_42	001t000_43	0.118	-0.236333	0	1	0.264154	0.264154	FALSE
1	NA	1	001t000_43	40	383.855	855.934	1.015	001t000	001t000_22	001t000_44	0.236667	-0.354667	0	1	0.42638	0.42638	TRUE
1	NA	1	001t000_44	41	384.091	855.58	1.015	001t000	001t000_43	001t000_23	0.236667	-0.354667	0	1	0.42638	0.42638	TRUE
1	NA	1	001t000_23	42	384.328	855.225	1.015	001t000	001t000_44	001t000_45	0.236667	-0.354667	0	1	0.42638	0.42638	FALSE
1	NA	1	001t000_45	43	385.51	855.343	1.015	001t000	001t000_23	001t000_46	1.18233	0.118333	0	1	1.18824	1.18824	TRUE
1	NA	1	001t000_46	44	386.693	855.462	1.015	001t000	001t000_45	001t000_24	1.18233	0.118333	0	1	1.18824	1.18824	TRUE
1	NA	1	001t000_24	45	387.875	855.58	1.015	001t000	001t000_46	001t000_47	1.18233	0.118333	0	1	1.18824	1.18824	FALSE
1	NA	1	001t000_47	46	389.53	854.634	1.015	001t000	001t000_24	001t000_48	1.655	-0.946	0	1	1.90629	1.90629	TRUE
1	NA	1	001t000_48	47	391.185	853.688	1.015	001t000	001t000_47	001t000_25	1.655	-0.946	0	1	1.90629	1.90629	TRUE
1	NA	1	001t000_25	48	392.84	852.742	1.015	001t000	001t000_48	NA	1.655	-0.946	0	1	1.90629	1.90629	FALSE
4	NA	4	004t000_0	1	45.0891	62.5256	37.3367	004t000	NA	004t000_207	NA	NA	NA	NA	NA	NA	FALSE
4	NA	4	004t000_207	2	45.0936	61.3451	38.9961	004t000	004t000_0	004t000_208	0.00446667	-1.18053	1.6594	1	2.03649	1.18054	TRUE
4	NA	4	004t000_208	3	45.098	60.1645	40.6555	004t000	004t000_207	004t000_13	0.00446667	-1.18053	1.6594	1	2.03649	1.18054	TRUE
4	NA	4	004t000_13	4	45.1025	58.984	42.3149	004t000	004t000_208	004t000_24	0.00446667	-1.18053	1.6594	1	2.03649	1.18054	FALSE
4	NA	4	004t000_24	5	45.1025	58.984	42.3149	004t000	004t000_13	004t000_25	0	0	0	1	0	0	FALSE
4	NA	4	004t000_25	6	45.6993	59.7357	42.3149	004t000	004t000_24	004t000_27	0.5968	0.7517	0	1	0.959804	0.959804	FALSE
4	NA	4	004t000_27	7	45.3901	59.2275	42.3149	004t000	004t000_25	004t000_38	-0.3092	-0.5082	0	1	0.594871	0.594871	FALSE
4	NA	4	004t000_38	8	45.498	60.5511	42.3149	004t000	004t000_27	004t000_209	0.1079	1.3236	0	1	1.32799	1.32799	FALSE
4	NA	4	004t000_209	9	45.9318	61.4934	42.3149	004t000	004t000_38	004t000_210	0.433833	0.942333	0	1	1.0374	1.0374	TRUE
4	NA	4	004t000_210	10	46.3657	62.4358	42.3149	004t000	004t000_209	004t000_50	0.433833	0.942333	0	1	1.0374	1.0374	TRUE
4	NA	4	004t000_50	11	46.7995	63.3781	42.3149	004t000	004t000_210	004t000_211	0.433833	0.942333	0	1	1.0374	1.0374	FALSE
4	NA	4	004t000_211	12	47.4347	63.505	42.3149	004t000	004t000_50	004t000_212	0.6352	0.126867	0	1	0.647745	0.647745	TRUE
4	NA	4	004t000_212	13	48.0699	63.6318	42.3149	004t000	004t000_211	004t000_62	0.6352	0.126867	0	1	0.647745	0.647745	TRUE
4	NA	4	004t000_62	14	48.7051	63.7587	42.3149	004t000	004t000_212	004t000_213	0.6352	0.126867	0	1	0.647745	0.647745	FALSE
4	NA	4	004t000_213	15	48.803	63.7254	43.9743	004t000	004t000_62	004t000_214	0.0979333	-0.0333333	1.6594	1	1.66262	0.103451	TRUE
4	NA	4	004t000_214	16	48.901	63.692	45.6337	004t000	004t000_213	004t000_73	0.0979333	-0.0333333	1.6594	1	1.66262	0.103451	TRUE
4	NA	4	004t000_73	17	48.9989	63.6587	47.2931	004t000	004t000_214	004t000_215	0.0979333	-0.0333333	1.6594	1	1.66262	0.103451	FALSE
4	NA	4	004t000_215	18	49.4043	63.2965	45.6337	004t000	004t000_73	004t000_216	0.405433	-0.362167	-1.6594	1	1.74618	0.543637	TRUE
4	NA	4	004t000_216	19	49.8098	62.9344	43.9743	004t000	004t000_215	004t000_85	0.405433	-0.362167	-1.6594	1	1.74618	0.543637	TRUE
4	NA	4	004t000_85	20	50.2152	62.5722	42.3149	004t000	004t000_216	004t000_217	0.405433	-0.362167	-1.6594	1	1.74618	0.543637	FALSE
4	NA	4	004t000_217	21	51.3353	62.3561	38.9961	004t000	004t000_85	004t000_218	1.12007	-0.216133	-3.3188	1	3.50937	1.14073	TRUE
4	NA	4	004t000_218	22	52.4553	62.1399	35.6773	004t000	004t000_217	004t000_97	1.12007	-0.216133	-3.3188	1	3.50937	1.14073	TRUE
4	NA	4	004t000_97	23	53.5754	61.9238	32.3585	004t000	004t000_218	004t000_219	1.12007	-0.216133	-3.3188	1	3.50937	1.14073	FALSE
4	NA	4	004t000_219	24	54.6801	61.0994	34.0179	004t000	004t000_97	004t000_220	1.10467	-0.824367	1.6594	1	2.15719	1.37836	TRUE
4	NA	4	004t000_220	25	55.7847	60.2751	35.6773	004t000	004t000_219	004t000_109	1.10467	-0.824367	1.6594	1	2.15719	1.37836	TRUE
4	NA	4	004t000_109	26	56.8894	59.4507	37.3367	004t000	004t000_220	004t000_221	1.10467	-0.824367	1.6594	1	2.15719	1.37836	FALSE
4	NA	4	004t000_221	27	57.3928	59.0552	37.3367	004t000	004t000_109	004t000_222	0.5034	-0.3955	0	1	0.640181	0.640181	TRUE
4	NA	4	004t000_222	28	57.8962	58.6597	37.3367	004t000	004t000_221	004t000_121	0.5034	-0.3955	0	1	0.640181	0.640181	TRUE
4	NA	4	004t000_121	29	58.3996	58.2642	37.3367	004t000	004t000_222	004t000_124	0.5034	-0.3955	0	1	0.640181	0.640181	FALSE
4	NA	4	004t000_124	30	58.7735	59.5666	37.3367	004t000	004t000_121	NA	0.3739	1.3024	0	1	1.35501	1.35501	FALSE
4	NA	4	004t001_1	1	29.4049	126.397	37.3367	004t001	NA	004t001_223	NA	NA	NA	NA	NA	NA	FALSE
4	NA	4	004t001_223	2	30.4695	125.36	35.6773	004t001	004t001_1	004t001_224	1.0646	-1.03667	-1.6594	1	2.22748	1.48595	TRUE
4	NA	4	004t001_224	3	31.5341	124.324	34.0179	004t001	004t001_223	004t001_14	1.0646	-1.03667	-1.6594	1	2.22748	1.48595	TRUE
4	NA	4	004t001_14	4	32.5987	123.287	32.3585	004t001	004t001_224	004t001_225	1.0646	-1.03667	-1.6594	1	2.22748	1.48595	FALSE
4	NA	4	004t001_225	5	33.2555	123.679	32.3585	004t001	004t001_14	004t001_226	0.656767	0.391667	0	1	0.764686	0.764686	TRUE
4	NA	4	004t001_226	6	33.9122	124.07	32.3585	004t001	004t001_225	004t001_28	0.656767	0.391667	0	1	0.764686	0.764686	TRUE
4	NA	4	004t001_28	7	34.569	124.462	32.3585	004t001	004t001_226	004t001_227	0.656767	0.391667	0	1	0.764686	0.764686	FALSE
4	NA	4	004t001_227	8	34.9381	124.61	32.3585	004t001	004t001_28	004t001_228	0.369133	0.148	0	1	0.397698	0.397698	TRUE
4	NA	4	004t001_228	9	35.3073	124.758	32.3585	004t001	004t001_227	004t001_40	0.369133	0.148	0	1	0.397698	0.397698	TRUE
4	NA	4	004t001_40	10	35.6764	124.906	32.3585	004t001	004t001_228	004t001_229	0.369133	0.148	0	1	0.397698	0.397698	FALSE
4	NA	4	004t001_229	11	36.2609	125.367	34.0179	004t001	004t001_40	004t001_230	0.584533	0.460667	1.6594	1	1.81865	0.74424	TRUE
4	NA	4	004t001_230	12	36.8455	125.827	35.6773	004t001	004t001_229	004t001_52	0.584533	0.460667	1.6594	1	1.81865	0.74424	TRUE
4	NA	4	004t001_52	13	37.43	126.288	37.3367	004t001	004t001_230	004t001_231	0.584533	0.460667	1.6594	1	1.81865	0.74424	FALSE
4	NA	4	004t001_231	14	38.0292	125.974	37.3367	004t001	004t001_52	004t001_232	0.599233	-0.314333	0	1	0.676673	0.676673	TRUE
4	NA	4	004t001_232	15	38.6285	125.659	37.3367	004t001	004t001_231	004t001_65	0.599233	-0.314333	0	1	0.676673	0.676673	TRUE
4	NA	4	004t001_65	16	39.2277	125.345	37.3367	004t001	004t001_232	004t001_233	0.599233	-0.314333	0	1	0.676673	0.676673	FALSE
4	NA	4	004t001_233	17	39.767	125.391	37.3367	004t001	004t001_65	004t001_234	0.539333	0.0456667	0	1	0.541263	0.541263	TRUE
4	NA	4	004t001_234	18	40.3064	125.436	37.3367	004t001	004t001_233	004t001_77	0.539333	0.0456667	0	1	0.541263	0.541263	TRUE
4	NA	4	004t001_77	19	40.8457	125.482	37.3367	004t001	004t001_234	004t001_235	0.539333	0.0456667	0	1	0.541263	0.541263	FALSE
4	NA	4	004t001_235	20	41.9267	124.507	37.3367	004t001	004t001_77	004t001_236	1.08103	-0.974667	0	1	1.45554	1.45554	TRUE
4	NA	4	004t001_236	21	43.0078	123.533	37.3367	004t001	004t001_235	004t001_89	1.08103	-0.974667	0	1	1.45554	1.45554	TRUE
4	NA	4	004t001_89	22	44.0888	122.558	37.3367	004t001	004t001_236	004t001_237	1.08103	-0.974667	0	1	1.45554	1.45554	FALSE
4	NA	4	004t001_237	23	44.5727	121.783	38.9961	004t001	004t001_89	004t001_238	0.483867	-0.774667	1.6594	1	1.89416	0.913365	TRUE
4	NA	4	004t001_238	24	45.0565	121.009	40.6555	004t001	004t001_237	004t001_101	0.483867	-0.774667	1.6594	1	1.89416	0.913365	TRUE
4	NA	4	004t001_101	25	45.5404	120.234	42.3149	004t001	004t001_238	004t001_239	0.483867	-0.774667	1.6594	1	1.89416	0.913365	FALSE
4	NA	4	004t001_239	26	45.9695	120.022	42.3149	004t001	004t001_101	004t001_240	0.429067	-0.212	0	1	0.478584	0.478584	TRUE
4	NA	4	004t001_240	27	46.3985	119.81	42.3149	004t001	004t001_239	004t001_113	0.429067	-0.212	0	1	0.478584	0.478584	TRUE
4	NA	4	004t001_113	28	46.8276	119.598	42.3149	004t001	004t001_240	004t001_241	0.429067	-0.212	0	1	0.478584	0.478584	FALSE
4	NA	4	004t001_241	29	47.8247	119.785	42.3149	004t001	004t001_113	004t001_242	0.997133	0.187	0	1	1.01452	1.01452	TRUE
4	NA	4	004t001_242	30	48.8219	119.972	42.3149	004t001	004t001_241	004t001_126	0.997133	0.187	0	1	1.01452	1.01452	TRUE
4	NA	4	004t001_126	31	49.819	120.159	42.3149	004t001	004t001_242	004t001_243	0.997133	0.187	0	1	1.01452	1.01452	FALSE
4	NA	4	004t001_243	32	49.8878	120.724	45.6337	004t001	004t001_126	004t001_244	0.0688333	0.565	3.31883	1	3.36729	0.569178	TRUE
4	NA	4	004t001_244	33	49.9567	121.289	48.9526	004t001	004t001_243	004t001_137	0.0688333	0.565	3.31883	1	3.36729	0.569178	TRUE
4	NA	4	004t001_137	34	50.0255	121.854	52.2714	004t001	004t001_244	004t001_245	0.0688333	0.565	3.31883	1	3.36729	0.569178	FALSE
4	NA	4	004t001_245	35	50.6782	122.475	48.9526	004t001	004t001_137	004t001_246	0.652667	0.620667	-3.31883	1	3.43887	0.900667	TRUE
4	NA	4	004t001_246	36	51.3308	123.095	45.6337	004t001	004t001_245	004t001_148	0.652667	0.620667	-3.31883	1	3.43887	0.900667	TRUE
4	NA	4	004t001_148	37	51.9835	123.716	42.3149	004t001	004t001_246	004t001_247	0.652667	0.620667	-3.31883	1	3.43887	0.900667	FALSE
4	NA	4	004t001_247	38	51.4514	123.759	42.3149	004t001	004t001_148	004t001_248	-0.532133	0.0426667	0	1	0.533841	0.533841	TRUE
4	NA	4	004t001_248	39	50.9192	123.801	42.3149	004t001	004t001_247	004t001_159	-0.532133	0.0426667	0	1	0.533841	0.533841	TRUE
4	NA	4	004t001_159	40	50.3871	123.844	42.3149	004t001	004t001_248	004t001_249	-0.532133	0.0426667	0	1	0.533841	0.533841	FALSE
4	NA	4	004t001_249	41	51.8496	123.308	40.6555	004t001	004t001_159	004t001_250	1.4625	-0.535667	-1.6594	1	2.27584	1.55751	TRUE
4	NA	4	004t001_250	42	53.3121	122.773	38.9961	004t001	004t001_249	004t001_170	1.4625	-0.535667	-1.6594	1	2.27584	1.55751	TRUE
4	NA	4	004t001_170	43	54.7746	122.237	37.3367	004t001	004t001_250	004t001_251	1.4625	-0.535667	-1.6594	1	2.27584	1.55751	FALSE
4	NA	4	004t001_251	44	54.5085	122.258	37.3367	004t001	004t001_170	004t001_252	-0.266067	0.0213333	0	1	0.266921	0.266921	TRUE
4	NA	4	004t001_252	45	54.2425	122.28	37.3367	004t001	004t001_251	004t001_182	-0.266067	0.0213333	0	1	0.266921	0.266921	TRUE
4	NA	4	004t001_182	46	53.9764	122.301	37.3367	004t001	004t001_252	004t001_253	-0.266067	0.0213333	0	1	0.266921	0.266921	FALSE
4	NA	4	004t001_253	47	53.698	122.031	38.9961	004t001	004t001_182	004t001_254	-0.2784	-0.269667	1.6594	1	1.70406	0.387591	TRUE
4	NA	4	004t001_254	48	53.4196	121.762	40.6555	004t001	004t001_253	004t001_195	-0.2784	-0.269667	1.6594	1	1.70406	0.387591	TRUE
4	NA	4	004t001_195	49	53.1412	121.492	42.3149	004t001	004t001_254	NA	-0.2784	-0.269667	1.6594	1	1.70406	0.387591	FALSE
4	NA	4	004t002_2	1	120.361	193.584	37.3367	004t002	NA	004t002_255	NA	NA	NA	NA	NA	NA	FALSE
4	NA	4	004t002_255	2	121.723	192.765	37.3367	004t002	004t002_2	004t002_256	1.36167	-0.819333	0	1	1.58916	1.58916	TRUE
4	NA	4	004t002_256	3	123.084	191.945	37.3367	004t002	004t002_255	004t002_15	1.36167	-0.819333	0	1	1.58916	1.58916	TRUE
4	NA	4	004t002_15	4	124.446	191.126	37.3367	004t002	004t002_256	004t002_257	1.36167	-0.819333	0	1	1.58916	1.58916	FALSE
4	NA	4	004t002_257	5	124.599	191.913	37.3367	004t002	004t002_15	004t002_258	0.153333	0.787333	0	1	0.802125	0.802125	TRUE
4	NA	4	004t002_258	6	124.753	192.701	37.3367	004t002	004t002_257	004t002_29	0.153333	0.787333	0	1	0.802125	0.802125	TRUE
4	NA	4	004t002_29	7	124.906	193.488	37.3367	004t002	004t002_258	004t002_259	0.153333	0.787333	0	1	0.802125	0.802125	FALSE
4	NA	4	004t002_259	8	125.172	194.418	38.9961	004t002	004t002_29	004t002_260	0.265667	0.93	1.6594	1	1.9207	0.967202	TRUE
4	NA	4	004t002_260	9	125.437	195.348	40.6555	004t002	004t002_259	004t002_41	0.265667	0.93	1.6594	1	1.9207	0.967202	TRUE
4	NA	4	004t002_41	10	125.703	196.278	42.3149	004t002	004t002_260	004t002_261	0.265667	0.93	1.6594	1	1.9207	0.967202	FALSE
4	NA	4	004t002_261	11	125.922	196.908	40.6555	004t002	004t002_41	004t002_262	0.218667	0.63	-1.6594	1	1.78839	0.66687	TRUE
4	NA	4	004t002_262	12	126.14	197.538	38.9961	004t002	004t002_261	004t002_53	0.218667	0.63	-1.6594	1	1.78839	0.66687	TRUE
4	NA	4	004t002_53	13	126.359	198.168	37.3367	004t002	004t002_262	NA	0.218667	0.63	-1.6594	1	1.78839	0.66687	FALSE
4	NA	4	004t003_3	1	94.9243	261.812	47.2931	004t003	NA	004t003_263	NA	NA	NA	NA	NA	NA	FALSE
4	NA	4	004t003_263	2	96.9989	260.98	47.2931	004t003	004t003_3	004t003_12	2.0746	-0.832	0	1	2.23522	2.23522	TRUE
4	NA	4	004t003_12	3	99.0735	260.148	47.2931	004t003	004t003_263	004t003_264	2.0746	-0.832	0	1	2.23522	2.23522	FALSE
4	NA	4	004t003_264	4	98.9875	261.424	45.6337	004t003	004t003_12	004t003_265	-0.0859667	1.276	-1.6594	1	2.09504	1.27889	TRUE
4	NA	4	004t003_265	5	98.9016	262.7	43.9743	004t003	004t003_264	004t003_26	-0.0859667	1.276	-1.6594	1	2.09504	1.27889	TRUE
4	NA	4	004t003_26	6	98.8156	263.976	42.3149	004t003	004t003_265	004t003_266	-0.0859667	1.276	-1.6594	1	2.09504	1.27889	FALSE
4	NA	4	004t003_266	7	99.9157	264.332	42.3149	004t003	004t003_26	004t003_267	1.10013	0.356	0	1	1.1563	1.1563	TRUE
4	NA	4	004t003_267	8	101.016	264.688	42.3149	004t003	004t003_266	004t003_39	1.10013	0.356	0	1	1.1563	1.1563	TRUE
4	NA	4	004t003_39	9	102.116	265.044	42.3149	004t003	004t003_267	004t003_268	1.10013	0.356	0	1	1.1563	1.1563	FALSE
4	NA	4	004t003_268	10	102.83	266.142	42.3149	004t003	004t003_39	004t003_269	0.714333	1.09767	0	1	1.30964	1.30964	TRUE
4	NA	4	004t003_269	11	103.545	267.239	42.3149	004t003	004t003_268	004t003_51	0.714333	1.09767	0	1	1.30964	1.30964	TRUE
4	NA	4	004t003_51	12	104.259	268.337	42.3149	004t003	004t003_269	004t003_270	0.714333	1.09767	0	1	1.30964	1.30964	FALSE
4	NA	4	004t003_270	13	105.124	268.953	43.9743	004t003	004t003_51	004t003_271	0.865	0.616	1.6594	1	1.9701	1.06192	TRUE
4	NA	4	004t003_271	14	105.989	269.569	45.6337	004t003	004t003_270	004t003_63	0.865	0.616	1.6594	1	1.9701	1.06192	TRUE
4	NA	4	004t003_63	15	106.854	270.185	47.2931	004t003	004t003_271	004t003_272	0.865	0.616	1.6594	1	1.9701	1.06192	FALSE
4	NA	4	004t003_272	16	107.575	271.371	47.2931	004t003	004t003_63	004t003_273	0.721333	1.18567	0	1	1.38785	1.38785	TRUE
4	NA	4	004t003_273	17	108.297	272.556	47.2931	004t003	004t003_272	004t003_75	0.721333	1.18567	0	1	1.38785	1.38785	TRUE
4	NA	4	004t003_75	18	109.018	273.742	47.2931	004t003	004t003_273	004t003_274	0.721333	1.18567	0	1	1.38785	1.38785	FALSE
4	NA	4	004t003_274	19	110.717	274.735	48.9525	004t003	004t003_75	004t003_275	1.69933	0.993333	1.65943	1	2.57452	1.96836	TRUE
4	NA	4	004t003_275	20	112.417	275.729	50.612	004t003	004t003_274	004t003_87	1.69933	0.993333	1.65943	1	2.57452	1.96836	TRUE
4	NA	4	004t003_87	21	114.116	276.722	52.2714	004t003	004t003_275	004t003_276	1.69933	0.993333	1.65943	1	2.57452	1.96836	FALSE
4	NA	4	004t003_276	22	114.394	277.943	52.2714	004t003	004t003_87	004t003_277	0.278	1.22133	0	1	1.25257	1.25257	TRUE
4	NA	4	004t003_277	23	114.672	279.165	52.2714	004t003	004t003_276	004t003_99	0.278	1.22133	0	1	1.25257	1.25257	TRUE
4	NA	4	004t003_99	24	114.95	280.386	52.2714	004t003	004t003_277	004t003_278	0.278	1.22133	0	1	1.25257	1.25257	FALSE
4	NA	4	004t003_278	25	116.338	280.986	52.2714	004t003	004t003_99	004t003_279	1.38767	0.599667	0	1	1.51169	1.51169	TRUE
4	NA	4	004t003_279	26	117.725	281.585	52.2714	004t003	004t003_278	004t003_111	1.38767	0.599667	0	1	1.51169	1.51169	TRUE
4	NA	4	004t003_111	27	119.113	282.185	52.2714	004t003	004t003_279	004t003_280	1.38767	0.599667	0	1	1.51169	1.51169	FALSE
4	NA	4	004t003_280	28	120.407	283.281	52.2714	004t003	004t003_111	004t003_123	1.2945	1.0955	0	1	1.69583	1.69583	TRUE
4	NA	4	004t003_123	29	121.702	284.376	52.2714	004t003	004t003_280	004t003_281	1.2945	1.0955	0	1	1.69583	1.69583	FALSE
4	NA	4	004t003_281	30	123.486	284.899	52.2714	004t003	004t003_123	004t003_127	1.7835	0.5235	0	1	1.85874	1.85874	TRUE
4	NA	4	004t003_127	31	125.269	285.423	52.2714	004t003	004t003_281	004t003_282	1.7835	0.5235	0	1	1.85874	1.85874	FALSE
4	NA	4	004t003_282	32	126.264	286.676	52.2714	004t003	004t003_127	004t003_283	0.994667	1.25267	0	1	1.59954	1.59954	TRUE
4	NA	4	004t003_283	33	127.258	287.928	52.2714	004t003	004t003_282	004t003_138	0.994667	1.25267	0	1	1.59954	1.59954	TRUE
4	NA	4	004t003_138	34	128.253	289.181	52.2714	004t003	004t003_283	004t003_284	0.994667	1.25267	0	1	1.59954	1.59954	FALSE
4	NA	4	004t003_284	35	130.288	290.199	50.612	004t003	004t003_138	004t003_285	2.03533	1.01767	-1.65943	1	2.81637	2.27557	TRUE
4	NA	4	004t003_285	36	132.324	291.216	48.9525	004t003	004t003_284	004t003_149	2.03533	1.01767	-1.65943	1	2.81637	2.27557	TRUE
4	NA	4	004t003_149	37	134.359	292.234	47.2931	004t003	004t003_285	004t003_286	2.03533	1.01767	-1.65943	1	2.81637	2.27557	FALSE
4	NA	4	004t003_286	38	134.582	292.635	48.9525	004t003	004t003_149	004t003_287	0.222667	0.400667	1.65943	1	1.72158	0.458382	TRUE
4	NA	4	004t003_287	39	134.804	293.035	50.612	004t003	004t003_286	004t003_160	0.222667	0.400667	1.65943	1	1.72158	0.458382	TRUE
4	NA	4	004t003_160	40	135.027	293.436	52.2714	004t003	004t003_287	004t003_288	0.222667	0.400667	1.65943	1	1.72158	0.458382	FALSE
4	NA	4	004t003_288	41	135.609	294.011	52.2714	004t003	004t003_160	004t003_289	0.582333	0.575333	0	1	0.818609	0.818609	TRUE
4	NA	4	004t003_289	42	136.192	294.587	52.2714	004t003	004t003_288	004t003_171	0.582333	0.575333	0	1	0.818609	0.818609	TRUE
4	NA	4	004t003_171	43	136.774	295.162	52.2714	004t003	004t003_289	004t003_290	0.582333	0.575333	0	1	0.818609	0.818609	FALSE
4	NA	4	004t003_290	44	138.059	295.592	52.2714	004t003	004t003_171	004t003_291	1.285	0.43	0	1	1.35504	1.35504	TRUE
4	NA	4	004t003_291	45	139.344	296.022	52.2714	004t003	004t003_290	004t003_183	1.285	0.43	0	1	1.35504	1.35504	TRUE
4	NA	4	004t003_183	46	140.629	296.452	52.2714	004t003	004t003_291	004t003_292	1.285	0.43	0	1	1.35504	1.35504	FALSE
4	NA	4	004t003_292	47	142.474	297.193	52.2714	004t003	004t003_183	004t003_293	1.84533	0.740667	0	1	1.98843	1.98843	TRUE
4	NA	4	004t003_293	48	144.32	297.933	52.2714	004t003	004t003_292	004t003_197	1.84533	0.740667	0	1	1.98843	1.98843	TRUE
4	NA	4	004t003_197	49	146.165	298.674	52.2714	004t003	004t003_293	NA	1.84533	0.740667	0	1	1.98843	1.98843	FALSE
4	NA	4	004t004_4	1	29.524	231.944	42.3149	004t004	NA	004t004_294	NA	NA	NA	NA	NA	NA	FALSE
4	NA	4	004t004_294	2	30.2339	230.936	40.6555	004t004	004t004_4	004t004_295	0.709867	-1.00833	-1.6594	1	2.06743	1.23315	TRUE
4	NA	4	004t004_295	3	30.9437	229.927	38.9961	004t004	004t004_294	004t004_16	0.709867	-1.00833	-1.6594	1	2.06743	1.23315	TRUE
4	NA	4	004t004_16	4	31.6536	228.919	37.3367	004t004	004t004_295	004t004_296	0.709867	-1.00833	-1.6594	1	2.06743	1.23315	FALSE
4	NA	4	004t004_296	5	32.3247	229.487	37.3367	004t004	004t004_16	004t004_297	0.671133	0.568	0	1	0.879229	0.879229	TRUE
4	NA	4	004t004_297	6	32.9959	230.055	37.3367	004t004	004t004_296	004t004_30	0.671133	0.568	0	1	0.879229	0.879229	TRUE
4	NA	4	004t004_30	7	33.667	230.623	37.3367	004t004	004t004_297	004t004_298	0.671133	0.568	0	1	0.879229	0.879229	FALSE
4	NA	4	004t004_298	8	34.3382	231.191	37.3367	004t004	004t004_30	004t004_299	0.671167	0.568333	0	1	0.87947	0.87947	TRUE
4	NA	4	004t004_299	9	35.0093	231.76	37.3367	004t004	004t004_298	004t004_42	0.671167	0.568333	0	1	0.87947	0.87947	TRUE
4	NA	4	004t004_42	10	35.6805	232.328	37.3367	004t004	004t004_299	004t004_300	0.671167	0.568333	0	1	0.87947	0.87947	FALSE
4	NA	4	004t004_300	11	35.4356	233.565	38.9961	004t004	004t004_42	004t004_301	-0.244867	1.23733	1.6594	1	2.08436	1.26133	TRUE
4	NA	4	004t004_301	12	35.1908	234.803	40.6555	004t004	004t004_300	004t004_54	-0.244867	1.23733	1.6594	1	2.08436	1.26133	TRUE
4	NA	4	004t004_54	13	34.9459	236.04	42.3149	004t004	004t004_301	004t004_302	-0.244867	1.23733	1.6594	1	2.08436	1.26133	FALSE
4	NA	4	004t004_302	14	34.8339	237.743	44.804	004t004	004t004_54	004t004_64	-0.112	1.7025	2.4891	1	3.01773	1.70618	TRUE
4	NA	4	004t004_64	15	34.7219	239.445	47.2931	004t004	004t004_302	004t004_303	-0.112	1.7025	2.4891	1	3.01773	1.70618	FALSE
4	NA	4	004t004_303	16	35.628	240.705	47.2931	004t004	004t004_64	004t004_304	0.906067	1.26	0	1	1.55195	1.55195	TRUE
4	NA	4	004t004_304	17	36.534	241.965	47.2931	004t004	004t004_303	004t004_76	0.906067	1.26	0	1	1.55195	1.55195	TRUE
4	NA	4	004t004_76	18	37.4401	243.225	47.2931	004t004	004t004_304	004t004_305	0.906067	1.26	0	1	1.55195	1.55195	FALSE
4	NA	4	004t004_305	19	39.4323	243.713	45.6337	004t004	004t004_76	004t004_306	1.9922	0.488	-1.6594	1	2.6383	2.0511	TRUE
4	NA	4	004t004_306	20	41.4245	244.201	43.9743	004t004	004t004_305	004t004_88	1.9922	0.488	-1.6594	1	2.6383	2.0511	TRUE
4	NA	4	004t004_88	21	43.4167	244.689	42.3149	004t004	004t004_306	004t004_307	1.9922	0.488	-1.6594	1	2.6383	2.0511	FALSE
4	NA	4	004t004_307	22	43.5557	245.3	42.3149	004t004	004t004_88	004t004_308	0.139033	0.610667	0	1	0.626294	0.626294	TRUE
4	NA	4	004t004_308	23	43.6948	245.91	42.3149	004t004	004t004_307	004t004_100	0.139033	0.610667	0	1	0.626294	0.626294	TRUE
4	NA	4	004t004_100	24	43.8338	246.521	42.3149	004t004	004t004_308	004t004_309	0.139033	0.610667	0	1	0.626294	0.626294	FALSE
4	NA	4	004t004_309	25	44.2625	247.261	43.9743	004t004	004t004_100	004t004_310	0.4287	0.739667	1.6594	1	1.86668	0.854921	TRUE
4	NA	4	004t004_310	26	44.6912	248	45.6337	004t004	004t004_309	004t004_112	0.4287	0.739667	1.6594	1	1.86668	0.854921	TRUE
4	NA	4	004t004_112	27	45.1199	248.74	47.2931	004t004	004t004_310	004t004_311	0.4287	0.739667	1.6594	1	1.86668	0.854921	FALSE
4	NA	4	004t004_311	28	45.4414	249.539	45.6337	004t004	004t004_112	004t004_312	0.321533	0.799	-1.6594	1	1.8696	0.861269	TRUE
4	NA	4	004t004_312	29	45.763	250.338	43.9743	004t004	004t004_311	004t004_125	0.321533	0.799	-1.6594	1	1.8696	0.861269	TRUE
4	NA	4	004t004_125	30	46.0845	251.137	42.3149	004t004	004t004_312	004t004_313	0.321533	0.799	-1.6594	1	1.8696	0.861269	FALSE
4	NA	4	004t004_313	31	46.4389	252.06	43.9743	004t004	004t004_125	004t004_314	0.3544	0.923333	1.6594	1	1.93177	0.989012	TRUE
4	NA	4	004t004_314	32	46.7933	252.984	45.6337	004t004	004t004_313	004t004_136	0.3544	0.923333	1.6594	1	1.93177	0.989012	TRUE
4	NA	4	004t004_136	33	47.1477	253.907	47.2931	004t004	004t004_314	004t004_315	0.3544	0.923333	1.6594	1	1.93177	0.989012	FALSE
4	NA	4	004t004_315	34	48.1544	254.759	47.2931	004t004	004t004_136	004t004_147	1.00675	0.852	0	1	1.31888	1.31888	TRUE
4	NA	4	004t004_147	35	49.1612	255.611	47.2931	004t004	004t004_315	004t004_316	1.00675	0.852	0	1	1.31888	1.31888	FALSE
4	NA	4	004t004_316	36	50.8873	256.12	45.6337	004t004	004t004_147	004t004_317	1.72613	0.509333	-1.6594	1	2.44797	1.79971	TRUE
4	NA	4	004t004_317	37	52.6135	256.63	43.9743	004t004	004t004_316	004t004_158	1.72613	0.509333	-1.6594	1	2.44797	1.79971	TRUE
4	NA	4	004t004_158	38	54.3396	257.139	42.3149	004t004	004t004_317	004t004_318	1.72613	0.509333	-1.6594	1	2.44797	1.79971	FALSE
4	NA	4	004t004_318	39	54.3304	257.165	40.6555	004t004	004t004_158	004t004_319	-0.00923333	0.0263333	-1.6594	1	1.65963	0.0279052	TRUE
4	NA	4	004t004_319	40	54.3211	257.192	38.9961	004t004	004t004_318	004t004_169	-0.00923333	0.0263333	-1.6594	1	1.65963	0.0279052	TRUE
4	NA	4	004t004_169	41	54.3119	257.218	37.3367	004t004	004t004_319	004t004_320	-0.00923333	0.0263333	-1.6594	1	1.65963	0.0279052	FALSE
4	NA	4	004t004_320	42	54.7625	257.271	37.3367	004t004	004t004_169	004t004_321	0.450633	0.0526667	0	1	0.453701	0.453701	TRUE
4	NA	4	004t004_321	43	55.2132	257.323	37.3367	004t004	004t004_320	004t004_180	0.450633	0.0526667	0	1	0.453701	0.453701	TRUE
4	NA	4	004t004_180	44	55.6638	257.376	37.3367	004t004	004t004_321	004t004_322	0.450633	0.0526667	0	1	0.453701	0.453701	FALSE
4	NA	4	004t004_322	45	56.7784	257.909	37.3367	004t004	004t004_180	004t004_323	1.1146	0.532667	0	1	1.23534	1.23534	TRUE
4	NA	4	004t004_323	46	57.893	258.441	37.3367	004t004	004t004_322	004t004_192	1.1146	0.532667	0	1	1.23534	1.23534	TRUE
4	NA	4	004t004_192	47	59.0076	258.974	37.3367	004t004	004t004_323	004t004_324	1.1146	0.532667	0	1	1.23534	1.23534	FALSE
4	NA	4	004t004_324	48	59.6075	259.554	39.8258	004t004	004t004_192	004t004_198	0.5999	0.58	2.4891	1	2.62524	0.834434	TRUE
4	NA	4	004t004_198	49	60.2074	260.134	42.3149	004t004	004t004_324	NA	0.5999	0.58	2.4891	1	2.62524	0.834434	FALSE
4	NA	4	004t005_5	1	184.724	254.825	37.3367	004t005	NA	004t005_325	NA	NA	NA	NA	NA	NA	FALSE
4	NA	4	004t005_325	2	185.822	256.247	37.3367	004t005	004t005_5	004t005_326	1.098	1.422	0	1	1.79658	1.79658	TRUE
4	NA	4	004t005_326	3	186.92	257.669	37.3367	004t005	004t005_325	004t005_17	1.098	1.422	0	1	1.79658	1.79658	TRUE
4	NA	4	004t005_17	4	188.018	259.091	37.3367	004t005	004t005_326	004t005_327	1.098	1.422	0	1	1.79658	1.79658	FALSE
4	NA	4	004t005_327	5	188.083	259.885	37.3367	004t005	004t005_17	004t005_328	0.0646667	0.794333	0	1	0.796961	0.796961	TRUE
4	NA	4	004t005_328	6	188.147	260.68	37.3367	004t005	004t005_327	004t005_31	0.0646667	0.794333	0	1	0.796961	0.796961	TRUE
4	NA	4	004t005_31	7	188.212	261.474	37.3367	004t005	004t005_328	004t005_329	0.0646667	0.794333	0	1	0.796961	0.796961	FALSE
4	NA	4	004t005_329	8	186.629	263.681	40.6555	004t005	004t005_31	004t005_330	-1.58267	2.207	3.3188	1	4.28837	2.71582	TRUE
4	NA	4	004t005_330	9	185.047	265.888	43.9743	004t005	004t005_329	004t005_43	-1.58267	2.207	3.3188	1	4.28837	2.71582	TRUE
4	NA	4	004t005_43	10	183.464	268.095	47.2931	004t005	004t005_330	004t005_331	-1.58267	2.207	3.3188	1	4.28837	2.71582	FALSE
4	NA	4	004t005_331	11	183.205	270.539	45.6337	004t005	004t005_43	004t005_332	-0.258667	2.44433	-1.6594	1	2.96568	2.45798	TRUE
4	NA	4	004t005_332	12	182.947	272.984	43.9743	004t005	004t005_331	004t005_55	-0.258667	2.44433	-1.6594	1	2.96568	2.45798	TRUE
4	NA	4	004t005_55	13	182.688	275.428	42.3149	004t005	004t005_332	004t005_333	-0.258667	2.44433	-1.6594	1	2.96568	2.45798	FALSE
4	NA	4	004t005_333	14	183.196	277.138	43.9743	004t005	004t005_55	004t005_334	0.508	1.71033	1.6594	1	2.43658	1.78418	TRUE
4	NA	4	004t005_334	15	183.704	278.849	45.6337	004t005	004t005_333	004t005_66	0.508	1.71033	1.6594	1	2.43658	1.78418	TRUE
4	NA	4	004t005_66	16	184.212	280.559	47.2931	004t005	004t005_334	004t005_335	0.508	1.71033	1.6594	1	2.43658	1.78418	FALSE
4	NA	4	004t005_335	17	184.313	281.794	47.2931	004t005	004t005_66	004t005_336	0.100667	1.23533	0	1	1.23943	1.23943	TRUE
4	NA	4	004t005_336	18	184.413	283.03	47.2931	004t005	004t005_335	004t005_78	0.100667	1.23533	0	1	1.23943	1.23943	TRUE
4	NA	4	004t005_78	19	184.514	284.265	47.2931	004t005	004t005_336	004t005_337	0.100667	1.23533	0	1	1.23943	1.23943	FALSE
4	NA	4	004t005_337	20	184.943	285.005	48.9525	004t005	004t005_78	004t005_338	0.428667	0.739667	1.65943	1	1.8667	0.854905	TRUE
4	NA	4	004t005_338	21	185.371	285.744	50.612	004t005	004t005_337	004t005_90	0.428667	0.739667	1.65943	1	1.8667	0.854905	TRUE
4	NA	4	004t005_90	22	185.8	286.484	52.2714	004t005	004t005_338	004t005_339	0.428667	0.739667	1.65943	1	1.8667	0.854905	FALSE
4	NA	4	004t005_339	23	186.181	287.875	52.2714	004t005	004t005_90	004t005_340	0.381	1.39067	0	1	1.44191	1.44191	TRUE
4	NA	4	004t005_340	24	186.562	289.265	52.2714	004t005	004t005_339	004t005_102	0.381	1.39067	0	1	1.44191	1.44191	TRUE
4	NA	4	004t005_102	25	186.943	290.656	52.2714	004t005	004t005_340	004t005_341	0.381	1.39067	0	1	1.44191	1.44191	FALSE
4	NA	4	004t005_341	26	187.036	291.803	52.2714	004t005	004t005_102	004t005_342	0.0933333	1.14733	0	1	1.15112	1.15112	TRUE
4	NA	4	004t005_342	27	187.13	292.951	52.2714	004t005	004t005_341	004t005_114	0.0933333	1.14733	0	1	1.15112	1.15112	TRUE
4	NA	4	004t005_114	28	187.223	294.098	52.2714	004t005	004t005_342	004t005_343	0.0933333	1.14733	0	1	1.15112	1.15112	FALSE
4	NA	4	004t005_343	29	188.22	294.285	52.2714	004t005	004t005_114	004t005_344	0.997333	0.186667	0	1	1.01465	1.01465	TRUE
4	NA	4	004t005_344	30	189.218	294.471	52.2714	004t005	004t005_343	004t005_128	0.997333	0.186667	0	1	1.01465	1.01465	TRUE
4	NA	4	004t005_128	31	190.215	294.658	52.2714	004t005	004t005_344	004t005_345	0.997333	0.186667	0	1	1.01465	1.01465	FALSE
4	NA	4	004t005_345	32	191.008	296.726	52.2714	004t005	004t005_128	004t005_346	0.793333	2.06833	0	1	2.21526	2.21526	TRUE
4	NA	4	004t005_346	33	191.802	298.795	52.2714	004t005	004t005_345	004t005_139	0.793333	2.06833	0	1	2.21526	2.21526	TRUE
4	NA	4	004t005_139	34	192.595	300.863	52.2714	004t005	004t005_346	004t005_347	0.793333	2.06833	0	1	2.21526	2.21526	FALSE
4	NA	4	004t005_347	35	193.923	301.823	52.2714	004t005	004t005_139	004t005_348	1.328	0.959667	0	1	1.63846	1.63846	TRUE
4	NA	4	004t005_348	36	195.251	302.782	52.2714	004t005	004t005_347	004t005_150	1.328	0.959667	0	1	1.63846	1.63846	TRUE
4	NA	4	004t005_150	37	196.579	303.742	52.2714	004t005	004t005_348	004t005_349	1.328	0.959667	0	1	1.63846	1.63846	FALSE
4	NA	4	004t005_349	38	196.716	305.419	52.2714	004t005	004t005_150	004t005_350	0.136667	1.67667	0	1	1.68223	1.68223	TRUE
4	NA	4	004t005_350	39	196.852	307.095	52.2714	004t005	004t005_349	004t005_161	0.136667	1.67667	0	1	1.68223	1.68223	TRUE
4	NA	4	004t005_161	40	196.989	308.772	52.2714	004t005	004t005_350	004t005_351	0.136667	1.67667	0	1	1.68223	1.68223	FALSE
4	NA	4	004t005_351	41	198.7	310.056	52.2714	004t005	004t005_161	004t005_352	1.71133	1.284	0	1	2.13947	2.13947	TRUE
4	NA	4	004t005_352	42	200.412	311.34	52.2714	004t005	004t005_351	004t005_172	1.71133	1.284	0	1	2.13947	2.13947	TRUE
4	NA	4	004t005_172	43	202.123	312.624	52.2714	004t005	004t005_352	004t005_353	1.71133	1.284	0	1	2.13947	2.13947	FALSE
4	NA	4	004t005_353	44	202.475	313.662	52.2714	004t005	004t005_172	004t005_354	0.352333	1.03767	0	1	1.09585	1.09585	TRUE
4	NA	4	004t005_354	45	202.828	314.699	52.2714	004t005	004t005_353	004t005_184	0.352333	1.03767	0	1	1.09585	1.09585	TRUE
4	NA	4	004t005_184	46	203.18	315.737	52.2714	004t005	004t005_354	004t005_355	0.352333	1.03767	0	1	1.09585	1.09585	FALSE
4	NA	4	004t005_355	47	204.781	316.764	52.2714	004t005	004t005_184	004t005_356	1.601	1.02667	0	1	1.90191	1.90191	TRUE
4	NA	4	004t005_356	48	206.382	317.79	52.2714	004t005	004t005_355	004t005_199	1.601	1.02667	0	1	1.90191	1.90191	TRUE
4	NA	4	004t005_199	49	207.983	318.817	52.2714	004t005	004t005_356	NA	1.601	1.02667	0	1	1.90191	1.90191	FALSE
4	NA	4	004t006_6	1	290.026	211.539	52.2714	004t006	NA	004t006_357	NA	NA	NA	NA	NA	NA	FALSE
4	NA	4	004t006_357	2	293.351	210.855	50.612	004t006	004t006_6	004t006_358	3.325	-0.684333	-1.65943	1	3.77858	3.39469	TRUE
4	NA	4	004t006_358	3	296.676	210.17	48.9525	004t006	004t006_357	004t006_18	3.325	-0.684333	-1.65943	1	3.77858	3.39469	TRUE
4	NA	4	004t006_18	4	300.001	209.486	47.2931	004t006	004t006_358	004t006_359	3.325	-0.684333	-1.65943	1	3.77858	3.39469	FALSE
4	NA	4	004t006_359	5	300.145	211.251	47.2931	004t006	004t006_18	004t006_360	0.143667	1.765	0	1	1.77084	1.77084	TRUE
4	NA	4	004t006_360	6	300.288	213.016	47.2931	004t006	004t006_359	004t006_32	0.143667	1.765	0	1	1.77084	1.77084	TRUE
4	NA	4	004t006_32	7	300.432	214.781	47.2931	004t006	004t006_360	004t006_361	0.143667	1.765	0	1	1.77084	1.77084	FALSE
4	NA	4	004t006_361	8	300.945	216.694	47.2931	004t006	004t006_32	004t006_362	0.513	1.913	0	1	1.98059	1.98059	TRUE
4	NA	4	004t006_362	9	301.458	218.607	47.2931	004t006	004t006_361	004t006_44	0.513	1.913	0	1	1.98059	1.98059	TRUE
4	NA	4	004t006_44	10	301.971	220.52	47.2931	004t006	004t006_362	004t006_363	0.513	1.913	0	1	1.98059	1.98059	FALSE
4	NA	4	004t006_363	11	302.23	221.362	48.9525	004t006	004t006_44	004t006_364	0.258667	0.842	1.65943	1	1.87872	0.880836	TRUE
4	NA	4	004t006_364	12	302.488	222.204	50.612	004t006	004t006_363	004t006_56	0.258667	0.842	1.65943	1	1.87872	0.880836	TRUE
4	NA	4	004t006_56	13	302.747	223.046	52.2714	004t006	004t006_364	004t006_365	0.258667	0.842	1.65943	1	1.87872	0.880836	FALSE
4	NA	4	004t006_365	14	303.277	224.069	52.2714	004t006	004t006_56	004t006_366	0.529667	1.02333	0	1	1.15228	1.15228	TRUE
4	NA	4	004t006_366	15	303.806	225.093	52.2714	004t006	004t006_365	004t006_67	0.529667	1.02333	0	1	1.15228	1.15228	TRUE
4	NA	4	004t006_67	16	304.336	226.116	52.2714	004t006	004t006_366	004t006_367	0.529667	1.02333	0	1	1.15228	1.15228	FALSE
4	NA	4	004t006_367	17	306.239	227.563	52.2714	004t006	004t006_67	004t006_368	1.90333	1.44667	0	1	2.39072	2.39072	TRUE
4	NA	4	004t006_368	18	308.143	229.009	52.2714	004t006	004t006_367	004t006_79	1.90333	1.44667	0	1	2.39072	2.39072	TRUE
4	NA	4	004t006_79	19	310.046	230.456	52.2714	004t006	004t006_368	004t006_369	1.90333	1.44667	0	1	2.39072	2.39072	FALSE
4	NA	4	004t006_369	20	311.604	230.953	52.2714	004t006	004t006_79	004t006_370	1.558	0.497333	0	1	1.63545	1.63545	TRUE
4	NA	4	004t006_370	21	313.162	231.451	52.2714	004t006	004t006_369	004t006_91	1.558	0.497333	0	1	1.63545	1.63545	TRUE
4	NA	4	004t006_91	22	314.72	231.948	52.2714	004t006	004t006_370	004t006_371	1.558	0.497333	0	1	1.63545	1.63545	FALSE
4	NA	4	004t006_371	23	315.065	232.897	52.2714	004t006	004t006_91	004t006_372	0.345	0.949333	0	1	1.01008	1.01008	TRUE
4	NA	4	004t006_372	24	315.41	233.847	52.2714	004t006	004t006_371	004t006_103	0.345	0.949333	0	1	1.01008	1.01008	TRUE
4	NA	4	004t006_103	25	315.755	234.796	52.2714	004t006	004t006_372	004t006_373	0.345	0.949333	0	1	1.01008	1.01008	FALSE
4	NA	4	004t006_373	26	317.745	235.399	48.9526	004t006	004t006_103	004t006_374	1.99033	0.602667	-3.31883	1	3.91654	2.07958	TRUE
4	NA	4	004t006_374	27	319.736	236.001	45.6337	004t006	004t006_373	004t006_115	1.99033	0.602667	-3.31883	1	3.91654	2.07958	TRUE
4	NA	4	004t006_115	28	321.726	236.604	42.3149	004t006	004t006_374	004t006_375	1.99033	0.602667	-3.31883	1	3.91654	2.07958	FALSE
4	NA	4	004t006_375	29	322.984	236.567	43.9743	004t006	004t006_115	004t006_376	1.258	-0.0373333	1.6594	1	2.08268	1.25855	TRUE
4	NA	4	004t006_376	30	324.242	236.529	45.6337	004t006	004t006_375	004t006_129	1.258	-0.0373333	1.6594	1	2.08268	1.25855	TRUE
4	NA	4	004t006_129	31	325.5	236.492	47.2931	004t006	004t006_376	004t006_377	1.258	-0.0373333	1.6594	1	2.08268	1.25855	FALSE
4	NA	4	004t006_377	32	327.423	238.318	45.6337	004t006	004t006_129	004t006_378	1.92267	1.826	-1.6594	1	3.12802	2.65159	TRUE
4	NA	4	004t006_378	33	329.345	240.144	43.9743	004t006	004t006_377	004t006_140	1.92267	1.826	-1.6594	1	3.12802	2.65159	TRUE
4	NA	4	004t006_140	34	331.268	241.97	42.3149	004t006	004t006_378	004t006_379	1.92267	1.826	-1.6594	1	3.12802	2.65159	FALSE
4	NA	4	004t006_379	35	333.708	242.193	43.9743	004t006	004t006_140	004t006_380	2.43967	0.223333	1.6594	1	2.95896	2.44987	TRUE
4	NA	4	004t006_380	36	336.147	242.417	45.6337	004t006	004t006_379	004t006_151	2.43967	0.223333	1.6594	1	2.95896	2.44987	TRUE
4	NA	4	004t006_151	37	338.587	242.64	47.2931	004t006	004t006_380	004t006_381	2.43967	0.223333	1.6594	1	2.95896	2.44987	FALSE
4	NA	4	004t006_381	38	340.126	244.141	45.6337	004t006	004t006_151	004t006_382	1.53933	1.50133	-1.6594	1	2.71609	2.15024	TRUE
4	NA	4	004t006_382	39	341.666	245.643	43.9743	004t006	004t006_381	004t006_162	1.53933	1.50133	-1.6594	1	2.71609	2.15024	TRUE
4	NA	4	004t006_162	40	343.205	247.144	42.3149	004t006	004t006_382	004t006_383	1.53933	1.50133	-1.6594	1	2.71609	2.15024	FALSE
4	NA	4	004t006_383	41	344.615	247.057	40.6555	004t006	004t006_162	004t006_384	1.40967	-0.0873333	-1.6594	1	2.17908	1.41237	TRUE
4	NA	4	004t006_384	42	346.024	246.969	38.9961	004t006	004t006_383	004t006_173	1.40967	-0.0873333	-1.6594	1	2.17908	1.41237	TRUE
4	NA	4	004t006_173	43	347.434	246.882	37.3367	004t006	004t006_384	NA	1.40967	-0.0873333	-1.6594	1	2.17908	1.41237	FALSE
4	NA	4	004t007_7	1	218.479	103.588	37.3367	004t007	NA	004t007_385	NA	NA	NA	NA	NA	NA	FALSE
4	NA	4	004t007_385	2	220.862	102.154	37.3367	004t007	004t007_7	004t007_386	2.38267	-1.43383	0	1	2.78082	2.78082	TRUE
4	NA	4	004t007_386	3	223.244	100.72	37.3367	004t007	004t007_385	004t007_19	2.38267	-1.43383	0	1	2.78082	2.78082	TRUE
4	NA	4	004t007_19	4	225.627	99.2865	37.3367	004t007	004t007_386	004t007_387	2.38267	-1.43383	0	1	2.78082	2.78082	FALSE
4	NA	4	004t007_387	5	226.593	99.2348	35.6773	004t007	004t007_19	004t007_388	0.966333	-0.0517333	-1.6594	1	1.92096	0.967717	TRUE
4	NA	4	004t007_388	6	227.56	99.183	34.0179	004t007	004t007_387	004t007_33	0.966333	-0.0517333	-1.6594	1	1.92096	0.967717	TRUE
4	NA	4	004t007_33	7	228.526	99.1313	32.3585	004t007	004t007_388	004t007_389	0.966333	-0.0517333	-1.6594	1	1.92096	0.967717	FALSE
4	NA	4	004t007_389	8	229.544	100.534	34.0179	004t007	004t007_33	004t007_390	1.01833	1.4029	1.6594	1	2.39974	1.73353	TRUE
4	NA	4	004t007_390	9	230.563	101.937	35.6773	004t007	004t007_389	004t007_45	1.01833	1.4029	1.6594	1	2.39974	1.73353	TRUE
4	NA	4	004t007_45	10	231.581	103.34	37.3367	004t007	004t007_390	004t007_391	1.01833	1.4029	1.6594	1	2.39974	1.73353	FALSE
4	NA	4	004t007_391	11	231.217	104.346	37.3367	004t007	004t007_45	004t007_392	-0.364333	1.00633	0	1	1.07025	1.07025	TRUE
4	NA	4	004t007_392	12	230.852	105.353	37.3367	004t007	004t007_391	004t007_57	-0.364333	1.00633	0	1	1.07025	1.07025	TRUE
4	NA	4	004t007_57	13	230.488	106.359	37.3367	004t007	004t007_392	004t007_393	-0.364333	1.00633	0	1	1.07025	1.07025	FALSE
4	NA	4	004t007_393	14	232.142	106.937	37.3367	004t007	004t007_57	004t007_394	1.65367	0.578333	0	1	1.75188	1.75188	TRUE
4	NA	4	004t007_394	15	233.795	107.516	37.3367	004t007	004t007_393	004t007_68	1.65367	0.578333	0	1	1.75188	1.75188	TRUE
4	NA	4	004t007_68	16	235.449	108.094	37.3367	004t007	004t007_394	004t007_395	1.65367	0.578333	0	1	1.75188	1.75188	FALSE
4	NA	4	004t007_395	17	236.586	107.94	35.6773	004t007	004t007_68	004t007_396	1.13667	-0.154333	-1.6594	1	2.01728	1.1471	TRUE
4	NA	4	004t007_396	18	237.722	107.785	34.0179	004t007	004t007_395	004t007_80	1.13667	-0.154333	-1.6594	1	2.01728	1.1471	TRUE
4	NA	4	004t007_80	19	238.859	107.631	32.3585	004t007	004t007_396	004t007_397	1.13667	-0.154333	-1.6594	1	2.01728	1.1471	FALSE
4	NA	4	004t007_397	20	238.912	107.183	32.3585	004t007	004t007_80	004t007_398	0.0526667	-0.448333	0	1	0.451416	0.451416	TRUE
4	NA	4	004t007_398	21	238.964	106.734	32.3585	004t007	004t007_397	004t007_92	0.0526667	-0.448333	0	1	0.451416	0.451416	TRUE
4	NA	4	004t007_92	22	239.017	106.286	32.3585	004t007	004t007_398	004t007_399	0.0526667	-0.448333	0	1	0.451416	0.451416	FALSE
4	NA	4	004t007_399	23	239.815	106.222	32.3585	004t007	004t007_92	004t007_400	0.798333	-0.0636667	0	1	0.800868	0.800868	TRUE
4	NA	4	004t007_400	24	240.614	106.159	32.3585	004t007	004t007_399	004t007_104	0.798333	-0.0636667	0	1	0.800868	0.800868	TRUE
4	NA	4	004t007_104	25	241.412	106.095	32.3585	004t007	004t007_400	004t007_401	0.798333	-0.0636667	0	1	0.800868	0.800868	FALSE
4	NA	4	004t007_401	26	241.613	105.28	32.3585	004t007	004t007_104	004t007_402	0.201333	-0.815333	0	1	0.839824	0.839824	TRUE
4	NA	4	004t007_402	27	241.815	104.464	32.3585	004t007	004t007_401	004t007_116	0.201333	-0.815333	0	1	0.839824	0.839824	TRUE
4	NA	4	004t007_116	28	242.016	103.649	32.3585	004t007	004t007_402	004t007_403	0.201333	-0.815333	0	1	0.839824	0.839824	FALSE
4	NA	4	004t007_403	29	241.92	103.568	32.3585	004t007	004t007_116	004t007_404	-0.096	-0.0813333	0	1	0.125822	0.125822	TRUE
4	NA	4	004t007_404	30	241.824	103.486	32.3585	004t007	004t007_403	004t007_130	-0.096	-0.0813333	0	1	0.125822	0.125822	TRUE
4	NA	4	004t007_130	31	241.728	103.405	32.3585	004t007	004t007_404	004t007_405	-0.096	-0.0813333	0	1	0.125822	0.125822	FALSE
4	NA	4	004t007_405	32	242.778	103.144	32.3585	004t007	004t007_130	004t007_406	1.05	-0.261333	0	1	1.08203	1.08203	TRUE
4	NA	4	004t007_406	33	243.828	102.882	32.3585	004t007	004t007_405	004t007_141	1.05	-0.261333	0	1	1.08203	1.08203	TRUE
4	NA	4	004t007_141	34	244.878	102.621	32.3585	004t007	004t007_406	004t007_407	1.05	-0.261333	0	1	1.08203	1.08203	FALSE
4	NA	4	004t007_407	35	244.813	101.827	32.3585	004t007	004t007_141	004t007_408	-0.0646667	-0.794333	0	1	0.796961	0.796961	TRUE
4	NA	4	004t007_408	36	244.749	101.032	32.3585	004t007	004t007_407	004t007_152	-0.0646667	-0.794333	0	1	0.796961	0.796961	TRUE
4	NA	4	004t007_152	37	244.684	100.238	32.3585	004t007	004t007_408	004t007_409	-0.0646667	-0.794333	0	1	0.796961	0.796961	FALSE
4	NA	4	004t007_409	38	244.866	100.427	30.6991	004t007	004t007_152	004t007_410	0.182333	0.188667	-1.65943	1	1.68005	0.262375	TRUE
4	NA	4	004t007_410	39	245.049	100.615	29.0396	004t007	004t007_409	004t007_163	0.182333	0.188667	-1.65943	1	1.68005	0.262375	TRUE
4	NA	4	004t007_163	40	245.231	100.804	27.3802	004t007	004t007_410	004t007_411	0.182333	0.188667	-1.65943	1	1.68005	0.262375	FALSE
4	NA	4	004t007_411	41	245.993	100.299	27.3802	004t007	004t007_163	004t007_412	0.762333	-0.505133	0	1	0.914501	0.914501	TRUE
4	NA	4	004t007_412	42	246.756	99.7937	27.3802	004t007	004t007_411	004t007_174	0.762333	-0.505133	0	1	0.914501	0.914501	TRUE
4	NA	4	004t007_174	43	247.518	99.2886	27.3802	004t007	004t007_412	004t007_413	0.762333	-0.505133	0	1	0.914501	0.914501	FALSE
4	NA	4	004t007_413	44	247.916	98.8382	25.7208	004t007	004t007_174	004t007_414	0.398333	-0.4504	-1.6594	1	1.76498	0.601273	TRUE
4	NA	4	004t007_414	45	248.315	98.3878	24.0614	004t007	004t007_413	004t007_186	0.398333	-0.4504	-1.6594	1	1.76498	0.601273	TRUE
4	NA	4	004t007_186	46	248.713	97.9374	22.402	004t007	004t007_414	004t007_415	0.398333	-0.4504	-1.6594	1	1.76498	0.601273	FALSE
4	NA	4	004t007_415	47	247.758	96.8968	25.7208	004t007	004t007_186	004t007_416	-0.954667	-1.04057	3.31883	1	3.60677	1.41215	TRUE
4	NA	4	004t007_416	48	246.804	95.8563	29.0397	004t007	004t007_415	004t007_201	-0.954667	-1.04057	3.31883	1	3.60677	1.41215	TRUE
4	NA	4	004t007_201	49	245.849	94.8157	32.3585	004t007	004t007_416	NA	-0.954667	-1.04057	3.31883	1	3.60677	1.41215	FALSE
4	NA	4	004t008_8	1	251.64	131.351	52.2714	004t008	NA	004t008_417	NA	NA	NA	NA	NA	NA	FALSE
4	NA	4	004t008_417	2	254.03	130.005	52.2714	004t008	004t008_8	004t008_418	2.39	-1.34567	0	1	2.74279	2.74279	TRUE
4	NA	4	004t008_418	3	256.42	128.66	52.2714	004t008	004t008_417	004t008_20	2.39	-1.34567	0	1	2.74279	2.74279	TRUE
4	NA	4	004t008_20	4	258.81	127.314	52.2714	004t008	004t008_418	004t008_419	2.39	-1.34567	0	1	2.74279	2.74279	FALSE
4	NA	4	004t008_419	5	259.254	128.662	48.9526	004t008	004t008_20	004t008_420	0.444	1.34767	-3.31883	1	3.60943	1.41892	TRUE
4	NA	4	004t008_420	6	259.698	130.009	45.6337	004t008	004t008_419	004t008_34	0.444	1.34767	-3.31883	1	3.60943	1.41892	TRUE
4	NA	4	004t008_34	7	260.142	131.357	42.3149	004t008	004t008_420	004t008_421	0.444	1.34767	-3.31883	1	3.60943	1.41892	FALSE
4	NA	4	004t008_421	8	261.031	133.506	42.3149	004t008	004t008_34	004t008_422	0.889333	2.14933	0	1	2.32606	2.32606	TRUE
4	NA	4	004t008_422	9	261.921	135.656	42.3149	004t008	004t008_421	004t008_46	0.889333	2.14933	0	1	2.32606	2.32606	TRUE
4	NA	4	004t008_46	10	262.81	137.805	42.3149	004t008	004t008_422	004t008_423	0.889333	2.14933	0	1	2.32606	2.32606	FALSE
4	NA	4	004t008_423	11	263.702	138.888	42.3149	004t008	004t008_46	004t008_424	0.891667	1.08333	0	1	1.4031	1.4031	TRUE
4	NA	4	004t008_424	12	264.593	139.972	42.3149	004t008	004t008_423	004t008_58	0.891667	1.08333	0	1	1.4031	1.4031	TRUE
4	NA	4	004t008_58	13	265.485	141.055	42.3149	004t008	004t008_424	004t008_425	0.891667	1.08333	0	1	1.4031	1.4031	FALSE
4	NA	4	004t008_425	14	266.434	141.893	40.6555	004t008	004t008_58	004t008_426	0.949333	0.838	-1.6594	1	2.08736	1.26629	TRUE
4	NA	4	004t008_426	15	267.384	142.731	38.9961	004t008	004t008_425	004t008_69	0.949333	0.838	-1.6594	1	2.08736	1.26629	TRUE
4	NA	4	004t008_69	16	268.333	143.569	37.3367	004t008	004t008_426	004t008_427	0.949333	0.838	-1.6594	1	2.08736	1.26629	FALSE
4	NA	4	004t008_427	17	270.201	143.623	35.6773	004t008	004t008_69	004t008_428	1.86767	0.0536667	-1.6594	1	2.49893	1.86844	TRUE
4	NA	4	004t008_428	18	272.068	143.676	34.0179	004t008	004t008_427	004t008_81	1.86767	0.0536667	-1.6594	1	2.49893	1.86844	TRUE
4	NA	4	004t008_81	19	273.936	143.73	32.3585	004t008	004t008_428	004t008_429	1.86767	0.0536667	-1.6594	1	2.49893	1.86844	FALSE
4	NA	4	004t008_429	20	274.993	144.508	34.0179	004t008	004t008_81	004t008_430	1.05667	0.778333	1.6594	1	2.11565	1.31238	TRUE
4	NA	4	004t008_430	21	276.049	145.287	35.6773	004t008	004t008_429	004t008_93	1.05667	0.778333	1.6594	1	2.11565	1.31238	TRUE
4	NA	4	004t008_93	22	277.106	146.065	37.3367	004t008	004t008_430	004t008_431	1.05667	0.778333	1.6594	1	2.11565	1.31238	FALSE
4	NA	4	004t008_431	23	278.784	145.842	37.3367	004t008	004t008_93	004t008_432	1.678	-0.223	0	1	1.69275	1.69275	TRUE
4	NA	4	004t008_432	24	280.462	145.619	37.3367	004t008	004t008_431	004t008_105	1.678	-0.223	0	1	1.69275	1.69275	TRUE
4	NA	4	004t008_105	25	282.14	145.396	37.3367	004t008	004t008_432	004t008_433	1.678	-0.223	0	1	1.69275	1.69275	FALSE
4	NA	4	004t008_433	26	283.559	145.283	37.3367	004t008	004t008_105	004t008_434	1.419	-0.113333	0	1	1.42352	1.42352	TRUE
4	NA	4	004t008_434	27	284.978	145.169	37.3367	004t008	004t008_433	004t008_117	1.419	-0.113333	0	1	1.42352	1.42352	TRUE
4	NA	4	004t008_117	28	286.397	145.056	37.3367	004t008	004t008_434	004t008_435	1.419	-0.113333	0	1	1.42352	1.42352	FALSE
4	NA	4	004t008_435	29	288.001	145.017	37.3367	004t008	004t008_117	004t008_436	1.60367	-0.0393333	0	1	1.60415	1.60415	TRUE
4	NA	4	004t008_436	30	289.604	144.977	37.3367	004t008	004t008_435	004t008_131	1.60367	-0.0393333	0	1	1.60415	1.60415	TRUE
4	NA	4	004t008_131	31	291.208	144.938	37.3367	004t008	004t008_436	004t008_437	1.60367	-0.0393333	0	1	1.60415	1.60415	FALSE
4	NA	4	004t008_437	32	292.455	145.041	35.6773	004t008	004t008_131	004t008_438	1.24667	0.103333	-1.6594	1	2.07809	1.25094	TRUE
4	NA	4	004t008_438	33	293.701	145.145	34.0179	004t008	004t008_437	004t008_142	1.24667	0.103333	-1.6594	1	2.07809	1.25094	TRUE
4	NA	4	004t008_142	34	294.948	145.248	32.3585	004t008	004t008_438	004t008_439	1.24667	0.103333	-1.6594	1	2.07809	1.25094	FALSE
4	NA	4	004t008_439	35	296.573	144.522	30.6991	004t008	004t008_142	004t008_440	1.62533	-0.726	-1.65943	1	2.43362	1.78011	TRUE
4	NA	4	004t008_440	36	298.199	143.796	29.0396	004t008	004t008_439	004t008_153	1.62533	-0.726	-1.65943	1	2.43362	1.78011	TRUE
4	NA	4	004t008_153	37	299.824	143.07	27.3802	004t008	004t008_440	004t008_441	1.62533	-0.726	-1.65943	1	2.43362	1.78011	FALSE
4	NA	4	004t008_441	38	300.078	142.758	29.0396	004t008	004t008_153	004t008_442	0.254	-0.312333	1.65943	1	1.70757	0.402577	TRUE
4	NA	4	004t008_442	39	300.332	142.445	30.6991	004t008	004t008_441	004t008_164	0.254	-0.312333	1.65943	1	1.70757	0.402577	TRUE
4	NA	4	004t008_164	40	300.586	142.133	32.3585	004t008	004t008_442	004t008_443	0.254	-0.312333	1.65943	1	1.70757	0.402577	FALSE
4	NA	4	004t008_443	41	302.396	141.481	30.6991	004t008	004t008_164	004t008_444	1.81	-0.652	-1.65943	1	2.54065	1.92385	TRUE
4	NA	4	004t008_444	42	304.206	140.829	29.0396	004t008	004t008_443	004t008_175	1.81	-0.652	-1.65943	1	2.54065	1.92385	TRUE
4	NA	4	004t008_175	43	306.016	140.177	27.3802	004t008	004t008_444	004t008_445	1.81	-0.652	-1.65943	1	2.54065	1.92385	FALSE
4	NA	4	004t008_445	44	307.155	139.908	27.3802	004t008	004t008_175	004t008_446	1.13867	-0.268667	0	1	1.16993	1.16993	TRUE
4	NA	4	004t008_446	45	308.293	139.64	27.3802	004t008	004t008_445	004t008_187	1.13867	-0.268667	0	1	1.16993	1.16993	TRUE
4	NA	4	004t008_187	46	309.432	139.371	27.3802	004t008	004t008_446	004t008_447	1.13867	-0.268667	0	1	1.16993	1.16993	FALSE
4	NA	4	004t008_447	47	310.697	138.471	27.3802	004t008	004t008_187	004t008_448	1.26533	-0.900333	0	1	1.55295	1.55295	TRUE
4	NA	4	004t008_448	48	311.963	137.57	27.3802	004t008	004t008_447	004t008_202	1.26533	-0.900333	0	1	1.55295	1.55295	TRUE
4	NA	4	004t008_202	49	313.228	136.67	27.3802	004t008	004t008_448	NA	1.26533	-0.900333	0	1	1.55295	1.55295	FALSE
4	NA	4	004t009_9	1	184.695	162.244	37.3367	004t009	NA	004t009_449	NA	NA	NA	NA	NA	NA	FALSE
4	NA	4	004t009_449	2	186.028	161.072	37.3367	004t009	004t009_9	004t009_450	1.33267	-1.17233	0	1	1.77493	1.77493	TRUE
4	NA	4	004t009_450	3	187.36	159.899	37.3367	004t009	004t009_449	004t009_21	1.33267	-1.17233	0	1	1.77493	1.77493	TRUE
4	NA	4	004t009_21	4	188.693	158.727	37.3367	004t009	004t009_450	004t009_451	1.33267	-1.17233	0	1	1.77493	1.77493	FALSE
4	NA	4	004t009_451	5	188.195	160.277	37.3367	004t009	004t009_21	004t009_452	-0.498333	1.55	0	1	1.62814	1.62814	TRUE
4	NA	4	004t009_452	6	187.696	161.827	37.3367	004t009	004t009_451	004t009_35	-0.498333	1.55	0	1	1.62814	1.62814	TRUE
4	NA	4	004t009_35	7	187.198	163.377	37.3367	004t009	004t009_452	004t009_453	-0.498333	1.55	0	1	1.62814	1.62814	FALSE
4	NA	4	004t009_453	8	187.566	165.428	40.6555	004t009	004t009_35	004t009_454	0.368333	2.051	3.3188	1	3.91876	2.08381	TRUE
4	NA	4	004t009_454	9	187.935	167.479	43.9743	004t009	004t009_453	004t009_47	0.368333	2.051	3.3188	1	3.91876	2.08381	TRUE
4	NA	4	004t009_47	10	188.303	169.53	47.2931	004t009	004t009_454	004t009_455	0.368333	2.051	3.3188	1	3.91876	2.08381	FALSE
4	NA	4	004t009_455	11	188.907	170.37	47.2931	004t009	004t009_47	004t009_456	0.604	0.84	0	1	1.03461	1.03461	TRUE
4	NA	4	004t009_456	12	189.511	171.21	47.2931	004t009	004t009_455	004t009_59	0.604	0.84	0	1	1.03461	1.03461	TRUE
4	NA	4	004t009_59	13	190.115	172.05	47.2931	004t009	004t009_456	004t009_457	0.604	0.84	0	1	1.03461	1.03461	FALSE
4	NA	4	004t009_457	14	190.527	172.728	47.2931	004t009	004t009_59	004t009_458	0.412333	0.677667	0	1	0.793253	0.793253	TRUE
4	NA	4	004t009_458	15	190.94	173.405	47.2931	004t009	004t009_457	004t009_70	0.412333	0.677667	0	1	0.793253	0.793253	TRUE
4	NA	4	004t009_70	16	191.352	174.083	47.2931	004t009	004t009_458	004t009_459	0.412333	0.677667	0	1	0.793253	0.793253	FALSE
4	NA	4	004t009_459	17	192.931	174.845	47.2931	004t009	004t009_70	004t009_460	1.57933	0.762	0	1	1.75355	1.75355	TRUE
4	NA	4	004t009_460	18	194.511	175.607	47.2931	004t009	004t009_459	004t009_82	1.57933	0.762	0	1	1.75355	1.75355	TRUE
4	NA	4	004t009_82	19	196.09	176.369	47.2931	004t009	004t009_460	NA	1.57933	0.762	0	1	1.75355	1.75355	FALSE
4	NA	4	004t010_10	1	264.849	50.3605	52.2714	004t010	NA	004t010_461	NA	NA	NA	NA	NA	NA	FALSE
4	NA	4	004t010_461	2	267.693	48.6936	52.2714	004t010	004t010_10	004t010_462	2.844	-1.66693	0	1	3.29651	3.29651	TRUE
4	NA	4	004t010_462	3	270.537	47.0266	52.2714	004t010	004t010_461	004t010_22	2.844	-1.66693	0	1	3.29651	3.29651	TRUE
4	NA	4	004t010_22	4	273.381	45.3597	52.2714	004t010	004t010_462	004t010_463	2.844	-1.66693	0	1	3.29651	3.29651	FALSE
4	NA	4	004t010_463	5	273.15	45.8706	52.2714	004t010	004t010_22	004t010_464	-0.231333	0.5109	0	1	0.560833	0.560833	TRUE
4	NA	4	004t010_464	6	272.918	46.3815	52.2714	004t010	004t010_463	004t010_36	-0.231333	0.5109	0	1	0.560833	0.560833	TRUE
4	NA	4	004t010_36	7	272.687	46.8924	52.2714	004t010	004t010_464	004t010_465	-0.231333	0.5109	0	1	0.560833	0.560833	FALSE
4	NA	4	004t010_465	8	273.166	48.2788	52.2714	004t010	004t010_36	004t010_466	0.478667	1.38643	0	1	1.46674	1.46674	TRUE
4	NA	4	004t010_466	9	273.644	49.6653	52.2714	004t010	004t010_465	004t010_48	0.478667	1.38643	0	1	1.46674	1.46674	TRUE
4	NA	4	004t010_48	10	274.123	51.0517	52.2714	004t010	004t010_466	004t010_467	0.478667	1.38643	0	1	1.46674	1.46674	FALSE
4	NA	4	004t010_467	11	274.691	53.0733	50.612	004t010	004t010_48	004t010_468	0.568	2.0216	-1.65943	1	2.67642	2.09988	TRUE
4	NA	4	004t010_468	12	275.259	55.0949	48.9525	004t010	004t010_467	004t010_60	0.568	2.0216	-1.65943	1	2.67642	2.09988	TRUE
4	NA	4	004t010_60	13	275.827	57.1165	47.2931	004t010	004t010_468	004t010_469	0.568	2.0216	-1.65943	1	2.67642	2.09988	FALSE
4	NA	4	004t010_469	14	276.523	58.3451	48.9525	004t010	004t010_60	004t010_470	0.696	1.2286	1.65943	1	2.1789	1.41205	TRUE
4	NA	4	004t010_470	15	277.219	59.5737	50.612	004t010	004t010_469	004t010_71	0.696	1.2286	1.65943	1	2.1789	1.41205	TRUE
4	NA	4	004t010_71	16	277.915	60.8023	52.2714	004t010	004t010_470	004t010_471	0.696	1.2286	1.65943	1	2.1789	1.41205	FALSE
4	NA	4	004t010_471	17	279.055	60.744	50.612	004t010	004t010_71	004t010_472	1.14033	-0.0583333	-1.65943	1	2.01432	1.14182	TRUE
4	NA	4	004t010_472	18	280.196	60.6856	48.9525	004t010	004t010_471	004t010_83	1.14033	-0.0583333	-1.65943	1	2.01432	1.14182	TRUE
4	NA	4	004t010_83	19	281.336	60.6273	47.2931	004t010	004t010_472	004t010_473	1.14033	-0.0583333	-1.65943	1	2.01432	1.14182	FALSE
4	NA	4	004t010_473	20	282.411	60.5602	47.2931	004t010	004t010_83	004t010_474	1.075	-0.0671333	0	1	1.07709	1.07709	TRUE
4	NA	4	004t010_474	21	283.486	60.493	47.2931	004t010	004t010_473	004t010_95	1.075	-0.0671333	0	1	1.07709	1.07709	TRUE
4	NA	4	004t010_95	22	284.561	60.4259	47.2931	004t010	004t010_474	004t010_475	1.075	-0.0671333	0	1	1.07709	1.07709	FALSE
4	NA	4	004t010_475	23	285.952	60.7479	47.2931	004t010	004t010_95	004t010_476	1.39067	0.322	0	1	1.42746	1.42746	TRUE
4	NA	4	004t010_476	24	287.342	61.0699	47.2931	004t010	004t010_475	004t010_107	1.39067	0.322	0	1	1.42746	1.42746	TRUE
4	NA	4	004t010_107	25	288.733	61.3919	47.2931	004t010	004t010_476	004t010_477	1.39067	0.322	0	1	1.42746	1.42746	FALSE
4	NA	4	004t010_477	26	289.965	60.4517	45.6337	004t010	004t010_107	004t010_478	1.23233	-0.940167	-1.6594	1	2.27072	1.55002	TRUE
4	NA	4	004t010_478	27	291.198	59.5116	43.9743	004t010	004t010_477	004t010_119	1.23233	-0.940167	-1.6594	1	2.27072	1.55002	TRUE
4	NA	4	004t010_119	28	292.43	58.5714	42.3149	004t010	004t010_478	004t010_479	1.23233	-0.940167	-1.6594	1	2.27072	1.55002	FALSE
4	NA	4	004t010_479	29	292.532	58.669	43.9743	004t010	004t010_119	004t010_480	0.101667	0.0976	1.6594	1	1.66537	0.140932	TRUE
4	NA	4	004t010_480	30	292.633	58.7666	45.6337	004t010	004t010_479	004t010_133	0.101667	0.0976	1.6594	1	1.66537	0.140932	TRUE
4	NA	4	004t010_133	31	292.735	58.8642	47.2931	004t010	004t010_480	004t010_481	0.101667	0.0976	1.6594	1	1.66537	0.140932	FALSE
4	NA	4	004t010_481	32	294.14	58.8332	45.6337	004t010	004t010_133	004t010_482	1.40467	-0.0310333	-1.6594	1	2.17432	1.40501	TRUE
4	NA	4	004t010_482	33	295.544	58.8021	43.9743	004t010	004t010_481	004t010_144	1.40467	-0.0310333	-1.6594	1	2.17432	1.40501	TRUE
4	NA	4	004t010_144	34	296.949	58.7711	42.3149	004t010	004t010_482	004t010_483	1.40467	-0.0310333	-1.6594	1	2.17432	1.40501	FALSE
4	NA	4	004t010_483	35	297.731	57.2475	42.3149	004t010	004t010_144	004t010_484	0.781667	-1.52357	0	1	1.71238	1.71238	TRUE
4	NA	4	004t010_484	36	298.512	55.724	42.3149	004t010	004t010_483	004t010_155	0.781667	-1.52357	0	1	1.71238	1.71238	TRUE
4	NA	4	004t010_155	37	299.294	54.2004	42.3149	004t010	004t010_484	004t010_485	0.781667	-1.52357	0	1	1.71238	1.71238	FALSE
4	NA	4	004t010_485	38	299.887	53.6378	42.3149	004t010	004t010_155	004t010_486	0.592667	-0.562633	0	1	0.817196	0.817196	TRUE
4	NA	4	004t010_486	39	300.479	53.0751	42.3149	004t010	004t010_485	004t010_166	0.592667	-0.562633	0	1	0.817196	0.817196	TRUE
4	NA	4	004t010_166	40	301.072	52.5125	42.3149	004t010	004t010_486	004t010_487	0.592667	-0.562633	0	1	0.817196	0.817196	FALSE
4	NA	4	004t010_487	41	301.177	50.6516	42.3149	004t010	004t010_166	004t010_488	0.104667	-1.86093	0	1	1.86387	1.86387	TRUE
4	NA	4	004t010_488	42	301.281	48.7906	42.3149	004t010	004t010_487	004t010_177	0.104667	-1.86093	0	1	1.86387	1.86387	TRUE
4	NA	4	004t010_177	43	301.386	46.9297	42.3149	004t010	004t010_488	004t010_489	0.104667	-1.86093	0	1	1.86387	1.86387	FALSE
4	NA	4	004t010_489	44	302.058	46.4643	42.3149	004t010	004t010_177	004t010_490	0.671667	-0.465367	0	1	0.81713	0.81713	TRUE
4	NA	4	004t010_490	45	302.729	45.999	42.3149	004t010	004t010_489	004t010_189	0.671667	-0.465367	0	1	0.81713	0.81713	TRUE
4	NA	4	004t010_189	46	303.401	45.5336	42.3149	004t010	004t010_490	004t010_491	0.671667	-0.465367	0	1	0.81713	0.81713	FALSE
4	NA	4	004t010_491	47	304.169	43.9216	40.6555	004t010	004t010_189	004t010_492	0.768	-1.61203	-1.6594	1	2.43764	1.78563	TRUE
4	NA	4	004t010_492	48	304.937	42.3095	38.9961	004t010	004t010_491	004t010_204	0.768	-1.61203	-1.6594	1	2.43764	1.78563	TRUE
4	NA	4	004t010_204	49	305.705	40.6975	37.3367	004t010	004t010_492	NA	0.768	-1.61203	-1.6594	1	2.43764	1.78563	FALSE
4	NA	4	004t011_11	1	81.5023	82.2668	32.3585	004t011	NA	004t011_493	NA	NA	NA	NA	NA	NA	FALSE
4	NA	4	004t011_493	2	81.7584	81.3887	30.6991	004t011	004t011_11	004t011_494	0.256067	-0.878067	-1.65943	1	1.89481	0.914643	TRUE
4	NA	4	004t011_494	3	82.0144	80.5107	29.0396	004t011	004t011_493	004t011_23	0.256067	-0.878067	-1.65943	1	1.89481	0.914643	TRUE
4	NA	4	004t011_23	4	82.2705	79.6326	27.3802	004t011	004t011_494	004t011_495	0.256067	-0.878067	-1.65943	1	1.89481	0.914643	FALSE
4	NA	4	004t011_495	5	82.6828	80.0096	29.0396	004t011	004t011_23	004t011_496	0.412267	0.377033	1.65943	1	1.75095	0.558675	TRUE
4	NA	4	004t011_496	6	83.095	80.3867	30.6991	004t011	004t011_495	004t011_37	0.412267	0.377033	1.65943	1	1.75095	0.558675	TRUE
4	NA	4	004t011_37	7	83.5073	80.7637	32.3585	004t011	004t011_496	004t011_497	0.412267	0.377033	1.65943	1	1.75095	0.558675	FALSE
4	NA	4	004t011_497	8	84.3546	81.368	34.0179	004t011	004t011_37	004t011_498	0.847267	0.604333	1.6594	1	1.95875	1.04071	TRUE
4	NA	4	004t011_498	9	85.2018	81.9724	35.6773	004t011	004t011_497	004t011_49	0.847267	0.604333	1.6594	1	1.95875	1.04071	TRUE
4	NA	4	004t011_49	10	86.0491	82.5767	37.3367	004t011	004t011_498	004t011_499	0.847267	0.604333	1.6594	1	1.95875	1.04071	FALSE
4	NA	4	004t011_499	11	86.7707	84.1968	35.6773	004t011	004t011_49	004t011_500	0.721633	1.62013	-1.6594	1	2.42883	1.77358	TRUE
4	NA	4	004t011_500	12	87.4924	85.817	34.0179	004t011	004t011_499	004t011_61	0.721633	1.62013	-1.6594	1	2.42883	1.77358	TRUE
4	NA	4	004t011_61	13	88.214	87.4371	32.3585	004t011	004t011_500	004t011_501	0.721633	1.62013	-1.6594	1	2.42883	1.77358	FALSE
4	NA	4	004t011_501	14	88.5268	87.4389	30.6991	004t011	004t011_61	004t011_502	0.312767	0.00176667	-1.65943	1	1.68865	0.312772	TRUE
4	NA	4	004t011_502	15	88.8395	87.4406	29.0396	004t011	004t011_501	004t011_72	0.312767	0.00176667	-1.65943	1	1.68865	0.312772	TRUE
4	NA	4	004t011_72	16	89.1523	87.4424	27.3802	004t011	004t011_502	004t011_503	0.312767	0.00176667	-1.65943	1	1.68865	0.312772	FALSE
4	NA	4	004t011_503	17	90.0975	86.7302	29.0396	004t011	004t011_72	004t011_504	0.9452	-0.712233	1.65943	1	2.03823	1.1835	TRUE
4	NA	4	004t011_504	18	91.0427	86.0179	30.6991	004t011	004t011_503	004t011_84	0.9452	-0.712233	1.65943	1	2.03823	1.1835	TRUE
4	NA	4	004t011_84	19	91.9879	85.3057	32.3585	004t011	004t011_504	004t011_505	0.9452	-0.712233	1.65943	1	2.03823	1.1835	FALSE
4	NA	4	004t011_505	20	93.0125	85.3236	32.3585	004t011	004t011_84	004t011_506	1.02463	0.0178667	0	1	1.02479	1.02479	TRUE
4	NA	4	004t011_506	21	94.0372	85.3414	32.3585	004t011	004t011_505	004t011_96	1.02463	0.0178667	0	1	1.02479	1.02479	TRUE
4	NA	4	004t011_96	22	95.0618	85.3593	32.3585	004t011	004t011_506	004t011_507	1.02463	0.0178667	0	1	1.02479	1.02479	FALSE
4	NA	4	004t011_507	23	95.7916	84.4236	34.0179	004t011	004t011_96	004t011_508	0.729767	-0.9357	1.6594	1	2.04003	1.18663	TRUE
4	NA	4	004t011_508	24	96.5213	83.4879	35.6773	004t011	004t011_507	004t011_108	0.729767	-0.9357	1.6594	1	2.04003	1.18663	TRUE
4	NA	4	004t011_108	25	97.2511	82.5522	37.3367	004t011	004t011_508	004t011_509	0.729767	-0.9357	1.6594	1	2.04003	1.18663	FALSE
4	NA	4	004t011_509	26	98.0803	82.3433	35.6773	004t011	004t011_108	004t011_510	0.8292	-0.208933	-1.6594	1	1.86677	0.855117	TRUE
4	NA	4	004t011_510	27	98.9095	82.1343	34.0179	004t011	004t011_509	004t011_120	0.8292	-0.208933	-1.6594	1	1.86677	0.855117	TRUE
4	NA	4	004t011_120	28	99.7387	81.9254	32.3585	004t011	004t011_510	004t011_511	0.8292	-0.208933	-1.6594	1	1.86677	0.855117	FALSE
4	NA	4	004t011_511	29	100.538	82.2323	32.3585	004t011	004t011_120	004t011_512	0.799433	0.306867	0	1	0.856306	0.856306	TRUE
4	NA	4	004t011_512	30	101.338	82.5391	32.3585	004t011	004t011_511	004t011_134	0.799433	0.306867	0	1	0.856306	0.856306	TRUE
4	NA	4	004t011_134	31	102.137	82.846	32.3585	004t011	004t011_512	004t011_513	0.799433	0.306867	0	1	0.856306	0.856306	FALSE
4	NA	4	004t011_513	32	102.4	83.3669	34.0179	004t011	004t011_134	004t011_514	0.263333	0.520933	1.6594	1	1.75907	0.583709	TRUE
4	NA	4	004t011_514	33	102.664	83.8879	35.6773	004t011	004t011_513	004t011_145	0.263333	0.520933	1.6594	1	1.75907	0.583709	TRUE
4	NA	4	004t011_145	34	102.927	84.4088	37.3367	004t011	004t011_514	004t011_515	0.263333	0.520933	1.6594	1	1.75907	0.583709	FALSE
4	NA	4	004t011_515	35	103.395	84.9955	34.0179	004t011	004t011_145	004t011_516	0.468	0.5867	-3.31883	1	3.40263	0.750494	TRUE
4	NA	4	004t011_516	36	103.863	85.5822	30.699	004t011	004t011_515	004t011_156	0.468	0.5867	-3.31883	1	3.40263	0.750494	TRUE
4	NA	4	004t011_156	37	104.331	86.1689	27.3802	004t011	004t011_516	004t011_517	0.468	0.5867	-3.31883	1	3.40263	0.750494	FALSE
4	NA	4	004t011_517	38	104.17	85.8768	29.0396	004t011	004t011_156	004t011_518	-0.160667	-0.292067	1.65943	1	1.69258	0.333342	TRUE
4	NA	4	004t011_518	39	104.01	85.5848	30.6991	004t011	004t011_517	004t011_167	-0.160667	-0.292067	1.65943	1	1.69258	0.333342	TRUE
4	NA	4	004t011_167	40	103.849	85.2927	32.3585	004t011	004t011_518	004t011_519	-0.160667	-0.292067	1.65943	1	1.69258	0.333342	FALSE
4	NA	4	004t011_519	41	105.096	85.1679	32.3585	004t011	004t011_167	004t011_520	1.24667	-0.124767	0	1	1.25289	1.25289	TRUE
4	NA	4	004t011_520	42	106.342	85.0432	32.3585	004t011	004t011_519	004t011_178	1.24667	-0.124767	0	1	1.25289	1.25289	TRUE
4	NA	4	004t011_178	43	107.589	84.9184	32.3585	004t011	004t011_520	004t011_521	1.24667	-0.124767	0	1	1.25289	1.25289	FALSE
4	NA	4	004t011_521	44	108.034	84.6332	32.3585	004t011	004t011_178	004t011_522	0.444667	-0.2852	0	1	0.528268	0.528268	TRUE
4	NA	4	004t011_522	45	108.478	84.348	32.3585	004t011	004t011_521	004t011_190	0.444667	-0.2852	0	1	0.528268	0.528268	TRUE
4	NA	4	004t011_190	46	108.923	84.0628	32.3585	004t011	004t011_522	004t011_523	0.444667	-0.2852	0	1	0.528268	0.528268	FALSE
4	NA	4	004t011_523	47	108.919	84.2824	32.3585	004t011	004t011_190	004t011_524	-0.004	0.219633	0	1	0.21967	0.21967	TRUE
4	NA	4	004t011_524	48	108.915	84.5021	32.3585	004t011	004t011_523	004t011_205	-0.004	0.219633	0	1	0.21967	0.21967	TRUE
4	NA	4	004t011_205	49	108.911	84.7217	32.3585	004t011	004t011_524	NA	-0.004	0.219633	0	1	0.21967	0.21967	FALSE
4	NA	4	004t012_74	17	127.645	200.386	42.3149	004t012	NA	004t012_525	NA	NA	NA	NA	NA	NA	FALSE
4	NA	4	004t012_525	18	129.033	200.986	42.3149	004t012	004t012_74	004t012_526	1.38767	0.599667	0	1	1.51169	1.51169	TRUE
4	NA	4	004t012_526	19	130.42	201.585	42.3149	004t012	004t012_525	004t012_86	1.38767	0.599667	0	1	1.51169	1.51169	TRUE
4	NA	4	004t012_86	20	131.808	202.185	42.3149	004t012	004t012_526	004t012_527	1.38767	0.599667	0	1	1.51169	1.51169	FALSE
4	NA	4	004t012_527	21	132.316	202.944	42.3149	004t012	004t012_86	004t012_528	0.508333	0.759	0	1	0.913501	0.913501	TRUE
4	NA	4	004t012_528	22	132.825	203.703	42.3149	004t012	004t012_527	004t012_98	0.508333	0.759	0	1	0.913501	0.913501	TRUE
4	NA	4	004t012_98	23	133.333	204.462	42.3149	004t012	004t012_528	004t012_529	0.508333	0.759	0	1	0.913501	0.913501	FALSE
4	NA	4	004t012_529	24	134.32	205.626	42.3149	004t012	004t012_98	004t012_530	0.987333	1.16433	0	1	1.5266	1.5266	TRUE
4	NA	4	004t012_530	25	135.308	206.791	42.3149	004t012	004t012_529	004t012_110	0.987333	1.16433	0	1	1.5266	1.5266	TRUE
4	NA	4	004t012_110	26	136.295	207.955	42.3149	004t012	004t012_530	004t012_531	0.987333	1.16433	0	1	1.5266	1.5266	FALSE
4	NA	4	004t012_531	27	137.292	208.142	42.3149	004t012	004t012_110	004t012_532	0.997333	0.186667	0	1	1.01465	1.01465	TRUE
4	NA	4	004t012_532	28	138.29	208.328	42.3149	004t012	004t012_531	004t012_122	0.997333	0.186667	0	1	1.01465	1.01465	TRUE
4	NA	4	004t012_122	29	139.287	208.515	42.3149	004t012	004t012_532	004t012_533	0.997333	0.186667	0	1	1.01465	1.01465	FALSE
4	NA	4	004t012_533	30	139.594	210.089	42.3149	004t012	004t012_122	004t012_534	0.306667	1.57433	0	1	1.60392	1.60392	TRUE
4	NA	4	004t012_534	31	139.9	211.664	42.3149	004t012	004t012_533	004t012_135	0.306667	1.57433	0	1	1.60392	1.60392	TRUE
4	NA	4	004t012_135	32	140.207	213.238	42.3149	004t012	004t012_534	004t012_535	0.306667	1.57433	0	1	1.60392	1.60392	FALSE
4	NA	4	004t012_535	33	142.065	214.27	40.6555	004t012	004t012_135	004t012_536	1.858	1.03167	-1.6594	1	2.69631	2.12521	TRUE
4	NA	4	004t012_536	34	143.923	215.301	38.9961	004t012	004t012_535	004t012_146	1.858	1.03167	-1.6594	1	2.69631	2.12521	TRUE
4	NA	4	004t012_146	35	145.781	216.333	37.3367	004t012	004t012_536	004t012_537	1.858	1.03167	-1.6594	1	2.69631	2.12521	FALSE
4	NA	4	004t012_537	36	146.764	216.343	37.3367	004t012	004t012_146	004t012_538	0.983	0.0103333	0	1	0.983054	0.983054	TRUE
4	NA	4	004t012_538	37	147.747	216.354	37.3367	004t012	004t012_537	004t012_157	0.983	0.0103333	0	1	0.983054	0.983054	TRUE
4	NA	4	004t012_157	38	148.73	216.364	37.3367	004t012	004t012_538	004t012_539	0.983	0.0103333	0	1	0.983054	0.983054	FALSE
4	NA	4	004t012_539	39	149.26	217.387	37.3367	004t012	004t012_157	004t012_540	0.529667	1.02333	0	1	1.15228	1.15228	TRUE
4	NA	4	004t012_540	40	149.789	218.411	37.3367	004t012	004t012_539	004t012_168	0.529667	1.02333	0	1	1.15228	1.15228	TRUE
4	NA	4	004t012_168	41	150.319	219.434	37.3367	004t012	004t012_540	004t012_541	0.529667	1.02333	0	1	1.15228	1.15228	FALSE
4	NA	4	004t012_541	42	150.731	220.112	37.3367	004t012	004t012_168	004t012_542	0.412	0.677667	0	1	0.79308	0.79308	TRUE
4	NA	4	004t012_542	43	151.143	220.789	37.3367	004t012	004t012_541	004t012_179	0.412	0.677667	0	1	0.79308	0.79308	TRUE
4	NA	4	004t012_179	44	151.555	221.467	37.3367	004t012	004t012_542	004t012_543	0.412	0.677667	0	1	0.79308	0.79308	FALSE
4	NA	4	004t012_543	45	152.684	222.176	37.3367	004t012	004t012_179	004t012_544	1.129	0.709333	0	1	1.33334	1.33334	TRUE
4	NA	4	004t012_544	46	153.813	222.886	37.3367	004t012	004t012_543	004t012_191	1.129	0.709333	0	1	1.33334	1.33334	TRUE
4	NA	4	004t012_191	47	154.942	223.595	37.3367	004t012	004t012_544	004t012_545	1.129	0.709333	0	1	1.33334	1.33334	FALSE
4	NA	4	004t012_545	48	156.294	223.753	37.3367	004t012	004t012_191	004t012_196	1.352	0.158	0	1	1.3612	1.3612	TRUE
4	NA	4	004t012_196	49	157.646	223.911	37.3367	004t012	004t012_545	NA	1.352	0.158	0	1	1.3612	1.3612	FALSE
4	NA	4	004t013_94	22	200.242	178.854	37.3367	004t013	NA	004t013_546	NA	NA	NA	NA	NA	NA	FALSE
4	NA	4	004t013_546	23	200.392	179.324	40.6555	004t013	004t013_94	004t013_547	0.150333	0.47	3.3188	1	3.35528	0.493457	TRUE
4	NA	4	004t013_547	24	200.543	179.794	43.9743	004t013	004t013_546	004t013_106	0.150333	0.47	3.3188	1	3.35528	0.493457	TRUE
4	NA	4	004t013_106	25	200.693	180.264	47.2931	004t013	004t013_547	004t013_548	0.150333	0.47	3.3188	1	3.35528	0.493457	FALSE
4	NA	4	004t013_548	26	201.683	180.363	47.2931	004t013	004t013_106	004t013_549	0.99	0.0986667	0	1	0.994905	0.994905	TRUE
4	NA	4	004t013_549	27	202.673	180.461	47.2931	004t013	004t013_548	004t013_118	0.99	0.0986667	0	1	0.994905	0.994905	TRUE
4	NA	4	004t013_118	28	203.663	180.56	47.2931	004t013	004t013_549	004t013_550	0.99	0.0986667	0	1	0.994905	0.994905	FALSE
4	NA	4	004t013_550	29	205.257	180.547	45.6337	004t013	004t013_118	004t013_551	1.59433	-0.0133333	-1.6594	1	2.30124	1.59439	TRUE
4	NA	4	004t013_551	30	206.852	180.533	43.9743	004t013	004t013_550	004t013_132	1.59433	-0.0133333	-1.6594	1	2.30124	1.59439	TRUE
4	NA	4	004t013_132	31	208.446	180.52	42.3149	004t013	004t013_551	004t013_552	1.59433	-0.0133333	-1.6594	1	2.30124	1.59439	FALSE
4	NA	4	004t013_552	32	209.592	180.34	42.3149	004t013	004t013_132	004t013_553	1.14567	-0.180333	0	1	1.15977	1.15977	TRUE
4	NA	4	004t013_553	33	210.737	180.159	42.3149	004t013	004t013_552	004t013_143	1.14567	-0.180333	0	1	1.15977	1.15977	TRUE
4	NA	4	004t013_143	34	211.883	179.979	42.3149	004t013	004t013_553	004t013_554	1.14567	-0.180333	0	1	1.15977	1.15977	FALSE
4	NA	4	004t013_554	35	212.753	179.846	40.6555	004t013	004t013_143	004t013_555	0.870333	-0.133	-1.6594	1	1.8785	0.880437	TRUE
4	NA	4	004t013_555	36	213.624	179.713	38.9961	004t013	004t013_554	004t013_154	0.870333	-0.133	-1.6594	1	1.8785	0.880437	TRUE
4	NA	4	004t013_154	37	214.494	179.58	37.3367	004t013	004t013_555	004t013_556	0.870333	-0.133	-1.6594	1	1.8785	0.880437	FALSE
4	NA	4	004t013_556	38	214.554	179.22	37.3367	004t013	004t013_154	004t013_557	0.06	-0.36	0	1	0.364966	0.364966	TRUE
4	NA	4	004t013_557	39	214.614	178.86	37.3367	004t013	004t013_556	004t013_165	0.06	-0.36	0	1	0.364966	0.364966	TRUE
4	NA	4	004t013_165	40	214.674	178.5	37.3367	004t013	004t013_557	004t013_558	0.06	-0.36	0	1	0.364966	0.364966	FALSE
4	NA	4	004t013_558	41	215.999	178.191	38.9961	004t013	004t013_165	004t013_559	1.32533	-0.309	1.6594	1	2.14607	1.36088	TRUE
4	NA	4	004t013_559	42	217.325	177.882	40.6555	004t013	004t013_558	004t013_176	1.32533	-0.309	1.6594	1	2.14607	1.36088	TRUE
4	NA	4	004t013_176	43	218.65	177.573	42.3149	004t013	004t013_559	004t013_560	1.32533	-0.309	1.6594	1	2.14607	1.36088	FALSE
4	NA	4	004t013_560	44	218.965	177.332	38.9961	004t013	004t013_176	004t013_561	0.314667	-0.240667	-3.3188	1	3.34236	0.396151	TRUE
4	NA	4	004t013_561	45	219.279	177.092	35.6773	004t013	004t013_560	004t013_188	0.314667	-0.240667	-3.3188	1	3.34236	0.396151	TRUE
4	NA	4	004t013_188	46	219.594	176.851	32.3585	004t013	004t013_561	004t013_562	0.314667	-0.240667	-3.3188	1	3.34236	0.396151	FALSE
4	NA	4	004t013_562	47	219.745	176.369	34.0179	004t013	004t013_188	004t013_563	0.150667	-0.481667	1.6594	1	1.73445	0.504681	TRUE
4	NA	4	004t013_563	48	219.895	175.888	35.6773	004t013	004t013_562	004t013_203	0.150667	-0.481667	1.6594	1	1.73445	0.504681	TRUE
4	NA	4	004t013_203	49	220.046	175.406	37.3367	004t013	004t013_563	NA	0.150667	-0.481667	1.6594	1	1.73445	0.504681	FALSE
4	NA	4	004t014_181	46	62.9812	59.0404	32.3585	004t014	NA	004t014_564	NA	NA	NA	NA	NA	NA	FALSE
4	NA	4	004t014_564	47	62.1108	59.1733	34.0179	004t014	004t014_181	004t014_565	-0.870433	0.132867	1.6594	1	1.87854	0.880516	TRUE
4	NA	4	004t014_565	48	61.2403	59.3061	35.6773	004t014	004t014_564	004t014_194	-0.870433	0.132867	1.6594	1	1.87854	0.880516	TRUE
4	NA	4	004t014_194	49	60.3699	59.439	37.3367	004t014	004t014_565	NA	-0.870433	0.132867	1.6594	1	1.87854	0.880516	FALSE
4	NA	4	004t015_185	46	352.359	247.745	42.3149	004t015	NA	004t015_193	NA	NA	NA	NA	NA	NA	FALSE
4	NA	4	004t015_193	47	353.874	249.069	52.2714	004t015	004t015_185	004t015_566	1.515	1.324	9.9565	1	10.1578	2.01201	FALSE
4	NA	4	004t015_566	48	353.882	249.373	49.7822	004t015	004t015_193	004t015_200	0.008	0.304	-2.48915	1	2.50766	0.304105	TRUE
4	NA	4	004t015_200	49	353.89	249.677	47.2931	004t015	004t015_566	NA	0.008	0.304	-2.48915	1	2.50766	0.304105	FALSE
5	NA	5	005t000_0	1	370.801	94.3466	47.9831	005t000	NA	005t000_2	NA	NA	NA	NA	NA	NA	FALSE
5	NA	5	005t000_2	2	369.035	95.0284	41.5854	005t000	005t000_0	005t000_3	-1.766	0.6818	-6.3977	1	6.67189	1.89304	FALSE
5	NA	5	005t000_3	3	370.925	95.5599	54.3809	005t000	005t000_2	005t000_51	1.89	0.5315	12.7955	1	12.9452	1.96331	FALSE
5	NA	5	005t000_51	4	370.696	94.7134	50.1157	005t000	005t000_3	005t000_52	-0.228667	-0.8465	-4.26517	1	4.35437	0.876841	TRUE
5	NA	5	005t000_52	5	370.468	93.8669	45.8506	005t000	005t000_51	005t000_5	-0.228667	-0.8465	-4.26517	1	4.35437	0.876841	TRUE
5	NA	5	005t000_5	6	370.239	93.0204	41.5854	005t000	005t000_52	005t000_53	-0.228667	-0.8465	-4.26517	1	4.35437	0.876841	FALSE
5	NA	5	005t000_53	7	369.969	92.2189	41.5854	005t000	005t000_5	005t000_54	-0.270333	-0.8015	0	1	0.845862	0.845862	TRUE
5	NA	5	005t000_54	8	369.698	91.4174	41.5854	005t000	005t000_53	005t000_7	-0.270333	-0.8015	0	1	0.845862	0.845862	TRUE
5	NA	5	005t000_7	9	369.428	90.6159	41.5854	005t000	005t000_54	005t000_55	-0.270333	-0.8015	0	1	0.845862	0.845862	FALSE
5	NA	5	005t000_55	10	369.295	91.2841	41.5854	005t000	005t000_7	005t000_56	-0.132667	0.668233	0	1	0.681275	0.681275	TRUE
5	NA	5	005t000_56	11	369.163	91.9524	41.5854	005t000	005t000_55	005t000_9	-0.132667	0.668233	0	1	0.681275	0.681275	TRUE
5	NA	5	005t000_9	12	369.03	92.6206	41.5854	005t000	005t000_56	005t000_57	-0.132667	0.668233	0	1	0.681275	0.681275	FALSE
5	NA	5	005t000_57	13	368.5	92.6388	43.718	005t000	005t000_9	005t000_58	-0.530333	0.0182333	2.13257	1	2.1976	0.530647	TRUE
5	NA	5	005t000_58	14	367.969	92.6571	45.8505	005t000	005t000_57	005t000_11	-0.530333	0.0182333	2.13257	1	2.1976	0.530647	TRUE
5	NA	5	005t000_11	15	367.439	92.6753	47.9831	005t000	005t000_58	005t000_59	-0.530333	0.0182333	2.13257	1	2.1976	0.530647	FALSE
5	NA	5	005t000_59	16	367.089	91.8408	47.9831	005t000	005t000_11	005t000_60	-0.35	-0.834533	0	1	0.904956	0.904956	TRUE
5	NA	5	005t000_60	17	366.739	91.0062	47.9831	005t000	005t000_59	005t000_13	-0.35	-0.834533	0	1	0.904956	0.904956	TRUE
5	NA	5	005t000_13	18	366.389	90.1717	47.9831	005t000	005t000_60	005t000_61	-0.35	-0.834533	0	1	0.904956	0.904956	FALSE
5	NA	5	005t000_61	19	365.623	90.1041	47.9831	005t000	005t000_13	005t000_62	-0.766333	-0.0675667	0	1	0.769306	0.769306	TRUE
5	NA	5	005t000_62	20	364.856	90.0366	47.9831	005t000	005t000_61	005t000_15	-0.766333	-0.0675667	0	1	0.769306	0.769306	TRUE
5	NA	5	005t000_15	21	364.09	89.969	47.9831	005t000	005t000_62	005t000_63	-0.766333	-0.0675667	0	1	0.769306	0.769306	FALSE
5	NA	5	005t000_63	22	364.16	89.8299	47.9831	005t000	005t000_15	005t000_64	0.0696667	-0.139067	0	1	0.155541	0.155541	TRUE
5	NA	5	005t000_64	23	364.229	89.6909	47.9831	005t000	005t000_63	005t000_17	0.0696667	-0.139067	0	1	0.155541	0.155541	TRUE
5	NA	5	005t000_17	24	364.299	89.5518	47.9831	005t000	005t000_64	005t000_65	0.0696667	-0.139067	0	1	0.155541	0.155541	FALSE
5	NA	5	005t000_65	25	364.003	89.3787	45.8505	005t000	005t000_17	005t000_66	-0.296333	-0.173067	-2.13257	1	2.16	0.34317	TRUE
5	NA	5	005t000_66	26	363.706	89.2057	43.718	005t000	005t000_65	005t000_19	-0.296333	-0.173067	-2.13257	1	2.16	0.34317	TRUE
5	NA	5	005t000_19	27	363.41	89.0326	41.5854	005t000	005t000_66	005t000_67	-0.296333	-0.173067	-2.13257	1	2.16	0.34317	FALSE
5	NA	5	005t000_67	28	362.862	89.0379	45.8506	005t000	005t000_19	005t000_68	-0.548333	0.00526667	4.26517	1	4.30027	0.548359	TRUE
5	NA	5	005t000_68	29	362.313	89.0431	50.1157	005t000	005t000_67	005t000_21	-0.548333	0.00526667	4.26517	1	4.30027	0.548359	TRUE
5	NA	5	005t000_21	30	361.765	89.0484	54.3809	005t000	005t000_68	005t000_69	-0.548333	0.00526667	4.26517	1	4.30027	0.548359	FALSE
5	NA	5	005t000_69	31	361.152	88.9431	52.2483	005t000	005t000_21	005t000_70	-0.613333	-0.105267	-2.1326	1	2.22154	0.622301	TRUE
5	NA	5	005t000_70	32	360.538	88.8379	50.1157	005t000	005t000_69	005t000_23	-0.613333	-0.105267	-2.1326	1	2.22154	0.622301	TRUE
5	NA	5	005t000_23	33	359.925	88.7326	47.9831	005t000	005t000_70	005t000_71	-0.613333	-0.105267	-2.1326	1	2.22154	0.622301	FALSE
5	NA	5	005t000_71	34	359.718	88.2488	47.9831	005t000	005t000_23	005t000_72	-0.207333	-0.4838	0	1	0.526355	0.526355	TRUE
5	NA	5	005t000_72	35	359.51	87.765	47.9831	005t000	005t000_71	005t000_25	-0.207333	-0.4838	0	1	0.526355	0.526355	TRUE
5	NA	5	005t000_25	36	359.303	87.2812	47.9831	005t000	005t000_72	005t000_73	-0.207333	-0.4838	0	1	0.526355	0.526355	FALSE
5	NA	5	005t000_73	37	358.888	87.5594	47.9831	005t000	005t000_25	005t000_74	-0.415333	0.278233	0	1	0.499916	0.499916	TRUE
5	NA	5	005t000_74	38	358.472	87.8377	47.9831	005t000	005t000_73	005t000_27	-0.415333	0.278233	0	1	0.499916	0.499916	TRUE
5	NA	5	005t000_27	39	358.057	88.1159	47.9831	005t000	005t000_74	005t000_75	-0.415333	0.278233	0	1	0.499916	0.499916	FALSE
5	NA	5	005t000_75	40	357.781	88.2551	47.9831	005t000	005t000_27	005t000_76	-0.276333	0.139233	0	1	0.309429	0.309429	TRUE
5	NA	5	005t000_76	41	357.504	88.3944	47.9831	005t000	005t000_75	005t000_29	-0.276333	0.139233	0	1	0.309429	0.309429	TRUE
5	NA	5	005t000_29	42	357.228	88.5336	47.9831	005t000	005t000_76	005t000_77	-0.276333	0.139233	0	1	0.309429	0.309429	FALSE
5	NA	5	005t000_77	43	356.795	88.423	50.1157	005t000	005t000_29	005t000_78	-0.433333	-0.110633	2.1326	1	2.17899	0.447233	TRUE
5	NA	5	005t000_78	44	356.361	88.3123	52.2483	005t000	005t000_77	005t000_31	-0.433333	-0.110633	2.1326	1	2.17899	0.447233	TRUE
5	NA	5	005t000_31	45	355.928	88.2017	54.3809	005t000	005t000_78	005t000_79	-0.433333	-0.110633	2.1326	1	2.17899	0.447233	FALSE
5	NA	5	005t000_79	46	355.785	87.9863	54.3809	005t000	005t000_31	005t000_80	-0.143333	-0.215367	0	1	0.258703	0.258703	TRUE
5	NA	5	005t000_80	47	355.641	87.771	54.3809	005t000	005t000_79	005t000_33	-0.143333	-0.215367	0	1	0.258703	0.258703	TRUE
5	NA	5	005t000_33	48	355.498	87.5556	54.3809	005t000	005t000_80	005t000_81	-0.143333	-0.215367	0	1	0.258703	0.258703	FALSE
5	NA	5	005t000_81	49	355.316	87.5388	52.2483	005t000	005t000_33	005t000_82	-0.181667	-0.0168	-2.1326	1	2.14039	0.182442	TRUE
5	NA	5	005t000_82	50	355.135	87.522	50.1157	005t000	005t000_81	005t000_35	-0.181667	-0.0168	-2.1326	1	2.14039	0.182442	TRUE
5	NA	5	005t000_35	51	354.953	87.5052	47.9831	005t000	005t000_82	005t000_83	-0.181667	-0.0168	-2.1326	1	2.14039	0.182442	FALSE
5	NA	5	005t000_83	52	354.562	86.8775	50.1157	005t000	005t000_35	005t000_84	-0.390667	-0.6277	2.1326	1	2.25712	0.739343	TRUE
5	NA	5	005t000_84	53	354.172	86.2498	52.2483	005t000	005t000_83	005t000_37	-0.390667	-0.6277	2.1326	1	2.25712	0.739343	TRUE
5	NA	5	005t000_37	54	353.781	85.6221	54.3809	005t000	005t000_84	005t000_85	-0.390667	-0.6277	2.1326	1	2.25712	0.739343	FALSE
5	NA	5	005t000_85	55	353.566	85.4077	54.3809	005t000	005t000_37	005t000_86	-0.214667	-0.214367	0	1	0.303372	0.303372	TRUE
5	NA	5	005t000_86	56	353.352	85.1934	54.3809	005t000	005t000_85	005t000_39	-0.214667	-0.214367	0	1	0.303372	0.303372	TRUE
5	NA	5	005t000_39	57	353.137	84.979	54.3809	005t000	005t000_86	005t000_87	-0.214667	-0.214367	0	1	0.303372	0.303372	FALSE
5	NA	5	005t000_87	58	353.398	85.6844	52.2483	005t000	005t000_39	005t000_88	0.261333	0.705367	-2.1326	1	2.26138	0.752222	TRUE
5	NA	5	005t000_88	59	353.66	86.3897	50.1157	005t000	005t000_87	005t000_41	0.261333	0.705367	-2.1326	1	2.26138	0.752222	TRUE
5	NA	5	005t000_41	60	353.921	87.0951	47.9831	005t000	005t000_88	005t000_89	0.261333	0.705367	-2.1326	1	2.26138	0.752222	FALSE
5	NA	5	005t000_89	61	354.609	87.7833	47.9831	005t000	005t000_41	005t000_90	0.687667	0.688233	0	1	0.972908	0.972908	TRUE
5	NA	5	005t000_90	62	355.296	88.4716	47.9831	005t000	005t000_89	005t000_43	0.687667	0.688233	0	1	0.972908	0.972908	TRUE
5	NA	5	005t000_43	63	355.984	89.1598	47.9831	005t000	005t000_90	005t000_91	0.687667	0.688233	0	1	0.972908	0.972908	FALSE
5	NA	5	005t000_91	64	355.749	89.3451	50.1157	005t000	005t000_43	005t000_92	-0.235	0.1853	2.1326	1	2.1535	0.299268	TRUE
5	NA	5	005t000_92	65	355.514	89.5304	52.2483	005t000	005t000_91	005t000_45	-0.235	0.1853	2.1326	1	2.1535	0.299268	TRUE
5	NA	5	005t000_45	66	355.279	89.7157	54.3809	005t000	005t000_92	005t000_93	-0.235	0.1853	2.1326	1	2.1535	0.299268	FALSE
5	NA	5	005t000_93	67	354.992	89.3566	54.3809	005t000	005t000_45	005t000_94	-0.286667	-0.3591	0	1	0.459489	0.459489	TRUE
5	NA	5	005t000_94	68	354.706	88.9975	54.3809	005t000	005t000_93	005t000_47	-0.286667	-0.3591	0	1	0.459489	0.459489	TRUE
5	NA	5	005t000_47	69	354.419	88.6384	54.3809	005t000	005t000_94	005t000_48	-0.286667	-0.3591	0	1	0.459489	0.459489	FALSE
5	NA	5	005t000_48	70	353.916	89.166	47.9831	005t000	005t000_47	NA	-0.503	0.5276	-6.3978	1	6.43919	0.728952	FALSE
5	NA	5	005t001_1	1	229.758	250.619	35.1876	005t001	NA	005t001_95	NA	NA	NA	NA	NA	NA	FALSE
5	NA	5	005t001_95	2	229.571	251.18	35.1876	005t001	005t001_1	005t001_96	-0.186667	0.561333	0	1	0.591557	0.591557	TRUE
5	NA	5	005t001_96	3	229.385	251.742	35.1876	005t001	005t001_95	005t001_4	-0.186667	0.561333	0	1	0.591557	0.591557	TRUE
5	NA	5	005t001_4	4	229.198	252.303	35.1876	005t001	005t001_96	005t001_97	-0.186667	0.561333	0	1	0.591557	0.591557	FALSE
5	NA	5	005t001_97	5	227.432	251.743	26.6573	005t001	005t001_4	005t001_98	-1.76633	-0.560333	-8.53032	1	8.72928	1.85308	TRUE
5	NA	5	005t001_98	6	225.665	251.182	18.127	005t001	005t001_97	005t001_6	-1.76633	-0.560333	-8.53032	1	8.72928	1.85308	TRUE
5	NA	5	005t001_6	7	223.899	250.622	9.59663	005t001	005t001_98	005t001_99	-1.76633	-0.560333	-8.53032	1	8.72928	1.85308	FALSE
5	NA	5	005t001_99	8	223.351	252.022	15.9944	005t001	005t001_6	005t001_100	-0.548333	1.4	6.39776	1	6.57206	1.50355	TRUE
5	NA	5	005t001_100	9	222.802	253.422	22.3921	005t001	005t001_99	005t001_8	-0.548333	1.4	6.39776	1	6.57206	1.50355	TRUE
5	NA	5	005t001_8	10	222.254	254.822	28.7899	005t001	005t001_100	005t001_101	-0.548333	1.4	6.39776	1	6.57206	1.50355	FALSE
5	NA	5	005t001_101	11	221.854	255.943	30.9225	005t001	005t001_8	005t001_102	-0.400333	1.12133	2.13257	1	2.44244	1.19065	TRUE
5	NA	5	005t001_102	12	221.453	257.065	33.055	005t001	005t001_101	005t001_10	-0.400333	1.12133	2.13257	1	2.44244	1.19065	TRUE
5	NA	5	005t001_10	13	221.053	258.186	35.1876	005t001	005t001_102	005t001_103	-0.400333	1.12133	2.13257	1	2.44244	1.19065	FALSE
5	NA	5	005t001_103	14	219.367	258.652	35.1876	005t001	005t001_10	005t001_104	-1.68633	0.465667	0	1	1.74945	1.74945	TRUE
5	NA	5	005t001_104	15	217.68	259.117	35.1876	005t001	005t001_103	005t001_12	-1.68633	0.465667	0	1	1.74945	1.74945	TRUE
5	NA	5	005t001_12	16	215.994	259.583	35.1876	005t001	005t001_104	005t001_105	-1.68633	0.465667	0	1	1.74945	1.74945	FALSE
5	NA	5	005t001_105	17	215.31	259.581	37.3202	005t001	005t001_12	005t001_106	-0.683667	-0.002	2.1326	1	2.23951	0.68367	TRUE
5	NA	5	005t001_106	18	214.627	259.579	39.4528	005t001	005t001_105	005t001_14	-0.683667	-0.002	2.1326	1	2.23951	0.68367	TRUE
5	NA	5	005t001_14	19	213.943	259.577	41.5854	005t001	005t001_106	005t001_107	-0.683667	-0.002	2.1326	1	2.23951	0.68367	FALSE
5	NA	5	005t001_107	20	212.564	259.67	39.4528	005t001	005t001_14	005t001_108	-1.37867	0.0926667	-2.1326	1	2.54112	1.38178	TRUE
5	NA	5	005t001_108	21	211.186	259.762	37.3202	005t001	005t001_107	005t001_16	-1.37867	0.0926667	-2.1326	1	2.54112	1.38178	TRUE
5	NA	5	005t001_16	22	209.807	259.855	35.1876	005t001	005t001_108	005t001_109	-1.37867	0.0926667	-2.1326	1	2.54112	1.38178	FALSE
5	NA	5	005t001_109	23	209.338	259.48	35.1876	005t001	005t001_16	005t001_110	-0.469333	-0.375	0	1	0.600749	0.600749	TRUE
5	NA	5	005t001_110	24	208.868	259.105	35.1876	005t001	005t001_109	005t001_18	-0.469333	-0.375	0	1	0.600749	0.600749	TRUE
5	NA	5	005t001_18	25	208.399	258.73	35.1876	005t001	005t001_110	005t001_111	-0.469333	-0.375	0	1	0.600749	0.600749	FALSE
5	NA	5	005t001_111	26	207.462	258.916	35.1876	005t001	005t001_18	005t001_112	-0.937333	0.185667	0	1	0.955545	0.955545	TRUE
5	NA	5	005t001_112	27	206.524	259.101	35.1876	005t001	005t001_111	005t001_20	-0.937333	0.185667	0	1	0.955545	0.955545	TRUE
5	NA	5	005t001_20	28	205.587	259.287	35.1876	005t001	005t001_112	005t001_113	-0.937333	0.185667	0	1	0.955545	0.955545	FALSE
5	NA	5	005t001_113	29	204.997	259.379	37.3202	005t001	005t001_20	005t001_114	-0.589667	0.092	2.1326	1	2.21453	0.5968	TRUE
5	NA	5	005t001_114	30	204.408	259.471	39.4528	005t001	005t001_113	005t001_22	-0.589667	0.092	2.1326	1	2.21453	0.5968	TRUE
5	NA	5	005t001_22	31	203.818	259.563	41.5854	005t001	005t001_114	005t001_115	-0.589667	0.092	2.1326	1	2.21453	0.5968	FALSE
5	NA	5	005t001_115	32	202.598	258.719	41.5854	005t001	005t001_22	005t001_116	-1.22033	-0.844	0	1	1.48376	1.48376	TRUE
5	NA	5	005t001_116	33	201.377	257.875	41.5854	005t001	005t001_115	005t001_24	-1.22033	-0.844	0	1	1.48376	1.48376	TRUE
5	NA	5	005t001_24	34	200.157	257.031	41.5854	005t001	005t001_116	005t001_117	-1.22033	-0.844	0	1	1.48376	1.48376	FALSE
5	NA	5	005t001_117	35	199.312	256.188	41.5854	005t001	005t001_24	005t001_118	-0.845	-0.843333	0	1	1.19383	1.19383	TRUE
5	NA	5	005t001_118	36	198.467	255.344	41.5854	005t001	005t001_117	005t001_26	-0.845	-0.843333	0	1	1.19383	1.19383	TRUE
5	NA	5	005t001_26	37	197.622	254.501	41.5854	005t001	005t001_118	005t001_119	-0.845	-0.843333	0	1	1.19383	1.19383	FALSE
5	NA	5	005t001_119	38	196.685	255.061	41.5854	005t001	005t001_26	005t001_120	-0.936667	0.560333	0	1	1.09148	1.09148	TRUE
5	NA	5	005t001_120	39	195.749	255.622	41.5854	005t001	005t001_119	005t001_28	-0.936667	0.560333	0	1	1.09148	1.09148	TRUE
5	NA	5	005t001_28	40	194.812	256.182	41.5854	005t001	005t001_120	005t001_121	-0.936667	0.560333	0	1	1.09148	1.09148	FALSE
5	NA	5	005t001_121	41	194.503	255.713	43.718	005t001	005t001_28	005t001_122	-0.309333	-0.469333	2.13257	1	2.2054	0.562104	TRUE
5	NA	5	005t001_122	42	194.193	255.243	45.8505	005t001	005t001_121	005t001_30	-0.309333	-0.469333	2.13257	1	2.2054	0.562104	TRUE
5	NA	5	005t001_30	43	193.884	254.774	47.9831	005t001	005t001_122	005t001_123	-0.309333	-0.469333	2.13257	1	2.2054	0.562104	FALSE
5	NA	5	005t001_123	44	192.44	255.616	43.7179	005t001	005t001_30	005t001_124	-1.44367	0.842	-4.26517	1	4.58092	1.67127	TRUE
5	NA	5	005t001_124	45	190.997	256.458	39.4528	005t001	005t001_123	005t001_32	-1.44367	0.842	-4.26517	1	4.58092	1.67127	TRUE
5	NA	5	005t001_32	46	189.553	257.3	35.1876	005t001	005t001_124	005t001_125	-1.44367	0.842	-4.26517	1	4.58092	1.67127	FALSE
5	NA	5	005t001_125	47	189.526	257.58	37.3202	005t001	005t001_32	005t001_126	-0.027	0.279667	2.1326	1	2.15103	0.280967	TRUE
5	NA	5	005t001_126	48	189.499	257.859	39.4528	005t001	005t001_125	005t001_34	-0.027	0.279667	2.1326	1	2.15103	0.280967	TRUE
5	NA	5	005t001_34	49	189.472	258.139	41.5854	005t001	005t001_126	005t001_127	-0.027	0.279667	2.1326	1	2.15103	0.280967	FALSE
5	NA	5	005t001_127	50	188.187	258.138	39.4528	005t001	005t001_34	005t001_128	-1.285	-0.001	-2.1326	1	2.48982	1.285	TRUE
5	NA	5	005t001_128	51	186.902	258.137	37.3202	005t001	005t001_127	005t001_36	-1.285	-0.001	-2.1326	1	2.48982	1.285	TRUE
5	NA	5	005t001_36	52	185.617	258.136	35.1876	005t001	005t001_128	005t001_129	-1.285	-0.001	-2.1326	1	2.48982	1.285	FALSE
5	NA	5	005t001_129	53	186.086	258.417	35.1876	005t001	005t001_36	005t001_130	0.469333	0.281333	0	1	0.547195	0.547195	TRUE
5	NA	5	005t001_130	54	186.556	258.699	35.1876	005t001	005t001_129	005t001_38	0.469333	0.281333	0	1	0.547195	0.547195	TRUE
5	NA	5	005t001_38	55	187.025	258.98	35.1876	005t001	005t001_130	005t001_131	0.469333	0.281333	0	1	0.547195	0.547195	FALSE
5	NA	5	005t001_131	56	185.902	260.101	35.1876	005t001	005t001_38	005t001_132	-1.123	1.12133	0	1	1.58698	1.58698	TRUE
5	NA	5	005t001_132	57	184.779	261.223	35.1876	005t001	005t001_131	005t001_40	-1.123	1.12133	0	1	1.58698	1.58698	TRUE
5	NA	5	005t001_40	58	183.656	262.344	35.1876	005t001	005t001_132	005t001_133	-1.123	1.12133	0	1	1.58698	1.58698	FALSE
5	NA	5	005t001_133	59	182.84	262.625	33.055	005t001	005t001_40	005t001_134	-0.815667	0.280667	-2.13257	1	2.30042	0.862604	TRUE
5	NA	5	005t001_134	60	182.025	262.905	30.9225	005t001	005t001_133	005t001_42	-0.815667	0.280667	-2.13257	1	2.30042	0.862604	TRUE
5	NA	5	005t001_42	61	181.209	263.186	28.7899	005t001	005t001_134	005t001_135	-0.815667	0.280667	-2.13257	1	2.30042	0.862604	FALSE
5	NA	5	005t001_135	62	181.182	263.279	30.9225	005t001	005t001_42	005t001_136	-0.0273333	0.0926667	2.13257	1	2.13475	0.0966138	TRUE
5	NA	5	005t001_136	63	181.154	263.371	33.055	005t001	005t001_135	005t001_44	-0.0273333	0.0926667	2.13257	1	2.13475	0.0966138	TRUE
5	NA	5	005t001_44	64	181.127	263.464	35.1876	005t001	005t001_136	005t001_137	-0.0273333	0.0926667	2.13257	1	2.13475	0.0966138	FALSE
5	NA	5	005t001_137	65	180.472	264.024	35.1876	005t001	005t001_44	005t001_138	-0.655	0.560333	0	1	0.861974	0.861974	TRUE
5	NA	5	005t001_138	66	179.817	264.585	35.1876	005t001	005t001_137	005t001_46	-0.655	0.560333	0	1	0.861974	0.861974	TRUE
5	NA	5	005t001_46	67	179.162	265.145	35.1876	005t001	005t001_138	005t001_139	-0.655	0.560333	0	1	0.861974	0.861974	FALSE
5	NA	5	005t001_139	68	179.002	265.052	33.055	005t001	005t001_46	005t001_140	-0.160333	-0.093	-2.13257	1	2.14061	0.185353	TRUE
5	NA	5	005t001_140	69	178.841	264.959	30.9225	005t001	005t001_139	005t001_49	-0.160333	-0.093	-2.13257	1	2.14061	0.185353	TRUE
5	NA	5	005t001_49	70	178.681	264.866	28.7899	005t001	005t001_140	NA	-0.160333	-0.093	-2.13257	1	2.14061	0.185353	FALSE
6	NA	6	006t000_0	1	110.323	248.19	28.6093	006t000	NA	006t000_49	NA	NA	NA	NA	NA	NA	FALSE
6	NA	6	006t000_49	2	111.835	248.427	29.7558	006t000	006t000_0	006t000_50	1.512	0.2372	1.14646	1	1.91227	1.53049	TRUE
6	NA	6	006t000_50	3	113.347	248.664	30.9022	006t000	006t000_49	006t000_51	1.512	0.2372	1.14646	1	1.91227	1.53049	TRUE
6	NA	6	006t000_51	4	114.859	248.902	32.0487	006t000	006t000_50	006t000_52	1.512	0.2372	1.14646	1	1.91227	1.53049	TRUE
6	NA	6	006t000_52	5	116.371	249.139	33.1951	006t000	006t000_51	006t000_4	1.512	0.2372	1.14646	1	1.91227	1.53049	TRUE
6	NA	6	006t000_4	6	117.883	249.376	34.3416	006t000	006t000_52	006t000_53	1.512	0.2372	1.14646	1	1.91227	1.53049	FALSE
6	NA	6	006t000_53	7	119.002	247.834	35.3849	006t000	006t000_4	006t000_54	1.119	-1.5418	1.04332	1	2.17206	1.90507	TRUE
6	NA	6	006t000_54	8	120.121	246.292	36.4282	006t000	006t000_53	006t000_55	1.119	-1.5418	1.04332	1	2.17206	1.90507	TRUE
6	NA	6	006t000_55	9	121.24	244.751	37.4716	006t000	006t000_54	006t000_56	1.119	-1.5418	1.04332	1	2.17206	1.90507	TRUE
6	NA	6	006t000_56	10	122.359	243.209	38.5149	006t000	006t000_55	006t000_7	1.119	-1.5418	1.04332	1	2.17206	1.90507	TRUE
6	NA	6	006t000_7	11	123.478	241.667	39.5582	006t000	006t000_56	006t000_57	1.119	-1.5418	1.04332	1	2.17206	1.90507	FALSE
6	NA	6	006t000_57	12	125.24	240.599	38.7757	006t000	006t000_7	006t000_58	1.762	-1.0676	-0.78246	1	2.20378	2.0602	TRUE
6	NA	6	006t000_58	13	127.002	239.532	37.9933	006t000	006t000_57	006t000_59	1.762	-1.0676	-0.78246	1	2.20378	2.0602	TRUE
6	NA	6	006t000_59	14	128.764	238.464	37.2108	006t000	006t000_58	006t000_60	1.762	-1.0676	-0.78246	1	2.20378	2.0602	TRUE
6	NA	6	006t000_60	15	130.526	237.397	36.4284	006t000	006t000_59	006t000_10	1.762	-1.0676	-0.78246	1	2.20378	2.0602	TRUE
6	NA	6	006t000_10	16	132.288	236.329	35.6459	006t000	006t000_60	006t000_61	1.762	-1.0676	-0.78246	1	2.20378	2.0602	FALSE
6	NA	6	006t000_61	17	133.438	236.566	35.4627	006t000	006t000_10	006t000_62	1.15	0.2372	-0.18316	1	1.18841	1.17421	TRUE
6	NA	6	006t000_62	18	134.588	236.803	35.2796	006t000	006t000_61	006t000_63	1.15	0.2372	-0.18316	1	1.18841	1.17421	TRUE
6	NA	6	006t000_63	19	135.738	237.041	35.0964	006t000	006t000_62	006t000_64	1.15	0.2372	-0.18316	1	1.18841	1.17421	TRUE
6	NA	6	006t000_64	20	136.888	237.278	34.9133	006t000	006t000_63	006t000_13	1.15	0.2372	-0.18316	1	1.18841	1.17421	TRUE
6	NA	6	006t000_13	21	138.038	237.515	34.7301	006t000	006t000_64	006t000_65	1.15	0.2372	-0.18316	1	1.18841	1.17421	FALSE
6	NA	6	006t000_65	22	138.311	238.345	35.1189	006t000	006t000_13	006t000_66	0.2734	0.8304	0.38876	1	0.956789	0.874249	TRUE
6	NA	6	006t000_66	23	138.585	239.176	35.5076	006t000	006t000_65	006t000_67	0.2734	0.8304	0.38876	1	0.956789	0.874249	TRUE
6	NA	6	006t000_67	24	138.858	240.006	35.8964	006t000	006t000_66	006t000_68	0.2734	0.8304	0.38876	1	0.956789	0.874249	TRUE
6	NA	6	006t000_68	25	139.132	240.837	36.2851	006t000	006t000_67	006t000_16	0.2734	0.8304	0.38876	1	0.956789	0.874249	TRUE
6	NA	6	006t000_16	26	139.405	241.667	36.6739	006t000	006t000_68	006t000_69	0.2734	0.8304	0.38876	1	0.956789	0.874249	FALSE
6	NA	6	006t000_69	27	139.911	242.853	35.836	006t000	006t000_16	006t000_70	0.5056	1.186	-0.83786	1	1.53761	1.28927	TRUE
6	NA	6	006t000_70	28	140.416	244.039	34.9982	006t000	006t000_69	006t000_71	0.5056	1.186	-0.83786	1	1.53761	1.28927	TRUE
6	NA	6	006t000_71	29	140.922	245.225	34.1603	006t000	006t000_70	006t000_72	0.5056	1.186	-0.83786	1	1.53761	1.28927	TRUE
6	NA	6	006t000_72	30	141.427	246.411	33.3225	006t000	006t000_71	006t000_19	0.5056	1.186	-0.83786	1	1.53761	1.28927	TRUE
6	NA	6	006t000_19	31	141.933	247.597	32.4846	006t000	006t000_72	006t000_73	0.5056	1.186	-0.83786	1	1.53761	1.28927	FALSE
6	NA	6	006t000_73	32	142.449	248.902	32.654	006t000	006t000_19	006t000_74	0.5156	1.3048	0.16938	1	1.41317	1.40298	TRUE
6	NA	6	006t000_74	33	142.964	250.207	32.8234	006t000	006t000_73	006t000_75	0.5156	1.3048	0.16938	1	1.41317	1.40298	TRUE
6	NA	6	006t000_75	34	143.48	251.511	32.9927	006t000	006t000_74	006t000_76	0.5156	1.3048	0.16938	1	1.41317	1.40298	TRUE
6	NA	6	006t000_76	35	143.995	252.816	33.1621	006t000	006t000_75	006t000_22	0.5156	1.3048	0.16938	1	1.41317	1.40298	TRUE
6	NA	6	006t000_22	36	144.511	254.121	33.3315	006t000	006t000_76	006t000_77	0.5156	1.3048	0.16938	1	1.41317	1.40298	FALSE
6	NA	6	006t000_77	37	145.365	256.256	32.8122	006t000	006t000_22	006t000_78	0.8542	2.1348	-0.51926	1	2.35726	2.29935	TRUE
6	NA	6	006t000_78	38	146.219	258.391	32.293	006t000	006t000_77	006t000_79	0.8542	2.1348	-0.51926	1	2.35726	2.29935	TRUE
6	NA	6	006t000_79	39	147.074	260.525	31.7737	006t000	006t000_78	006t000_80	0.8542	2.1348	-0.51926	1	2.35726	2.29935	TRUE
6	NA	6	006t000_80	40	147.928	262.66	31.2545	006t000	006t000_79	006t000_25	0.8542	2.1348	-0.51926	1	2.35726	2.29935	TRUE
6	NA	6	006t000_25	41	148.782	264.795	30.7352	006t000	006t000_80	006t000_81	0.8542	2.1348	-0.51926	1	2.35726	2.29935	FALSE
6	NA	6	006t000_81	42	148.386	265.744	29.6205	006t000	006t000_25	006t000_82	-0.396	0.949	-1.11468	1	1.51655	1.02831	TRUE
6	NA	6	006t000_82	43	147.99	266.693	28.5058	006t000	006t000_81	006t000_83	-0.396	0.949	-1.11468	1	1.51655	1.02831	TRUE
6	NA	6	006t000_83	44	147.594	267.642	27.3912	006t000	006t000_82	006t000_84	-0.396	0.949	-1.11468	1	1.51655	1.02831	TRUE
6	NA	6	006t000_84	45	147.198	268.591	26.2765	006t000	006t000_83	006t000_28	-0.396	0.949	-1.11468	1	1.51655	1.02831	TRUE
6	NA	6	006t000_28	46	146.802	269.54	25.1618	006t000	006t000_84	006t000_85	-0.396	0.949	-1.11468	1	1.51655	1.02831	FALSE
6	NA	6	006t000_85	47	147.617	270.726	25.2419	006t000	006t000_28	006t000_86	0.8152	1.186	0.08012	1	1.44138	1.43915	TRUE
6	NA	6	006t000_86	48	148.432	271.912	25.322	006t000	006t000_85	006t000_87	0.8152	1.186	0.08012	1	1.44138	1.43915	TRUE
6	NA	6	006t000_87	49	149.248	273.098	25.4022	006t000	006t000_86	006t000_88	0.8152	1.186	0.08012	1	1.44138	1.43915	TRUE
6	NA	6	006t000_88	50	150.063	274.284	25.4823	006t000	006t000_87	006t000_31	0.8152	1.186	0.08012	1	1.44138	1.43915	TRUE
6	NA	6	006t000_31	51	150.878	275.47	25.5624	006t000	006t000_88	006t000_89	0.8152	1.186	0.08012	1	1.44138	1.43915	FALSE
6	NA	6	006t000_89	52	150.586	276.419	25.4081	006t000	006t000_31	006t000_90	-0.2924	0.949	-0.15432	1	1.00494	0.993025	TRUE
6	NA	6	006t000_90	53	150.293	277.368	25.2538	006t000	006t000_89	006t000_91	-0.2924	0.949	-0.15432	1	1.00494	0.993025	TRUE
6	NA	6	006t000_91	54	150.001	278.317	25.0994	006t000	006t000_90	006t000_92	-0.2924	0.949	-0.15432	1	1.00494	0.993025	TRUE
6	NA	6	006t000_92	55	149.708	279.266	24.9451	006t000	006t000_91	006t000_34	-0.2924	0.949	-0.15432	1	1.00494	0.993025	TRUE
6	NA	6	006t000_34	56	149.416	280.215	24.7908	006t000	006t000_92	006t000_93	-0.2924	0.949	-0.15432	1	1.00494	0.993025	FALSE
6	NA	6	006t000_93	57	148.641	280.927	25.2968	006t000	006t000_34	006t000_94	-0.7752	0.7116	0.50598	1	1.16762	1.05229	TRUE
6	NA	6	006t000_94	58	147.866	281.638	25.8028	006t000	006t000_93	006t000_95	-0.7752	0.7116	0.50598	1	1.16762	1.05229	TRUE
6	NA	6	006t000_95	59	147.09	282.35	26.3087	006t000	006t000_94	006t000_96	-0.7752	0.7116	0.50598	1	1.16762	1.05229	TRUE
6	NA	6	006t000_96	60	146.315	283.061	26.8147	006t000	006t000_95	006t000_37	-0.7752	0.7116	0.50598	1	1.16762	1.05229	TRUE
6	NA	6	006t000_37	61	145.54	283.773	27.3207	006t000	006t000_96	006t000_97	-0.7752	0.7116	0.50598	1	1.16762	1.05229	FALSE
6	NA	6	006t000_97	62	145.786	284.366	26.9148	006t000	006t000_37	006t000_98	0.2456	0.593	-0.40594	1	0.759444	0.641848	TRUE
6	NA	6	006t000_98	63	146.031	284.959	26.5088	006t000	006t000_97	006t000_99	0.2456	0.593	-0.40594	1	0.759444	0.641848	TRUE
6	NA	6	006t000_99	64	146.277	285.552	26.1029	006t000	006t000_98	006t000_100	0.2456	0.593	-0.40594	1	0.759444	0.641848	TRUE
6	NA	6	006t000_100	65	146.522	286.145	25.6969	006t000	006t000_99	006t000_41	0.2456	0.593	-0.40594	1	0.759444	0.641848	TRUE
6	NA	6	006t000_41	66	146.768	286.738	25.291	006t000	006t000_100	006t000_101	0.2456	0.593	-0.40594	1	0.759444	0.641848	FALSE
6	NA	6	006t000_101	67	146.603	286.738	27.0024	006t000	006t000_41	006t000_102	-0.1652	0	1.71138	1	1.71933	0.1652	TRUE
6	NA	6	006t000_102	68	146.438	286.738	28.7138	006t000	006t000_101	006t000_103	-0.1652	0	1.71138	1	1.71933	0.1652	TRUE
6	NA	6	006t000_103	69	146.272	286.738	30.4251	006t000	006t000_102	006t000_104	-0.1652	0	1.71138	1	1.71933	0.1652	TRUE
6	NA	6	006t000_104	70	146.107	286.738	32.1365	006t000	006t000_103	006t000_44	-0.1652	0	1.71138	1	1.71933	0.1652	TRUE
6	NA	6	006t000_44	71	145.942	286.738	33.8479	006t000	006t000_104	006t000_105	-0.1652	0	1.71138	1	1.71933	0.1652	FALSE
6	NA	6	006t000_105	72	145.562	284.959	33.8687	006t000	006t000_44	006t000_45	-0.38	-1.779	0.02075	1	1.81925	1.81913	TRUE
6	NA	6	006t000_45	73	145.182	283.18	33.8894	006t000	006t000_105	NA	-0.38	-1.779	0.02075	1	1.81925	1.81913	FALSE
6	NA	6	006t001_1	1	218.132	147.85	41.5854	006t001	NA	006t001_106	NA	NA	NA	NA	NA	NA	FALSE
6	NA	6	006t001_106	2	218.59	147.566	42.865	006t001	006t001_1	006t001_107	0.4576	-0.2836	1.27956	1	1.3882	0.538356	TRUE
6	NA	6	006t001_107	3	219.047	147.283	44.1445	006t001	006t001_106	006t001_108	0.4576	-0.2836	1.27956	1	1.3882	0.538356	TRUE
6	NA	6	006t001_108	4	219.505	146.999	45.4241	006t001	006t001_107	006t001_109	0.4576	-0.2836	1.27956	1	1.3882	0.538356	TRUE
6	NA	6	006t001_109	5	219.962	146.716	46.7036	006t001	006t001_108	006t001_5	0.4576	-0.2836	1.27956	1	1.3882	0.538356	TRUE
6	NA	6	006t001_5	6	220.42	146.432	47.9832	006t001	006t001_109	006t001_110	0.4576	-0.2836	1.27956	1	1.3882	0.538356	FALSE
6	NA	6	006t001_110	7	221.684	145.116	47.9832	006t001	006t001_5	006t001_111	1.2638	-1.3156	0	1	1.82428	1.82428	TRUE
6	NA	6	006t001_111	8	222.948	143.801	47.9832	006t001	006t001_110	006t001_112	1.2638	-1.3156	0	1	1.82428	1.82428	TRUE
6	NA	6	006t001_112	9	224.211	142.485	47.9832	006t001	006t001_111	006t001_113	1.2638	-1.3156	0	1	1.82428	1.82428	TRUE
6	NA	6	006t001_113	10	225.475	141.17	47.9832	006t001	006t001_112	006t001_8	1.2638	-1.3156	0	1	1.82428	1.82428	TRUE
6	NA	6	006t001_8	11	226.739	139.854	47.9832	006t001	006t001_113	006t001_114	1.2638	-1.3156	0	1	1.82428	1.82428	FALSE
6	NA	6	006t001_114	12	227.358	137.804	49.2627	006t001	006t001_8	006t001_115	0.6194	-2.0496	1.27954	1	2.49434	2.14115	TRUE
6	NA	6	006t001_115	13	227.978	135.755	50.5423	006t001	006t001_114	006t001_116	0.6194	-2.0496	1.27954	1	2.49434	2.14115	TRUE
6	NA	6	006t001_116	14	228.597	133.705	51.8218	006t001	006t001_115	006t001_117	0.6194	-2.0496	1.27954	1	2.49434	2.14115	TRUE
6	NA	6	006t001_117	15	229.217	131.656	53.1014	006t001	006t001_116	006t001_11	0.6194	-2.0496	1.27954	1	2.49434	2.14115	TRUE
6	NA	6	006t001_11	16	229.836	129.606	54.3809	006t001	006t001_117	006t001_118	0.6194	-2.0496	1.27954	1	2.49434	2.14115	FALSE
6	NA	6	006t001_118	17	230.717	130.055	54.3809	006t001	006t001_11	006t001_119	0.881	0.4488	0	1	0.988728	0.988728	TRUE
6	NA	6	006t001_119	18	231.598	130.504	54.3809	006t001	006t001_118	006t001_120	0.881	0.4488	0	1	0.988728	0.988728	TRUE
6	NA	6	006t001_120	19	232.479	130.952	54.3809	006t001	006t001_119	006t001_121	0.881	0.4488	0	1	0.988728	0.988728	TRUE
6	NA	6	006t001_121	20	233.36	131.401	54.3809	006t001	006t001_120	006t001_14	0.881	0.4488	0	1	0.988728	0.988728	TRUE
6	NA	6	006t001_14	21	234.241	131.85	54.3809	006t001	006t001_121	006t001_122	0.881	0.4488	0	1	0.988728	0.988728	FALSE
6	NA	6	006t001_122	22	234.693	130.602	54.3809	006t001	006t001_14	006t001_123	0.4524	-1.2484	0	1	1.32784	1.32784	TRUE
6	NA	6	006t001_123	23	235.146	129.353	54.3809	006t001	006t001_122	006t001_124	0.4524	-1.2484	0	1	1.32784	1.32784	TRUE
6	NA	6	006t001_124	24	235.598	128.105	54.3809	006t001	006t001_123	006t001_125	0.4524	-1.2484	0	1	1.32784	1.32784	TRUE
6	NA	6	006t001_125	25	236.051	126.856	54.3809	006t001	006t001_124	006t001_17	0.4524	-1.2484	0	1	1.32784	1.32784	TRUE
6	NA	6	006t001_17	26	236.503	125.608	54.3809	006t001	006t001_125	006t001_126	0.4524	-1.2484	0	1	1.32784	1.32784	FALSE
6	NA	6	006t001_126	27	237.149	126.121	53.1014	006t001	006t001_17	006t001_127	0.6464	0.5132	-1.27954	1	1.52264	0.825353	TRUE
6	NA	6	006t001_127	28	237.796	126.634	51.8218	006t001	006t001_126	006t001_128	0.6464	0.5132	-1.27954	1	1.52264	0.825353	TRUE
6	NA	6	006t001_128	29	238.442	127.148	50.5423	006t001	006t001_127	006t001_129	0.6464	0.5132	-1.27954	1	1.52264	0.825353	TRUE
6	NA	6	006t001_129	30	239.089	127.661	49.2627	006t001	006t001_128	006t001_20	0.6464	0.5132	-1.27954	1	1.52264	0.825353	TRUE
6	NA	6	006t001_20	31	239.735	128.174	47.9832	006t001	006t001_129	006t001_130	0.6464	0.5132	-1.27954	1	1.52264	0.825353	FALSE
6	NA	6	006t001_130	32	241.441	128.489	49.2627	006t001	006t001_20	006t001_131	1.706	0.3152	1.27954	1	2.15569	1.73487	TRUE
6	NA	6	006t001_131	33	243.147	128.804	50.5423	006t001	006t001_130	006t001_132	1.706	0.3152	1.27954	1	2.15569	1.73487	TRUE
6	NA	6	006t001_132	34	244.853	129.12	51.8218	006t001	006t001_131	006t001_133	1.706	0.3152	1.27954	1	2.15569	1.73487	TRUE
6	NA	6	006t001_133	35	246.559	129.435	53.1014	006t001	006t001_132	006t001_23	1.706	0.3152	1.27954	1	2.15569	1.73487	TRUE
6	NA	6	006t001_23	36	248.265	129.75	54.3809	006t001	006t001_133	006t001_134	1.706	0.3152	1.27954	1	2.15569	1.73487	FALSE
6	NA	6	006t001_134	37	248.992	129.454	53.1014	006t001	006t001_23	006t001_135	0.7268	-0.2962	-1.27954	1	1.50106	0.784839	TRUE
6	NA	6	006t001_135	38	249.719	129.158	51.8218	006t001	006t001_134	006t001_136	0.7268	-0.2962	-1.27954	1	1.50106	0.784839	TRUE
6	NA	6	006t001_136	39	250.445	128.861	50.5423	006t001	006t001_135	006t001_137	0.7268	-0.2962	-1.27954	1	1.50106	0.784839	TRUE
6	NA	6	006t001_137	40	251.172	128.565	49.2627	006t001	006t001_136	006t001_26	0.7268	-0.2962	-1.27954	1	1.50106	0.784839	TRUE
6	NA	6	006t001_26	41	251.899	128.269	47.9832	006t001	006t001_137	006t001_138	0.7268	-0.2962	-1.27954	1	1.50106	0.784839	FALSE
6	NA	6	006t001_138	42	252.564	128.053	47.9832	006t001	006t001_26	006t001_139	0.6652	-0.2156	0	1	0.699267	0.699267	TRUE
6	NA	6	006t001_139	43	253.229	127.838	47.9832	006t001	006t001_138	006t001_140	0.6652	-0.2156	0	1	0.699267	0.699267	TRUE
6	NA	6	006t001_140	44	253.895	127.622	47.9832	006t001	006t001_139	006t001_141	0.6652	-0.2156	0	1	0.699267	0.699267	TRUE
6	NA	6	006t001_141	45	254.56	127.407	47.9832	006t001	006t001_140	006t001_29	0.6652	-0.2156	0	1	0.699267	0.699267	TRUE
6	NA	6	006t001_29	46	255.225	127.191	47.9832	006t001	006t001_141	006t001_142	0.6652	-0.2156	0	1	0.699267	0.699267	FALSE
6	NA	6	006t001_142	47	255.896	127.793	49.2627	006t001	006t001_29	006t001_143	0.6714	0.6018	1.27954	1	1.5653	0.901633	TRUE
6	NA	6	006t001_143	48	256.568	128.395	50.5423	006t001	006t001_142	006t001_144	0.6714	0.6018	1.27954	1	1.5653	0.901633	TRUE
6	NA	6	006t001_144	49	257.239	128.996	51.8218	006t001	006t001_143	006t001_145	0.6714	0.6018	1.27954	1	1.5653	0.901633	TRUE
6	NA	6	006t001_145	50	257.911	129.598	53.1014	006t001	006t001_144	006t001_32	0.6714	0.6018	1.27954	1	1.5653	0.901633	TRUE
6	NA	6	006t001_32	51	258.582	130.2	54.3809	006t001	006t001_145	006t001_146	0.6714	0.6018	1.27954	1	1.5653	0.901633	FALSE
6	NA	6	006t001_146	52	258.569	130.266	53.1014	006t001	006t001_32	006t001_147	-0.0134	0.066	-1.27954	1	1.28131	0.0673466	TRUE
6	NA	6	006t001_147	53	258.555	130.332	51.8218	006t001	006t001_146	006t001_148	-0.0134	0.066	-1.27954	1	1.28131	0.0673466	TRUE
6	NA	6	006t001_148	54	258.542	130.398	50.5423	006t001	006t001_147	006t001_149	-0.0134	0.066	-1.27954	1	1.28131	0.0673466	TRUE
6	NA	6	006t001_149	55	258.528	130.464	49.2627	006t001	006t001_148	006t001_35	-0.0134	0.066	-1.27954	1	1.28131	0.0673466	TRUE
6	NA	6	006t001_35	56	258.515	130.53	47.9832	006t001	006t001_149	006t001_150	-0.0134	0.066	-1.27954	1	1.28131	0.0673466	FALSE
6	NA	6	006t001_150	57	258.233	130.535	49.2627	006t001	006t001_35	006t001_151	-0.282	0.0052	1.27954	1	1.31026	0.282048	TRUE
6	NA	6	006t001_151	58	257.951	130.54	50.5423	006t001	006t001_150	006t001_152	-0.282	0.0052	1.27954	1	1.31026	0.282048	TRUE
6	NA	6	006t001_152	59	257.669	130.546	51.8218	006t001	006t001_151	006t001_153	-0.282	0.0052	1.27954	1	1.31026	0.282048	TRUE
6	NA	6	006t001_153	60	257.387	130.551	53.1014	006t001	006t001_152	006t001_38	-0.282	0.0052	1.27954	1	1.31026	0.282048	TRUE
6	NA	6	006t001_38	61	257.105	130.556	54.3809	006t001	006t001_153	006t001_154	-0.282	0.0052	1.27954	1	1.31026	0.282048	FALSE
6	NA	6	006t001_154	62	256.536	130.542	52.7815	006t001	006t001_38	006t001_155	-0.569	-0.01375	-1.59943	1	1.69768	0.569166	TRUE
6	NA	6	006t001_155	63	255.967	130.529	51.182	006t001	006t001_154	006t001_156	-0.569	-0.01375	-1.59943	1	1.69768	0.569166	TRUE
6	NA	6	006t001_156	64	255.398	130.515	49.5826	006t001	006t001_155	006t001_40	-0.569	-0.01375	-1.59943	1	1.69768	0.569166	TRUE
6	NA	6	006t001_40	65	254.829	130.501	47.9832	006t001	006t001_156	006t001_157	-0.569	-0.01375	-1.59943	1	1.69768	0.569166	FALSE
6	NA	6	006t001_157	66	254.532	130.793	47.9832	006t001	006t001_40	006t001_158	-0.2972	0.2922	0	1	0.416784	0.416784	TRUE
6	NA	6	006t001_158	67	254.235	131.085	47.9832	006t001	006t001_157	006t001_159	-0.2972	0.2922	0	1	0.416784	0.416784	TRUE
6	NA	6	006t001_159	68	253.937	131.378	47.9832	006t001	006t001_158	006t001_160	-0.2972	0.2922	0	1	0.416784	0.416784	TRUE
6	NA	6	006t001_160	69	253.64	131.67	47.9832	006t001	006t001_159	006t001_43	-0.2972	0.2922	0	1	0.416784	0.416784	TRUE
6	NA	6	006t001_43	70	253.343	131.962	47.9832	006t001	006t001_160	006t001_161	-0.2972	0.2922	0	1	0.416784	0.416784	FALSE
6	NA	6	006t001_161	71	252.514	130.741	50.1158	006t001	006t001_43	006t001_162	-0.828667	-1.22133	2.13257	1	2.59349	1.47592	TRUE
6	NA	6	006t001_162	72	251.686	129.519	52.2483	006t001	006t001_161	006t001_47	-0.828667	-1.22133	2.13257	1	2.59349	1.47592	TRUE
6	NA	6	006t001_47	73	250.857	128.298	54.3809	006t001	006t001_162	NA	-0.828667	-1.22133	2.13257	1	2.59349	1.47592	FALSE
6	NA	6	006t002_2	1	243.229	240.814	47.9832	006t002	NA	006t002_3	NA	NA	NA	NA	NA	NA	FALSE
6	NA	6	006t002_3	2	245.802	243.467	47.9832	006t002	006t002_2	006t002_163	2.573	2.653	0	1	3.69577	3.69577	FALSE
6	NA	6	006t002_163	3	245.666	243.621	49.2627	006t002	006t002_3	006t002_164	-0.1358	0.1536	1.27954	1	1.29586	0.205023	TRUE
6	NA	6	006t002_164	4	245.53	243.774	50.5423	006t002	006t002_163	006t002_165	-0.1358	0.1536	1.27954	1	1.29586	0.205023	TRUE
6	NA	6	006t002_165	5	245.395	243.928	51.8218	006t002	006t002_164	006t002_166	-0.1358	0.1536	1.27954	1	1.29586	0.205023	TRUE
6	NA	6	006t002_166	6	245.259	244.081	53.1014	006t002	006t002_165	006t002_6	-0.1358	0.1536	1.27954	1	1.29586	0.205023	TRUE
6	NA	6	006t002_6	7	245.123	244.235	54.3809	006t002	006t002_166	006t002_167	-0.1358	0.1536	1.27954	1	1.29586	0.205023	FALSE
6	NA	6	006t002_167	8	245.273	243.942	54.3809	006t002	006t002_6	006t002_168	0.1498	-0.2934	0	1	0.329429	0.329429	TRUE
6	NA	6	006t002_168	9	245.423	243.648	54.3809	006t002	006t002_167	006t002_169	0.1498	-0.2934	0	1	0.329429	0.329429	TRUE
6	NA	6	006t002_169	10	245.572	243.355	54.3809	006t002	006t002_168	006t002_170	0.1498	-0.2934	0	1	0.329429	0.329429	TRUE
6	NA	6	006t002_170	11	245.722	243.061	54.3809	006t002	006t002_169	006t002_9	0.1498	-0.2934	0	1	0.329429	0.329429	TRUE
6	NA	6	006t002_9	12	245.872	242.768	54.3809	006t002	006t002_170	006t002_171	0.1498	-0.2934	0	1	0.329429	0.329429	FALSE
6	NA	6	006t002_171	13	245.714	242.465	53.1014	006t002	006t002_9	006t002_172	-0.1578	-0.3032	-1.27954	1	1.32441	0.341806	TRUE
6	NA	6	006t002_172	14	245.556	242.162	51.8218	006t002	006t002_171	006t002_173	-0.1578	-0.3032	-1.27954	1	1.32441	0.341806	TRUE
6	NA	6	006t002_173	15	245.399	241.858	50.5423	006t002	006t002_172	006t002_174	-0.1578	-0.3032	-1.27954	1	1.32441	0.341806	TRUE
6	NA	6	006t002_174	16	245.241	241.555	49.2627	006t002	006t002_173	006t002_12	-0.1578	-0.3032	-1.27954	1	1.32441	0.341806	TRUE
6	NA	6	006t002_12	17	245.083	241.252	47.9832	006t002	006t002_174	006t002_175	-0.1578	-0.3032	-1.27954	1	1.32441	0.341806	FALSE
6	NA	6	006t002_175	18	245.302	241.475	47.9832	006t002	006t002_12	006t002_176	0.2194	0.2226	0	1	0.312549	0.312549	TRUE
6	NA	6	006t002_176	19	245.522	241.697	47.9832	006t002	006t002_175	006t002_177	0.2194	0.2226	0	1	0.312549	0.312549	TRUE
6	NA	6	006t002_177	20	245.741	241.92	47.9832	006t002	006t002_176	006t002_178	0.2194	0.2226	0	1	0.312549	0.312549	TRUE
6	NA	6	006t002_178	21	245.961	242.142	47.9832	006t002	006t002_177	006t002_15	0.2194	0.2226	0	1	0.312549	0.312549	TRUE
6	NA	6	006t002_15	22	246.18	242.365	47.9832	006t002	006t002_178	006t002_179	0.2194	0.2226	0	1	0.312549	0.312549	FALSE
6	NA	6	006t002_179	23	246.462	242.36	46.7036	006t002	006t002_15	006t002_180	0.282	-0.0052	-1.27956	1	1.31028	0.282048	TRUE
6	NA	6	006t002_180	24	246.744	242.355	45.4241	006t002	006t002_179	006t002_181	0.282	-0.0052	-1.27956	1	1.31028	0.282048	TRUE
6	NA	6	006t002_181	25	247.026	242.349	44.1445	006t002	006t002_180	006t002_182	0.282	-0.0052	-1.27956	1	1.31028	0.282048	TRUE
6	NA	6	006t002_182	26	247.308	242.344	42.865	006t002	006t002_181	006t002_18	0.282	-0.0052	-1.27956	1	1.31028	0.282048	TRUE
6	NA	6	006t002_18	27	247.59	242.339	41.5854	006t002	006t002_182	006t002_183	0.282	-0.0052	-1.27956	1	1.31028	0.282048	FALSE
6	NA	6	006t002_183	28	248.102	242.785	41.5854	006t002	006t002_18	006t002_184	0.5124	0.4458	0	1	0.679184	0.679184	TRUE
6	NA	6	006t002_184	29	248.615	243.231	41.5854	006t002	006t002_183	006t002_185	0.5124	0.4458	0	1	0.679184	0.679184	TRUE
6	NA	6	006t002_185	30	249.127	243.676	41.5854	006t002	006t002_184	006t002_186	0.5124	0.4458	0	1	0.679184	0.679184	TRUE
6	NA	6	006t002_186	31	249.64	244.122	41.5854	006t002	006t002_185	006t002_21	0.5124	0.4458	0	1	0.679184	0.679184	TRUE
6	NA	6	006t002_21	32	250.152	244.568	41.5854	006t002	006t002_186	006t002_187	0.5124	0.4458	0	1	0.679184	0.679184	FALSE
6	NA	6	006t002_187	33	250.299	244.569	41.5854	006t002	006t002_21	006t002_188	0.1474	0.0012	0	1	0.147405	0.147405	TRUE
6	NA	6	006t002_188	34	250.447	244.57	41.5854	006t002	006t002_187	006t002_189	0.1474	0.0012	0	1	0.147405	0.147405	TRUE
6	NA	6	006t002_189	35	250.594	244.572	41.5854	006t002	006t002_188	006t002_190	0.1474	0.0012	0	1	0.147405	0.147405	TRUE
6	NA	6	006t002_190	36	250.742	244.573	41.5854	006t002	006t002_189	006t002_24	0.1474	0.0012	0	1	0.147405	0.147405	TRUE
6	NA	6	006t002_24	37	250.889	244.574	41.5854	006t002	006t002_190	006t002_191	0.1474	0.0012	0	1	0.147405	0.147405	FALSE
6	NA	6	006t002_191	38	250.959	245.016	41.5854	006t002	006t002_24	006t002_192	0.0702	0.4424	0	1	0.447935	0.447935	TRUE
6	NA	6	006t002_192	39	251.029	245.459	41.5854	006t002	006t002_191	006t002_193	0.0702	0.4424	0	1	0.447935	0.447935	TRUE
6	NA	6	006t002_193	40	251.1	245.901	41.5854	006t002	006t002_192	006t002_194	0.0702	0.4424	0	1	0.447935	0.447935	TRUE
6	NA	6	006t002_194	41	251.17	246.344	41.5854	006t002	006t002_193	006t002_27	0.0702	0.4424	0	1	0.447935	0.447935	TRUE
6	NA	6	006t002_27	42	251.24	246.786	41.5854	006t002	006t002_194	006t002_195	0.0702	0.4424	0	1	0.447935	0.447935	FALSE
6	NA	6	006t002_195	43	251.081	246.556	40.3058	006t002	006t002_27	006t002_196	-0.1586	-0.2296	-1.27956	1	1.30964	0.279052	TRUE
6	NA	6	006t002_196	44	250.923	246.327	39.0263	006t002	006t002_195	006t002_197	-0.1586	-0.2296	-1.27956	1	1.30964	0.279052	TRUE
6	NA	6	006t002_197	45	250.764	246.097	37.7467	006t002	006t002_196	006t002_198	-0.1586	-0.2296	-1.27956	1	1.30964	0.279052	TRUE
6	NA	6	006t002_198	46	250.606	245.868	36.4672	006t002	006t002_197	006t002_30	-0.1586	-0.2296	-1.27956	1	1.30964	0.279052	TRUE
6	NA	6	006t002_30	47	250.447	245.638	35.1876	006t002	006t002_198	006t002_199	-0.1586	-0.2296	-1.27956	1	1.30964	0.279052	FALSE
6	NA	6	006t002_199	48	250.378	245.122	35.1876	006t002	006t002_30	006t002_200	-0.0694	-0.516	0	1	0.520646	0.520646	TRUE
6	NA	6	006t002_200	49	250.308	244.606	35.1876	006t002	006t002_199	006t002_201	-0.0694	-0.516	0	1	0.520646	0.520646	TRUE
6	NA	6	006t002_201	50	250.239	244.09	35.1876	006t002	006t002_200	006t002_202	-0.0694	-0.516	0	1	0.520646	0.520646	TRUE
6	NA	6	006t002_202	51	250.169	243.574	35.1876	006t002	006t002_201	006t002_33	-0.0694	-0.516	0	1	0.520646	0.520646	TRUE
6	NA	6	006t002_33	52	250.1	243.058	35.1876	006t002	006t002_202	006t002_203	-0.0694	-0.516	0	1	0.520646	0.520646	FALSE
6	NA	6	006t002_203	53	249.125	243.425	36.2539	006t002	006t002_33	006t002_204	-0.975167	0.366667	1.0663	1	1.49077	1.04182	TRUE
6	NA	6	006t002_204	54	248.15	243.791	37.3202	006t002	006t002_203	006t002_205	-0.975167	0.366667	1.0663	1	1.49077	1.04182	TRUE
6	NA	6	006t002_205	55	247.174	244.158	38.3865	006t002	006t002_204	006t002_206	-0.975167	0.366667	1.0663	1	1.49077	1.04182	TRUE
6	NA	6	006t002_206	56	246.199	244.525	39.4528	006t002	006t002_205	006t002_207	-0.975167	0.366667	1.0663	1	1.49077	1.04182	TRUE
6	NA	6	006t002_207	57	245.224	244.891	40.5191	006t002	006t002_206	006t002_36	-0.975167	0.366667	1.0663	1	1.49077	1.04182	TRUE
6	NA	6	006t002_36	58	244.249	245.258	41.5854	006t002	006t002_207	006t002_208	-0.975167	0.366667	1.0663	1	1.49077	1.04182	FALSE
6	NA	6	006t002_208	59	243.731	245.475	41.5854	006t002	006t002_36	006t002_209	-0.5178	0.217	0	1	0.561432	0.561432	TRUE
6	NA	6	006t002_209	60	243.213	245.692	41.5854	006t002	006t002_208	006t002_210	-0.5178	0.217	0	1	0.561432	0.561432	TRUE
6	NA	6	006t002_210	61	242.696	245.909	41.5854	006t002	006t002_209	006t002_211	-0.5178	0.217	0	1	0.561432	0.561432	TRUE
6	NA	6	006t002_211	62	242.178	246.126	41.5854	006t002	006t002_210	006t002_39	-0.5178	0.217	0	1	0.561432	0.561432	TRUE
6	NA	6	006t002_39	63	241.66	246.343	41.5854	006t002	006t002_211	006t002_212	-0.5178	0.217	0	1	0.561432	0.561432	FALSE
6	NA	6	006t002_212	64	240.332	246.406	41.5854	006t002	006t002_39	006t002_213	-1.3276	0.0632	0	1	1.3291	1.3291	TRUE
6	NA	6	006t002_213	65	239.005	246.469	41.5854	006t002	006t002_212	006t002_214	-1.3276	0.0632	0	1	1.3291	1.3291	TRUE
6	NA	6	006t002_214	66	237.677	246.533	41.5854	006t002	006t002_213	006t002_215	-1.3276	0.0632	0	1	1.3291	1.3291	TRUE
6	NA	6	006t002_215	67	236.35	246.596	41.5854	006t002	006t002_214	006t002_42	-1.3276	0.0632	0	1	1.3291	1.3291	TRUE
6	NA	6	006t002_42	68	235.022	246.659	41.5854	006t002	006t002_215	006t002_216	-1.3276	0.0632	0	1	1.3291	1.3291	FALSE
6	NA	6	006t002_216	69	233.927	246.952	42.865	006t002	006t002_42	006t002_217	-1.0952	0.2934	1.27956	1	1.70963	1.13382	TRUE
6	NA	6	006t002_217	70	232.832	247.246	44.1445	006t002	006t002_216	006t002_218	-1.0952	0.2934	1.27956	1	1.70963	1.13382	TRUE
6	NA	6	006t002_218	71	231.736	247.539	45.4241	006t002	006t002_217	006t002_219	-1.0952	0.2934	1.27956	1	1.70963	1.13382	TRUE
6	NA	6	006t002_219	72	230.641	247.833	46.7036	006t002	006t002_218	006t002_46	-1.0952	0.2934	1.27956	1	1.70963	1.13382	TRUE
6	NA	6	006t002_46	73	229.546	248.126	47.9832	006t002	006t002_219	NA	-1.0952	0.2934	1.27956	1	1.70963	1.13382	FALSE
11	1	11.1	011.1t000_0	1	354.63	203.934	16.3329	011.1t000	NA	011.1t000_2	NA	NA	NA	NA	NA	NA	FALSE
11	1	11.1	011.1t000_2	2	355.989	199.783	17.7476	011.1t000	011.1t000_0	011.1t000_3	1.359	-4.151	1.4147	1	4.59119	4.3678	FALSE
11	1	11.1	011.1t000_3	3	354.697	195.632	21.9812	011.1t000	011.1t000_2	011.1t000_4	-1.292	-4.151	4.2336	1	6.06823	4.34742	FALSE
11	1	11.1	011.1t000_4	4	355.945	191.48	23.8975	011.1t000	011.1t000_3	011.1t000_6	1.248	-4.152	1.9163	1	4.74013	4.33551	FALSE
11	1	11.1	011.1t000_6	5	358.241	185.253	24.3365	011.1t000	011.1t000_4	011.1t000_7	2.296	-6.227	0.439	1	6.65131	6.6368	FALSE
11	1	11.1	011.1t000_7	6	358.293	183.178	24.3005	011.1t000	011.1t000_6	011.1t000_9	0.052	-2.075	-0.036	1	2.07596	2.07565	FALSE
11	1	11.1	011.1t000_9	7	359.656	183.178	22.2115	011.1t000	011.1t000_7	011.1t000_11	1.363	0	-2.089	1	2.49433	1.363	FALSE
11	1	11.1	011.1t000_11	8	360.112	186.291	23.9392	011.1t000	011.1t000_9	011.1t000_12	0.456	3.113	1.7277	1	3.58938	3.14622	FALSE
11	1	11.1	011.1t000_12	9	360.354	188.367	24.6867	011.1t000	011.1t000_11	011.1t000_14	0.242	2.076	0.7475	1	2.21971	2.09006	FALSE
11	1	11.1	011.1t000_14	10	361.397	191.48	21.6893	011.1t000	011.1t000_12	011.1t000_112	1.043	3.113	-2.9974	1	4.44556	3.28308	FALSE
11	1	11.1	011.1t000_112	11	362.517	191.999	22.7038	011.1t000	011.1t000_14	011.1t000_16	1.1205	0.519	1.01455	1	1.59818	1.23486	TRUE
11	1	11.1	011.1t000_16	12	363.638	192.518	23.7184	011.1t000	011.1t000_112	011.1t000_113	1.1205	0.519	1.01455	1	1.59818	1.23486	FALSE
11	1	11.1	011.1t000_113	13	364.285	191.48	24.3008	011.1t000	011.1t000_16	011.1t000_114	0.647	-1.03767	0.582433	1	1.35447	1.22285	TRUE
11	1	11.1	011.1t000_114	14	364.932	190.443	24.8833	011.1t000	011.1t000_113	011.1t000_21	0.647	-1.03767	0.582433	1	1.35447	1.22285	TRUE
11	1	11.1	011.1t000_21	15	365.579	189.405	25.4657	011.1t000	011.1t000_114	011.1t000_115	0.647	-1.03767	0.582433	1	1.35447	1.22285	FALSE
11	1	11.1	011.1t000_115	16	367.09	189.405	25.7817	011.1t000	011.1t000_21	011.1t000_116	1.51067	0	0.316033	1	1.54337	1.51067	TRUE
11	1	11.1	011.1t000_116	17	368.6	189.405	26.0978	011.1t000	011.1t000_115	011.1t000_26	1.51067	0	0.316033	1	1.54337	1.51067	TRUE
11	1	11.1	011.1t000_26	18	370.111	189.405	26.4138	011.1t000	011.1t000_116	011.1t000_117	1.51067	0	0.316033	1	1.54337	1.51067	FALSE
11	1	11.1	011.1t000_117	19	371.308	188.713	26.1736	011.1t000	011.1t000_26	011.1t000_118	1.19667	-0.692	-0.2402	1	1.40306	1.38234	TRUE
11	1	11.1	011.1t000_118	20	372.504	188.021	25.9334	011.1t000	011.1t000_117	011.1t000_31	1.19667	-0.692	-0.2402	1	1.40306	1.38234	TRUE
11	1	11.1	011.1t000_31	21	373.701	187.329	25.6932	011.1t000	011.1t000_118	011.1t000_119	1.19667	-0.692	-0.2402	1	1.40306	1.38234	FALSE
11	1	11.1	011.1t000_119	22	374.235	186.637	26.4139	011.1t000	011.1t000_31	011.1t000_120	0.533667	-0.692	0.720667	1	1.13271	0.873879	TRUE
11	1	11.1	011.1t000_120	23	374.768	185.945	27.1345	011.1t000	011.1t000_119	011.1t000_36	0.533667	-0.692	0.720667	1	1.13271	0.873879	TRUE
11	1	11.1	011.1t000_36	24	375.302	185.253	27.8552	011.1t000	011.1t000_120	011.1t000_121	0.533667	-0.692	0.720667	1	1.13271	0.873879	FALSE
11	1	11.1	011.1t000_121	25	374.771	185.599	27.4979	011.1t000	011.1t000_36	011.1t000_122	-0.530667	0.346	-0.357267	1	0.727298	0.633501	TRUE
11	1	11.1	011.1t000_122	26	374.241	185.945	27.1407	011.1t000	011.1t000_121	011.1t000_41	-0.530667	0.346	-0.357267	1	0.727298	0.633501	TRUE
11	1	11.1	011.1t000_41	27	373.71	186.291	26.7834	011.1t000	011.1t000_122	011.1t000_123	-0.530667	0.346	-0.357267	1	0.727298	0.633501	FALSE
11	1	11.1	011.1t000_123	28	374.142	185.945	26.9035	011.1t000	011.1t000_41	011.1t000_124	0.432333	-0.346	0.120133	1	0.566622	0.55374	TRUE
11	1	11.1	011.1t000_124	29	374.575	185.599	27.0237	011.1t000	011.1t000_123	011.1t000_46	0.432333	-0.346	0.120133	1	0.566622	0.55374	TRUE
11	1	11.1	011.1t000_46	30	375.007	185.253	27.1438	011.1t000	011.1t000_124	011.1t000_125	0.432333	-0.346	0.120133	1	0.566622	0.55374	FALSE
11	1	11.1	011.1t000_125	31	375.066	185.599	27.1848	011.1t000	011.1t000_46	011.1t000_126	0.059	0.346	0.0409667	1	0.353377	0.350994	TRUE
11	1	11.1	011.1t000_126	32	375.125	185.945	27.2257	011.1t000	011.1t000_125	011.1t000_51	0.059	0.346	0.0409667	1	0.353377	0.350994	TRUE
11	1	11.1	011.1t000_51	33	375.184	186.291	27.2667	011.1t000	011.1t000_126	011.1t000_127	0.059	0.346	0.0409667	1	0.353377	0.350994	FALSE
11	1	11.1	011.1t000_127	34	375.681	185.599	28.1546	011.1t000	011.1t000_51	011.1t000_128	0.497	-0.691667	0.887933	1	1.23038	0.851711	TRUE
11	1	11.1	011.1t000_128	35	376.178	184.908	29.0426	011.1t000	011.1t000_127	011.1t000_56	0.497	-0.691667	0.887933	1	1.23038	0.851711	TRUE
11	1	11.1	011.1t000_56	36	376.675	184.216	29.9305	011.1t000	011.1t000_128	011.1t000_129	0.497	-0.691667	0.887933	1	1.23038	0.851711	FALSE
11	1	11.1	011.1t000_129	37	376.6	184.216	28.2156	011.1t000	011.1t000_56	011.1t000_130	-0.0746667	0	-1.71487	1	1.71649	0.0746667	TRUE
11	1	11.1	011.1t000_130	38	376.526	184.216	26.5008	011.1t000	011.1t000_129	011.1t000_61	-0.0746667	0	-1.71487	1	1.71649	0.0746667	TRUE
11	1	11.1	011.1t000_61	39	376.451	184.216	24.7859	011.1t000	011.1t000_130	011.1t000_131	-0.0746667	0	-1.71487	1	1.71649	0.0746667	FALSE
11	1	11.1	011.1t000_131	40	376.475	184.216	24.3329	011.1t000	011.1t000_61	011.1t000_132	0.0243333	0	-0.453033	1	0.453686	0.0243333	TRUE
11	1	11.1	011.1t000_132	41	376.5	184.216	23.8798	011.1t000	011.1t000_131	011.1t000_66	0.0243333	0	-0.453033	1	0.453686	0.0243333	TRUE
11	1	11.1	011.1t000_66	42	376.524	184.216	23.4268	011.1t000	011.1t000_132	011.1t000_133	0.0243333	0	-0.453033	1	0.453686	0.0243333	FALSE
11	1	11.1	011.1t000_133	43	377.234	184.562	23.2457	011.1t000	011.1t000_66	011.1t000_134	0.709667	0.345667	-0.1811	1	0.809882	0.789375	TRUE
11	1	11.1	011.1t000_134	44	377.943	184.907	23.0646	011.1t000	011.1t000_133	011.1t000_71	0.709667	0.345667	-0.1811	1	0.809882	0.789375	TRUE
11	1	11.1	011.1t000_71	45	378.653	185.253	22.8835	011.1t000	011.1t000_134	011.1t000_135	0.709667	0.345667	-0.1811	1	0.809882	0.789375	FALSE
11	1	11.1	011.1t000_135	46	378.159	185.599	22.359	011.1t000	011.1t000_71	011.1t000_136	-0.494333	0.346	-0.5245	1	0.799488	0.603392	TRUE
11	1	11.1	011.1t000_136	47	377.664	185.945	21.8345	011.1t000	011.1t000_135	011.1t000_76	-0.494333	0.346	-0.5245	1	0.799488	0.603392	TRUE
11	1	11.1	011.1t000_76	48	377.17	186.291	21.31	011.1t000	011.1t000_136	011.1t000_137	-0.494333	0.346	-0.5245	1	0.799488	0.603392	FALSE
11	1	11.1	011.1t000_137	49	377.346	187.329	20.4082	011.1t000	011.1t000_76	011.1t000_138	0.176	1.038	-0.9018	1	1.38624	1.05282	TRUE
11	1	11.1	011.1t000_138	50	377.522	188.367	19.5064	011.1t000	011.1t000_137	011.1t000_81	0.176	1.038	-0.9018	1	1.38624	1.05282	TRUE
11	1	11.1	011.1t000_81	51	377.698	189.405	18.6046	011.1t000	011.1t000_138	011.1t000_139	0.176	1.038	-0.9018	1	1.38624	1.05282	FALSE
11	1	11.1	011.1t000_139	52	377.082	189.751	19.3207	011.1t000	011.1t000_81	011.1t000_140	-0.616333	0.346	0.716067	1	1.00615	0.706812	TRUE
11	1	11.1	011.1t000_140	53	376.465	190.097	20.0367	011.1t000	011.1t000_139	011.1t000_86	-0.616333	0.346	0.716067	1	1.00615	0.706812	TRUE
11	1	11.1	011.1t000_86	54	375.849	190.443	20.7528	011.1t000	011.1t000_140	011.1t000_141	-0.616333	0.346	0.716067	1	1.00615	0.706812	FALSE
11	1	11.1	011.1t000_141	55	375.486	189.751	21.1026	011.1t000	011.1t000_86	011.1t000_142	-0.363	-0.692	0.349833	1	0.856164	0.78143	TRUE
11	1	11.1	011.1t000_142	56	375.123	189.059	21.4525	011.1t000	011.1t000_141	011.1t000_91	-0.363	-0.692	0.349833	1	0.856164	0.78143	TRUE
11	1	11.1	011.1t000_91	57	374.76	188.367	21.8023	011.1t000	011.1t000_142	011.1t000_143	-0.363	-0.692	0.349833	1	0.856164	0.78143	FALSE
11	1	11.1	011.1t000_143	58	373.878	188.021	22.0807	011.1t000	011.1t000_91	011.1t000_144	-0.881667	-0.346	0.278433	1	0.987207	0.947128	TRUE
11	1	11.1	011.1t000_144	59	372.997	187.675	22.3592	011.1t000	011.1t000_143	011.1t000_96	-0.881667	-0.346	0.278433	1	0.987207	0.947128	TRUE
11	1	11.1	011.1t000_96	60	372.115	187.329	22.6376	011.1t000	011.1t000_144	011.1t000_145	-0.881667	-0.346	0.278433	1	0.987207	0.947128	FALSE
11	1	11.1	011.1t000_145	61	372.582	187.329	22.2271	011.1t000	011.1t000_96	011.1t000_146	0.466667	0	-0.410533	1	0.621543	0.466667	TRUE
11	1	11.1	011.1t000_146	62	373.048	187.329	21.8165	011.1t000	011.1t000_145	011.1t000_101	0.466667	0	-0.410533	1	0.621543	0.466667	TRUE
11	1	11.1	011.1t000_101	63	373.515	187.329	21.406	011.1t000	011.1t000_146	011.1t000_147	0.466667	0	-0.410533	1	0.621543	0.466667	FALSE
11	1	11.1	011.1t000_147	64	373.493	186.983	21.1978	011.1t000	011.1t000_101	011.1t000_148	-0.022	-0.346	-0.2082	1	0.40441	0.346699	TRUE
11	1	11.1	011.1t000_148	65	373.471	186.637	20.9896	011.1t000	011.1t000_147	011.1t000_106	-0.022	-0.346	-0.2082	1	0.40441	0.346699	TRUE
11	1	11.1	011.1t000_106	66	373.449	186.291	20.7814	011.1t000	011.1t000_148	NA	-0.022	-0.346	-0.2082	1	0.40441	0.346699	FALSE
11	1	11.1	011.1t001_1	1	475.307	292.15	38.099	011.1t001	NA	011.1t001_149	NA	NA	NA	NA	NA	NA	FALSE
11	1	11.1	011.1t001_149	2	475.598	289.037	38.781	011.1t001	011.1t001_1	011.1t001_150	0.290667	-3.11333	0.682033	1	3.20039	3.12687	TRUE
11	1	11.1	011.1t001_150	3	475.888	285.923	39.4631	011.1t001	011.1t001_149	011.1t001_5	0.290667	-3.11333	0.682033	1	3.20039	3.12687	TRUE
11	1	11.1	011.1t001_5	4	476.179	282.81	40.1451	011.1t001	011.1t001_150	011.1t001_151	0.290667	-3.11333	0.682033	1	3.20039	3.12687	FALSE
11	1	11.1	011.1t001_151	5	475.886	284.078	40.2553	011.1t001	011.1t001_5	011.1t001_152	-0.293333	1.26844	0.110167	1	1.30657	1.30192	TRUE
11	1	11.1	011.1t001_152	6	475.592	285.347	40.3654	011.1t001	011.1t001_151	011.1t001_153	-0.293333	1.26844	0.110167	1	1.30657	1.30192	TRUE
11	1	11.1	011.1t001_153	7	475.299	286.615	40.4756	011.1t001	011.1t001_152	011.1t001_154	-0.293333	1.26844	0.110167	1	1.30657	1.30192	TRUE
11	1	11.1	011.1t001_154	8	475.006	287.884	40.5858	011.1t001	011.1t001_153	011.1t001_155	-0.293333	1.26844	0.110167	1	1.30657	1.30192	TRUE
11	1	11.1	011.1t001_155	9	474.712	289.152	40.6959	011.1t001	011.1t001_154	011.1t001_156	-0.293333	1.26844	0.110167	1	1.30657	1.30192	TRUE
11	1	11.1	011.1t001_156	10	474.419	290.421	40.8061	011.1t001	011.1t001_155	011.1t001_157	-0.293333	1.26844	0.110167	1	1.30657	1.30192	TRUE
11	1	11.1	011.1t001_157	11	474.126	291.689	40.9163	011.1t001	011.1t001_156	011.1t001_158	-0.293333	1.26844	0.110167	1	1.30657	1.30192	TRUE
11	1	11.1	011.1t001_158	12	473.832	292.958	41.0264	011.1t001	011.1t001_157	011.1t001_20	-0.293333	1.26844	0.110167	1	1.30657	1.30192	TRUE
11	1	11.1	011.1t001_20	13	473.539	294.226	41.1366	011.1t001	011.1t001_158	011.1t001_159	-0.293333	1.26844	0.110167	1	1.30657	1.30192	FALSE
11	1	11.1	011.1t001_159	14	472.926	293.534	41.8563	011.1t001	011.1t001_20	011.1t001_160	-0.612667	-0.692	0.7197	1	1.17141	0.924243	TRUE
11	1	11.1	011.1t001_160	15	472.314	292.842	42.576	011.1t001	011.1t001_159	011.1t001_25	-0.612667	-0.692	0.7197	1	1.17141	0.924243	TRUE
11	1	11.1	011.1t001_25	16	471.701	292.15	43.2957	011.1t001	011.1t001_160	011.1t001_161	-0.612667	-0.692	0.7197	1	1.17141	0.924243	FALSE
11	1	11.1	011.1t001_161	17	471.771	291.804	43.3404	011.1t001	011.1t001_25	011.1t001_162	0.0696667	-0.346	0.0446667	1	0.355759	0.352944	TRUE
11	1	11.1	011.1t001_162	18	471.84	291.458	43.385	011.1t001	011.1t001_161	011.1t001_30	0.0696667	-0.346	0.0446667	1	0.355759	0.352944	TRUE
11	1	11.1	011.1t001_30	19	471.91	291.112	43.4297	011.1t001	011.1t001_162	011.1t001_163	0.0696667	-0.346	0.0446667	1	0.355759	0.352944	FALSE
11	1	11.1	011.1t001_163	20	472.995	290.074	44.6368	011.1t001	011.1t001_30	011.1t001_164	1.08533	-1.03767	1.20707	1	1.92658	1.50157	TRUE
11	1	11.1	011.1t001_164	21	474.081	289.037	45.8438	011.1t001	011.1t001_163	011.1t001_35	1.08533	-1.03767	1.20707	1	1.92658	1.50157	TRUE
11	1	11.1	011.1t001_35	22	475.166	287.999	47.0509	011.1t001	011.1t001_164	011.1t001_165	1.08533	-1.03767	1.20707	1	1.92658	1.50157	FALSE
11	1	11.1	011.1t001_165	23	476.11	287.307	46.645	011.1t001	011.1t001_35	011.1t001_166	0.944333	-0.692	-0.405933	1	1.23912	1.17074	TRUE
11	1	11.1	011.1t001_166	24	477.055	286.615	46.239	011.1t001	011.1t001_165	011.1t001_40	0.944333	-0.692	-0.405933	1	1.23912	1.17074	TRUE
11	1	11.1	011.1t001_40	25	477.999	285.923	45.8331	011.1t001	011.1t001_166	011.1t001_167	0.944333	-0.692	-0.405933	1	1.23912	1.17074	FALSE
11	1	11.1	011.1t001_167	26	477.633	286.269	44.7711	011.1t001	011.1t001_40	011.1t001_168	-0.366333	0.346	-1.06197	1	1.17545	0.503901	TRUE
11	1	11.1	011.1t001_168	27	477.266	286.615	43.7092	011.1t001	011.1t001_167	011.1t001_45	-0.366333	0.346	-1.06197	1	1.17545	0.503901	TRUE
11	1	11.1	011.1t001_45	28	476.9	286.961	42.6472	011.1t001	011.1t001_168	011.1t001_169	-0.366333	0.346	-1.06197	1	1.17545	0.503901	FALSE
11	1	11.1	011.1t001_169	29	477.27	286.615	43.1631	011.1t001	011.1t001_45	011.1t001_170	0.370333	-0.346	0.515867	1	0.723174	0.506816	TRUE
11	1	11.1	011.1t001_170	30	477.641	286.269	43.6789	011.1t001	011.1t001_169	011.1t001_50	0.370333	-0.346	0.515867	1	0.723174	0.506816	TRUE
11	1	11.1	011.1t001_50	31	478.011	285.923	44.1948	011.1t001	011.1t001_170	011.1t001_171	0.370333	-0.346	0.515867	1	0.723174	0.506816	FALSE
11	1	11.1	011.1t001_171	32	478.679	285.923	43.6344	011.1t001	011.1t001_50	011.1t001_172	0.668	0	-0.560433	1	0.871957	0.668	TRUE
11	1	11.1	011.1t001_172	33	479.347	285.923	43.0739	011.1t001	011.1t001_171	011.1t001_55	0.668	0	-0.560433	1	0.871957	0.668	TRUE
11	1	11.1	011.1t001_55	34	480.015	285.923	42.5135	011.1t001	011.1t001_172	011.1t001_173	0.668	0	-0.560433	1	0.871957	0.668	FALSE
11	1	11.1	011.1t001_173	35	480.774	287.653	42.2664	011.1t001	011.1t001_55	011.1t001_174	0.759333	1.72967	-0.247067	1	1.90509	1.889	TRUE
11	1	11.1	011.1t001_174	36	481.534	289.382	42.0194	011.1t001	011.1t001_173	011.1t001_60	0.759333	1.72967	-0.247067	1	1.90509	1.889	TRUE
11	1	11.1	011.1t001_60	37	482.293	291.112	41.7723	011.1t001	011.1t001_174	011.1t001_175	0.759333	1.72967	-0.247067	1	1.90509	1.889	FALSE
11	1	11.1	011.1t001_175	38	482.173	291.458	41.0462	011.1t001	011.1t001_60	011.1t001_176	-0.119667	0.346	-0.7261	1	0.813177	0.366109	TRUE
11	1	11.1	011.1t001_176	39	482.054	291.804	40.3201	011.1t001	011.1t001_175	011.1t001_65	-0.119667	0.346	-0.7261	1	0.813177	0.366109	TRUE
11	1	11.1	011.1t001_65	40	481.934	292.15	39.594	011.1t001	011.1t001_176	011.1t001_177	-0.119667	0.346	-0.7261	1	0.813177	0.366109	FALSE
11	1	11.1	011.1t001_177	41	481.393	292.496	39.7643	011.1t001	011.1t001_65	011.1t001_178	-0.541333	0.346	0.1703	1	0.66465	0.642462	TRUE
11	1	11.1	011.1t001_178	42	480.851	292.842	39.9346	011.1t001	011.1t001_177	011.1t001_70	-0.541333	0.346	0.1703	1	0.66465	0.642462	TRUE
11	1	11.1	011.1t001_70	43	480.31	293.188	40.1049	011.1t001	011.1t001_178	011.1t001_179	-0.541333	0.346	0.1703	1	0.66465	0.642462	FALSE
11	1	11.1	011.1t001_179	44	480.982	294.918	40.474	011.1t001	011.1t001_70	011.1t001_180	0.672	1.72967	0.369067	1	1.89197	1.85562	TRUE
11	1	11.1	011.1t001_180	45	481.654	296.647	40.843	011.1t001	011.1t001_179	011.1t001_75	0.672	1.72967	0.369067	1	1.89197	1.85562	TRUE
11	1	11.1	011.1t001_75	46	482.326	298.377	41.2121	011.1t001	011.1t001_180	011.1t001_181	0.672	1.72967	0.369067	1	1.89197	1.85562	FALSE
11	1	11.1	011.1t001_181	47	482.498	299.415	42.0255	011.1t001	011.1t001_75	011.1t001_182	0.172333	1.038	0.8134	1	1.32995	1.05221	TRUE
11	1	11.1	011.1t001_182	48	482.671	300.453	42.8389	011.1t001	011.1t001_181	011.1t001_80	0.172333	1.038	0.8134	1	1.32995	1.05221	TRUE
11	1	11.1	011.1t001_80	49	482.843	301.491	43.6523	011.1t001	011.1t001_182	011.1t001_183	0.172333	1.038	0.8134	1	1.32995	1.05221	FALSE
11	1	11.1	011.1t001_183	50	483.841	301.491	43.3578	011.1t001	011.1t001_80	011.1t001_184	0.997667	0	-0.294533	1	1.04023	0.997667	TRUE
11	1	11.1	011.1t001_184	51	484.838	301.491	43.0632	011.1t001	011.1t001_183	011.1t001_85	0.997667	0	-0.294533	1	1.04023	0.997667	TRUE
11	1	11.1	011.1t001_85	52	485.836	301.491	42.7687	011.1t001	011.1t001_184	011.1t001_185	0.997667	0	-0.294533	1	1.04023	0.997667	FALSE
11	1	11.1	011.1t001_185	53	486.463	302.529	41.9342	011.1t001	011.1t001_85	011.1t001_186	0.626667	1.03767	-0.8345	1	1.47168	1.21221	TRUE
11	1	11.1	011.1t001_186	54	487.089	303.566	41.0997	011.1t001	011.1t001_185	011.1t001_90	0.626667	1.03767	-0.8345	1	1.47168	1.21221	TRUE
11	1	11.1	011.1t001_90	55	487.716	304.604	40.2652	011.1t001	011.1t001_186	011.1t001_187	0.626667	1.03767	-0.8345	1	1.47168	1.21221	FALSE
11	1	11.1	011.1t001_187	56	487.698	304.258	40.926	011.1t001	011.1t001_90	011.1t001_188	-0.0183333	-0.346	0.660833	1	0.746159	0.346485	TRUE
11	1	11.1	011.1t001_188	57	487.679	303.912	41.5869	011.1t001	011.1t001_187	011.1t001_95	-0.0183333	-0.346	0.660833	1	0.746159	0.346485	TRUE
11	1	11.1	011.1t001_95	58	487.661	303.566	42.2477	011.1t001	011.1t001_188	011.1t001_189	-0.0183333	-0.346	0.660833	1	0.746159	0.346485	FALSE
11	1	11.1	011.1t001_189	59	488.075	303.566	42.4435	011.1t001	011.1t001_95	011.1t001_190	0.413667	0	0.1958	1	0.457666	0.413667	TRUE
11	1	11.1	011.1t001_190	60	488.488	303.566	42.6393	011.1t001	011.1t001_189	011.1t001_100	0.413667	0	0.1958	1	0.457666	0.413667	TRUE
11	1	11.1	011.1t001_100	61	488.902	303.566	42.8351	011.1t001	011.1t001_190	011.1t001_191	0.413667	0	0.1958	1	0.457666	0.413667	FALSE
11	1	11.1	011.1t001_191	62	489.709	302.874	42.364	011.1t001	011.1t001_100	011.1t001_192	0.806667	-0.691667	-0.4711	1	1.16235	1.0626	TRUE
11	1	11.1	011.1t001_192	63	490.515	302.183	41.8929	011.1t001	011.1t001_191	011.1t001_105	0.806667	-0.691667	-0.4711	1	1.16235	1.0626	TRUE
11	1	11.1	011.1t001_105	64	491.322	301.491	41.4218	011.1t001	011.1t001_192	011.1t001_193	0.806667	-0.691667	-0.4711	1	1.16235	1.0626	FALSE
11	1	11.1	011.1t001_193	65	490.185	300.972	40.9012	011.1t001	011.1t001_105	011.1t001_110	-1.1365	-0.519	-0.5206	1	1.35352	1.2494	TRUE
11	1	11.1	011.1t001_110	66	489.049	300.453	40.3806	011.1t001	011.1t001_193	NA	-1.1365	-0.519	-0.5206	1	1.35352	1.2494	FALSE
11	1	11.1	011.1t002_8	6	300.256	262.053	38.4244	011.1t002	NA	011.1t002_194	NA	NA	NA	NA	NA	NA	FALSE
11	1	11.1	011.1t002_194	7	300.357	264.821	36.3257	011.1t002	011.1t002_8	011.1t002_195	0.100667	2.76767	-2.09867	1	3.47484	2.7695	TRUE
11	1	11.1	011.1t002_195	8	300.457	267.588	34.2271	011.1t002	011.1t002_194	011.1t002_13	0.100667	2.76767	-2.09867	1	3.47484	2.7695	TRUE
11	1	11.1	011.1t002_13	9	300.558	270.356	32.1284	011.1t002	011.1t002_195	011.1t002_196	0.100667	2.76767	-2.09867	1	3.47484	2.7695	FALSE
11	1	11.1	011.1t002_196	10	302.124	271.048	31.0973	011.1t002	011.1t002_13	011.1t002_197	1.56633	0.691667	-1.03113	1	1.99876	1.71225	TRUE
11	1	11.1	011.1t002_197	11	303.691	271.739	30.0661	011.1t002	011.1t002_196	011.1t002_18	1.56633	0.691667	-1.03113	1	1.99876	1.71225	TRUE
11	1	11.1	011.1t002_18	12	305.257	272.431	29.035	011.1t002	011.1t002_197	011.1t002_198	1.56633	0.691667	-1.03113	1	1.99876	1.71225	FALSE
11	1	11.1	011.1t002_198	13	306.075	271.393	28.4955	011.1t002	011.1t002_18	011.1t002_199	0.818333	-1.03767	-0.539533	1	1.42742	1.32152	TRUE
11	1	11.1	011.1t002_199	14	306.894	270.356	27.9559	011.1t002	011.1t002_198	011.1t002_23	0.818333	-1.03767	-0.539533	1	1.42742	1.32152	TRUE
11	1	11.1	011.1t002_23	15	307.712	269.318	27.4164	011.1t002	011.1t002_199	011.1t002_200	0.818333	-1.03767	-0.539533	1	1.42742	1.32152	FALSE
11	1	11.1	011.1t002_200	16	309.703	269.318	29.657	011.1t002	011.1t002_23	011.1t002_201	1.99067	0	2.24063	1	2.9972	1.99067	TRUE
11	1	11.1	011.1t002_201	17	311.693	269.318	31.8977	011.1t002	011.1t002_200	011.1t002_28	1.99067	0	2.24063	1	2.9972	1.99067	TRUE
11	1	11.1	011.1t002_28	18	313.684	269.318	34.1383	011.1t002	011.1t002_201	011.1t002_202	1.99067	0	2.24063	1	2.9972	1.99067	FALSE
11	1	11.1	011.1t002_202	19	315.128	270.01	33.3231	011.1t002	011.1t002_28	011.1t002_203	1.44367	0.691667	-0.815233	1	1.79644	1.6008	TRUE
11	1	11.1	011.1t002_203	20	316.571	270.701	32.5078	011.1t002	011.1t002_202	011.1t002_33	1.44367	0.691667	-0.815233	1	1.79644	1.6008	TRUE
11	1	11.1	011.1t002_33	21	318.015	271.393	31.6926	011.1t002	011.1t002_203	011.1t002_204	1.44367	0.691667	-0.815233	1	1.79644	1.6008	FALSE
11	1	11.1	011.1t002_204	22	319.142	271.739	30.9824	011.1t002	011.1t002_33	011.1t002_205	1.127	0.346	-0.7102	1	1.37631	1.17892	TRUE
11	1	11.1	011.1t002_205	23	320.269	272.085	30.2722	011.1t002	011.1t002_204	011.1t002_38	1.127	0.346	-0.7102	1	1.37631	1.17892	TRUE
11	1	11.1	011.1t002_38	24	321.396	272.431	29.562	011.1t002	011.1t002_205	011.1t002_206	1.127	0.346	-0.7102	1	1.37631	1.17892	FALSE
11	1	11.1	011.1t002_206	25	321.774	272.777	29.8614	011.1t002	011.1t002_38	011.1t002_207	0.378333	0.346	0.2994	1	0.593711	0.512691	TRUE
11	1	11.1	011.1t002_207	26	322.153	273.123	30.1608	011.1t002	011.1t002_206	011.1t002_43	0.378333	0.346	0.2994	1	0.593711	0.512691	TRUE
11	1	11.1	011.1t002_43	27	322.531	273.469	30.4602	011.1t002	011.1t002_207	011.1t002_208	0.378333	0.346	0.2994	1	0.593711	0.512691	FALSE
11	1	11.1	011.1t002_208	28	323.28	273.469	30.4753	011.1t002	011.1t002_43	011.1t002_209	0.749333	0	0.0151	1	0.749485	0.749333	TRUE
11	1	11.1	011.1t002_209	29	324.03	273.469	30.4904	011.1t002	011.1t002_208	011.1t002_48	0.749333	0	0.0151	1	0.749485	0.749333	TRUE
11	1	11.1	011.1t002_48	30	324.779	273.469	30.5055	011.1t002	011.1t002_209	011.1t002_210	0.749333	0	0.0151	1	0.749485	0.749333	FALSE
11	1	11.1	011.1t002_210	31	325.329	273.815	30.7075	011.1t002	011.1t002_48	011.1t002_211	0.55	0.346	0.202033	1	0.680466	0.649782	TRUE
11	1	11.1	011.1t002_211	32	325.879	274.161	30.9096	011.1t002	011.1t002_210	011.1t002_53	0.55	0.346	0.202033	1	0.680466	0.649782	TRUE
11	1	11.1	011.1t002_53	33	326.429	274.507	31.1116	011.1t002	011.1t002_211	011.1t002_212	0.55	0.346	0.202033	1	0.680466	0.649782	FALSE
11	1	11.1	011.1t002_212	34	327.437	274.507	32.0054	011.1t002	011.1t002_53	011.1t002_213	1.00767	0	0.893767	1	1.34693	1.00767	TRUE
11	1	11.1	011.1t002_213	35	328.444	274.507	32.8991	011.1t002	011.1t002_212	011.1t002_58	1.00767	0	0.893767	1	1.34693	1.00767	TRUE
11	1	11.1	011.1t002_58	36	329.452	274.507	33.7929	011.1t002	011.1t002_213	011.1t002_214	1.00767	0	0.893767	1	1.34693	1.00767	FALSE
11	1	11.1	011.1t002_214	37	329.302	274.853	33.0738	011.1t002	011.1t002_58	011.1t002_215	-0.150333	0.346	-0.7191	1	0.812047	0.377248	TRUE
11	1	11.1	011.1t002_215	38	329.151	275.199	32.3547	011.1t002	011.1t002_214	011.1t002_63	-0.150333	0.346	-0.7191	1	0.812047	0.377248	TRUE
11	1	11.1	011.1t002_63	39	329.001	275.545	31.6356	011.1t002	011.1t002_215	011.1t002_216	-0.150333	0.346	-0.7191	1	0.812047	0.377248	FALSE
11	1	11.1	011.1t002_216	40	328.743	275.545	31.7816	011.1t002	011.1t002_63	011.1t002_217	-0.258	0	0.145967	1	0.296429	0.258	TRUE
11	1	11.1	011.1t002_217	41	328.485	275.545	31.9275	011.1t002	011.1t002_216	011.1t002_68	-0.258	0	0.145967	1	0.296429	0.258	TRUE
11	1	11.1	011.1t002_68	42	328.227	275.545	32.0735	011.1t002	011.1t002_217	011.1t002_218	-0.258	0	0.145967	1	0.296429	0.258	FALSE
11	1	11.1	011.1t002_218	43	328.467	276.237	30.9148	011.1t002	011.1t002_68	011.1t002_219	0.24	0.691667	-1.15867	1	1.37059	0.732122	TRUE
11	1	11.1	011.1t002_219	44	328.707	276.928	29.7562	011.1t002	011.1t002_218	011.1t002_73	0.24	0.691667	-1.15867	1	1.37059	0.732122	TRUE
11	1	11.1	011.1t002_73	45	328.947	277.62	28.5975	011.1t002	011.1t002_219	011.1t002_220	0.24	0.691667	-1.15867	1	1.37059	0.732122	FALSE
11	1	11.1	011.1t002_220	46	328.361	277.274	30.612	011.1t002	011.1t002_73	011.1t002_221	-0.586	-0.345667	2.01453	1	2.12632	0.680354	TRUE
11	1	11.1	011.1t002_221	47	327.775	276.929	32.6266	011.1t002	011.1t002_220	011.1t002_78	-0.586	-0.345667	2.01453	1	2.12632	0.680354	TRUE
11	1	11.1	011.1t002_78	48	327.189	276.583	34.6411	011.1t002	011.1t002_221	011.1t002_222	-0.586	-0.345667	2.01453	1	2.12632	0.680354	FALSE
11	1	11.1	011.1t002_222	49	328.09	277.621	34.2075	011.1t002	011.1t002_78	011.1t002_223	0.900667	1.03767	-0.433633	1	1.44083	1.37403	TRUE
11	1	11.1	011.1t002_223	50	328.99	278.658	33.7738	011.1t002	011.1t002_222	011.1t002_83	0.900667	1.03767	-0.433633	1	1.44083	1.37403	TRUE
11	1	11.1	011.1t002_83	51	329.891	279.696	33.3402	011.1t002	011.1t002_223	011.1t002_224	0.900667	1.03767	-0.433633	1	1.44083	1.37403	FALSE
11	1	11.1	011.1t002_224	52	329.961	280.042	31.6176	011.1t002	011.1t002_83	011.1t002_225	0.0703333	0.346	-1.72257	1	1.75838	0.353076	TRUE
11	1	11.1	011.1t002_225	53	330.032	280.388	29.8951	011.1t002	011.1t002_224	011.1t002_88	0.0703333	0.346	-1.72257	1	1.75838	0.353076	TRUE
11	1	11.1	011.1t002_88	54	330.102	280.734	28.1725	011.1t002	011.1t002_225	011.1t002_226	0.0703333	0.346	-1.72257	1	1.75838	0.353076	FALSE
11	1	11.1	011.1t002_226	55	330.179	280.388	29.2261	011.1t002	011.1t002_88	011.1t002_227	0.0766667	-0.346	1.05363	1	1.11164	0.354392	TRUE
11	1	11.1	011.1t002_227	56	330.255	280.042	30.2798	011.1t002	011.1t002_226	011.1t002_93	0.0766667	-0.346	1.05363	1	1.11164	0.354392	TRUE
11	1	11.1	011.1t002_93	57	330.332	279.696	31.3334	011.1t002	011.1t002_227	011.1t002_228	0.0766667	-0.346	1.05363	1	1.11164	0.354392	FALSE
11	1	11.1	011.1t002_228	58	331.088	280.388	29.8828	011.1t002	011.1t002_93	011.1t002_229	0.755667	0.692	-1.45057	1	1.77596	1.02464	TRUE
11	1	11.1	011.1t002_229	59	331.843	281.08	28.4323	011.1t002	011.1t002_228	011.1t002_98	0.755667	0.692	-1.45057	1	1.77596	1.02464	TRUE
11	1	11.1	011.1t002_98	60	332.599	281.772	26.9817	011.1t002	011.1t002_229	011.1t002_230	0.755667	0.692	-1.45057	1	1.77596	1.02464	FALSE
11	1	11.1	011.1t002_230	61	333.485	280.042	29.6227	011.1t002	011.1t002_98	011.1t002_231	0.886333	-1.72967	2.64097	1	3.27903	1.94354	TRUE
11	1	11.1	011.1t002_231	62	334.372	278.313	32.2636	011.1t002	011.1t002_230	011.1t002_103	0.886333	-1.72967	2.64097	1	3.27903	1.94354	TRUE
11	1	11.1	011.1t002_103	63	335.258	276.583	34.9046	011.1t002	011.1t002_231	011.1t002_232	0.886333	-1.72967	2.64097	1	3.27903	1.94354	FALSE
11	1	11.1	011.1t002_232	64	336.046	276.237	34.0912	011.1t002	011.1t002_103	011.1t002_233	0.788333	-0.346	-0.813367	1	1.18438	0.860921	TRUE
11	1	11.1	011.1t002_233	65	336.835	275.891	33.2779	011.1t002	011.1t002_232	011.1t002_109	0.788333	-0.346	-0.813367	1	1.18438	0.860921	TRUE
11	1	11.1	011.1t002_109	66	337.623	275.545	32.4645	011.1t002	011.1t002_233	NA	0.788333	-0.346	-0.813367	1	1.18438	0.860921	FALSE
11	1	11.1	011.1t003_10	7	323.884	314.982	53.0995	011.1t003	NA	011.1t003_234	NA	NA	NA	NA	NA	NA	FALSE
11	1	11.1	011.1t003_234	8	324.474	318.096	52.8478	011.1t003	011.1t003_10	011.1t003_235	0.59	3.11367	-0.2517	1	3.17905	3.16907	TRUE
11	1	11.1	011.1t003_235	9	325.064	321.209	52.5961	011.1t003	011.1t003_234	011.1t003_15	0.59	3.11367	-0.2517	1	3.17905	3.16907	TRUE
11	1	11.1	011.1t003_15	10	325.654	324.323	52.3444	011.1t003	011.1t003_235	011.1t003_236	0.59	3.11367	-0.2517	1	3.17905	3.16907	FALSE
11	1	11.1	011.1t003_236	11	325.985	324.323	51.864	011.1t003	011.1t003_15	011.1t003_237	0.331333	0	-0.480433	1	0.583608	0.331333	TRUE
11	1	11.1	011.1t003_237	12	326.317	324.323	51.3835	011.1t003	011.1t003_236	011.1t003_19	0.331333	0	-0.480433	1	0.583608	0.331333	TRUE
11	1	11.1	011.1t003_19	13	326.648	324.323	50.9031	011.1t003	011.1t003_237	011.1t003_238	0.331333	0	-0.480433	1	0.583608	0.331333	FALSE
11	1	11.1	011.1t003_238	14	327.78	323.977	49.8951	011.1t003	011.1t003_19	011.1t003_239	1.13233	-0.346	-1.008	1	1.55498	1.18402	TRUE
11	1	11.1	011.1t003_239	15	328.913	323.631	48.8871	011.1t003	011.1t003_238	011.1t003_24	1.13233	-0.346	-1.008	1	1.55498	1.18402	TRUE
11	1	11.1	011.1t003_24	16	330.045	323.285	47.8791	011.1t003	011.1t003_239	011.1t003_240	1.13233	-0.346	-1.008	1	1.55498	1.18402	FALSE
11	1	11.1	011.1t003_240	17	331.784	323.977	47.7753	011.1t003	011.1t003_24	011.1t003_241	1.73867	0.692	-0.103767	1	1.87419	1.87132	TRUE
11	1	11.1	011.1t003_241	18	333.522	324.669	47.6716	011.1t003	011.1t003_240	011.1t003_29	1.73867	0.692	-0.103767	1	1.87419	1.87132	TRUE
11	1	11.1	011.1t003_29	19	335.261	325.361	47.5678	011.1t003	011.1t003_241	011.1t003_242	1.73867	0.692	-0.103767	1	1.87419	1.87132	FALSE
11	1	11.1	011.1t003_242	20	336.799	325.015	47.7942	011.1t003	011.1t003_29	011.1t003_243	1.538	-0.346	0.226367	1	1.59261	1.57644	TRUE
11	1	11.1	011.1t003_243	21	338.337	324.669	48.0205	011.1t003	011.1t003_242	011.1t003_34	1.538	-0.346	0.226367	1	1.59261	1.57644	TRUE
11	1	11.1	011.1t003_34	22	339.875	324.323	48.2469	011.1t003	011.1t003_243	011.1t003_244	1.538	-0.346	0.226367	1	1.59261	1.57644	FALSE
11	1	11.1	011.1t003_244	23	340.197	323.977	47.8441	011.1t003	011.1t003_34	011.1t003_245	0.322	-0.346	-0.4028	1	0.621006	0.472652	TRUE
11	1	11.1	011.1t003_245	24	340.519	323.631	47.4413	011.1t003	011.1t003_244	011.1t003_39	0.322	-0.346	-0.4028	1	0.621006	0.472652	TRUE
11	1	11.1	011.1t003_39	25	340.841	323.285	47.0385	011.1t003	011.1t003_245	011.1t003_246	0.322	-0.346	-0.4028	1	0.621006	0.472652	FALSE
11	1	11.1	011.1t003_246	26	341.124	323.285	47.4641	011.1t003	011.1t003_39	011.1t003_247	0.282667	0	0.425633	1	0.510944	0.282667	TRUE
11	1	11.1	011.1t003_247	27	341.406	323.285	47.8898	011.1t003	011.1t003_246	011.1t003_44	0.282667	0	0.425633	1	0.510944	0.282667	TRUE
11	1	11.1	011.1t003_44	28	341.689	323.285	48.3154	011.1t003	011.1t003_247	011.1t003_248	0.282667	0	0.425633	1	0.510944	0.282667	FALSE
11	1	11.1	011.1t003_248	29	342.76	322.939	47.9277	011.1t003	011.1t003_44	011.1t003_249	1.071	-0.346	-0.387733	1	1.19042	1.1255	TRUE
11	1	11.1	011.1t003_249	30	343.831	322.593	47.5399	011.1t003	011.1t003_248	011.1t003_49	1.071	-0.346	-0.387733	1	1.19042	1.1255	TRUE
11	1	11.1	011.1t003_49	31	344.902	322.247	47.1522	011.1t003	011.1t003_249	011.1t003_250	1.071	-0.346	-0.387733	1	1.19042	1.1255	FALSE
11	1	11.1	011.1t003_250	32	344.816	322.247	48.2255	011.1t003	011.1t003_49	011.1t003_251	-0.0856667	0	1.07333	1	1.07675	0.0856667	TRUE
11	1	11.1	011.1t003_251	33	344.731	322.247	49.2989	011.1t003	011.1t003_250	011.1t003_54	-0.0856667	0	1.07333	1	1.07675	0.0856667	TRUE
11	1	11.1	011.1t003_54	34	344.645	322.247	50.3722	011.1t003	011.1t003_251	011.1t003_252	-0.0856667	0	1.07333	1	1.07675	0.0856667	FALSE
11	1	11.1	011.1t003_252	35	344.999	322.593	51.1246	011.1t003	011.1t003_54	011.1t003_253	0.354	0.346	0.7524	1	0.900632	0.495007	TRUE
11	1	11.1	011.1t003_253	36	345.353	322.939	51.877	011.1t003	011.1t003_252	011.1t003_59	0.354	0.346	0.7524	1	0.900632	0.495007	TRUE
11	1	11.1	011.1t003_59	37	345.707	323.285	52.6294	011.1t003	011.1t003_253	011.1t003_254	0.354	0.346	0.7524	1	0.900632	0.495007	FALSE
11	1	11.1	011.1t003_254	38	345.053	323.631	52.488	011.1t003	011.1t003_59	011.1t003_255	-0.653667	0.346	-0.1414	1	0.752987	0.739592	TRUE
11	1	11.1	011.1t003_255	39	344.4	323.977	52.3466	011.1t003	011.1t003_254	011.1t003_64	-0.653667	0.346	-0.1414	1	0.752987	0.739592	TRUE
11	1	11.1	011.1t003_64	40	343.746	324.323	52.2052	011.1t003	011.1t003_255	011.1t003_256	-0.653667	0.346	-0.1414	1	0.752987	0.739592	FALSE
11	1	11.1	011.1t003_256	41	342.96	324.323	52.3574	011.1t003	011.1t003_64	011.1t003_257	-0.786	0	0.152167	1	0.800594	0.786	TRUE
11	1	11.1	011.1t003_257	42	342.174	324.323	52.5095	011.1t003	011.1t003_256	011.1t003_69	-0.786	0	0.152167	1	0.800594	0.786	TRUE
11	1	11.1	011.1t003_69	43	341.388	324.323	52.6617	011.1t003	011.1t003_257	011.1t003_258	-0.786	0	0.152167	1	0.800594	0.786	FALSE
11	1	11.1	011.1t003_258	44	341.422	324.669	53.1557	011.1t003	011.1t003_69	011.1t003_259	0.0343333	0.346	0.494	1	0.604095	0.347699	TRUE
11	1	11.1	011.1t003_259	45	341.457	325.015	53.6497	011.1t003	011.1t003_258	011.1t003_74	0.0343333	0.346	0.494	1	0.604095	0.347699	TRUE
11	1	11.1	011.1t003_74	46	341.491	325.361	54.1437	011.1t003	011.1t003_259	011.1t003_260	0.0343333	0.346	0.494	1	0.604095	0.347699	FALSE
11	1	11.1	011.1t003_260	47	340.724	326.053	54.1406	011.1t003	011.1t003_74	011.1t003_261	-0.766667	0.691667	-0.00306667	1	1.03256	1.03256	TRUE
11	1	11.1	011.1t003_261	48	339.958	326.744	54.1376	011.1t003	011.1t003_260	011.1t003_79	-0.766667	0.691667	-0.00306667	1	1.03256	1.03256	TRUE
11	1	11.1	011.1t003_79	49	339.191	327.436	54.1345	011.1t003	011.1t003_261	011.1t003_262	-0.766667	0.691667	-0.00306667	1	1.03256	1.03256	FALSE
11	1	11.1	011.1t003_262	50	338.722	327.782	54.1816	011.1t003	011.1t003_79	011.1t003_263	-0.469333	0.346	0.0471	1	0.584986	0.583086	TRUE
11	1	11.1	011.1t003_263	51	338.252	328.128	54.2287	011.1t003	011.1t003_262	011.1t003_84	-0.469333	0.346	0.0471	1	0.584986	0.583086	TRUE
11	1	11.1	011.1t003_84	52	337.783	328.474	54.2758	011.1t003	011.1t003_263	011.1t003_264	-0.469333	0.346	0.0471	1	0.584986	0.583086	FALSE
11	1	11.1	011.1t003_264	53	338.535	328.128	54.6543	011.1t003	011.1t003_84	011.1t003_265	0.752	-0.346	0.378533	1	0.910224	0.82778	TRUE
11	1	11.1	011.1t003_265	54	339.287	327.782	55.0329	011.1t003	011.1t003_264	011.1t003_89	0.752	-0.346	0.378533	1	0.910224	0.82778	TRUE
11	1	11.1	011.1t003_89	55	340.039	327.436	55.4114	011.1t003	011.1t003_265	011.1t003_266	0.752	-0.346	0.378533	1	0.910224	0.82778	FALSE
11	1	11.1	011.1t003_266	56	339.702	328.128	54.1403	011.1t003	011.1t003_89	011.1t003_267	-0.337333	0.692	-1.2711	1	1.48605	0.769843	TRUE
11	1	11.1	011.1t003_267	57	339.364	328.82	52.8692	011.1t003	011.1t003_266	011.1t003_94	-0.337333	0.692	-1.2711	1	1.48605	0.769843	TRUE
11	1	11.1	011.1t003_94	58	339.027	329.512	51.5981	011.1t003	011.1t003_267	011.1t003_268	-0.337333	0.692	-1.2711	1	1.48605	0.769843	FALSE
11	1	11.1	011.1t003_268	59	339.285	329.512	51.4521	011.1t003	011.1t003_94	011.1t003_269	0.257667	0	-0.146	1	0.296156	0.257667	TRUE
11	1	11.1	011.1t003_269	60	339.542	329.512	51.3061	011.1t003	011.1t003_268	011.1t003_99	0.257667	0	-0.146	1	0.296156	0.257667	TRUE
11	1	11.1	011.1t003_99	61	339.8	329.512	51.1601	011.1t003	011.1t003_269	011.1t003_270	0.257667	0	-0.146	1	0.296156	0.257667	FALSE
11	1	11.1	011.1t003_270	62	340.588	329.166	50.3467	011.1t003	011.1t003_99	011.1t003_271	0.788333	-0.346	-0.813367	1	1.18438	0.860921	TRUE
11	1	11.1	011.1t003_271	63	341.377	328.82	49.5334	011.1t003	011.1t003_270	011.1t003_104	0.788333	-0.346	-0.813367	1	1.18438	0.860921	TRUE
11	1	11.1	011.1t003_104	64	342.165	328.474	48.72	011.1t003	011.1t003_271	011.1t003_272	0.788333	-0.346	-0.813367	1	1.18438	0.860921	FALSE
11	1	11.1	011.1t003_272	65	344.35	326.918	47.1489	011.1t003	011.1t003_104	011.1t003_108	2.185	-1.5565	-1.5711	1	3.1089	2.68271	TRUE
11	1	11.1	011.1t003_108	66	346.535	325.361	45.5778	011.1t003	011.1t003_272	NA	2.185	-1.5565	-1.5711	1	3.1089	2.68271	FALSE
11	1	11.1	011.1t004_17	12	384.14	327.436	45.8188	011.1t004	NA	011.1t004_273	NA	NA	NA	NA	NA	NA	FALSE
11	1	11.1	011.1t004_273	13	383.46	326.398	46.2737	011.1t004	011.1t004_17	011.1t004_274	-0.679667	-1.03767	0.454867	1	1.32121	1.24044	TRUE
11	1	11.1	011.1t004_274	14	382.781	325.361	46.7285	011.1t004	011.1t004_273	011.1t004_22	-0.679667	-1.03767	0.454867	1	1.32121	1.24044	TRUE
11	1	11.1	011.1t004_22	15	382.101	324.323	47.1834	011.1t004	011.1t004_274	011.1t004_275	-0.679667	-1.03767	0.454867	1	1.32121	1.24044	FALSE
11	1	11.1	011.1t004_275	16	383.528	323.977	45.8622	011.1t004	011.1t004_22	011.1t004_276	1.42667	-0.346	-1.32123	1	1.97503	1.46802	TRUE
11	1	11.1	011.1t004_276	17	384.954	323.631	44.5409	011.1t004	011.1t004_275	011.1t004_27	1.42667	-0.346	-1.32123	1	1.97503	1.46802	TRUE
11	1	11.1	011.1t004_27	18	386.381	323.285	43.2197	011.1t004	011.1t004_276	011.1t004_277	1.42667	-0.346	-1.32123	1	1.97503	1.46802	FALSE
11	1	11.1	011.1t004_277	19	387.305	322.939	43.5009	011.1t004	011.1t004_27	011.1t004_278	0.924	-0.346	0.281233	1	1.02596	0.986657	TRUE
11	1	11.1	011.1t004_278	20	388.229	322.593	43.7822	011.1t004	011.1t004_277	011.1t004_32	0.924	-0.346	0.281233	1	1.02596	0.986657	TRUE
11	1	11.1	011.1t004_32	21	389.153	322.247	44.0634	011.1t004	011.1t004_278	011.1t004_279	0.924	-0.346	0.281233	1	1.02596	0.986657	FALSE
11	1	11.1	011.1t004_279	22	390.32	322.247	43.5494	011.1t004	011.1t004_32	011.1t004_280	1.16667	0	-0.514033	1	1.27489	1.16667	TRUE
11	1	11.1	011.1t004_280	23	391.486	322.247	43.0353	011.1t004	011.1t004_279	011.1t004_37	1.16667	0	-0.514033	1	1.27489	1.16667	TRUE
11	1	11.1	011.1t004_37	24	392.653	322.247	42.5213	011.1t004	011.1t004_280	011.1t004_281	1.16667	0	-0.514033	1	1.27489	1.16667	FALSE
11	1	11.1	011.1t004_281	25	392.864	321.901	42.6202	011.1t004	011.1t004_37	011.1t004_282	0.211333	-0.346	0.0989	1	0.417324	0.405435	TRUE
11	1	11.1	011.1t004_282	26	393.076	321.555	42.7191	011.1t004	011.1t004_281	011.1t004_42	0.211333	-0.346	0.0989	1	0.417324	0.405435	TRUE
11	1	11.1	011.1t004_42	27	393.287	321.209	42.818	011.1t004	011.1t004_282	011.1t004_283	0.211333	-0.346	0.0989	1	0.417324	0.405435	FALSE
11	1	11.1	011.1t004_283	28	393.965	320.863	42.5064	011.1t004	011.1t004_42	011.1t004_284	0.678	-0.345667	-0.311633	1	0.822365	0.761032	TRUE
11	1	11.1	011.1t004_284	29	394.643	320.518	42.1947	011.1t004	011.1t004_283	011.1t004_47	0.678	-0.345667	-0.311633	1	0.822365	0.761032	TRUE
11	1	11.1	011.1t004_47	30	395.321	320.172	41.8831	011.1t004	011.1t004_284	011.1t004_285	0.678	-0.345667	-0.311633	1	0.822365	0.761032	FALSE
11	1	11.1	011.1t004_285	31	395.798	320.518	42.4196	011.1t004	011.1t004_47	011.1t004_286	0.476667	0.345667	0.536467	1	0.796551	0.588809	TRUE
11	1	11.1	011.1t004_286	32	396.274	320.863	42.956	011.1t004	011.1t004_285	011.1t004_52	0.476667	0.345667	0.536467	1	0.796551	0.588809	TRUE
11	1	11.1	011.1t004_52	33	396.751	321.209	43.4925	011.1t004	011.1t004_286	011.1t004_287	0.476667	0.345667	0.536467	1	0.796551	0.588809	FALSE
11	1	11.1	011.1t004_287	34	397.046	321.209	43.1793	011.1t004	011.1t004_52	011.1t004_288	0.294667	0	-0.3132	1	0.430026	0.294667	TRUE
11	1	11.1	011.1t004_288	35	397.34	321.209	42.8661	011.1t004	011.1t004_287	011.1t004_57	0.294667	0	-0.3132	1	0.430026	0.294667	TRUE
11	1	11.1	011.1t004_57	36	397.635	321.209	42.5529	011.1t004	011.1t004_288	011.1t004_289	0.294667	0	-0.3132	1	0.430026	0.294667	FALSE
11	1	11.1	011.1t004_289	37	397.055	321.555	43.1017	011.1t004	011.1t004_57	011.1t004_290	-0.579667	0.346	0.5488	1	0.870006	0.675077	TRUE
11	1	11.1	011.1t004_290	38	396.476	321.901	43.6505	011.1t004	011.1t004_289	011.1t004_62	-0.579667	0.346	0.5488	1	0.870006	0.675077	TRUE
11	1	11.1	011.1t004_62	39	395.896	322.247	44.1993	011.1t004	011.1t004_290	011.1t004_291	-0.579667	0.346	0.5488	1	0.870006	0.675077	FALSE
11	1	11.1	011.1t004_291	40	394.855	321.901	43.8362	011.1t004	011.1t004_62	011.1t004_292	-1.04133	-0.346	-0.363133	1	1.15584	1.09731	TRUE
11	1	11.1	011.1t004_292	41	393.813	321.555	43.473	011.1t004	011.1t004_291	011.1t004_67	-1.04133	-0.346	-0.363133	1	1.15584	1.09731	TRUE
11	1	11.1	011.1t004_67	42	392.772	321.209	43.1099	011.1t004	011.1t004_292	011.1t004_293	-1.04133	-0.346	-0.363133	1	1.15584	1.09731	FALSE
11	1	11.1	011.1t004_293	43	392.96	320.863	45.7112	011.1t004	011.1t004_67	011.1t004_294	0.188	-0.345667	2.6013	1	2.63089	0.393484	TRUE
11	1	11.1	011.1t004_294	44	393.148	320.518	48.3125	011.1t004	011.1t004_293	011.1t004_72	0.188	-0.345667	2.6013	1	2.63089	0.393484	TRUE
11	1	11.1	011.1t004_72	45	393.336	320.172	50.9138	011.1t004	011.1t004_294	011.1t004_295	0.188	-0.345667	2.6013	1	2.63089	0.393484	FALSE
11	1	11.1	011.1t004_295	46	392.228	320.518	50.4441	011.1t004	011.1t004_72	011.1t004_296	-1.10833	0.345667	-0.469733	1	1.25241	1.16099	TRUE
11	1	11.1	011.1t004_296	47	391.119	320.863	49.9743	011.1t004	011.1t004_295	011.1t004_77	-1.10833	0.345667	-0.469733	1	1.25241	1.16099	TRUE
11	1	11.1	011.1t004_77	48	390.011	321.209	49.5046	011.1t004	011.1t004_296	011.1t004_297	-1.10833	0.345667	-0.469733	1	1.25241	1.16099	FALSE
11	1	11.1	011.1t004_297	49	389.615	321.555	48.1926	011.1t004	011.1t004_77	011.1t004_298	-0.396333	0.346	-1.31203	1	1.41359	0.526114	TRUE
11	1	11.1	011.1t004_298	50	389.218	321.901	46.8805	011.1t004	011.1t004_297	011.1t004_82	-0.396333	0.346	-1.31203	1	1.41359	0.526114	TRUE
11	1	11.1	011.1t004_82	51	388.822	322.247	45.5685	011.1t004	011.1t004_298	011.1t004_299	-0.396333	0.346	-1.31203	1	1.41359	0.526114	FALSE
11	1	11.1	011.1t004_299	52	388.494	321.901	46.4124	011.1t004	011.1t004_82	011.1t004_300	-0.328333	-0.346	0.8439	1	0.969374	0.476989	TRUE
11	1	11.1	011.1t004_300	53	388.165	321.555	47.2563	011.1t004	011.1t004_299	011.1t004_87	-0.328333	-0.346	0.8439	1	0.969374	0.476989	TRUE
11	1	11.1	011.1t004_87	54	387.837	321.209	48.1002	011.1t004	011.1t004_300	011.1t004_301	-0.328333	-0.346	0.8439	1	0.969374	0.476989	FALSE
11	1	11.1	011.1t004_301	55	387.763	321.209	48.4347	011.1t004	011.1t004_87	011.1t004_302	-0.0736667	0	0.334467	1	0.342483	0.0736667	TRUE
11	1	11.1	011.1t004_302	56	387.69	321.209	48.7691	011.1t004	011.1t004_301	011.1t004_92	-0.0736667	0	0.334467	1	0.342483	0.0736667	TRUE
11	1	11.1	011.1t004_92	57	387.616	321.209	49.1036	011.1t004	011.1t004_302	011.1t004_303	-0.0736667	0	0.334467	1	0.342483	0.0736667	FALSE
11	1	11.1	011.1t004_303	58	387.656	320.863	50.3245	011.1t004	011.1t004_92	011.1t004_304	0.04	-0.345667	1.22087	1	1.26949	0.347973	TRUE
11	1	11.1	011.1t004_304	59	387.696	320.518	51.5453	011.1t004	011.1t004_303	011.1t004_97	0.04	-0.345667	1.22087	1	1.26949	0.347973	TRUE
11	1	11.1	011.1t004_97	60	387.736	320.172	52.7662	011.1t004	011.1t004_304	011.1t004_305	0.04	-0.345667	1.22087	1	1.26949	0.347973	FALSE
11	1	11.1	011.1t004_305	61	387.667	319.48	51.7782	011.1t004	011.1t004_97	011.1t004_306	-0.0686667	-0.692	-0.988033	1	1.20822	0.695399	TRUE
11	1	11.1	011.1t004_306	62	387.599	318.788	50.7901	011.1t004	011.1t004_305	011.1t004_102	-0.0686667	-0.692	-0.988033	1	1.20822	0.695399	TRUE
11	1	11.1	011.1t004_102	63	387.53	318.096	49.8021	011.1t004	011.1t004_306	011.1t004_307	-0.0686667	-0.692	-0.988033	1	1.20822	0.695399	FALSE
11	1	11.1	011.1t004_307	64	388.808	318.096	50.8357	011.1t004	011.1t004_102	011.1t004_308	1.27767	0	1.03363	1	1.64342	1.27767	TRUE
11	1	11.1	011.1t004_308	65	390.085	318.096	51.8694	011.1t004	011.1t004_307	011.1t004_107	1.27767	0	1.03363	1	1.64342	1.27767	TRUE
11	1	11.1	011.1t004_107	66	391.363	318.096	52.903	011.1t004	011.1t004_308	NA	1.27767	0	1.03363	1	1.64342	1.27767	FALSE
11	2	11.2	011.2t000_0	1	308.627	87.9485	22.4013	011.2t000	NA	011.2t000_117	NA	NA	NA	NA	NA	NA	FALSE
11	2	11.2	011.2t000_117	2	311.162	85.7889	23.5644	011.2t000	011.2t000_0	011.2t000_118	2.53467	-2.15957	1.1631	1	3.52719	3.3299	TRUE
11	2	11.2	011.2t000_118	3	313.696	83.6294	24.7275	011.2t000	011.2t000_117	011.2t000_8	2.53467	-2.15957	1.1631	1	3.52719	3.3299	TRUE
11	2	11.2	011.2t000_8	4	316.231	81.4698	25.8906	011.2t000	011.2t000_118	011.2t000_119	2.53467	-2.15957	1.1631	1	3.52719	3.3299	FALSE
11	2	11.2	011.2t000_119	5	316.389	80.7779	27.0249	011.2t000	011.2t000_8	011.2t000_120	0.158	-0.6919	1.13427	1	1.338	0.709711	TRUE
11	2	11.2	011.2t000_120	6	316.547	80.086	28.1591	011.2t000	011.2t000_119	011.2t000_13	0.158	-0.6919	1.13427	1	1.338	0.709711	TRUE
11	2	11.2	011.2t000_13	7	316.705	79.3941	29.2934	011.2t000	011.2t000_120	011.2t000_121	0.158	-0.6919	1.13427	1	1.338	0.709711	FALSE
11	2	11.2	011.2t000_121	8	317.536	80.086	28.7765	011.2t000	011.2t000_13	011.2t000_122	0.831333	0.6919	-0.5169	1	1.19876	1.08159	TRUE
11	2	11.2	011.2t000_122	9	318.368	80.7779	28.2596	011.2t000	011.2t000_121	011.2t000_18	0.831333	0.6919	-0.5169	1	1.19876	1.08159	TRUE
11	2	11.2	011.2t000_18	10	319.199	81.4698	27.7427	011.2t000	011.2t000_122	011.2t000_123	0.831333	0.6919	-0.5169	1	1.19876	1.08159	FALSE
11	2	11.2	011.2t000_123	11	319.707	81.1239	28.2795	011.2t000	011.2t000_18	011.2t000_124	0.508	-0.345933	0.536767	1	0.815998	0.614601	TRUE
11	2	11.2	011.2t000_124	12	320.215	80.7779	28.8162	011.2t000	011.2t000_123	011.2t000_23	0.508	-0.345933	0.536767	1	0.815998	0.614601	TRUE
11	2	11.2	011.2t000_23	13	320.723	80.432	29.353	011.2t000	011.2t000_124	011.2t000_125	0.508	-0.345933	0.536767	1	0.815998	0.614601	FALSE
11	2	11.2	011.2t000_125	14	320.602	80.432	29.3622	011.2t000	011.2t000_23	011.2t000_126	-0.121333	0	0.0092	1	0.121682	0.121333	TRUE
11	2	11.2	011.2t000_126	15	320.48	80.432	29.3714	011.2t000	011.2t000_125	011.2t000_28	-0.121333	0	0.0092	1	0.121682	0.121333	TRUE
11	2	11.2	011.2t000_28	16	320.359	80.432	29.3806	011.2t000	011.2t000_126	011.2t000_127	-0.121333	0	0.0092	1	0.121682	0.121333	FALSE
11	2	11.2	011.2t000_127	17	321.332	81.1239	31.7399	011.2t000	011.2t000_28	011.2t000_128	0.973333	0.691867	2.35933	1	2.64434	1.19418	TRUE
11	2	11.2	011.2t000_128	18	322.306	81.8157	34.0993	011.2t000	011.2t000_127	011.2t000_33	0.973333	0.691867	2.35933	1	2.64434	1.19418	TRUE
11	2	11.2	011.2t000_33	19	323.279	82.5076	36.4586	011.2t000	011.2t000_128	011.2t000_129	0.973333	0.691867	2.35933	1	2.64434	1.19418	FALSE
11	2	11.2	011.2t000_129	20	323.978	82.5076	35.6706	011.2t000	011.2t000_33	011.2t000_130	0.699333	0	-0.788033	1	1.0536	0.699333	TRUE
11	2	11.2	011.2t000_130	21	324.678	82.5076	34.8825	011.2t000	011.2t000_129	011.2t000_38	0.699333	0	-0.788033	1	1.0536	0.699333	TRUE
11	2	11.2	011.2t000_38	22	325.377	82.5076	34.0945	011.2t000	011.2t000_130	011.2t000_131	0.699333	0	-0.788033	1	1.0536	0.699333	FALSE
11	2	11.2	011.2t000_131	23	325.046	82.1617	32.5459	011.2t000	011.2t000_38	011.2t000_132	-0.331333	-0.345933	-1.5486	1	1.62099	0.479011	TRUE
11	2	11.2	011.2t000_132	24	324.714	81.8157	30.9973	011.2t000	011.2t000_131	011.2t000_43	-0.331333	-0.345933	-1.5486	1	1.62099	0.479011	TRUE
11	2	11.2	011.2t000_43	25	324.383	81.4698	29.4487	011.2t000	011.2t000_132	011.2t000_133	-0.331333	-0.345933	-1.5486	1	1.62099	0.479011	FALSE
11	2	11.2	011.2t000_133	26	324.055	81.4698	30.1806	011.2t000	011.2t000_43	011.2t000_134	-0.327667	0	0.731933	1	0.80193	0.327667	TRUE
11	2	11.2	011.2t000_134	27	323.728	81.4698	30.9126	011.2t000	011.2t000_133	011.2t000_48	-0.327667	0	0.731933	1	0.80193	0.327667	TRUE
11	2	11.2	011.2t000_48	28	323.4	81.4698	31.6445	011.2t000	011.2t000_134	011.2t000_135	-0.327667	0	0.731933	1	0.80193	0.327667	FALSE
11	2	11.2	011.2t000_135	29	323.437	81.4698	32.3564	011.2t000	011.2t000_48	011.2t000_136	0.0366667	0	0.7119	1	0.712844	0.0366667	TRUE
11	2	11.2	011.2t000_136	30	323.473	81.4698	33.0683	011.2t000	011.2t000_135	011.2t000_53	0.0366667	0	0.7119	1	0.712844	0.0366667	TRUE
11	2	11.2	011.2t000_53	31	323.51	81.4698	33.7802	011.2t000	011.2t000_136	011.2t000_137	0.0366667	0	0.7119	1	0.712844	0.0366667	FALSE
11	2	11.2	011.2t000_137	32	323.036	82.1617	34.1249	011.2t000	011.2t000_53	011.2t000_138	-0.474333	0.6919	0.344733	1	0.90695	0.838879	TRUE
11	2	11.2	011.2t000_138	33	322.561	82.8536	34.4697	011.2t000	011.2t000_137	011.2t000_58	-0.474333	0.6919	0.344733	1	0.90695	0.838879	TRUE
11	2	11.2	011.2t000_58	34	322.087	83.5455	34.8144	011.2t000	011.2t000_138	011.2t000_139	-0.474333	0.6919	0.344733	1	0.90695	0.838879	FALSE
11	2	11.2	011.2t000_139	35	321.982	83.5455	32.6274	011.2t000	011.2t000_58	011.2t000_140	-0.104667	0	-2.18697	1	2.18947	0.104667	TRUE
11	2	11.2	011.2t000_140	36	321.878	83.5455	30.4405	011.2t000	011.2t000_139	011.2t000_63	-0.104667	0	-2.18697	1	2.18947	0.104667	TRUE
11	2	11.2	011.2t000_63	37	321.773	83.5455	28.2535	011.2t000	011.2t000_140	011.2t000_141	-0.104667	0	-2.18697	1	2.18947	0.104667	FALSE
11	2	11.2	011.2t000_141	38	321.601	82.1617	29.8608	011.2t000	011.2t000_63	011.2t000_142	-0.172	-1.3838	1.60733	1	2.12791	1.39445	TRUE
11	2	11.2	011.2t000_142	39	321.429	80.7779	31.4682	011.2t000	011.2t000_141	011.2t000_68	-0.172	-1.3838	1.60733	1	2.12791	1.39445	TRUE
11	2	11.2	011.2t000_68	40	321.257	79.3941	33.0755	011.2t000	011.2t000_142	011.2t000_143	-0.172	-1.3838	1.60733	1	2.12791	1.39445	FALSE
11	2	11.2	011.2t000_143	41	321.861	79.0482	32.8897	011.2t000	011.2t000_68	011.2t000_144	0.604333	-0.345933	-0.185767	1	0.720693	0.696339	TRUE
11	2	11.2	011.2t000_144	42	322.466	78.7022	32.704	011.2t000	011.2t000_143	011.2t000_73	0.604333	-0.345933	-0.185767	1	0.720693	0.696339	TRUE
11	2	11.2	011.2t000_73	43	323.07	78.3563	32.5182	011.2t000	011.2t000_144	011.2t000_145	0.604333	-0.345933	-0.185767	1	0.720693	0.696339	FALSE
11	2	11.2	011.2t000_145	44	324.775	78.3563	30.3695	011.2t000	011.2t000_73	011.2t000_146	1.70533	0	-2.1487	1	2.74319	1.70533	TRUE
11	2	11.2	011.2t000_146	45	326.481	78.3563	28.2208	011.2t000	011.2t000_145	011.2t000_78	1.70533	0	-2.1487	1	2.74319	1.70533	TRUE
11	2	11.2	011.2t000_78	46	328.186	78.3563	26.0721	011.2t000	011.2t000_146	011.2t000_147	1.70533	0	-2.1487	1	2.74319	1.70533	FALSE
11	2	11.2	011.2t000_147	47	329.015	78.7022	24.1259	011.2t000	011.2t000_78	011.2t000_148	0.829333	0.345933	-1.94623	1	2.14366	0.89859	TRUE
11	2	11.2	011.2t000_148	48	329.845	79.0482	22.1796	011.2t000	011.2t000_147	011.2t000_83	0.829333	0.345933	-1.94623	1	2.14366	0.89859	TRUE
11	2	11.2	011.2t000_83	49	330.674	79.3941	20.2334	011.2t000	011.2t000_148	011.2t000_149	0.829333	0.345933	-1.94623	1	2.14366	0.89859	FALSE
11	2	11.2	011.2t000_149	50	330.994	78.7022	21.3388	011.2t000	011.2t000_83	011.2t000_150	0.319667	-0.691867	1.10543	1	1.3427	0.762146	TRUE
11	2	11.2	011.2t000_150	51	331.313	78.0104	22.4443	011.2t000	011.2t000_149	011.2t000_88	0.319667	-0.691867	1.10543	1	1.3427	0.762146	TRUE
11	2	11.2	011.2t000_88	52	331.633	77.3185	23.5497	011.2t000	011.2t000_150	011.2t000_151	0.319667	-0.691867	1.10543	1	1.3427	0.762146	FALSE
11	2	11.2	011.2t000_151	53	332.073	76.6266	21.4797	011.2t000	011.2t000_88	011.2t000_152	0.44	-0.6919	-2.07	1	2.22648	0.819955	TRUE
11	2	11.2	011.2t000_152	54	332.513	75.9347	19.4097	011.2t000	011.2t000_151	011.2t000_93	0.44	-0.6919	-2.07	1	2.22648	0.819955	TRUE
11	2	11.2	011.2t000_93	55	332.953	75.2428	17.3397	011.2t000	011.2t000_152	011.2t000_153	0.44	-0.6919	-2.07	1	2.22648	0.819955	FALSE
11	2	11.2	011.2t000_153	56	333.393	74.5509	18.3817	011.2t000	011.2t000_93	011.2t000_154	0.44	-0.6919	1.04197	1	1.3259	0.819955	TRUE
11	2	11.2	011.2t000_154	57	333.833	73.859	19.4236	011.2t000	011.2t000_153	011.2t000_98	0.44	-0.6919	1.04197	1	1.3259	0.819955	TRUE
11	2	11.2	011.2t000_98	58	334.273	73.1671	20.4656	011.2t000	011.2t000_154	011.2t000_155	0.44	-0.6919	1.04197	1	1.3259	0.819955	FALSE
11	2	11.2	011.2t000_155	59	334.467	73.5131	19.9187	011.2t000	011.2t000_98	011.2t000_156	0.194333	0.345967	-0.5469	1	0.675691	0.39681	TRUE
11	2	11.2	011.2t000_156	60	334.662	73.859	19.3718	011.2t000	011.2t000_155	011.2t000_103	0.194333	0.345967	-0.5469	1	0.675691	0.39681	TRUE
11	2	11.2	011.2t000_103	61	334.856	74.205	18.8249	011.2t000	011.2t000_156	011.2t000_157	0.194333	0.345967	-0.5469	1	0.675691	0.39681	FALSE
11	2	11.2	011.2t000_157	62	335.292	73.859	21.1602	011.2t000	011.2t000_103	011.2t000_158	0.436	-0.345967	2.33533	1	2.40074	0.556587	TRUE
11	2	11.2	011.2t000_158	63	335.728	73.5131	23.4956	011.2t000	011.2t000_157	011.2t000_108	0.436	-0.345967	2.33533	1	2.40074	0.556587	TRUE
11	2	11.2	011.2t000_108	64	336.164	73.1671	25.8309	011.2t000	011.2t000_158	011.2t000_159	0.436	-0.345967	2.33533	1	2.40074	0.556587	FALSE
11	2	11.2	011.2t000_159	65	336.345	73.1671	25.8174	011.2t000	011.2t000_108	011.2t000_111	0.181	0	-0.01355	1	0.181506	0.181	TRUE
11	2	11.2	011.2t000_111	66	336.526	73.1671	25.8038	011.2t000	011.2t000_159	NA	0.181	0	-0.01355	1	0.181506	0.181	FALSE
11	2	11.2	011.2t001_1	1	286.626	183.597	28.8017	011.2t001	NA	011.2t001_160	NA	NA	NA	NA	NA	NA	FALSE
11	2	11.2	011.2t001_160	2	290.533	182.37	28.8017	011.2t001	011.2t001_1	011.2t001_6	3.9065	-1.2265	0	1	4.09451	4.09451	TRUE
11	2	11.2	011.2t001_6	3	294.439	181.144	28.8017	011.2t001	011.2t001_160	011.2t001_161	3.9065	-1.2265	0	1	4.09451	4.09451	FALSE
11	2	11.2	011.2t001_161	4	296.552	178.056	30.9352	011.2t001	011.2t001_6	011.2t001_162	2.11267	-3.08767	2.13347	1	4.30682	3.74126	TRUE
11	2	11.2	011.2t001_162	5	298.664	174.969	33.0686	011.2t001	011.2t001_161	011.2t001_11	2.11267	-3.08767	2.13347	1	4.30682	3.74126	TRUE
11	2	11.2	011.2t001_11	6	300.777	171.881	35.2021	011.2t001	011.2t001_162	011.2t001_163	2.11267	-3.08767	2.13347	1	4.30682	3.74126	FALSE
11	2	11.2	011.2t001_163	7	301.27	173.576	35.2021	011.2t001	011.2t001_11	011.2t001_164	0.493	1.69467	0	1	1.76492	1.76492	TRUE
11	2	11.2	011.2t001_164	8	301.763	175.27	35.2021	011.2t001	011.2t001_163	011.2t001_16	0.493	1.69467	0	1	1.76492	1.76492	TRUE
11	2	11.2	011.2t001_16	9	302.256	176.965	35.2021	011.2t001	011.2t001_164	011.2t001_165	0.493	1.69467	0	1	1.76492	1.76492	FALSE
11	2	11.2	011.2t001_165	10	303.955	177.455	35.2021	011.2t001	011.2t001_16	011.2t001_166	1.69933	0.489667	0	1	1.76848	1.76848	TRUE
11	2	11.2	011.2t001_166	11	305.655	177.944	35.2021	011.2t001	011.2t001_165	011.2t001_21	1.69933	0.489667	0	1	1.76848	1.76848	TRUE
11	2	11.2	011.2t001_21	12	307.354	178.434	35.2021	011.2t001	011.2t001_166	011.2t001_167	1.69933	0.489667	0	1	1.76848	1.76848	FALSE
11	2	11.2	011.2t001_167	13	308.757	176.026	33.0686	011.2t001	011.2t001_21	011.2t001_168	1.403	-2.40833	-2.13347	1	3.51001	2.7872	TRUE
11	2	11.2	011.2t001_168	14	310.16	173.617	30.9352	011.2t001	011.2t001_167	011.2t001_26	1.403	-2.40833	-2.13347	1	3.51001	2.7872	TRUE
11	2	11.2	011.2t001_26	15	311.563	171.209	28.8017	011.2t001	011.2t001_168	011.2t001_169	1.403	-2.40833	-2.13347	1	3.51001	2.7872	FALSE
11	2	11.2	011.2t001_169	16	312.218	171.444	30.9352	011.2t001	011.2t001_26	011.2t001_170	0.654667	0.235	2.13347	1	2.24399	0.695567	TRUE
11	2	11.2	011.2t001_170	17	312.872	171.679	33.0686	011.2t001	011.2t001_169	011.2t001_31	0.654667	0.235	2.13347	1	2.24399	0.695567	TRUE
11	2	11.2	011.2t001_31	18	313.527	171.914	35.2021	011.2t001	011.2t001_170	011.2t001_171	0.654667	0.235	2.13347	1	2.24399	0.695567	FALSE
11	2	11.2	011.2t001_171	19	314.382	172.644	35.2021	011.2t001	011.2t001_31	011.2t001_172	0.854667	0.73	0	1	1.12399	1.12399	TRUE
11	2	11.2	011.2t001_172	20	315.236	173.374	35.2021	011.2t001	011.2t001_171	011.2t001_36	0.854667	0.73	0	1	1.12399	1.12399	TRUE
11	2	11.2	011.2t001_36	21	316.091	174.104	35.2021	011.2t001	011.2t001_172	011.2t001_173	0.854667	0.73	0	1	1.12399	1.12399	FALSE
11	2	11.2	011.2t001_173	22	316.092	174.589	35.2021	011.2t001	011.2t001_36	011.2t001_174	0.00133333	0.485	0	1	0.485002	0.485002	TRUE
11	2	11.2	011.2t001_174	23	316.094	175.074	35.2021	011.2t001	011.2t001_173	011.2t001_41	0.00133333	0.485	0	1	0.485002	0.485002	TRUE
11	2	11.2	011.2t001_41	24	316.095	175.559	35.2021	011.2t001	011.2t001_174	011.2t001_175	0.00133333	0.485	0	1	0.485002	0.485002	FALSE
11	2	11.2	011.2t001_175	25	315.853	176.043	35.2021	011.2t001	011.2t001_41	011.2t001_176	-0.242	0.484	0	1	0.541128	0.541128	TRUE
11	2	11.2	011.2t001_176	26	315.611	176.527	35.2021	011.2t001	011.2t001_175	011.2t001_46	-0.242	0.484	0	1	0.541128	0.541128	TRUE
11	2	11.2	011.2t001_46	27	315.369	177.011	35.2021	011.2t001	011.2t001_176	011.2t001_177	-0.242	0.484	0	1	0.541128	0.541128	FALSE
11	2	11.2	011.2t001_177	28	315.249	177.495	35.2021	011.2t001	011.2t001_46	011.2t001_178	-0.12	0.484	0	1	0.498654	0.498654	TRUE
11	2	11.2	011.2t001_178	29	315.129	177.979	35.2021	011.2t001	011.2t001_177	011.2t001_51	-0.12	0.484	0	1	0.498654	0.498654	TRUE
11	2	11.2	011.2t001_51	30	315.009	178.463	35.2021	011.2t001	011.2t001_178	011.2t001_179	-0.12	0.484	0	1	0.498654	0.498654	FALSE
11	2	11.2	011.2t001_179	31	315.663	178.078	33.0686	011.2t001	011.2t001_51	011.2t001_180	0.654333	-0.384667	-2.13347	1	2.26446	0.759026	TRUE
11	2	11.2	011.2t001_180	32	316.318	177.694	30.9352	011.2t001	011.2t001_179	011.2t001_56	0.654333	-0.384667	-2.13347	1	2.26446	0.759026	TRUE
11	2	11.2	011.2t001_56	33	316.972	177.309	28.8017	011.2t001	011.2t001_180	011.2t001_181	0.654333	-0.384667	-2.13347	1	2.26446	0.759026	FALSE
11	2	11.2	011.2t001_181	34	316.851	177.07	28.8017	011.2t001	011.2t001_56	011.2t001_182	-0.120667	-0.239	0	1	0.267734	0.267734	TRUE
11	2	11.2	011.2t001_182	35	316.731	176.831	28.8017	011.2t001	011.2t001_181	011.2t001_61	-0.120667	-0.239	0	1	0.267734	0.267734	TRUE
11	2	11.2	011.2t001_61	36	316.61	176.592	28.8017	011.2t001	011.2t001_182	011.2t001_183	-0.120667	-0.239	0	1	0.267734	0.267734	FALSE
11	2	11.2	011.2t001_183	37	316.371	176.83	28.8017	011.2t001	011.2t001_61	011.2t001_184	-0.238667	0.237667	0	1	0.336819	0.336819	TRUE
11	2	11.2	011.2t001_184	38	316.133	177.067	28.8017	011.2t001	011.2t001_183	011.2t001_66	-0.238667	0.237667	0	1	0.336819	0.336819	TRUE
11	2	11.2	011.2t001_66	39	315.894	177.305	28.8017	011.2t001	011.2t001_184	011.2t001_185	-0.238667	0.237667	0	1	0.336819	0.336819	FALSE
11	2	11.2	011.2t001_185	40	315.893	176.947	28.8017	011.2t001	011.2t001_66	011.2t001_186	-0.00133333	-0.357667	0	1	0.357669	0.357669	TRUE
11	2	11.2	011.2t001_186	41	315.891	176.59	28.8017	011.2t001	011.2t001_185	011.2t001_71	-0.00133333	-0.357667	0	1	0.357669	0.357669	TRUE
11	2	11.2	011.2t001_71	42	315.89	176.232	28.8017	011.2t001	011.2t001_186	011.2t001_187	-0.00133333	-0.357667	0	1	0.357669	0.357669	FALSE
11	2	11.2	011.2t001_187	43	316.37	176.591	28.8017	011.2t001	011.2t001_71	011.2t001_188	0.480333	0.359333	0	1	0.599867	0.599867	TRUE
11	2	11.2	011.2t001_188	44	316.851	176.951	28.8017	011.2t001	011.2t001_187	011.2t001_76	0.480333	0.359333	0	1	0.599867	0.599867	TRUE
11	2	11.2	011.2t001_76	45	317.331	177.31	28.8017	011.2t001	011.2t001_188	011.2t001_189	0.480333	0.359333	0	1	0.599867	0.599867	FALSE
11	2	11.2	011.2t001_189	46	316.974	178.024	28.8017	011.2t001	011.2t001_76	011.2t001_190	-0.357333	0.713667	0	1	0.798127	0.798127	TRUE
11	2	11.2	011.2t001_190	47	316.616	178.737	28.8017	011.2t001	011.2t001_189	011.2t001_81	-0.357333	0.713667	0	1	0.798127	0.798127	TRUE
11	2	11.2	011.2t001_81	48	316.259	179.451	28.8017	011.2t001	011.2t001_190	011.2t001_191	-0.357333	0.713667	0	1	0.798127	0.798127	FALSE
11	2	11.2	011.2t001_191	49	316.499	179.452	28.8017	011.2t001	011.2t001_81	011.2t001_192	0.239667	0.001	0	1	0.239669	0.239669	TRUE
11	2	11.2	011.2t001_192	50	316.738	179.453	28.8017	011.2t001	011.2t001_191	011.2t001_86	0.239667	0.001	0	1	0.239669	0.239669	TRUE
11	2	11.2	011.2t001_86	51	316.978	179.454	28.8017	011.2t001	011.2t001_192	011.2t001_193	0.239667	0.001	0	1	0.239669	0.239669	FALSE
11	2	11.2	011.2t001_193	52	318.082	179.185	26.6682	011.2t001	011.2t001_86	011.2t001_194	1.10367	-0.269333	-2.13347	1	2.41709	1.13605	TRUE
11	2	11.2	011.2t001_194	53	319.185	178.915	24.5348	011.2t001	011.2t001_193	011.2t001_91	1.10367	-0.269333	-2.13347	1	2.41709	1.13605	TRUE
11	2	11.2	011.2t001_91	54	320.289	178.646	22.4013	011.2t001	011.2t001_194	011.2t001_195	1.10367	-0.269333	-2.13347	1	2.41709	1.13605	FALSE
11	2	11.2	011.2t001_195	55	320.504	178.921	24.5348	011.2t001	011.2t001_91	011.2t001_196	0.215	0.274667	2.13347	1	2.16179	0.348808	TRUE
11	2	11.2	011.2t001_196	56	320.719	179.195	26.6682	011.2t001	011.2t001_195	011.2t001_96	0.215	0.274667	2.13347	1	2.16179	0.348808	TRUE
11	2	11.2	011.2t001_96	57	320.934	179.47	28.8017	011.2t001	011.2t001_196	011.2t001_197	0.215	0.274667	2.13347	1	2.16179	0.348808	FALSE
11	2	11.2	011.2t001_197	58	320.836	178.609	26.6682	011.2t001	011.2t001_96	011.2t001_198	-0.0983333	-0.861	-2.13347	1	2.30275	0.866597	TRUE
11	2	11.2	011.2t001_198	59	320.737	177.748	24.5348	011.2t001	011.2t001_197	011.2t001_101	-0.0983333	-0.861	-2.13347	1	2.30275	0.866597	TRUE
11	2	11.2	011.2t001_101	60	320.639	176.887	22.4013	011.2t001	011.2t001_198	011.2t001_199	-0.0983333	-0.861	-2.13347	1	2.30275	0.866597	FALSE
11	2	11.2	011.2t001_199	61	320.639	176.887	22.4013	011.2t001	011.2t001_101	011.2t001_200	0	0	0	1	0	0	TRUE
11	2	11.2	011.2t001_200	62	320.639	176.887	22.4013	011.2t001	011.2t001_199	011.2t001_106	0	0	0	1	0	0	TRUE
11	2	11.2	011.2t001_106	63	320.639	176.887	22.4013	011.2t001	011.2t001_200	011.2t001_201	0	0	0	1	0	0	FALSE
11	2	11.2	011.2t001_201	64	321.229	176.654	22.4013	011.2t001	011.2t001_106	011.2t001_202	0.589667	-0.232667	0	1	0.633909	0.633909	TRUE
11	2	11.2	011.2t001_202	65	321.818	176.422	22.4013	011.2t001	011.2t001_201	011.2t001_112	0.589667	-0.232667	0	1	0.633909	0.633909	TRUE
11	2	11.2	011.2t001_112	66	322.408	176.189	22.4013	011.2t001	011.2t001_202	NA	0.589667	-0.232667	0	1	0.633909	0.633909	FALSE
11	2	11.2	011.2t002_2	1	153.653	120.582	22.4013	011.2t002	NA	011.2t002_203	NA	NA	NA	NA	NA	NA	FALSE
11	2	11.2	011.2t002_203	2	158.526	118.151	24.5348	011.2t002	011.2t002_2	011.2t002_204	4.87267	-2.43133	2.13347	1	5.84858	5.44557	TRUE
11	2	11.2	011.2t002_204	3	163.398	115.719	26.6682	011.2t002	011.2t002_203	011.2t002_9	4.87267	-2.43133	2.13347	1	5.84858	5.44557	TRUE
11	2	11.2	011.2t002_9	4	168.271	113.288	28.8017	011.2t002	011.2t002_204	011.2t002_205	4.87267	-2.43133	2.13347	1	5.84858	5.44557	FALSE
11	2	11.2	011.2t002_205	5	170.142	113.246	28.8017	011.2t002	011.2t002_9	011.2t002_206	1.87133	-0.042	0	1	1.8718	1.8718	TRUE
11	2	11.2	011.2t002_206	6	172.014	113.204	28.8017	011.2t002	011.2t002_205	011.2t002_14	1.87133	-0.042	0	1	1.8718	1.8718	TRUE
11	2	11.2	011.2t002_14	7	173.885	113.162	28.8017	011.2t002	011.2t002_206	011.2t002_207	1.87133	-0.042	0	1	1.8718	1.8718	FALSE
11	2	11.2	011.2t002_207	8	173.919	114.651	28.8017	011.2t002	011.2t002_14	011.2t002_208	0.0336667	1.48867	0	1	1.48905	1.48905	TRUE
11	2	11.2	011.2t002_208	9	173.952	116.139	28.8017	011.2t002	011.2t002_207	011.2t002_19	0.0336667	1.48867	0	1	1.48905	1.48905	TRUE
11	2	11.2	011.2t002_19	10	173.986	117.628	28.8017	011.2t002	011.2t002_208	011.2t002_209	0.0336667	1.48867	0	1	1.48905	1.48905	FALSE
11	2	11.2	011.2t002_209	11	174.586	117.204	30.9352	011.2t002	011.2t002_19	011.2t002_210	0.6	-0.424333	2.13347	1	2.25649	0.734887	TRUE
11	2	11.2	011.2t002_210	12	175.186	116.779	33.0686	011.2t002	011.2t002_209	011.2t002_24	0.6	-0.424333	2.13347	1	2.25649	0.734887	TRUE
11	2	11.2	011.2t002_24	13	175.786	116.355	35.2021	011.2t002	011.2t002_210	011.2t002_211	0.6	-0.424333	2.13347	1	2.25649	0.734887	FALSE
11	2	11.2	011.2t002_211	14	177.238	115.741	35.2021	011.2t002	011.2t002_24	011.2t002_212	1.452	-0.614	0	1	1.57648	1.57648	TRUE
11	2	11.2	011.2t002_212	15	178.69	115.127	35.2021	011.2t002	011.2t002_211	011.2t002_29	1.452	-0.614	0	1	1.57648	1.57648	TRUE
11	2	11.2	011.2t002_29	16	180.142	114.513	35.2021	011.2t002	011.2t002_212	011.2t002_213	1.452	-0.614	0	1	1.57648	1.57648	FALSE
11	2	11.2	011.2t002_213	17	181.505	114.718	35.2021	011.2t002	011.2t002_29	011.2t002_214	1.36267	0.204667	0	1	1.37795	1.37795	TRUE
11	2	11.2	011.2t002_214	18	182.867	114.922	35.2021	011.2t002	011.2t002_213	011.2t002_34	1.36267	0.204667	0	1	1.37795	1.37795	TRUE
11	2	11.2	011.2t002_34	19	184.23	115.127	35.2021	011.2t002	011.2t002_214	011.2t002_215	1.36267	0.204667	0	1	1.37795	1.37795	FALSE
11	2	11.2	011.2t002_215	20	185.153	115.811	35.2021	011.2t002	011.2t002_34	011.2t002_216	0.922667	0.683667	0	1	1.14835	1.14835	TRUE
11	2	11.2	011.2t002_216	21	186.075	116.494	35.2021	011.2t002	011.2t002_215	011.2t002_39	0.922667	0.683667	0	1	1.14835	1.14835	TRUE
11	2	11.2	011.2t002_39	22	186.998	117.178	35.2021	011.2t002	011.2t002_216	011.2t002_217	0.922667	0.683667	0	1	1.14835	1.14835	FALSE
11	2	11.2	011.2t002_217	23	188.145	117.624	35.2021	011.2t002	011.2t002_39	011.2t002_218	1.14733	0.446	0	1	1.23097	1.23097	TRUE
11	2	11.2	011.2t002_218	24	189.293	118.07	35.2021	011.2t002	011.2t002_217	011.2t002_44	1.14733	0.446	0	1	1.23097	1.23097	TRUE
11	2	11.2	011.2t002_44	25	190.44	118.516	35.2021	011.2t002	011.2t002_218	011.2t002_219	1.14733	0.446	0	1	1.23097	1.23097	FALSE
11	2	11.2	011.2t002_219	26	190.673	118.746	35.2021	011.2t002	011.2t002_44	011.2t002_220	0.232667	0.230333	0	1	0.327395	0.327395	TRUE
11	2	11.2	011.2t002_220	27	190.905	118.977	35.2021	011.2t002	011.2t002_219	011.2t002_49	0.232667	0.230333	0	1	0.327395	0.327395	TRUE
11	2	11.2	011.2t002_49	28	191.138	119.207	35.2021	011.2t002	011.2t002_220	011.2t002_221	0.232667	0.230333	0	1	0.327395	0.327395	FALSE
11	2	11.2	011.2t002_221	29	191.837	119.898	35.2021	011.2t002	011.2t002_49	011.2t002_222	0.698667	0.690667	0	1	0.982423	0.982423	TRUE
11	2	11.2	011.2t002_222	30	192.535	120.588	35.2021	011.2t002	011.2t002_221	011.2t002_54	0.698667	0.690667	0	1	0.982423	0.982423	TRUE
11	2	11.2	011.2t002_54	31	193.234	121.279	35.2021	011.2t002	011.2t002_222	011.2t002_223	0.698667	0.690667	0	1	0.982423	0.982423	FALSE
11	2	11.2	011.2t002_223	32	193.087	121.666	33.0686	011.2t002	011.2t002_54	011.2t002_224	-0.147	0.387333	-2.13347	1	2.17332	0.41429	TRUE
11	2	11.2	011.2t002_224	33	192.94	122.054	30.9352	011.2t002	011.2t002_223	011.2t002_59	-0.147	0.387333	-2.13347	1	2.17332	0.41429	TRUE
11	2	11.2	011.2t002_59	34	192.793	122.441	28.8017	011.2t002	011.2t002_224	011.2t002_225	-0.147	0.387333	-2.13347	1	2.17332	0.41429	FALSE
11	2	11.2	011.2t002_225	35	193.125	122.204	28.8017	011.2t002	011.2t002_59	011.2t002_226	0.332333	-0.236667	0	1	0.407991	0.407991	TRUE
11	2	11.2	011.2t002_226	36	193.458	121.968	28.8017	011.2t002	011.2t002_225	011.2t002_64	0.332333	-0.236667	0	1	0.407991	0.407991	TRUE
11	2	11.2	011.2t002_64	37	193.79	121.731	28.8017	011.2t002	011.2t002_226	011.2t002_227	0.332333	-0.236667	0	1	0.407991	0.407991	FALSE
11	2	11.2	011.2t002_227	38	193.79	121.731	28.8017	011.2t002	011.2t002_64	011.2t002_228	0	0	0	1	0	0	TRUE
11	2	11.2	011.2t002_228	39	193.79	121.731	28.8017	011.2t002	011.2t002_227	011.2t002_69	0	0	0	1	0	0	TRUE
11	2	11.2	011.2t002_69	40	193.79	121.731	28.8017	011.2t002	011.2t002_228	011.2t002_229	0	0	0	1	0	0	FALSE
11	2	11.2	011.2t002_229	41	193.9	121.613	28.8017	011.2t002	011.2t002_69	011.2t002_230	0.110333	-0.117667	0	1	0.161304	0.161304	TRUE
11	2	11.2	011.2t002_230	42	194.011	121.496	28.8017	011.2t002	011.2t002_229	011.2t002_74	0.110333	-0.117667	0	1	0.161304	0.161304	TRUE
11	2	11.2	011.2t002_74	43	194.121	121.378	28.8017	011.2t002	011.2t002_230	011.2t002_231	0.110333	-0.117667	0	1	0.161304	0.161304	FALSE
11	2	11.2	011.2t002_231	44	194.344	121.259	28.8017	011.2t002	011.2t002_74	011.2t002_232	0.222667	-0.119333	0	1	0.252628	0.252628	TRUE
11	2	11.2	011.2t002_232	45	194.566	121.139	28.8017	011.2t002	011.2t002_231	011.2t002_79	0.222667	-0.119333	0	1	0.252628	0.252628	TRUE
11	2	11.2	011.2t002_79	46	194.789	121.02	28.8017	011.2t002	011.2t002_232	011.2t002_233	0.222667	-0.119333	0	1	0.252628	0.252628	FALSE
11	2	11.2	011.2t002_233	47	195.195	121.625	26.6682	011.2t002	011.2t002_79	011.2t002_234	0.406333	0.604667	-2.13347	1	2.25442	0.728511	TRUE
11	2	11.2	011.2t002_234	48	195.602	122.229	24.5348	011.2t002	011.2t002_233	011.2t002_84	0.406333	0.604667	-2.13347	1	2.25442	0.728511	TRUE
11	2	11.2	011.2t002_84	49	196.008	122.834	22.4013	011.2t002	011.2t002_234	011.2t002_235	0.406333	0.604667	-2.13347	1	2.25442	0.728511	FALSE
11	2	11.2	011.2t002_235	50	195.84	122.918	24.5348	011.2t002	011.2t002_84	011.2t002_236	-0.168	0.0836667	2.13347	1	2.14171	0.187681	TRUE
11	2	11.2	011.2t002_236	51	195.672	123.001	26.6682	011.2t002	011.2t002_235	011.2t002_89	-0.168	0.0836667	2.13347	1	2.14171	0.187681	TRUE
11	2	11.2	011.2t002_89	52	195.504	123.085	28.8017	011.2t002	011.2t002_236	011.2t002_237	-0.168	0.0836667	2.13347	1	2.14171	0.187681	FALSE
11	2	11.2	011.2t002_237	53	195.392	123.087	28.8017	011.2t002	011.2t002_89	011.2t002_238	-0.112333	0.002	0	1	0.112351	0.112351	TRUE
11	2	11.2	011.2t002_238	54	195.279	123.089	28.8017	011.2t002	011.2t002_237	011.2t002_94	-0.112333	0.002	0	1	0.112351	0.112351	TRUE
11	2	11.2	011.2t002_94	55	195.167	123.091	28.8017	011.2t002	011.2t002_238	011.2t002_239	-0.112333	0.002	0	1	0.112351	0.112351	FALSE
11	2	11.2	011.2t002_239	56	195.052	122.978	28.8017	011.2t002	011.2t002_94	011.2t002_240	-0.115	-0.113333	0	1	0.16146	0.16146	TRUE
11	2	11.2	011.2t002_240	57	194.937	122.864	28.8017	011.2t002	011.2t002_239	011.2t002_99	-0.115	-0.113333	0	1	0.16146	0.16146	TRUE
11	2	11.2	011.2t002_99	58	194.822	122.751	28.8017	011.2t002	011.2t002_240	011.2t002_241	-0.115	-0.113333	0	1	0.16146	0.16146	FALSE
11	2	11.2	011.2t002_241	59	194.723	123.445	28.8017	011.2t002	011.2t002_99	011.2t002_242	-0.099	0.694	0	1	0.701026	0.701026	TRUE
11	2	11.2	011.2t002_242	60	194.624	124.139	28.8017	011.2t002	011.2t002_241	011.2t002_104	-0.099	0.694	0	1	0.701026	0.701026	TRUE
11	2	11.2	011.2t002_104	61	194.525	124.833	28.8017	011.2t002	011.2t002_242	011.2t002_243	-0.099	0.694	0	1	0.701026	0.701026	FALSE
11	2	11.2	011.2t002_243	62	194.527	124.948	28.8017	011.2t002	011.2t002_104	011.2t002_244	0.002	0.115	0	1	0.115017	0.115017	TRUE
11	2	11.2	011.2t002_244	63	194.529	125.063	28.8017	011.2t002	011.2t002_243	011.2t002_109	0.002	0.115	0	1	0.115017	0.115017	TRUE
11	2	11.2	011.2t002_109	64	194.531	125.178	28.8017	011.2t002	011.2t002_244	011.2t002_245	0.002	0.115	0	1	0.115017	0.115017	FALSE
11	2	11.2	011.2t002_245	65	195.537	124.816	28.8017	011.2t002	011.2t002_109	011.2t002_113	1.0065	-0.3625	0	1	1.06979	1.06979	TRUE
11	2	11.2	011.2t002_113	66	196.544	124.453	28.8017	011.2t002	011.2t002_245	NA	1.0065	-0.3625	0	1	1.06979	1.06979	FALSE
11	2	11.2	011.2t003_3	1	161.697	84.5833	17.048	011.2t003	NA	011.2t003_5	NA	NA	NA	NA	NA	NA	FALSE
11	2	11.2	011.2t003_5	2	167.123	84.5833	14.0204	011.2t003	011.2t003_3	011.2t003_246	5.426	0	-3.0276	1	6.21352	5.426	FALSE
11	2	11.2	011.2t003_246	3	171.214	80.9509	19.9188	011.2t003	011.2t003_5	011.2t003_10	4.0915	-3.6324	5.89845	1	8.04527	5.47126	TRUE
11	2	11.2	011.2t003_10	4	175.306	77.3185	25.8173	011.2t003	011.2t003_246	011.2t003_247	4.0915	-3.6324	5.89845	1	8.04527	5.47126	FALSE
11	2	11.2	011.2t003_247	5	176.91	76.9725	24.8877	011.2t003	011.2t003_10	011.2t003_248	1.60433	-0.345967	-0.929567	1	1.88618	1.64121	TRUE
11	2	11.2	011.2t003_248	6	178.515	76.6266	23.9582	011.2t003	011.2t003_247	011.2t003_15	1.60433	-0.345967	-0.929567	1	1.88618	1.64121	TRUE
11	2	11.2	011.2t003_15	7	180.119	76.2806	23.0286	011.2t003	011.2t003_248	011.2t003_249	1.60433	-0.345967	-0.929567	1	1.88618	1.64121	FALSE
11	2	11.2	011.2t003_249	8	180.648	76.6266	23.5072	011.2t003	011.2t003_15	011.2t003_250	0.529333	0.345967	0.478567	1	0.79304	0.632366	TRUE
11	2	11.2	011.2t003_250	9	181.178	76.9725	23.9857	011.2t003	011.2t003_249	011.2t003_20	0.529333	0.345967	0.478567	1	0.79304	0.632366	TRUE
11	2	11.2	011.2t003_20	10	181.707	77.3185	24.4643	011.2t003	011.2t003_250	011.2t003_251	0.529333	0.345967	0.478567	1	0.79304	0.632366	FALSE
11	2	11.2	011.2t003_251	11	182.311	77.3185	25.5498	011.2t003	011.2t003_20	011.2t003_252	0.604333	0	1.08547	1	1.24236	0.604333	TRUE
11	2	11.2	011.2t003_252	12	182.916	77.3185	26.6352	011.2t003	011.2t003_251	011.2t003_25	0.604333	0	1.08547	1	1.24236	0.604333	TRUE
11	2	11.2	011.2t003_25	13	183.52	77.3185	27.7207	011.2t003	011.2t003_252	011.2t003_253	0.604333	0	1.08547	1	1.24236	0.604333	FALSE
11	2	11.2	011.2t003_253	14	184.623	77.3185	28.1025	011.2t003	011.2t003_25	011.2t003_254	1.10333	0	0.3818	1	1.16753	1.10333	TRUE
11	2	11.2	011.2t003_254	15	185.727	77.3185	28.4843	011.2t003	011.2t003_253	011.2t003_30	1.10333	0	0.3818	1	1.16753	1.10333	TRUE
11	2	11.2	011.2t003_30	16	186.83	77.3185	28.8661	011.2t003	011.2t003_254	011.2t003_255	1.10333	0	0.3818	1	1.16753	1.10333	FALSE
11	2	11.2	011.2t003_255	17	188.254	78.0104	27.3543	011.2t003	011.2t003_30	011.2t003_256	1.42433	0.691867	-1.5118	1	2.18928	1.58348	TRUE
11	2	11.2	011.2t003_256	18	189.679	78.7022	25.8425	011.2t003	011.2t003_255	011.2t003_35	1.42433	0.691867	-1.5118	1	2.18928	1.58348	TRUE
11	2	11.2	011.2t003_35	19	191.103	79.3941	24.3307	011.2t003	011.2t003_256	011.2t003_257	1.42433	0.691867	-1.5118	1	2.18928	1.58348	FALSE
11	2	11.2	011.2t003_257	20	191.511	79.3941	25.5044	011.2t003	011.2t003_35	011.2t003_258	0.408	0	1.1737	1	1.24259	0.408	TRUE
11	2	11.2	011.2t003_258	21	191.919	79.3941	26.6781	011.2t003	011.2t003_257	011.2t003_40	0.408	0	1.1737	1	1.24259	0.408	TRUE
11	2	11.2	011.2t003_40	22	192.327	79.3941	27.8518	011.2t003	011.2t003_258	011.2t003_259	0.408	0	1.1737	1	1.24259	0.408	FALSE
11	2	11.2	011.2t003_259	23	193.129	79.7401	27.706	011.2t003	011.2t003_40	011.2t003_260	0.801667	0.345967	-0.145767	1	0.885218	0.873134	TRUE
11	2	11.2	011.2t003_260	24	193.93	80.086	27.5603	011.2t003	011.2t003_259	011.2t003_45	0.801667	0.345967	-0.145767	1	0.885218	0.873134	TRUE
11	2	11.2	011.2t003_45	25	194.732	80.432	27.4145	011.2t003	011.2t003_260	011.2t003_261	0.801667	0.345967	-0.145767	1	0.885218	0.873134	FALSE
11	2	11.2	011.2t003_261	26	194.708	80.086	28.0343	011.2t003	011.2t003_45	011.2t003_262	-0.0236667	-0.345967	0.619833	1	0.710244	0.346775	TRUE
11	2	11.2	011.2t003_262	27	194.685	79.7401	28.6542	011.2t003	011.2t003_261	011.2t003_50	-0.0236667	-0.345967	0.619833	1	0.710244	0.346775	TRUE
11	2	11.2	011.2t003_50	28	194.661	79.3941	29.274	011.2t003	011.2t003_262	011.2t003_263	-0.0236667	-0.345967	0.619833	1	0.710244	0.346775	FALSE
11	2	11.2	011.2t003_263	29	195.281	80.4319	27.9137	011.2t003	011.2t003_50	011.2t003_264	0.619667	1.03783	-1.36027	1	1.81973	1.20875	TRUE
11	2	11.2	011.2t003_264	30	195.9	81.4698	26.5535	011.2t003	011.2t003_263	011.2t003_55	0.619667	1.03783	-1.36027	1	1.81973	1.20875	TRUE
11	2	11.2	011.2t003_55	31	196.52	82.5076	25.1932	011.2t003	011.2t003_264	011.2t003_265	0.619667	1.03783	-1.36027	1	1.81973	1.20875	FALSE
11	2	11.2	011.2t003_265	32	195.847	82.8536	25.3509	011.2t003	011.2t003_55	011.2t003_266	-0.672667	0.345967	0.157733	1	0.772692	0.756421	TRUE
11	2	11.2	011.2t003_266	33	195.175	83.1995	25.5087	011.2t003	011.2t003_265	011.2t003_60	-0.672667	0.345967	0.157733	1	0.772692	0.756421	TRUE
11	2	11.2	011.2t003_60	34	194.502	83.5455	25.6664	011.2t003	011.2t003_266	011.2t003_267	-0.672667	0.345967	0.157733	1	0.772692	0.756421	FALSE
11	2	11.2	011.2t003_267	35	194.886	83.1995	23.6233	011.2t003	011.2t003_60	011.2t003_268	0.384	-0.345967	-2.04307	1	2.10743	0.516865	TRUE
11	2	11.2	011.2t003_268	36	195.27	82.8536	21.5803	011.2t003	011.2t003_267	011.2t003_65	0.384	-0.345967	-2.04307	1	2.10743	0.516865	TRUE
11	2	11.2	011.2t003_65	37	195.654	82.5076	19.5372	011.2t003	011.2t003_268	011.2t003_269	0.384	-0.345967	-2.04307	1	2.10743	0.516865	FALSE
11	2	11.2	011.2t003_269	38	195.943	82.5076	21.4225	011.2t003	011.2t003_65	011.2t003_270	0.288667	0	1.88533	1	1.9073	0.288667	TRUE
11	2	11.2	011.2t003_270	39	196.231	82.5076	23.3079	011.2t003	011.2t003_269	011.2t003_70	0.288667	0	1.88533	1	1.9073	0.288667	TRUE
11	2	11.2	011.2t003_70	40	196.52	82.5076	25.1932	011.2t003	011.2t003_270	011.2t003_271	0.288667	0	1.88533	1	1.9073	0.288667	FALSE
11	2	11.2	011.2t003_271	41	196.934	81.8157	26.3676	011.2t003	011.2t003_70	011.2t003_272	0.414333	-0.691867	1.17443	1	1.42466	0.806444	TRUE
11	2	11.2	011.2t003_272	42	197.349	81.1239	27.5421	011.2t003	011.2t003_271	011.2t003_75	0.414333	-0.691867	1.17443	1	1.42466	0.806444	TRUE
11	2	11.2	011.2t003_75	43	197.763	80.432	28.7165	011.2t003	011.2t003_272	011.2t003_273	0.414333	-0.691867	1.17443	1	1.42466	0.806444	FALSE
11	2	11.2	011.2t003_273	44	198.433	80.086	29.1857	011.2t003	011.2t003_75	011.2t003_274	0.67	-0.345967	0.469233	1	0.888129	0.754051	TRUE
11	2	11.2	011.2t003_274	45	199.103	79.7401	29.655	011.2t003	011.2t003_273	011.2t003_80	0.67	-0.345967	0.469233	1	0.888129	0.754051	TRUE
11	2	11.2	011.2t003_80	46	199.773	79.3941	30.1242	011.2t003	011.2t003_274	011.2t003_275	0.67	-0.345967	0.469233	1	0.888129	0.754051	FALSE
11	2	11.2	011.2t003_275	47	200.008	79.7401	30.1176	011.2t003	011.2t003_80	011.2t003_276	0.235333	0.345967	-0.0066	1	0.418471	0.418419	TRUE
11	2	11.2	011.2t003_276	48	200.244	80.086	30.111	011.2t003	011.2t003_275	011.2t003_85	0.235333	0.345967	-0.0066	1	0.418471	0.418419	TRUE
11	2	11.2	011.2t003_85	49	200.479	80.432	30.1044	011.2t003	011.2t003_276	011.2t003_277	0.235333	0.345967	-0.0066	1	0.418471	0.418419	FALSE
11	2	11.2	011.2t003_277	50	200.694	80.432	31.3896	011.2t003	011.2t003_85	011.2t003_278	0.215	0	1.2852	1	1.30306	0.215	TRUE
11	2	11.2	011.2t003_278	51	200.909	80.432	32.6748	011.2t003	011.2t003_277	011.2t003_90	0.215	0	1.2852	1	1.30306	0.215	TRUE
11	2	11.2	011.2t003_90	52	201.124	80.432	33.96	011.2t003	011.2t003_278	011.2t003_279	0.215	0	1.2852	1	1.30306	0.215	FALSE
11	2	11.2	011.2t003_279	53	200.952	80.1725	33.4548	011.2t003	011.2t003_90	011.2t003_280	-0.17175	-0.259475	-0.5052	1	0.59334	0.311168	TRUE
11	2	11.2	011.2t003_280	54	200.78	79.913	32.9496	011.2t003	011.2t003_279	011.2t003_281	-0.17175	-0.259475	-0.5052	1	0.59334	0.311168	TRUE
11	2	11.2	011.2t003_281	55	200.609	79.6536	32.4444	011.2t003	011.2t003_280	011.2t003_95	-0.17175	-0.259475	-0.5052	1	0.59334	0.311168	TRUE
11	2	11.2	011.2t003_95	56	200.437	79.3941	31.9392	011.2t003	011.2t003_281	011.2t003_282	-0.17175	-0.259475	-0.5052	1	0.59334	0.311168	FALSE
11	2	11.2	011.2t003_282	57	200.316	79.0482	31.9122	011.2t003	011.2t003_95	011.2t003_283	-0.120667	-0.345933	-0.0269667	1	0.367366	0.366375	TRUE
11	2	11.2	011.2t003_283	58	200.196	78.7022	31.8853	011.2t003	011.2t003_282	011.2t003_100	-0.120667	-0.345933	-0.0269667	1	0.367366	0.366375	TRUE
11	2	11.2	011.2t003_100	59	200.075	78.3563	31.8583	011.2t003	011.2t003_283	011.2t003_284	-0.120667	-0.345933	-0.0269667	1	0.367366	0.366375	FALSE
11	2	11.2	011.2t003_284	60	199.854	78.3563	31.2628	011.2t003	011.2t003_100	011.2t003_285	-0.221	0	-0.595467	1	0.635155	0.221	TRUE
11	2	11.2	011.2t003_285	61	199.633	78.3563	30.6674	011.2t003	011.2t003_284	011.2t003_105	-0.221	0	-0.595467	1	0.635155	0.221	TRUE
11	2	11.2	011.2t003_105	62	199.412	78.3563	30.0719	011.2t003	011.2t003_285	011.2t003_286	-0.221	0	-0.595467	1	0.635155	0.221	FALSE
11	2	11.2	011.2t003_286	63	199.636	78.0104	29.982	011.2t003	011.2t003_105	011.2t003_287	0.224	-0.345933	-0.0898667	1	0.421808	0.412124	TRUE
11	2	11.2	011.2t003_287	64	199.86	77.6644	29.8922	011.2t003	011.2t003_286	011.2t003_110	0.224	-0.345933	-0.0898667	1	0.421808	0.412124	TRUE
11	2	11.2	011.2t003_110	65	200.084	77.3185	29.8023	011.2t003	011.2t003_287	011.2t003_114	0.224	-0.345933	-0.0898667	1	0.421808	0.412124	FALSE
11	2	11.2	011.2t003_114	66	201.443	76.2806	29.3892	011.2t003	011.2t003_110	NA	1.359	-1.0379	-0.4131	1	1.7592	1.71001	FALSE
11	2	11.2	011.2t004_4	1	207.304	138.689	22.4013	011.2t004	NA	011.2t004_288	NA	NA	NA	NA	NA	NA	FALSE
11	2	11.2	011.2t004_288	2	211.387	136.82	25.6015	011.2t004	011.2t004_4	011.2t004_7	4.083	-1.869	3.2002	1	5.5141	4.49044	TRUE
11	2	11.2	011.2t004_7	3	215.47	134.951	28.8017	011.2t004	011.2t004_288	011.2t004_289	4.083	-1.869	3.2002	1	5.5141	4.49044	FALSE
11	2	11.2	011.2t004_289	4	217.932	131.998	30.9352	011.2t004	011.2t004_7	011.2t004_290	2.46233	-2.95267	2.13347	1	4.39693	3.84465	TRUE
11	2	11.2	011.2t004_290	5	220.395	129.046	33.0686	011.2t004	011.2t004_289	011.2t004_12	2.46233	-2.95267	2.13347	1	4.39693	3.84465	TRUE
11	2	11.2	011.2t004_12	6	222.857	126.093	35.2021	011.2t004	011.2t004_290	011.2t004_291	2.46233	-2.95267	2.13347	1	4.39693	3.84465	FALSE
11	2	11.2	011.2t004_291	7	223.231	127.631	35.2021	011.2t004	011.2t004_12	011.2t004_292	0.374333	1.53767	0	1	1.58258	1.58258	TRUE
11	2	11.2	011.2t004_292	8	223.606	129.168	35.2021	011.2t004	011.2t004_291	011.2t004_17	0.374333	1.53767	0	1	1.58258	1.58258	TRUE
11	2	11.2	011.2t004_17	9	223.98	130.706	35.2021	011.2t004	011.2t004_292	011.2t004_293	0.374333	1.53767	0	1	1.58258	1.58258	FALSE
11	2	11.2	011.2t004_293	10	225.278	130.926	35.2021	011.2t004	011.2t004_17	011.2t004_294	1.29767	0.220333	0	1	1.31624	1.31624	TRUE
11	2	11.2	011.2t004_294	11	226.575	131.147	35.2021	011.2t004	011.2t004_293	011.2t004_22	1.29767	0.220333	0	1	1.31624	1.31624	TRUE
11	2	11.2	011.2t004_22	12	227.873	131.367	35.2021	011.2t004	011.2t004_294	011.2t004_295	1.29767	0.220333	0	1	1.31624	1.31624	FALSE
11	2	11.2	011.2t004_295	13	228.441	130.519	33.0686	011.2t004	011.2t004_22	011.2t004_296	0.568	-0.847667	-2.13347	1	2.36492	1.02037	TRUE
11	2	11.2	011.2t004_296	14	229.009	129.672	30.9352	011.2t004	011.2t004_295	011.2t004_27	0.568	-0.847667	-2.13347	1	2.36492	1.02037	TRUE
11	2	11.2	011.2t004_27	15	229.577	128.824	28.8017	011.2t004	011.2t004_296	011.2t004_297	0.568	-0.847667	-2.13347	1	2.36492	1.02037	FALSE
11	2	11.2	011.2t004_297	16	232.026	128.789	28.8017	011.2t004	011.2t004_27	011.2t004_298	2.44933	-0.0353333	0	1	2.44959	2.44959	TRUE
11	2	11.2	011.2t004_298	17	234.476	128.753	28.8017	011.2t004	011.2t004_297	011.2t004_32	2.44933	-0.0353333	0	1	2.44959	2.44959	TRUE
11	2	11.2	011.2t004_32	18	236.925	128.718	28.8017	011.2t004	011.2t004_298	011.2t004_299	2.44933	-0.0353333	0	1	2.44959	2.44959	FALSE
11	2	11.2	011.2t004_299	19	237.51	128.592	28.8017	011.2t004	011.2t004_32	011.2t004_300	0.584667	-0.126	0	1	0.59809	0.59809	TRUE
11	2	11.2	011.2t004_300	20	238.094	128.466	28.8017	011.2t004	011.2t004_299	011.2t004_37	0.584667	-0.126	0	1	0.59809	0.59809	TRUE
11	2	11.2	011.2t004_37	21	238.679	128.34	28.8017	011.2t004	011.2t004_300	011.2t004_301	0.584667	-0.126	0	1	0.59809	0.59809	FALSE
11	2	11.2	011.2t004_301	22	239.857	128.676	28.8017	011.2t004	011.2t004_37	011.2t004_302	1.17833	0.336333	0	1	1.22539	1.22539	TRUE
11	2	11.2	011.2t004_302	23	241.036	129.013	28.8017	011.2t004	011.2t004_301	011.2t004_42	1.17833	0.336333	0	1	1.22539	1.22539	TRUE
11	2	11.2	011.2t004_42	24	242.214	129.349	28.8017	011.2t004	011.2t004_302	011.2t004_303	1.17833	0.336333	0	1	1.22539	1.22539	FALSE
11	2	11.2	011.2t004_303	25	242.213	129.231	28.8017	011.2t004	011.2t004_42	011.2t004_304	-0.00133333	-0.117667	0	1	0.117674	0.117674	TRUE
11	2	11.2	011.2t004_304	26	242.211	129.114	28.8017	011.2t004	011.2t004_303	011.2t004_47	-0.00133333	-0.117667	0	1	0.117674	0.117674	TRUE
11	2	11.2	011.2t004_47	27	242.21	128.996	28.8017	011.2t004	011.2t004_304	011.2t004_305	-0.00133333	-0.117667	0	1	0.117674	0.117674	FALSE
11	2	11.2	011.2t004_305	28	243.019	130.073	30.9352	011.2t004	011.2t004_47	011.2t004_306	0.809	1.077	2.13347	1	2.52311	1.347	TRUE
11	2	11.2	011.2t004_306	29	243.828	131.15	33.0686	011.2t004	011.2t004_305	011.2t004_52	0.809	1.077	2.13347	1	2.52311	1.347	TRUE
11	2	11.2	011.2t004_52	30	244.637	132.227	35.2021	011.2t004	011.2t004_306	011.2t004_307	0.809	1.077	2.13347	1	2.52311	1.347	FALSE
11	2	11.2	011.2t004_307	31	244.998	132.342	35.2021	011.2t004	011.2t004_52	011.2t004_308	0.360667	0.115333	0	1	0.378658	0.378658	TRUE
11	2	11.2	011.2t004_308	32	245.358	132.458	35.2021	011.2t004	011.2t004_307	011.2t004_57	0.360667	0.115333	0	1	0.378658	0.378658	TRUE
11	2	11.2	011.2t004_57	33	245.719	132.573	35.2021	011.2t004	011.2t004_308	011.2t004_309	0.360667	0.115333	0	1	0.378658	0.378658	FALSE
11	2	11.2	011.2t004_309	34	245.23	131.621	35.2021	011.2t004	011.2t004_57	011.2t004_310	-0.489333	-0.952	0	1	1.0704	1.0704	TRUE
11	2	11.2	011.2t004_310	35	244.74	130.669	35.2021	011.2t004	011.2t004_309	011.2t004_62	-0.489333	-0.952	0	1	1.0704	1.0704	TRUE
11	2	11.2	011.2t004_62	36	244.251	129.717	35.2021	011.2t004	011.2t004_310	011.2t004_311	-0.489333	-0.952	0	1	1.0704	1.0704	FALSE
11	2	11.2	011.2t004_311	37	244.217	129.979	37.3356	011.2t004	011.2t004_62	011.2t004_312	-0.034	0.262	2.13347	1	2.14976	0.264197	TRUE
11	2	11.2	011.2t004_312	38	244.183	130.241	39.469	011.2t004	011.2t004_311	011.2t004_67	-0.034	0.262	2.13347	1	2.14976	0.264197	TRUE
11	2	11.2	011.2t004_67	39	244.149	130.503	41.6025	011.2t004	011.2t004_312	011.2t004_313	-0.034	0.262	2.13347	1	2.14976	0.264197	FALSE
11	2	11.2	011.2t004_313	40	244.531	129.157	39.469	011.2t004	011.2t004_67	011.2t004_314	0.382	-1.346	-2.13347	1	2.55134	1.39916	TRUE
11	2	11.2	011.2t004_314	41	244.913	127.811	37.3356	011.2t004	011.2t004_313	011.2t004_72	0.382	-1.346	-2.13347	1	2.55134	1.39916	TRUE
11	2	11.2	011.2t004_72	42	245.295	126.465	35.2021	011.2t004	011.2t004_314	011.2t004_315	0.382	-1.346	-2.13347	1	2.55134	1.39916	FALSE
11	2	11.2	011.2t004_315	43	245.32	126.586	33.0686	011.2t004	011.2t004_72	011.2t004_316	0.0246667	0.120667	-2.13347	1	2.13702	0.123162	TRUE
11	2	11.2	011.2t004_316	44	245.344	126.706	30.9352	011.2t004	011.2t004_315	011.2t004_77	0.0246667	0.120667	-2.13347	1	2.13702	0.123162	TRUE
11	2	11.2	011.2t004_77	45	245.369	126.827	28.8017	011.2t004	011.2t004_316	011.2t004_317	0.0246667	0.120667	-2.13347	1	2.13702	0.123162	FALSE
11	2	11.2	011.2t004_317	46	245.605	126.823	28.8017	011.2t004	011.2t004_77	011.2t004_318	0.236333	-0.00366667	0	1	0.236362	0.236362	TRUE
11	2	11.2	011.2t004_318	47	245.842	126.82	28.8017	011.2t004	011.2t004_317	011.2t004_82	0.236333	-0.00366667	0	1	0.236362	0.236362	TRUE
11	2	11.2	011.2t004_82	48	246.078	126.816	28.8017	011.2t004	011.2t004_318	011.2t004_319	0.236333	-0.00366667	0	1	0.236362	0.236362	FALSE
11	2	11.2	011.2t004_319	49	246.774	126.324	30.9352	011.2t004	011.2t004_82	011.2t004_320	0.696333	-0.492333	2.13347	1	2.2976	0.852803	TRUE
11	2	11.2	011.2t004_320	50	247.471	125.831	33.0686	011.2t004	011.2t004_319	011.2t004_87	0.696333	-0.492333	2.13347	1	2.2976	0.852803	TRUE
11	2	11.2	011.2t004_87	51	248.167	125.339	35.2021	011.2t004	011.2t004_320	011.2t004_321	0.696333	-0.492333	2.13347	1	2.2976	0.852803	FALSE
11	2	11.2	011.2t004_321	52	247.562	124.988	35.2021	011.2t004	011.2t004_87	011.2t004_322	-0.604667	-0.350667	0	1	0.698991	0.698991	TRUE
11	2	11.2	011.2t004_322	53	246.958	124.638	35.2021	011.2t004	011.2t004_321	011.2t004_92	-0.604667	-0.350667	0	1	0.698991	0.698991	TRUE
11	2	11.2	011.2t004_92	54	246.353	124.287	35.2021	011.2t004	011.2t004_322	011.2t004_323	-0.604667	-0.350667	0	1	0.698991	0.698991	FALSE
11	2	11.2	011.2t004_323	55	244.957	124.442	33.0686	011.2t004	011.2t004_92	011.2t004_324	-1.39633	0.155	-2.13347	1	2.5545	1.40491	TRUE
11	2	11.2	011.2t004_324	56	243.56	124.597	30.9352	011.2t004	011.2t004_323	011.2t004_97	-1.39633	0.155	-2.13347	1	2.5545	1.40491	TRUE
11	2	11.2	011.2t004_97	57	242.164	124.752	28.8017	011.2t004	011.2t004_324	011.2t004_325	-1.39633	0.155	-2.13347	1	2.5545	1.40491	FALSE
11	2	11.2	011.2t004_325	58	241.967	124.888	26.6682	011.2t004	011.2t004_97	011.2t004_326	-0.197333	0.136	-2.13347	1	2.14689	0.239659	TRUE
11	2	11.2	011.2t004_326	59	241.769	125.024	24.5348	011.2t004	011.2t004_325	011.2t004_102	-0.197333	0.136	-2.13347	1	2.14689	0.239659	TRUE
11	2	11.2	011.2t004_102	60	241.572	125.16	22.4013	011.2t004	011.2t004_326	011.2t004_327	-0.197333	0.136	-2.13347	1	2.14689	0.239659	FALSE
11	2	11.2	011.2t004_327	61	241.184	125.269	24.5348	011.2t004	011.2t004_102	011.2t004_328	-0.388333	0.109333	2.13347	1	2.17128	0.403431	TRUE
11	2	11.2	011.2t004_328	62	240.795	125.379	26.6682	011.2t004	011.2t004_327	011.2t004_107	-0.388333	0.109333	2.13347	1	2.17128	0.403431	TRUE
11	2	11.2	011.2t004_107	63	240.407	125.488	28.8017	011.2t004	011.2t004_328	011.2t004_329	-0.388333	0.109333	2.13347	1	2.17128	0.403431	FALSE
11	2	11.2	011.2t004_329	64	241.074	125.469	30.9352	011.2t004	011.2t004_107	011.2t004_330	0.667333	-0.0193333	2.13347	1	2.23548	0.667613	TRUE
11	2	11.2	011.2t004_330	65	241.742	125.449	33.0686	011.2t004	011.2t004_329	011.2t004_115	0.667333	-0.0193333	2.13347	1	2.23548	0.667613	TRUE
11	2	11.2	011.2t004_115	66	242.409	125.43	35.2021	011.2t004	011.2t004_330	NA	0.667333	-0.0193333	2.13347	1	2.23548	0.667613	FALSE
11	3	11.3	011.3t000_0	1	109.373	297.304	67.204	011.3t000	NA	011.3t000_7	NA	NA	NA	NA	NA	NA	FALSE
11	3	11.3	011.3t000_7	2	113.393	296.868	67.204	011.3t000	011.3t000_0	011.3t000_9	4.02	-0.436	0	1	4.04357	4.04357	FALSE
11	3	11.3	011.3t000_9	3	118.26	289.708	67.204	011.3t000	011.3t000_7	011.3t000_12	4.867	-7.16	0	1	8.65756	8.65756	FALSE
11	3	11.3	011.3t000_12	4	125.8	277.62	73.0719	011.3t000	011.3t000_9	011.3t000_18	7.54	-12.088	5.8679	1	15.4079	14.2468	FALSE
11	3	11.3	011.3t000_18	5	125.46	274.507	72.554	011.3t000	011.3t000_12	011.3t000_20	-0.34	-3.113	-0.5179	1	3.17405	3.13151	FALSE
11	3	11.3	011.3t000_20	6	125.7	275.983	67.204	011.3t000	011.3t000_18	011.3t000_23	0.24	1.476	-5.35	1	5.55506	1.49538	FALSE
11	3	11.3	011.3t000_23	7	128.264	277.701	67.204	011.3t000	011.3t000_20	011.3t000_29	2.564	1.718	0	1	3.08636	3.08636	FALSE
11	3	11.3	011.3t000_29	8	128.872	278.51	67.204	011.3t000	011.3t000_23	011.3t000_31	0.608	0.809	0	1	1.012	1.012	FALSE
11	3	11.3	011.3t000_31	9	128.56	280.955	67.204	011.3t000	011.3t000_29	011.3t000_33	-0.312	2.445	0	1	2.46483	2.46483	FALSE
11	3	11.3	011.3t000_33	10	129.712	284.973	67.204	011.3t000	011.3t000_31	011.3t000_38	1.152	4.018	0	1	4.17988	4.17988	FALSE
11	3	11.3	011.3t000_38	11	131.156	285.299	67.204	011.3t000	011.3t000_33	011.3t000_40	1.444	0.326	0	1	1.48034	1.48034	FALSE
11	3	11.3	011.3t000_40	12	131.886	285.815	67.204	011.3t000	011.3t000_38	011.3t000_43	0.73	0.516	0	1	0.893955	0.893955	FALSE
11	3	11.3	011.3t000_43	13	131.718	286.348	67.204	011.3t000	011.3t000_40	011.3t000_49	-0.168	0.533	0	1	0.55885	0.55885	FALSE
11	3	11.3	011.3t000_49	14	132.081	286.518	67.204	011.3t000	011.3t000_43	011.3t000_51	0.363	0.17	0	1	0.400835	0.400835	FALSE
11	3	11.3	011.3t000_51	15	136.172	285.205	67.204	011.3t000	011.3t000_49	011.3t000_54	4.091	-1.313	0	1	4.29654	4.29654	FALSE
11	3	11.3	011.3t000_54	16	136.733	286.075	67.204	011.3t000	011.3t000_51	011.3t000_60	0.561	0.87	0	1	1.03519	1.03519	FALSE
11	3	11.3	011.3t000_60	17	140.232	289.367	67.204	011.3t000	011.3t000_54	011.3t000_62	3.499	3.292	0	1	4.80419	4.80419	FALSE
11	3	11.3	011.3t000_62	18	143.284	289.66	67.204	011.3t000	011.3t000_60	011.3t000_65	3.052	0.293	0	1	3.06603	3.06603	FALSE
11	3	11.3	011.3t000_65	19	146.16	290.132	67.204	011.3t000	011.3t000_62	011.3t000_71	2.876	0.472	0	1	2.91447	2.91447	FALSE
11	3	11.3	011.3t000_71	20	149.171	290.315	60.8036	011.3t000	011.3t000_65	011.3t000_73	3.011	0.183	-6.4004	1	7.07564	3.01656	FALSE
11	3	11.3	011.3t000_73	21	150.145	291.646	67.204	011.3t000	011.3t000_71	011.3t000_76	0.974	1.331	6.4004	1	6.60949	1.64931	FALSE
11	3	11.3	011.3t000_76	22	153.168	291.58	67.204	011.3t000	011.3t000_73	011.3t000_82	3.023	-0.066	0	1	3.02372	3.02372	FALSE
11	3	11.3	011.3t000_82	23	153.73	292.108	60.8036	011.3t000	011.3t000_76	011.3t000_85	0.562	0.528	-6.4004	1	6.44669	0.771121	FALSE
11	3	11.3	011.3t000_85	24	158.353	292.355	67.204	011.3t000	011.3t000_82	011.3t000_88	4.623	0.247	6.4004	1	7.89926	4.62959	FALSE
11	3	11.3	011.3t000_88	25	157.705	289.28	60.8036	011.3t000	011.3t000_85	011.3t000_93	-0.648	-3.075	-6.4004	1	7.13026	3.14254	FALSE
11	3	11.3	011.3t000_93	26	158.595	290.225	67.204	011.3t000	011.3t000_88	011.3t000_95	0.89	0.945	6.4004	1	6.53072	1.29812	FALSE
11	3	11.3	011.3t000_95	27	158.074	289.784	60.8036	011.3t000	011.3t000_93	011.3t000_98	-0.521	-0.441	-6.4004	1	6.43669	0.682585	FALSE
11	3	11.3	011.3t000_98	28	158.083	289.955	60.8036	011.3t000	011.3t000_95	011.3t000_103	0.009	0.171	0	1	0.171237	0.171237	FALSE
11	3	11.3	011.3t000_103	29	160.765	289.045	60.8036	011.3t000	011.3t000_98	011.3t000_105	2.682	-0.91	0	1	2.83218	2.83218	FALSE
11	3	11.3	011.3t000_105	30	162.127	289.017	60.8036	011.3t000	011.3t000_103	011.3t000_108	1.362	-0.028	0	1	1.36229	1.36229	FALSE
11	3	11.3	011.3t000_108	31	163.707	289.836	60.8036	011.3t000	011.3t000_105	011.3t000_113	1.58	0.819	0	1	1.77965	1.77965	FALSE
11	3	11.3	011.3t000_113	32	165.586	289.967	60.8036	011.3t000	011.3t000_108	011.3t000_115	1.879	0.131	0	1	1.88356	1.88356	FALSE
11	3	11.3	011.3t000_115	33	165.276	289.016	54.4033	011.3t000	011.3t000_113	011.3t000_118	-0.31	-0.951	-6.4003	1	6.47799	1.00025	FALSE
11	3	11.3	011.3t000_118	34	166.85	289.876	67.204	011.3t000	011.3t000_115	011.3t000_122	1.574	0.86	12.8007	1	12.9257	1.79362	FALSE
11	3	11.3	011.3t000_122	35	165.931	289.191	67.204	011.3t000	011.3t000_118	011.3t000_125	-0.919	-0.685	0	1	1.14621	1.14621	FALSE
11	3	11.3	011.3t000_125	36	167.682	289.155	67.204	011.3t000	011.3t000_122	011.3t000_128	1.751	-0.036	0	1	1.75137	1.75137	FALSE
11	3	11.3	011.3t000_128	37	167.56	287.231	67.204	011.3t000	011.3t000_125	011.3t000_132	-0.122	-1.924	0	1	1.92786	1.92786	FALSE
11	3	11.3	011.3t000_132	38	167.405	284.794	67.204	011.3t000	011.3t000_128	011.3t000_202	-0.155	-2.437	0	1	2.44192	2.44192	FALSE
11	3	11.3	011.3t000_202	39	166.971	285.505	64.0038	011.3t000	011.3t000_132	011.3t000_137	-0.4335	0.7105	-3.2002	1	3.30666	0.832306	TRUE
11	3	11.3	011.3t000_137	40	166.538	286.215	60.8036	011.3t000	011.3t000_202	011.3t000_203	-0.4335	0.7105	-3.2002	1	3.30666	0.832306	FALSE
11	3	11.3	011.3t000_203	41	167.679	285.665	64.0038	011.3t000	011.3t000_137	011.3t000_142	1.141	-0.55	3.2002	1	3.44175	1.26664	TRUE
11	3	11.3	011.3t000_142	42	168.82	285.115	67.204	011.3t000	011.3t000_203	011.3t000_204	1.141	-0.55	3.2002	1	3.44175	1.26664	FALSE
11	3	11.3	011.3t000_204	43	168.294	284.832	60.8036	011.3t000	011.3t000_142	011.3t000_147	-0.5255	-0.2825	-6.40035	1	6.4281	0.596621	TRUE
11	3	11.3	011.3t000_147	44	167.769	284.55	54.4033	011.3t000	011.3t000_204	011.3t000_205	-0.5255	-0.2825	-6.40035	1	6.4281	0.596621	FALSE
11	3	11.3	011.3t000_205	45	168.222	284.94	57.6035	011.3t000	011.3t000_147	011.3t000_151	0.453	0.39	3.20015	1	3.2555	0.597753	TRUE
11	3	11.3	011.3t000_151	46	168.675	285.33	60.8036	011.3t000	011.3t000_205	011.3t000_206	0.453	0.39	3.20015	1	3.2555	0.597753	FALSE
11	3	11.3	011.3t000_206	47	166.042	285.308	57.6035	011.3t000	011.3t000_151	011.3t000_155	-2.6335	-0.0225	-3.20015	1	4.14449	2.6336	TRUE
11	3	11.3	011.3t000_155	48	163.408	285.285	54.4033	011.3t000	011.3t000_206	011.3t000_207	-2.6335	-0.0225	-3.20015	1	4.14449	2.6336	FALSE
11	3	11.3	011.3t000_207	49	163.834	286.024	56.5367	011.3t000	011.3t000_155	011.3t000_208	0.425833	0.738833	2.13345	1	2.29757	0.852765	TRUE
11	3	11.3	011.3t000_208	50	164.26	286.763	58.6702	011.3t000	011.3t000_207	011.3t000_209	0.425833	0.738833	2.13345	1	2.29757	0.852765	TRUE
11	3	11.3	011.3t000_209	51	164.685	287.502	60.8036	011.3t000	011.3t000_208	011.3t000_210	0.425833	0.738833	2.13345	1	2.29757	0.852765	TRUE
11	3	11.3	011.3t000_210	52	165.111	288.24	62.9371	011.3t000	011.3t000_209	011.3t000_211	0.425833	0.738833	2.13345	1	2.29757	0.852765	TRUE
11	3	11.3	011.3t000_211	53	165.537	288.979	65.0705	011.3t000	011.3t000_210	011.3t000_167	0.425833	0.738833	2.13345	1	2.29757	0.852765	TRUE
11	3	11.3	011.3t000_167	54	165.963	289.718	67.204	011.3t000	011.3t000_211	011.3t000_212	0.425833	0.738833	2.13345	1	2.29757	0.852765	FALSE
11	3	11.3	011.3t000_212	55	166.095	289.111	60.8036	011.3t000	011.3t000_167	011.3t000_173	0.1325	-0.6075	-6.40035	1	6.43048	0.621782	TRUE
11	3	11.3	011.3t000_173	56	166.228	288.503	54.4033	011.3t000	011.3t000_212	011.3t000_213	0.1325	-0.6075	-6.40035	1	6.43048	0.621782	FALSE
11	3	11.3	011.3t000_213	57	166.643	288.794	57.6035	011.3t000	011.3t000_173	011.3t000_177	0.4155	0.291	3.20015	1	3.24011	0.507268	TRUE
11	3	11.3	011.3t000_177	58	167.059	289.085	60.8036	011.3t000	011.3t000_213	011.3t000_214	0.4155	0.291	3.20015	1	3.24011	0.507268	FALSE
11	3	11.3	011.3t000_214	59	167.325	289.191	57.6035	011.3t000	011.3t000_177	011.3t000_181	0.2655	0.106	-3.20015	1	3.21289	0.285878	TRUE
11	3	11.3	011.3t000_181	60	167.59	289.297	54.4033	011.3t000	011.3t000_214	011.3t000_215	0.2655	0.106	-3.20015	1	3.21289	0.285878	FALSE
11	3	11.3	011.3t000_215	61	168.701	289.502	57.6035	011.3t000	011.3t000_181	011.3t000_186	1.1105	0.205	3.20015	1	3.39355	1.12926	TRUE
11	3	11.3	011.3t000_186	62	169.811	289.707	60.8036	011.3t000	011.3t000_215	011.3t000_216	1.1105	0.205	3.20015	1	3.39355	1.12926	FALSE
11	3	11.3	011.3t000_216	63	169.927	289.476	57.6035	011.3t000	011.3t000_186	011.3t000_191	0.1155	-0.231	-3.20015	1	3.21055	0.258266	TRUE
11	3	11.3	011.3t000_191	64	170.042	289.245	54.4033	011.3t000	011.3t000_216	011.3t000_217	0.1155	-0.231	-3.20015	1	3.21055	0.258266	FALSE
11	3	11.3	011.3t000_217	65	172.977	290.01	61.0502	011.3t000	011.3t000_191	011.3t000_195	2.935	0.765	6.64695	1	7.30626	3.03306	TRUE
11	3	11.3	011.3t000_195	66	175.912	290.775	67.6972	011.3t000	011.3t000_217	NA	2.935	0.765	6.64695	1	7.30626	3.03306	FALSE
11	3	11.3	011.3t001_1	1	104.212	222.751	28.8017	011.3t001	NA	011.3t001_8	NA	NA	NA	NA	NA	NA	FALSE
11	3	11.3	011.3t001_8	2	108.906	222.348	28.8017	011.3t001	011.3t001_1	011.3t001_10	4.694	-0.403	0	1	4.71127	4.71127	FALSE
11	3	11.3	011.3t001_10	3	109.779	220.979	35.2021	011.3t001	011.3t001_8	011.3t001_13	0.873	-1.369	6.4004	1	6.60314	1.62367	FALSE
11	3	11.3	011.3t001_13	4	112.2	215.093	60.8036	011.3t001	011.3t001_10	011.3t001_19	2.421	-5.886	25.6015	1	26.3807	6.36445	FALSE
11	3	11.3	011.3t001_19	5	114.974	209.627	60.8036	011.3t001	011.3t001_13	011.3t001_21	2.774	-5.466	0	1	6.12962	6.12962	FALSE
11	3	11.3	011.3t001_21	6	115.21	210.042	60.8036	011.3t001	011.3t001_19	011.3t001_24	0.236	0.415	0	1	0.477411	0.477411	FALSE
11	3	11.3	011.3t001_24	7	116.34	211.057	60.8036	011.3t001	011.3t001_21	011.3t001_30	1.13	1.015	0	1	1.51892	1.51892	FALSE
11	3	11.3	011.3t001_30	8	116.978	212.755	41.6025	011.3t001	011.3t001_24	011.3t001_218	0.638	1.698	-19.2011	1	19.2866	1.8139	FALSE
11	3	11.3	011.3t001_218	9	117.731	214.213	48.0029	011.3t001	011.3t001_30	011.3t001_219	0.752667	1.45767	6.40037	1	6.60727	1.64052	TRUE
11	3	11.3	011.3t001_219	10	118.483	215.67	54.4032	011.3t001	011.3t001_218	011.3t001_39	0.752667	1.45767	6.40037	1	6.60727	1.64052	TRUE
11	3	11.3	011.3t001_39	11	119.236	217.128	60.8036	011.3t001	011.3t001_219	011.3t001_41	0.752667	1.45767	6.40037	1	6.60727	1.64052	FALSE
11	3	11.3	011.3t001_41	12	119.587	217.39	54.4033	011.3t001	011.3t001_39	011.3t001_44	0.351	0.262	-6.4003	1	6.41527	0.438001	FALSE
11	3	11.3	011.3t001_44	13	119.587	217.39	54.4033	011.3t001	011.3t001_41	011.3t001_50	0	0	0	1	0	0	FALSE
11	3	11.3	011.3t001_50	14	119.587	217.39	54.4033	011.3t001	011.3t001_44	011.3t001_52	0	0	0	1	0	0	FALSE
11	3	11.3	011.3t001_52	15	122.015	218.573	48.0029	011.3t001	011.3t001_50	011.3t001_55	2.428	1.183	-6.4004	1	6.94693	2.70087	FALSE
11	3	11.3	011.3t001_55	16	122.41	218.932	54.4033	011.3t001	011.3t001_52	011.3t001_61	0.395	0.359	6.4004	1	6.42262	0.533766	FALSE
11	3	11.3	011.3t001_61	17	122.853	219.33	54.4033	011.3t001	011.3t001_55	011.3t001_63	0.443	0.398	0	1	0.595527	0.595527	FALSE
11	3	11.3	011.3t001_63	18	124.171	220.315	54.4033	011.3t001	011.3t001_61	011.3t001_66	1.318	0.985	0	1	1.6454	1.6454	FALSE
11	3	11.3	011.3t001_66	19	126.818	221.077	60.8036	011.3t001	011.3t001_63	011.3t001_72	2.647	0.762	6.4003	1	6.96786	2.7545	FALSE
11	3	11.3	011.3t001_72	20	127.208	223.109	67.204	011.3t001	011.3t001_66	011.3t001_74	0.39	2.032	6.4004	1	6.72653	2.06909	FALSE
11	3	11.3	011.3t001_74	21	127.16	223.432	60.8036	011.3t001	011.3t001_72	011.3t001_77	-0.048	0.323	-6.4004	1	6.40872	0.326547	FALSE
11	3	11.3	011.3t001_77	22	126.962	222.677	67.204	011.3t001	011.3t001_74	011.3t001_83	-0.198	-0.755	6.4004	1	6.44782	0.780531	FALSE
11	3	11.3	011.3t001_83	23	127.407	222.656	67.204	011.3t001	011.3t001_77	011.3t001_86	0.445	-0.021	0	1	0.445495	0.445495	FALSE
11	3	11.3	011.3t001_86	24	127.366	223.207	60.8036	011.3t001	011.3t001_83	011.3t001_89	-0.041	0.551	-6.4004	1	6.4242	0.552523	FALSE
11	3	11.3	011.3t001_89	25	126.875	222.151	60.8036	011.3t001	011.3t001_86	011.3t001_94	-0.491	-1.056	0	1	1.16457	1.16457	FALSE
11	3	11.3	011.3t001_94	26	127.314	220.891	67.204	011.3t001	011.3t001_89	011.3t001_96	0.439	-1.26	6.4004	1	6.538	1.33429	FALSE
11	3	11.3	011.3t001_96	27	127.48	221.262	60.8036	011.3t001	011.3t001_94	011.3t001_99	0.166	0.371	-6.4004	1	6.41329	0.406444	FALSE
11	3	11.3	011.3t001_99	28	127.855	222.031	54.4033	011.3t001	011.3t001_96	011.3t001_104	0.375	0.769	-6.4003	1	6.45723	0.855562	FALSE
11	3	11.3	011.3t001_104	29	129.054	222.266	60.8036	011.3t001	011.3t001_99	011.3t001_106	1.199	0.235	6.4003	1	6.51588	1.22181	FALSE
11	3	11.3	011.3t001_106	30	130.572	223.396	67.204	011.3t001	011.3t001_104	011.3t001_109	1.518	1.13	6.4004	1	6.6743	1.89241	FALSE
11	3	11.3	011.3t001_109	31	132.228	225.093	67.204	011.3t001	011.3t001_106	011.3t001_114	1.656	1.697	0	1	2.37111	2.37111	FALSE
11	3	11.3	011.3t001_114	32	132.038	225.15	60.8036	011.3t001	011.3t001_109	011.3t001_116	-0.19	0.057	-6.4004	1	6.40347	0.198366	FALSE
11	3	11.3	011.3t001_116	33	132.942	225.756	60.8036	011.3t001	011.3t001_114	011.3t001_119	0.904	0.606	0	1	1.08833	1.08833	FALSE
11	3	11.3	011.3t001_119	34	133.159	225.746	60.8036	011.3t001	011.3t001_116	011.3t001_123	0.217	-0.01	0	1	0.21723	0.21723	FALSE
11	3	11.3	011.3t001_123	35	132.47	225.177	54.4033	011.3t001	011.3t001_119	011.3t001_126	-0.689	-0.569	-6.4003	1	6.46238	0.893578	FALSE
11	3	11.3	011.3t001_126	36	134.956	224.221	54.4033	011.3t001	011.3t001_123	011.3t001_129	2.486	-0.956	0	1	2.66348	2.66348	FALSE
11	3	11.3	011.3t001_129	37	135.39	224.411	54.4033	011.3t001	011.3t001_126	011.3t001_133	0.434	0.19	0	1	0.473768	0.473768	FALSE
11	3	11.3	011.3t001_133	38	135.931	224.753	60.8036	011.3t001	011.3t001_129	011.3t001_135	0.541	0.342	6.4003	1	6.43222	0.640035	FALSE
11	3	11.3	011.3t001_135	39	135.436	223.696	60.8036	011.3t001	011.3t001_133	011.3t001_138	-0.495	-1.057	0	1	1.16716	1.16716	FALSE
11	3	11.3	011.3t001_138	40	134.944	224.012	54.4033	011.3t001	011.3t001_135	011.3t001_220	-0.492	0.316	-6.4003	1	6.42696	0.584739	FALSE
11	3	11.3	011.3t001_220	41	134.64	223.146	51.2031	011.3t001	011.3t001_138	011.3t001_143	-0.304	-0.866	-3.2002	1	3.32921	0.917808	TRUE
11	3	11.3	011.3t001_143	42	134.336	222.28	48.0029	011.3t001	011.3t001_220	011.3t001_221	-0.304	-0.866	-3.2002	1	3.32921	0.917808	FALSE
11	3	11.3	011.3t001_221	43	134.344	222.415	48.0029	011.3t001	011.3t001_143	011.3t001_222	0.00766667	0.135333	0	1	0.13555	0.13555	TRUE
11	3	11.3	011.3t001_222	44	134.351	222.551	48.0029	011.3t001	011.3t001_221	011.3t001_148	0.00766667	0.135333	0	1	0.13555	0.13555	TRUE
11	3	11.3	011.3t001_148	45	134.359	222.686	48.0029	011.3t001	011.3t001_222	011.3t001_223	0.00766667	0.135333	0	1	0.13555	0.13555	FALSE
11	3	11.3	011.3t001_223	46	134.274	222.996	48.0029	011.3t001	011.3t001_148	011.3t001_154	-0.0855	0.3105	0	1	0.322057	0.322057	TRUE
11	3	11.3	011.3t001_154	47	134.188	223.307	48.0029	011.3t001	011.3t001_223	011.3t001_224	-0.0855	0.3105	0	1	0.322057	0.322057	FALSE
11	3	11.3	011.3t001_224	48	135.106	223.845	51.2031	011.3t001	011.3t001_154	011.3t001_158	0.9175	0.5375	3.2002	1	3.37224	1.06335	TRUE
11	3	11.3	011.3t001_158	49	136.023	224.382	54.4033	011.3t001	011.3t001_224	011.3t001_225	0.9175	0.5375	3.2002	1	3.37224	1.06335	FALSE
11	3	11.3	011.3t001_225	50	136.877	226.012	51.2031	011.3t001	011.3t001_158	011.3t001_161	0.8545	1.6305	-3.2002	1	3.69188	1.84084	TRUE
11	3	11.3	011.3t001_161	51	137.732	227.643	48.0029	011.3t001	011.3t001_225	011.3t001_226	0.8545	1.6305	-3.2002	1	3.69188	1.84084	FALSE
11	3	11.3	011.3t001_226	52	137.786	228.564	48.0029	011.3t001	011.3t001_161	011.3t001_166	0.054	0.921	0	1	0.922582	0.922582	TRUE
11	3	11.3	011.3t001_166	53	137.84	229.485	48.0029	011.3t001	011.3t001_226	011.3t001_227	0.054	0.921	0	1	0.922582	0.922582	FALSE
11	3	11.3	011.3t001_227	54	138.062	229.833	44.8027	011.3t001	011.3t001_166	011.3t001_170	0.2225	0.3485	-3.2002	1	3.2268	0.413471	TRUE
11	3	11.3	011.3t001_170	55	138.285	230.182	41.6025	011.3t001	011.3t001_227	011.3t001_228	0.2225	0.3485	-3.2002	1	3.2268	0.413471	FALSE
11	3	11.3	011.3t001_228	56	137.856	229.703	41.6025	011.3t001	011.3t001_170	011.3t001_174	-0.429	-0.479	0	1	0.643026	0.643026	TRUE
11	3	11.3	011.3t001_174	57	137.427	229.224	41.6025	011.3t001	011.3t001_228	011.3t001_229	-0.429	-0.479	0	1	0.643026	0.643026	FALSE
11	3	11.3	011.3t001_229	58	138.056	229.694	41.6025	011.3t001	011.3t001_174	011.3t001_180	0.629	0.47	0	1	0.785201	0.785201	TRUE
11	3	11.3	011.3t001_180	59	138.685	230.164	41.6025	011.3t001	011.3t001_229	011.3t001_230	0.629	0.47	0	1	0.785201	0.785201	FALSE
11	3	11.3	011.3t001_230	60	139.502	230.425	41.6025	011.3t001	011.3t001_180	011.3t001_184	0.8175	0.2615	0	1	0.858306	0.858306	TRUE
11	3	11.3	011.3t001_184	61	140.32	230.687	41.6025	011.3t001	011.3t001_230	011.3t001_231	0.8175	0.2615	0	1	0.858306	0.858306	FALSE
11	3	11.3	011.3t001_231	62	140.592	231.875	41.6025	011.3t001	011.3t001_184	011.3t001_188	0.272	1.1875	0	1	1.21825	1.21825	TRUE
11	3	11.3	011.3t001_188	63	140.864	233.062	41.6025	011.3t001	011.3t001_231	011.3t001_232	0.272	1.1875	0	1	1.21825	1.21825	FALSE
11	3	11.3	011.3t001_232	64	143.849	233.946	44.8027	011.3t001	011.3t001_188	011.3t001_193	2.985	0.8835	3.2002	1	4.46454	3.113	TRUE
11	3	11.3	011.3t001_193	65	146.834	234.829	48.0029	011.3t001	011.3t001_232	011.3t001_196	2.985	0.8835	3.2002	1	4.46454	3.113	FALSE
11	3	11.3	011.3t001_196	66	148.769	234.295	41.6025	011.3t001	011.3t001_193	NA	1.935	-0.534	-6.4004	1	6.70779	2.00733	FALSE
11	3	11.3	011.3t002_2	1	181.102	268.326	20.2283	011.3t002	NA	011.3t002_233	NA	NA	NA	NA	NA	NA	FALSE
11	3	11.3	011.3t002_233	2	184.215	265.416	20.8588	011.3t002	011.3t002_2	011.3t002_11	3.113	-2.9095	0.63045	1	4.30737	4.26098	TRUE
11	3	11.3	011.3t002_11	3	187.328	262.507	21.4892	011.3t002	011.3t002_233	011.3t002_234	3.113	-2.9095	0.63045	1	4.30737	4.26098	FALSE
11	3	11.3	011.3t002_234	4	190.096	257.7	22.7634	011.3t002	011.3t002_11	011.3t002_235	2.76767	-4.80667	1.2742	1	5.69101	5.54653	TRUE
11	3	11.3	011.3t002_235	5	192.863	252.894	24.0376	011.3t002	011.3t002_234	011.3t002_22	2.76767	-4.80667	1.2742	1	5.69101	5.54653	TRUE
11	3	11.3	011.3t002_22	6	195.631	248.087	25.3118	011.3t002	011.3t002_235	011.3t002_236	2.76767	-4.80667	1.2742	1	5.69101	5.54653	FALSE
11	3	11.3	011.3t002_236	7	194.939	250.191	25.5481	011.3t002	011.3t002_22	011.3t002_237	-0.692	2.10433	0.236333	1	2.22776	2.21519	TRUE
11	3	11.3	011.3t002_237	8	194.247	252.296	25.7845	011.3t002	011.3t002_236	011.3t002_32	-0.692	2.10433	0.236333	1	2.22776	2.21519	TRUE
11	3	11.3	011.3t002_32	9	193.555	254.4	26.0208	011.3t002	011.3t002_237	011.3t002_238	-0.692	2.10433	0.236333	1	2.22776	2.21519	FALSE
11	3	11.3	011.3t002_238	10	193.901	256.023	24.3583	011.3t002	011.3t002_32	011.3t002_239	0.346	1.62333	-1.6625	1	2.34922	1.6598	TRUE
11	3	11.3	011.3t002_239	11	194.247	257.647	22.6958	011.3t002	011.3t002_238	011.3t002_42	0.346	1.62333	-1.6625	1	2.34922	1.6598	TRUE
11	3	11.3	011.3t002_42	12	194.593	259.27	21.0333	011.3t002	011.3t002_239	011.3t002_240	0.346	1.62333	-1.6625	1	2.34922	1.6598	FALSE
11	3	11.3	011.3t002_240	13	195.285	258.841	22.6884	011.3t002	011.3t002_42	011.3t002_241	0.692	-0.429333	1.65507	1	1.84457	0.814365	TRUE
11	3	11.3	011.3t002_241	14	195.977	258.411	24.3434	011.3t002	011.3t002_240	011.3t002_53	0.692	-0.429333	1.65507	1	1.84457	0.814365	TRUE
11	3	11.3	011.3t002_53	15	196.669	257.982	25.9985	011.3t002	011.3t002_241	011.3t002_242	0.692	-0.429333	1.65507	1	1.84457	0.814365	FALSE
11	3	11.3	011.3t002_242	16	199.091	258.381	27.0179	011.3t002	011.3t002_53	011.3t002_243	2.42167	0.398667	1.01943	1	2.65756	2.45426	TRUE
11	3	11.3	011.3t002_243	17	201.512	258.779	28.0374	011.3t002	011.3t002_242	011.3t002_64	2.42167	0.398667	1.01943	1	2.65756	2.45426	TRUE
11	3	11.3	011.3t002_64	18	203.934	259.178	29.0568	011.3t002	011.3t002_243	011.3t002_244	2.42167	0.398667	1.01943	1	2.65756	2.45426	FALSE
11	3	11.3	011.3t002_244	19	204.84	259.078	28.9718	011.3t002	011.3t002_64	011.3t002_245	0.906	-0.100333	-0.0850333	1	0.915496	0.911539	TRUE
11	3	11.3	011.3t002_245	20	205.746	258.977	28.8867	011.3t002	011.3t002_244	011.3t002_75	0.906	-0.100333	-0.0850333	1	0.915496	0.911539	TRUE
11	3	11.3	011.3t002_75	21	206.652	258.877	28.8017	011.3t002	011.3t002_245	011.3t002_246	0.906	-0.100333	-0.0850333	1	0.915496	0.911539	FALSE
11	3	11.3	011.3t002_246	22	208.746	258.466	28.8017	011.3t002	011.3t002_75	011.3t002_247	2.09367	-0.411	0	1	2.13363	2.13363	TRUE
11	3	11.3	011.3t002_247	23	210.839	258.055	28.8017	011.3t002	011.3t002_246	011.3t002_87	2.09367	-0.411	0	1	2.13363	2.13363	TRUE
11	3	11.3	011.3t002_87	24	212.933	257.644	28.8017	011.3t002	011.3t002_247	011.3t002_248	2.09367	-0.411	0	1	2.13363	2.13363	FALSE
11	3	11.3	011.3t002_248	25	213.796	256.787	28.8017	011.3t002	011.3t002_87	011.3t002_249	0.863	-0.856667	0	1	1.216	1.216	TRUE
11	3	11.3	011.3t002_249	26	214.659	255.931	28.8017	011.3t002	011.3t002_248	011.3t002_97	0.863	-0.856667	0	1	1.216	1.216	TRUE
11	3	11.3	011.3t002_97	27	215.522	255.074	28.8017	011.3t002	011.3t002_249	011.3t002_250	0.863	-0.856667	0	1	1.216	1.216	FALSE
11	3	11.3	011.3t002_250	28	216.637	254.559	30.9352	011.3t002	011.3t002_97	011.3t002_251	1.11467	-0.515	2.13347	1	2.46158	1.22789	TRUE
11	3	11.3	011.3t002_251	29	217.751	254.044	33.0686	011.3t002	011.3t002_250	011.3t002_107	1.11467	-0.515	2.13347	1	2.46158	1.22789	TRUE
11	3	11.3	011.3t002_107	30	218.866	253.529	35.2021	011.3t002	011.3t002_251	011.3t002_252	1.11467	-0.515	2.13347	1	2.46158	1.22789	FALSE
11	3	11.3	011.3t002_252	31	220.107	253.408	35.2021	011.3t002	011.3t002_107	011.3t002_253	1.24133	-0.121	0	1	1.24722	1.24722	TRUE
11	3	11.3	011.3t002_253	32	221.349	253.287	35.2021	011.3t002	011.3t002_252	011.3t002_117	1.24133	-0.121	0	1	1.24722	1.24722	TRUE
11	3	11.3	011.3t002_117	33	222.59	253.166	35.2021	011.3t002	011.3t002_253	011.3t002_254	1.24133	-0.121	0	1	1.24722	1.24722	FALSE
11	3	11.3	011.3t002_254	34	224.693	252.586	37.3356	011.3t002	011.3t002_117	011.3t002_255	2.103	-0.580333	2.13347	1	3.05141	2.1816	TRUE
11	3	11.3	011.3t002_255	35	226.796	252.005	39.469	011.3t002	011.3t002_254	011.3t002_127	2.103	-0.580333	2.13347	1	3.05141	2.1816	TRUE
11	3	11.3	011.3t002_127	36	228.899	251.425	41.6025	011.3t002	011.3t002_255	011.3t002_256	2.103	-0.580333	2.13347	1	3.05141	2.1816	FALSE
11	3	11.3	011.3t002_256	37	228.975	251.621	41.6025	011.3t002	011.3t002_127	011.3t002_257	0.0756667	0.196	0	1	0.210099	0.210099	TRUE
11	3	11.3	011.3t002_257	38	229.05	251.817	41.6025	011.3t002	011.3t002_256	011.3t002_136	0.0756667	0.196	0	1	0.210099	0.210099	TRUE
11	3	11.3	011.3t002_136	39	229.126	252.013	41.6025	011.3t002	011.3t002_257	011.3t002_258	0.0756667	0.196	0	1	0.210099	0.210099	FALSE
11	3	11.3	011.3t002_258	40	229.045	251.685	41.6025	011.3t002	011.3t002_136	011.3t002_259	-0.0813333	-0.328333	0	1	0.338257	0.338257	TRUE
11	3	11.3	011.3t002_259	41	228.963	251.356	41.6025	011.3t002	011.3t002_258	011.3t002_144	-0.0813333	-0.328333	0	1	0.338257	0.338257	TRUE
11	3	11.3	011.3t002_144	42	228.882	251.028	41.6025	011.3t002	011.3t002_259	011.3t002_260	-0.0813333	-0.328333	0	1	0.338257	0.338257	FALSE
11	3	11.3	011.3t002_260	43	229.705	251.091	39.469	011.3t002	011.3t002_144	011.3t002_261	0.823333	0.0633333	-2.13347	1	2.2877	0.825766	TRUE
11	3	11.3	011.3t002_261	44	230.529	251.155	37.3356	011.3t002	011.3t002_260	011.3t002_149	0.823333	0.0633333	-2.13347	1	2.2877	0.825766	TRUE
11	3	11.3	011.3t002_149	45	231.352	251.218	35.2021	011.3t002	011.3t002_261	011.3t002_262	0.823333	0.0633333	-2.13347	1	2.2877	0.825766	FALSE
11	3	11.3	011.3t002_262	46	231.154	251.591	37.3356	011.3t002	011.3t002_149	011.3t002_263	-0.197667	0.373	2.13347	1	2.17483	0.422139	TRUE
11	3	11.3	011.3t002_263	47	230.957	251.964	39.469	011.3t002	011.3t002_262	011.3t002_156	-0.197667	0.373	2.13347	1	2.17483	0.422139	TRUE
11	3	11.3	011.3t002_156	48	230.759	252.337	41.6025	011.3t002	011.3t002_263	011.3t002_264	-0.197667	0.373	2.13347	1	2.17483	0.422139	FALSE
11	3	11.3	011.3t002_264	49	231.272	253.177	39.469	011.3t002	011.3t002_156	011.3t002_265	0.513	0.839667	-2.13347	1	2.34944	0.983976	TRUE
11	3	11.3	011.3t002_265	50	231.785	254.016	37.3356	011.3t002	011.3t002_264	011.3t002_162	0.513	0.839667	-2.13347	1	2.34944	0.983976	TRUE
11	3	11.3	011.3t002_162	51	232.298	254.856	35.2021	011.3t002	011.3t002_265	011.3t002_266	0.513	0.839667	-2.13347	1	2.34944	0.983976	FALSE
11	3	11.3	011.3t002_266	52	231.982	255.129	35.2021	011.3t002	011.3t002_162	011.3t002_267	-0.316	0.273333	0	1	0.417812	0.417812	TRUE
11	3	11.3	011.3t002_267	53	231.666	255.403	35.2021	011.3t002	011.3t002_266	011.3t002_168	-0.316	0.273333	0	1	0.417812	0.417812	TRUE
11	3	11.3	011.3t002_168	54	231.35	255.676	35.2021	011.3t002	011.3t002_267	011.3t002_268	-0.316	0.273333	0	1	0.417812	0.417812	FALSE
11	3	11.3	011.3t002_268	55	231.344	255.547	35.2021	011.3t002	011.3t002_168	011.3t002_269	-0.00566667	-0.129333	0	1	0.129457	0.129457	TRUE
11	3	11.3	011.3t002_269	56	231.339	255.417	35.2021	011.3t002	011.3t002_268	011.3t002_175	-0.00566667	-0.129333	0	1	0.129457	0.129457	TRUE
11	3	11.3	011.3t002_175	57	231.333	255.288	35.2021	011.3t002	011.3t002_269	011.3t002_270	-0.00566667	-0.129333	0	1	0.129457	0.129457	FALSE
11	3	11.3	011.3t002_270	58	232.019	256.013	33.0686	011.3t002	011.3t002_175	011.3t002_271	0.686333	0.724667	-2.13347	1	2.35539	0.998096	TRUE
11	3	11.3	011.3t002_271	59	232.706	256.737	30.9352	011.3t002	011.3t002_270	011.3t002_182	0.686333	0.724667	-2.13347	1	2.35539	0.998096	TRUE
11	3	11.3	011.3t002_182	60	233.392	257.462	28.8017	011.3t002	011.3t002_271	011.3t002_272	0.686333	0.724667	-2.13347	1	2.35539	0.998096	FALSE
11	3	11.3	011.3t002_272	61	233.45	257.333	28.8017	011.3t002	011.3t002_182	011.3t002_273	0.0576667	-0.128667	0	1	0.140998	0.140998	TRUE
11	3	11.3	011.3t002_273	62	233.507	257.205	28.8017	011.3t002	011.3t002_272	011.3t002_189	0.0576667	-0.128667	0	1	0.140998	0.140998	TRUE
11	3	11.3	011.3t002_189	63	233.565	257.076	28.8017	011.3t002	011.3t002_273	011.3t002_274	0.0576667	-0.128667	0	1	0.140998	0.140998	FALSE
11	3	11.3	011.3t002_274	64	234.592	256.593	26.6682	011.3t002	011.3t002_189	011.3t002_275	1.027	-0.483333	-2.13347	1	2.41661	1.13505	TRUE
11	3	11.3	011.3t002_275	65	235.619	256.109	24.5348	011.3t002	011.3t002_274	011.3t002_197	1.027	-0.483333	-2.13347	1	2.41661	1.13505	TRUE
11	3	11.3	011.3t002_197	66	236.646	255.626	22.4013	011.3t002	011.3t002_275	NA	1.027	-0.483333	-2.13347	1	2.41661	1.13505	FALSE
11	3	11.3	011.3t003_3	1	204.312	318.096	28.6739	011.3t003	NA	011.3t003_276	NA	NA	NA	NA	NA	NA	FALSE
11	3	11.3	011.3t003_276	2	208.548	312.565	30.85	011.3t003	011.3t003_3	011.3t003_277	4.23633	-5.53067	2.17607	1	7.29863	6.96669	TRUE
11	3	11.3	011.3t003_277	3	212.785	307.035	33.026	011.3t003	011.3t003_276	011.3t003_14	4.23633	-5.53067	2.17607	1	7.29863	6.96669	TRUE
11	3	11.3	011.3t003_14	4	217.021	301.504	35.2021	011.3t003	011.3t003_277	011.3t003_278	4.23633	-5.53067	2.17607	1	7.29863	6.96669	FALSE
11	3	11.3	011.3t003_278	5	217.767	299.843	35.2021	011.3t003	011.3t003_14	011.3t003_279	0.746	-1.66133	0	1	1.82114	1.82114	TRUE
11	3	11.3	011.3t003_279	6	218.513	298.181	35.2021	011.3t003	011.3t003_278	011.3t003_25	0.746	-1.66133	0	1	1.82114	1.82114	TRUE
11	3	11.3	011.3t003_25	7	219.259	296.52	35.2021	011.3t003	011.3t003_279	011.3t003_280	0.746	-1.66133	0	1	1.82114	1.82114	FALSE
11	3	11.3	011.3t003_280	8	219.209	299.561	33.5396	011.3t003	011.3t003_25	011.3t003_281	-0.05	3.04067	-1.66253	1	3.46586	3.04108	TRUE
11	3	11.3	011.3t003_281	9	219.159	302.601	31.877	011.3t003	011.3t003_280	011.3t003_34	-0.05	3.04067	-1.66253	1	3.46586	3.04108	TRUE
11	3	11.3	011.3t003_34	10	219.109	305.642	30.2145	011.3t003	011.3t003_281	011.3t003_282	-0.05	3.04067	-1.66253	1	3.46586	3.04108	FALSE
11	3	11.3	011.3t003_282	11	220.235	305.642	30.1469	011.3t003	011.3t003_34	011.3t003_283	1.12567	0	-0.0676333	1	1.1277	1.12567	TRUE
11	3	11.3	011.3t003_283	12	221.36	305.642	30.0792	011.3t003	011.3t003_282	011.3t003_45	1.12567	0	-0.0676333	1	1.1277	1.12567	TRUE
11	3	11.3	011.3t003_45	13	222.486	305.642	30.0116	011.3t003	011.3t003_283	011.3t003_284	1.12567	0	-0.0676333	1	1.1277	1.12567	FALSE
11	3	11.3	011.3t003_284	14	224.044	304.95	29.9083	011.3t003	011.3t003_45	011.3t003_285	1.55767	-0.692	-0.103333	1	1.70759	1.70446	TRUE
11	3	11.3	011.3t003_285	15	225.601	304.258	29.8049	011.3t003	011.3t003_284	011.3t003_56	1.55767	-0.692	-0.103333	1	1.70759	1.70446	TRUE
11	3	11.3	011.3t003_56	16	227.159	303.566	29.7016	011.3t003	011.3t003_285	011.3t003_286	1.55767	-0.692	-0.103333	1	1.70759	1.70446	FALSE
11	3	11.3	011.3t003_286	17	229.285	303.912	27.7411	011.3t003	011.3t003_56	011.3t003_287	2.126	0.346	-1.9605	1	2.91259	2.15397	TRUE
11	3	11.3	011.3t003_287	18	231.411	304.258	25.7806	011.3t003	011.3t003_286	011.3t003_67	2.126	0.346	-1.9605	1	2.91259	2.15397	TRUE
11	3	11.3	011.3t003_67	19	233.537	304.604	23.8201	011.3t003	011.3t003_287	011.3t003_288	2.126	0.346	-1.9605	1	2.91259	2.15397	FALSE
11	3	11.3	011.3t003_288	20	234.817	304.258	25.977	011.3t003	011.3t003_67	011.3t003_289	1.27967	-0.346	2.15687	1	2.53167	1.32562	TRUE
11	3	11.3	011.3t003_289	21	236.096	303.912	28.1338	011.3t003	011.3t003_288	011.3t003_78	1.27967	-0.346	2.15687	1	2.53167	1.32562	TRUE
11	3	11.3	011.3t003_78	22	237.376	303.566	30.2907	011.3t003	011.3t003_289	011.3t003_290	1.27967	-0.346	2.15687	1	2.53167	1.32562	FALSE
11	3	11.3	011.3t003_290	23	239.364	302.318	31.9278	011.3t003	011.3t003_78	011.3t003_291	1.98833	-1.248	1.63713	1	2.86202	2.34755	TRUE
11	3	11.3	011.3t003_291	24	241.353	301.07	33.565	011.3t003	011.3t003_290	011.3t003_90	1.98833	-1.248	1.63713	1	2.86202	2.34755	TRUE
11	3	11.3	011.3t003_90	25	243.341	299.822	35.2021	011.3t003	011.3t003_291	011.3t003_292	1.98833	-1.248	1.63713	1	2.86202	2.34755	FALSE
11	3	11.3	011.3t003_292	26	244.525	299.359	35.2021	011.3t003	011.3t003_90	011.3t003_293	1.18367	-0.463333	0	1	1.27112	1.27112	TRUE
11	3	11.3	011.3t003_293	27	245.708	298.895	35.2021	011.3t003	011.3t003_292	011.3t003_100	1.18367	-0.463333	0	1	1.27112	1.27112	TRUE
11	3	11.3	011.3t003_100	28	246.892	298.432	35.2021	011.3t003	011.3t003_293	011.3t003_294	1.18367	-0.463333	0	1	1.27112	1.27112	FALSE
11	3	11.3	011.3t003_294	29	249.46	297.632	35.2021	011.3t003	011.3t003_100	011.3t003_295	2.56833	-0.8	0	1	2.69004	2.69004	TRUE
11	3	11.3	011.3t003_295	30	252.029	296.832	35.2021	011.3t003	011.3t003_294	011.3t003_110	2.56833	-0.8	0	1	2.69004	2.69004	TRUE
11	3	11.3	011.3t003_110	31	254.597	296.032	35.2021	011.3t003	011.3t003_295	011.3t003_296	2.56833	-0.8	0	1	2.69004	2.69004	FALSE
11	3	11.3	011.3t003_296	32	255.939	296.102	35.2021	011.3t003	011.3t003_110	011.3t003_297	1.34167	0.0703333	0	1	1.34351	1.34351	TRUE
11	3	11.3	011.3t003_297	33	257.28	296.173	35.2021	011.3t003	011.3t003_296	011.3t003_120	1.34167	0.0703333	0	1	1.34351	1.34351	TRUE
11	3	11.3	011.3t003_120	34	258.622	296.243	35.2021	011.3t003	011.3t003_297	011.3t003_298	1.34167	0.0703333	0	1	1.34351	1.34351	FALSE
11	3	11.3	011.3t003_298	35	259.548	296.041	33.0686	011.3t003	011.3t003_120	011.3t003_299	0.925667	-0.202	-2.13347	1	2.33438	0.947451	TRUE
11	3	11.3	011.3t003_299	36	260.473	295.839	30.9352	011.3t003	011.3t003_298	011.3t003_130	0.925667	-0.202	-2.13347	1	2.33438	0.947451	TRUE
11	3	11.3	011.3t003_130	37	261.399	295.637	28.8017	011.3t003	011.3t003_299	011.3t003_300	0.925667	-0.202	-2.13347	1	2.33438	0.947451	FALSE
11	3	11.3	011.3t003_300	38	261.752	295.98	30.9352	011.3t003	011.3t003_130	011.3t003_301	0.352667	0.343	2.13347	1	2.18945	0.491958	TRUE
11	3	11.3	011.3t003_301	39	262.104	296.323	33.0686	011.3t003	011.3t003_300	011.3t003_139	0.352667	0.343	2.13347	1	2.18945	0.491958	TRUE
11	3	11.3	011.3t003_139	40	262.457	296.666	35.2021	011.3t003	011.3t003_301	011.3t003_302	0.352667	0.343	2.13347	1	2.18945	0.491958	FALSE
11	3	11.3	011.3t003_302	41	263.249	295.94	33.0686	011.3t003	011.3t003_139	011.3t003_303	0.792	-0.725667	-2.13347	1	2.38863	1.07418	TRUE
11	3	11.3	011.3t003_303	42	264.041	295.215	30.9352	011.3t003	011.3t003_302	011.3t003_145	0.792	-0.725667	-2.13347	1	2.38863	1.07418	TRUE
11	3	11.3	011.3t003_145	43	264.833	294.489	28.8017	011.3t003	011.3t003_303	011.3t003_304	0.792	-0.725667	-2.13347	1	2.38863	1.07418	FALSE
11	3	11.3	011.3t003_304	44	265.891	294.855	30.9352	011.3t003	011.3t003_145	011.3t003_305	1.058	0.366333	2.13347	1	2.40941	1.11963	TRUE
11	3	11.3	011.3t003_305	45	266.949	295.222	33.0686	011.3t003	011.3t003_304	011.3t003_152	1.058	0.366333	2.13347	1	2.40941	1.11963	TRUE
11	3	11.3	011.3t003_152	46	268.007	295.588	35.2021	011.3t003	011.3t003_305	011.3t003_306	1.058	0.366333	2.13347	1	2.40941	1.11963	FALSE
11	3	11.3	011.3t003_306	47	267.915	296.268	35.2021	011.3t003	011.3t003_152	011.3t003_307	-0.092	0.679667	0	1	0.685865	0.685865	TRUE
11	3	11.3	011.3t003_307	48	267.823	296.947	35.2021	011.3t003	011.3t003_306	011.3t003_159	-0.092	0.679667	0	1	0.685865	0.685865	TRUE
11	3	11.3	011.3t003_159	49	267.731	297.627	35.2021	011.3t003	011.3t003_307	011.3t003_308	-0.092	0.679667	0	1	0.685865	0.685865	FALSE
11	3	11.3	011.3t003_308	50	268.657	297.801	33.0686	011.3t003	011.3t003_159	011.3t003_309	0.926	0.174	-2.13347	1	2.33226	0.942206	TRUE
11	3	11.3	011.3t003_309	51	269.583	297.975	30.9352	011.3t003	011.3t003_308	011.3t003_164	0.926	0.174	-2.13347	1	2.33226	0.942206	TRUE
11	3	11.3	011.3t003_164	52	270.509	298.149	28.8017	011.3t003	011.3t003_309	011.3t003_310	0.926	0.174	-2.13347	1	2.33226	0.942206	FALSE
11	3	11.3	011.3t003_310	53	272.187	299.781	28.0663	011.3t003	011.3t003_164	011.3t003_311	1.67833	1.63233	-0.735433	1	2.45401	2.34122	TRUE
11	3	11.3	011.3t003_311	54	273.866	301.414	27.3308	011.3t003	011.3t003_310	011.3t003_171	1.67833	1.63233	-0.735433	1	2.45401	2.34122	TRUE
11	3	11.3	011.3t003_171	55	275.544	303.046	26.5954	011.3t003	011.3t003_311	011.3t003_312	1.67833	1.63233	-0.735433	1	2.45401	2.34122	FALSE
11	3	11.3	011.3t003_312	56	275.327	303.565	25.8148	011.3t003	011.3t003_171	011.3t003_313	-0.217333	0.519333	-0.780567	1	0.962406	0.562975	TRUE
11	3	11.3	011.3t003_313	57	275.109	304.085	25.0343	011.3t003	011.3t003_312	011.3t003_178	-0.217333	0.519333	-0.780567	1	0.962406	0.562975	TRUE
11	3	11.3	011.3t003_178	58	274.892	304.604	24.2537	011.3t003	011.3t003_313	011.3t003_314	-0.217333	0.519333	-0.780567	1	0.962406	0.562975	FALSE
11	3	11.3	011.3t003_314	59	275.141	304.258	22.8066	011.3t003	011.3t003_178	011.3t003_315	0.249	-0.346	-1.44707	1	1.50855	0.426283	TRUE
11	3	11.3	011.3t003_315	60	275.39	303.912	21.3596	011.3t003	011.3t003_314	011.3t003_185	0.249	-0.346	-1.44707	1	1.50855	0.426283	TRUE
11	3	11.3	011.3t003_185	61	275.639	303.566	19.9125	011.3t003	011.3t003_315	011.3t003_316	0.249	-0.346	-1.44707	1	1.50855	0.426283	FALSE
11	3	11.3	011.3t003_316	62	276.991	303.907	21.4045	011.3t003	011.3t003_185	011.3t003_317	1.352	0.340667	1.49197	1	2.04204	1.39426	TRUE
11	3	11.3	011.3t003_317	63	278.343	304.247	22.8964	011.3t003	011.3t003_316	011.3t003_192	1.352	0.340667	1.49197	1	2.04204	1.39426	TRUE
11	3	11.3	011.3t003_192	64	279.695	304.588	24.3884	011.3t003	011.3t003_317	011.3t003_318	1.352	0.340667	1.49197	1	2.04204	1.39426	FALSE
11	3	11.3	011.3t003_318	65	280.733	303.971	25.5564	011.3t003	011.3t003_192	011.3t003_198	1.038	-0.617	1.168	1	1.67999	1.20753	TRUE
11	3	11.3	011.3t003_198	66	281.771	303.354	26.7244	011.3t003	011.3t003_318	NA	1.038	-0.617	1.168	1	1.67999	1.20753	FALSE
11	3	11.3	011.3t004_4	1	254.144	295.865	41.6025	011.3t004	NA	011.3t004_319	NA	NA	NA	NA	NA	NA	FALSE
11	3	11.3	011.3t004_319	2	257.132	289.398	41.6025	011.3t004	011.3t004_4	011.3t004_320	2.988	-6.46667	0	1	7.12362	7.12362	TRUE
11	3	11.3	011.3t004_320	3	260.12	282.932	41.6025	011.3t004	011.3t004_319	011.3t004_15	2.988	-6.46667	0	1	7.12362	7.12362	TRUE
11	3	11.3	011.3t004_15	4	263.108	276.465	41.6025	011.3t004	011.3t004_320	011.3t004_321	2.988	-6.46667	0	1	7.12362	7.12362	FALSE
11	3	11.3	011.3t004_321	5	263.782	274.78	43.736	011.3t004	011.3t004_15	011.3t004_322	0.674	-1.68467	2.13347	1	2.80072	1.81449	TRUE
11	3	11.3	011.3t004_322	6	264.456	273.096	45.8694	011.3t004	011.3t004_321	011.3t004_26	0.674	-1.68467	2.13347	1	2.80072	1.81449	TRUE
11	3	11.3	011.3t004_26	7	265.13	271.411	48.0029	011.3t004	011.3t004_322	011.3t004_323	0.674	-1.68467	2.13347	1	2.80072	1.81449	FALSE
11	3	11.3	011.3t004_323	8	264.812	274.294	48.0029	011.3t004	011.3t004_26	011.3t004_324	-0.318	2.88333	0	1	2.90082	2.90082	TRUE
11	3	11.3	011.3t004_324	9	264.494	277.178	48.0029	011.3t004	011.3t004_323	011.3t004_35	-0.318	2.88333	0	1	2.90082	2.90082	TRUE
11	3	11.3	011.3t004_35	10	264.176	280.061	48.0029	011.3t004	011.3t004_324	011.3t004_325	-0.318	2.88333	0	1	2.90082	2.90082	FALSE
11	3	11.3	011.3t004_325	11	264.952	279.559	45.8694	011.3t004	011.3t004_35	011.3t004_326	0.776	-0.502333	-2.13347	1	2.32512	0.9244	TRUE
11	3	11.3	011.3t004_326	12	265.728	279.056	43.736	011.3t004	011.3t004_325	011.3t004_46	0.776	-0.502333	-2.13347	1	2.32512	0.9244	TRUE
11	3	11.3	011.3t004_46	13	266.504	278.554	41.6025	011.3t004	011.3t004_326	011.3t004_327	0.776	-0.502333	-2.13347	1	2.32512	0.9244	FALSE
11	3	11.3	011.3t004_327	14	267.583	277.278	41.6025	011.3t004	011.3t004_46	011.3t004_328	1.079	-1.27633	0	1	1.67131	1.67131	TRUE
11	3	11.3	011.3t004_328	15	268.662	276.001	41.6025	011.3t004	011.3t004_327	011.3t004_57	1.079	-1.27633	0	1	1.67131	1.67131	TRUE
11	3	11.3	011.3t004_57	16	269.741	274.725	41.6025	011.3t004	011.3t004_328	011.3t004_329	1.079	-1.27633	0	1	1.67131	1.67131	FALSE
11	3	11.3	011.3t004_329	17	271.477	274.236	41.6025	011.3t004	011.3t004_57	011.3t004_330	1.73633	-0.488667	0	1	1.80379	1.80379	TRUE
11	3	11.3	011.3t004_330	18	273.214	273.748	41.6025	011.3t004	011.3t004_329	011.3t004_68	1.73633	-0.488667	0	1	1.80379	1.80379	TRUE
11	3	11.3	011.3t004_68	19	274.95	273.259	41.6025	011.3t004	011.3t004_330	011.3t004_331	1.73633	-0.488667	0	1	1.80379	1.80379	FALSE
11	3	11.3	011.3t004_331	20	276.186	271.917	41.8077	011.3t004	011.3t004_68	011.3t004_332	1.236	-1.34167	0.2052	1	1.83572	1.82422	TRUE
11	3	11.3	011.3t004_332	21	277.422	270.576	42.0129	011.3t004	011.3t004_331	011.3t004_79	1.236	-1.34167	0.2052	1	1.83572	1.82422	TRUE
11	3	11.3	011.3t004_79	22	278.658	269.234	42.2181	011.3t004	011.3t004_332	011.3t004_333	1.236	-1.34167	0.2052	1	1.83572	1.82422	FALSE
11	3	11.3	011.3t004_333	23	279.696	267.247	40.5516	011.3t004	011.3t004_79	011.3t004_334	1.03767	-1.987	-1.66647	1	2.79321	2.24163	TRUE
11	3	11.3	011.3t004_334	24	280.733	265.26	38.8852	011.3t004	011.3t004_333	011.3t004_91	1.03767	-1.987	-1.66647	1	2.79321	2.24163	TRUE
11	3	11.3	011.3t004_91	25	281.771	263.273	37.2187	011.3t004	011.3t004_334	011.3t004_335	1.03767	-1.987	-1.66647	1	2.79321	2.24163	FALSE
11	3	11.3	011.3t004_335	26	282.809	262.358	37.7512	011.3t004	011.3t004_91	011.3t004_336	1.038	-0.915333	0.532467	1	1.48284	1.38394	TRUE
11	3	11.3	011.3t004_336	27	283.847	261.442	38.2836	011.3t004	011.3t004_335	011.3t004_101	1.038	-0.915333	0.532467	1	1.48284	1.38394	TRUE
11	3	11.3	011.3t004_101	28	284.885	260.527	38.8161	011.3t004	011.3t004_336	011.3t004_337	1.038	-0.915333	0.532467	1	1.48284	1.38394	FALSE
11	3	11.3	011.3t004_337	29	286.269	259.855	37.2286	011.3t004	011.3t004_101	011.3t004_338	1.38367	-0.672333	-1.5875	1	2.21059	1.53836	TRUE
11	3	11.3	011.3t004_338	30	287.652	259.182	35.6411	011.3t004	011.3t004_337	011.3t004_111	1.38367	-0.672333	-1.5875	1	2.21059	1.53836	TRUE
11	3	11.3	011.3t004_111	31	289.036	258.51	34.0536	011.3t004	011.3t004_338	011.3t004_339	1.38367	-0.672333	-1.5875	1	2.21059	1.53836	FALSE
11	3	11.3	011.3t004_339	32	289.814	258.362	34.4914	011.3t004	011.3t004_111	011.3t004_340	0.77825	-0.148	0.4378	1	0.905122	0.792198	TRUE
11	3	11.3	011.3t004_340	33	290.592	258.214	34.9292	011.3t004	011.3t004_339	011.3t004_341	0.77825	-0.148	0.4378	1	0.905122	0.792198	TRUE
11	3	11.3	011.3t004_341	34	291.371	258.066	35.367	011.3t004	011.3t004_340	011.3t004_124	0.77825	-0.148	0.4378	1	0.905122	0.792198	TRUE
11	3	11.3	011.3t004_124	35	292.149	257.918	35.8048	011.3t004	011.3t004_341	011.3t004_342	0.77825	-0.148	0.4378	1	0.905122	0.792198	FALSE
11	3	11.3	011.3t004_342	36	292.841	257.749	35.9996	011.3t004	011.3t004_124	011.3t004_343	0.692	-0.168667	0.194767	1	0.738408	0.712259	TRUE
11	3	11.3	011.3t004_343	37	293.533	257.581	36.1943	011.3t004	011.3t004_342	011.3t004_134	0.692	-0.168667	0.194767	1	0.738408	0.712259	TRUE
11	3	11.3	011.3t004_134	38	294.225	257.412	36.3891	011.3t004	011.3t004_343	011.3t004_344	0.692	-0.168667	0.194767	1	0.738408	0.712259	FALSE
11	3	11.3	011.3t004_344	39	294.225	256.752	36.589	011.3t004	011.3t004_134	011.3t004_345	0	-0.660333	0.199933	1	0.689937	0.660333	TRUE
11	3	11.3	011.3t004_345	40	294.225	256.091	36.789	011.3t004	011.3t004_344	011.3t004_141	0	-0.660333	0.199933	1	0.689937	0.660333	TRUE
11	3	11.3	011.3t004_141	41	294.225	255.431	36.9889	011.3t004	011.3t004_345	011.3t004_346	0	-0.660333	0.199933	1	0.689937	0.660333	FALSE
11	3	11.3	011.3t004_346	42	294.744	255.325	35.6401	011.3t004	011.3t004_141	011.3t004_347	0.519	-0.10575	-1.34885	1	1.44912	0.529664	TRUE
11	3	11.3	011.3t004_347	43	295.263	255.22	34.2912	011.3t004	011.3t004_346	011.3t004_348	0.519	-0.10575	-1.34885	1	1.44912	0.529664	TRUE
11	3	11.3	011.3t004_348	44	295.782	255.114	32.9423	011.3t004	011.3t004_347	011.3t004_150	0.519	-0.10575	-1.34885	1	1.44912	0.529664	TRUE
11	3	11.3	011.3t004_150	45	296.301	255.008	31.5935	011.3t004	011.3t004_348	011.3t004_349	0.519	-0.10575	-1.34885	1	1.44912	0.529664	FALSE
11	3	11.3	011.3t004_349	46	296.301	255.19	31.7805	011.3t004	011.3t004_150	011.3t004_350	0	0.182333	0.187033	1	0.261203	0.182333	TRUE
11	3	11.3	011.3t004_350	47	296.301	255.373	31.9676	011.3t004	011.3t004_349	011.3t004_157	0	0.182333	0.187033	1	0.261203	0.182333	TRUE
11	3	11.3	011.3t004_157	48	296.301	255.555	32.1546	011.3t004	011.3t004_350	011.3t004_351	0	0.182333	0.187033	1	0.261203	0.182333	FALSE
11	3	11.3	011.3t004_351	49	297.339	256.846	32.2772	011.3t004	011.3t004_157	011.3t004_352	1.03767	1.291	0.122633	1	1.66086	1.65633	TRUE
11	3	11.3	011.3t004_352	50	298.376	258.137	32.3999	011.3t004	011.3t004_351	011.3t004_163	1.03767	1.291	0.122633	1	1.66086	1.65633	TRUE
11	3	11.3	011.3t004_163	51	299.414	259.428	32.5225	011.3t004	011.3t004_352	011.3t004_353	1.03767	1.291	0.122633	1	1.66086	1.65633	FALSE
11	3	11.3	011.3t004_353	52	298.722	259.702	30.4208	011.3t004	011.3t004_163	011.3t004_354	-0.691667	0.274333	-2.10173	1	2.22956	0.744084	TRUE
11	3	11.3	011.3t004_354	53	298.031	259.977	28.319	011.3t004	011.3t004_353	011.3t004_169	-0.691667	0.274333	-2.10173	1	2.22956	0.744084	TRUE
11	3	11.3	011.3t004_169	54	297.339	260.251	26.2173	011.3t004	011.3t004_354	011.3t004_355	-0.691667	0.274333	-2.10173	1	2.22956	0.744084	FALSE
11	3	11.3	011.3t004_355	55	297.685	260.909	27.0454	011.3t004	011.3t004_169	011.3t004_356	0.345667	0.658333	0.828133	1	1.11297	0.743565	TRUE
11	3	11.3	011.3t004_356	56	298.03	261.568	27.8736	011.3t004	011.3t004_355	011.3t004_176	0.345667	0.658333	0.828133	1	1.11297	0.743565	TRUE
11	3	11.3	011.3t004_176	57	298.376	262.226	28.7017	011.3t004	011.3t004_356	011.3t004_357	0.345667	0.658333	0.828133	1	1.11297	0.743565	FALSE
11	3	11.3	011.3t004_357	58	299.068	263.143	28.8638	011.3t004	011.3t004_176	011.3t004_358	0.692	0.917	0.162133	1	1.16019	1.14881	TRUE
11	3	11.3	011.3t004_358	59	299.76	264.06	29.026	011.3t004	011.3t004_357	011.3t004_183	0.692	0.917	0.162133	1	1.16019	1.14881	TRUE
11	3	11.3	011.3t004_183	60	300.452	264.977	29.1881	011.3t004	011.3t004_358	011.3t004_359	0.692	0.917	0.162133	1	1.16019	1.14881	FALSE
11	3	11.3	011.3t004_359	61	300.452	264.977	28.3109	011.3t004	011.3t004_183	011.3t004_360	0	0	-0.8772	1	0.8772	0	TRUE
11	3	11.3	011.3t004_360	62	300.452	264.977	27.4337	011.3t004	011.3t004_359	011.3t004_190	0	0	-0.8772	1	0.8772	0	TRUE
11	3	11.3	011.3t004_190	63	300.452	264.977	26.5565	011.3t004	011.3t004_360	011.3t004_361	0	0	-0.8772	1	0.8772	0	FALSE
11	3	11.3	011.3t004_361	64	301.49	266.123	26.5543	011.3t004	011.3t004_190	011.3t004_362	1.03767	1.14567	-0.00216667	1	1.54574	1.54574	TRUE
11	3	11.3	011.3t004_362	65	302.527	267.268	26.5522	011.3t004	011.3t004_361	011.3t004_199	1.03767	1.14567	-0.00216667	1	1.54574	1.54574	TRUE
11	3	11.3	011.3t004_199	66	303.565	268.414	26.55	011.3t004	011.3t004_362	NA	1.03767	1.14567	-0.00216667	1	1.54574	1.54574	FALSE
11	3	11.3	011.3t005_5	1	291.112	300.038	42.3668	011.3t005	NA	011.3t005_363	NA	NA	NA	NA	NA	NA	FALSE
11	3	11.3	011.3t005_363	2	293.533	294.308	44.1391	011.3t005	011.3t005_5	011.3t005_364	2.42133	-5.73033	1.77227	1	6.46842	6.2209	TRUE
11	3	11.3	011.3t005_364	3	295.955	288.577	45.9113	011.3t005	011.3t005_363	011.3t005_16	2.42133	-5.73033	1.77227	1	6.46842	6.2209	TRUE
11	3	11.3	011.3t005_16	4	298.376	282.847	47.6836	011.3t005	011.3t005_364	011.3t005_365	2.42133	-5.73033	1.77227	1	6.46842	6.2209	FALSE
11	3	11.3	011.3t005_365	5	298.722	280.394	46.5102	011.3t005	011.3t005_16	011.3t005_366	0.346	-2.45333	-1.17343	1	2.74144	2.47761	TRUE
11	3	11.3	011.3t005_366	6	299.068	277.94	45.3367	011.3t005	011.3t005_365	011.3t005_27	0.346	-2.45333	-1.17343	1	2.74144	2.47761	TRUE
11	3	11.3	011.3t005_27	7	299.414	275.487	44.1633	011.3t005	011.3t005_366	011.3t005_367	0.346	-2.45333	-1.17343	1	2.74144	2.47761	FALSE
11	3	11.3	011.3t005_367	8	299.76	279.164	45.2114	011.3t005	011.3t005_27	011.3t005_368	0.346	3.67667	1.0481	1	3.83876	3.69291	TRUE
11	3	11.3	011.3t005_368	9	300.106	282.84	46.2595	011.3t005	011.3t005_367	011.3t005_36	0.346	3.67667	1.0481	1	3.83876	3.69291	TRUE
11	3	11.3	011.3t005_36	10	300.452	286.517	47.3076	011.3t005	011.3t005_368	011.3t005_369	0.346	3.67667	1.0481	1	3.83876	3.69291	FALSE
11	3	11.3	011.3t005_369	11	301.144	286.364	46.0288	011.3t005	011.3t005_36	011.3t005_370	0.692	-0.153333	-1.27877	1	1.46206	0.708784	TRUE
11	3	11.3	011.3t005_370	12	301.836	286.21	44.7501	011.3t005	011.3t005_369	011.3t005_47	0.692	-0.153333	-1.27877	1	1.46206	0.708784	TRUE
11	3	11.3	011.3t005_47	13	302.528	286.057	43.4713	011.3t005	011.3t005_370	011.3t005_371	0.692	-0.153333	-1.27877	1	1.46206	0.708784	FALSE
11	3	11.3	011.3t005_371	14	304.258	284.883	44.5385	011.3t005	011.3t005_47	011.3t005_372	1.72967	-1.174	1.06723	1	2.34713	2.09046	TRUE
11	3	11.3	011.3t005_372	15	305.987	283.709	45.6058	011.3t005	011.3t005_371	011.3t005_58	1.72967	-1.174	1.06723	1	2.34713	2.09046	TRUE
11	3	11.3	011.3t005_58	16	307.717	282.535	46.673	011.3t005	011.3t005_372	011.3t005_373	1.72967	-1.174	1.06723	1	2.34713	2.09046	FALSE
11	3	11.3	011.3t005_373	17	309.793	283.195	47.3407	011.3t005	011.3t005_58	011.3t005_374	2.07567	0.660333	0.667667	1	2.2782	2.17817	TRUE
11	3	11.3	011.3t005_374	18	311.868	283.856	48.0083	011.3t005	011.3t005_373	011.3t005_69	2.07567	0.660333	0.667667	1	2.2782	2.17817	TRUE
11	3	11.3	011.3t005_69	19	313.944	284.516	48.676	011.3t005	011.3t005_374	011.3t005_375	2.07567	0.660333	0.667667	1	2.2782	2.17817	FALSE
11	3	11.3	011.3t005_375	20	314.982	284.522	46.9477	011.3t005	011.3t005_69	011.3t005_376	1.03767	0.00633333	-1.7283	1	2.01589	1.03769	TRUE
11	3	11.3	011.3t005_376	21	316.019	284.529	45.2194	011.3t005	011.3t005_375	011.3t005_80	1.03767	0.00633333	-1.7283	1	2.01589	1.03769	TRUE
11	3	11.3	011.3t005_80	22	317.057	284.535	43.4911	011.3t005	011.3t005_376	011.3t005_84	1.03767	0.00633333	-1.7283	1	2.01589	1.03769	FALSE
11	3	11.3	011.3t005_84	23	317.057	285.067	40.3234	011.3t005	011.3t005_80	NA	0	0.532	-3.1677	1	3.21206	0.532	FALSE
11	3	11.3	011.3t006_6	1	222.693	246.327	28.8017	011.3t006	NA	011.3t006_377	NA	NA	NA	NA	NA	NA	FALSE
11	3	11.3	011.3t006_377	2	225.579	242.92	27.5842	011.3t006	011.3t006_6	011.3t006_378	2.88633	-3.40667	-1.21753	1	4.62803	4.46501	TRUE
11	3	11.3	011.3t006_378	3	228.466	239.514	26.3666	011.3t006	011.3t006_377	011.3t006_17	2.88633	-3.40667	-1.21753	1	4.62803	4.46501	TRUE
11	3	11.3	011.3t006_17	4	231.352	236.107	25.1491	011.3t006	011.3t006_378	011.3t006_379	2.88633	-3.40667	-1.21753	1	4.62803	4.46501	FALSE
11	3	11.3	011.3t006_379	5	232.57	235.069	25.5554	011.3t006	011.3t006_17	011.3t006_380	1.21767	-1.038	0.406333	1	1.65084	1.60005	TRUE
11	3	11.3	011.3t006_380	6	233.787	234.031	25.9618	011.3t006	011.3t006_379	011.3t006_28	1.21767	-1.038	0.406333	1	1.65084	1.60005	TRUE
11	3	11.3	011.3t006_28	7	235.005	232.993	26.3681	011.3t006	011.3t006_380	011.3t006_381	1.21767	-1.038	0.406333	1	1.65084	1.60005	FALSE
11	3	11.3	011.3t006_381	8	235.229	234.784	27.1793	011.3t006	011.3t006_28	011.3t006_382	0.224333	1.791	0.8112	1	1.9789	1.80499	TRUE
11	3	11.3	011.3t006_382	9	235.454	236.575	27.9905	011.3t006	011.3t006_381	011.3t006_37	0.224333	1.791	0.8112	1	1.9789	1.80499	TRUE
11	3	11.3	011.3t006_37	10	235.678	238.366	28.8017	011.3t006	011.3t006_382	011.3t006_383	0.224333	1.791	0.8112	1	1.9789	1.80499	FALSE
11	3	11.3	011.3t006_383	11	236.001	238.996	28.8017	011.3t006	011.3t006_37	011.3t006_384	0.323333	0.629667	0	1	0.707831	0.707831	TRUE
11	3	11.3	011.3t006_384	12	236.325	239.625	28.8017	011.3t006	011.3t006_383	011.3t006_48	0.323333	0.629667	0	1	0.707831	0.707831	TRUE
11	3	11.3	011.3t006_48	13	236.648	240.255	28.8017	011.3t006	011.3t006_384	011.3t006_385	0.323333	0.629667	0	1	0.707831	0.707831	FALSE
11	3	11.3	011.3t006_385	14	237.581	240.022	28.8017	011.3t006	011.3t006_48	011.3t006_386	0.933333	-0.233	0	1	0.961977	0.961977	TRUE
11	3	11.3	011.3t006_386	15	238.515	239.789	28.8017	011.3t006	011.3t006_385	011.3t006_59	0.933333	-0.233	0	1	0.961977	0.961977	TRUE
11	3	11.3	011.3t006_59	16	239.448	239.556	28.8017	011.3t006	011.3t006_386	011.3t006_387	0.933333	-0.233	0	1	0.961977	0.961977	FALSE
11	3	11.3	011.3t006_387	17	240.708	239.953	28.8017	011.3t006	011.3t006_59	011.3t006_388	1.26	0.397333	0	1	1.32116	1.32116	TRUE
11	3	11.3	011.3t006_388	18	241.968	240.351	28.8017	011.3t006	011.3t006_387	011.3t006_70	1.26	0.397333	0	1	1.32116	1.32116	TRUE
11	3	11.3	011.3t006_70	19	243.228	240.748	28.8017	011.3t006	011.3t006_388	011.3t006_389	1.26	0.397333	0	1	1.32116	1.32116	FALSE
11	3	11.3	011.3t006_389	20	244.99	239.893	28.4387	011.3t006	011.3t006_70	011.3t006_390	1.76167	-0.855	-0.363033	1	1.99155	1.95819	TRUE
11	3	11.3	011.3t006_390	21	246.751	239.038	28.0756	011.3t006	011.3t006_389	011.3t006_81	1.76167	-0.855	-0.363033	1	1.99155	1.95819	TRUE
11	3	11.3	011.3t006_81	22	248.513	238.183	27.7126	011.3t006	011.3t006_390	011.3t006_391	1.76167	-0.855	-0.363033	1	1.99155	1.95819	FALSE
11	3	11.3	011.3t006_391	23	248.891	237.491	27.9367	011.3t006	011.3t006_81	011.3t006_392	0.378	-0.692	0.224133	1	0.819746	0.78851	TRUE
11	3	11.3	011.3t006_392	24	249.269	236.799	28.1609	011.3t006	011.3t006_391	011.3t006_92	0.378	-0.692	0.224133	1	0.819746	0.78851	TRUE
11	3	11.3	011.3t006_92	25	249.647	236.107	28.385	011.3t006	011.3t006_392	011.3t006_393	0.378	-0.692	0.224133	1	0.819746	0.78851	FALSE
11	3	11.3	011.3t006_393	26	250.669	236.14	28.3868	011.3t006	011.3t006_92	011.3t006_394	1.02167	0.0326667	0.00176667	1	1.02219	1.02219	TRUE
11	3	11.3	011.3t006_394	27	251.69	236.172	28.3885	011.3t006	011.3t006_393	011.3t006_102	1.02167	0.0326667	0.00176667	1	1.02219	1.02219	TRUE
11	3	11.3	011.3t006_102	28	252.712	236.205	28.3903	011.3t006	011.3t006_394	011.3t006_395	1.02167	0.0326667	0.00176667	1	1.02219	1.02219	FALSE
11	3	11.3	011.3t006_395	29	253.75	236.513	27.8532	011.3t006	011.3t006_102	011.3t006_396	1.03767	0.308333	-0.537133	1	1.20844	1.08251	TRUE
11	3	11.3	011.3t006_396	30	254.787	236.822	27.316	011.3t006	011.3t006_395	011.3t006_112	1.03767	0.308333	-0.537133	1	1.20844	1.08251	TRUE
11	3	11.3	011.3t006_112	31	255.825	237.13	26.7789	011.3t006	011.3t006_396	011.3t006_397	1.03767	0.308333	-0.537133	1	1.20844	1.08251	FALSE
11	3	11.3	011.3t006_397	32	256.863	237.57	26.9839	011.3t006	011.3t006_112	011.3t006_398	1.038	0.440333	0.205	1	1.14602	1.12754	TRUE
11	3	11.3	011.3t006_398	33	257.901	238.011	27.1889	011.3t006	011.3t006_397	011.3t006_121	1.038	0.440333	0.205	1	1.14602	1.12754	TRUE
11	3	11.3	011.3t006_121	34	258.939	238.451	27.3939	011.3t006	011.3t006_398	011.3t006_399	1.038	0.440333	0.205	1	1.14602	1.12754	FALSE
11	3	11.3	011.3t006_399	35	259.977	237.846	27.4919	011.3t006	011.3t006_121	011.3t006_400	1.03767	-0.605	0.0980333	1	1.20515	1.20116	TRUE
[truncated: 4,637 more rows]
